# Supplementary material for: Crystal structures of three co-crystals of 4,4′-bipyridyl with 4-alk­oxy­benzoic acids: 4-eth­oxy­benzoic acid–4,4′-bipyridyl (2/1), 4-n-propoxybenzoic acid–4,4′-bipyridyl (2/1) and 4-n-but­oxy­benzoic acid–4,4′-bipyridyl (2/1)
Source: Acta Crystallogr E Crystallogr Commun. 2015 Oct 7;71(Pt 11):1290–5. doi: 10.1107/S2056989015018435 (PMC4645087; doi:10.1107/S2056989015018435)
Supplement: Supplementary file 1 [file e-71-01290-sup1.cif]

##############################################################################
#                                                                            #
# This CIF contains the data in a paper accepted for publication in          #
# Acta Crystallographica Section E. It conforms to the requirements of       #
# Notes for Authors for Acta Crystallographica Section E, and has been       #
# peer reviewed under the auspices of the IUCr Commission on Journals.       #
#                                                                            #
# Full details of the Crystallographic Information File format               #
# are given in the paper "The Crystallographic Information File (CIF):       #
# a New Standard Archive File for Crystallography" by S. R. Hall, F. H.      #
# Allen and I. D. Brown [Acta Cryst. (1991), A47, 655-685].                  #
#                                                                            #
# The current version of the core CIF dictionary is obtainable from          #
# ftp://ftp.iucr.org/pub/cif_core.dic.                                       #
#                                                                            #
# Software is freely available for graphical display of the structure(s)     #
# in this CIF. For information consult the CIF software page                 #
# http://www.iucr.org/resources/cif/software.                                #
#                                                                            #
# This file may be used for bona fide research purposes within the           #
# scientific community so long as proper attribution is given to the journal # 
# article from which it was obtained.                                        #
#                                                                            #
##############################################################################
data_I
_database_code_depnum_ccdc_archive 'CCDC 1429203'
_audit_creation_method     'SHELXL-2014/7'
_chemical_name_systematic
;
4-Ethoxybenzoic acid--4,4'-bipyridyl (2/1)
;
_chemical_name_common     ?
_chemical_formula_moiety     '2(C9 H10 O3), C10 H8 N2'
_chemical_formula_sum     'C28 H28 N2 O6'
_chemical_formula_iupac     '2C9 H10 O3, C10 H8 N2'
_chemical_formula_weight     488.52
_chemical_melting_point     ?
_shelx_space_group_comment
;
The symmetry employed for this shelxl refinement is uniquely defined
by the following loop, which should always be used as a source of
symmetry information in preference to the above space-group names.
They are only intended as comments.
;
_space_group_crystal_system     monoclinic
_space_group_name_H-M_alt     'P 21/n'
_space_group_name_Hall     '-P 2yn'
loop_
    _space_group_symop_operation_xyz
    'x, y, z'
    '-x+1/2, y+1/2, -z+1/2'
    '-x, -y, -z'
    'x-1/2, -y-1/2, z-1/2'
_cell_length_a     9.1090(2)
_cell_length_b     20.9348(5)
_cell_length_c     12.8738(4)
_cell_angle_alpha     90.0000
_cell_angle_beta     102.9429(10)
_cell_angle_gamma     90.0000
_cell_volume     2392.60(11)
_cell_formula_units_Z     4
_cell_measurement_reflns_used     23666
_cell_measurement_theta_min     3.01
_cell_measurement_theta_max     29.98
_cell_measurement_temperature     93
_exptl_crystal_description     needle
_exptl_crystal_colour     colorless
_exptl_crystal_size_max     0.280
_exptl_crystal_size_mid     0.250
_exptl_crystal_size_min     0.100
_exptl_crystal_density_diffrn     1.356
_exptl_crystal_density_meas     ?
_exptl_crystal_density_method     'not measured'
_exptl_crystal_F_000     1032.00
_exptl_absorpt_coefficient_mu     0.096
_exptl_absorpt_correction_type     none
_diffrn_ambient_temperature     93.0(10)
_diffrn_radiation_type     'Mo K\a'
_diffrn_radiation_wavelength     0.71075
_diffrn_measurement_device_type     'Rigaku R-AXIS RAPIDII'
_diffrn_measurement_method     \w
_diffrn_detector_area_resol_mean     10.000
_diffrn_reflns_number     28629
_diffrn_reflns_av_R_equivalents     0.0348
_diffrn_reflns_theta_max     29.98
_diffrn_reflns_theta_full     29.98
_diffrn_measured_fraction_theta_max     0.996
_diffrn_measured_fraction_theta_full     0.996
_diffrn_reflns_limit_h_min     -12
_diffrn_reflns_limit_h_max     12
_diffrn_reflns_limit_k_min     -28
_diffrn_reflns_limit_k_max     29
_diffrn_reflns_limit_l_min     -18
_diffrn_reflns_limit_l_max     18
_diffrn_standards_number     0
_diffrn_standards_interval_count     .
_diffrn_standards_decay_%     ?
_refine_special_details
;
 Reflections were merged by SHELXL according to the crystal
 class for the calculation of statistics and refinement.
;
_reflns_number_total     6941
_reflns_number_gt     6004
_reflns_threshold_expression     'I > 2\s(I)'
_refine_ls_structure_factor_coef     Fsqd
_refine_ls_matrix_type     full
_refine_ls_R_factor_all     0.0519
_refine_ls_R_factor_gt     0.0454
_refine_ls_wR_factor_gt     0.1208
_refine_ls_wR_factor_ref     0.1265
_refine_ls_goodness_of_fit_ref     1.038
_refine_ls_restrained_S_all     1.038
_refine_ls_number_reflns     6941
_refine_ls_number_parameters     335
_refine_ls_number_restraints     0
_refine_ls_hydrogen_treatment     mixed
_refine_ls_weighting_scheme     calc
_refine_ls_weighting_details
              'w=1/[\s^2^(Fo^2^)+(0.0817P)^2^+0.3767P] where P=(Fo^2^+2Fc^2^)/3'
_atom_sites_solution_hydrogens     mixed
_atom_sites_solution_primary     direct
_atom_sites_solution_secondary     difmap
_refine_ls_shift/su_max     0.001
_refine_ls_shift/su_mean     0.000
_refine_diff_density_max     0.393
_refine_diff_density_min     -0.371
_refine_ls_extinction_method     none
_refine_ls_extinction_coef     .
loop_
    _atom_type_symbol
    _atom_type_description
    _atom_type_scat_dispersion_real
    _atom_type_scat_dispersion_imag
    _atom_type_scat_source
    'C' 'C' 0.0033 0.0016
                         'International Tables Vol C Tables 4.2.6.8 and 6.1.1.4'
    'H' 'H' 0.0000 0.0000
                         'International Tables Vol C Tables 4.2.6.8 and 6.1.1.4'
    'O' 'O' 0.0106 0.0060
                         'International Tables Vol C Tables 4.2.6.8 and 6.1.1.4'
    'N' 'N' 0.0061 0.0033
                         'International Tables Vol C Tables 4.2.6.8 and 6.1.1.4'
_computing_data_collection
;
RAPID-AUTO (Rigaku, 2006)
;
_computing_cell_refinement
;
RAPID-AUTO (Rigaku, 2006)
;
_computing_data_reduction
;
RAPID-AUTO (Rigaku, 2006)
;
_computing_structure_solution
;
SIR92 (Altomare <i>et al.</i>,  1994)
;
_computing_structure_refinement
;
SHELXL2014/7 (Sheldrick, 2015)
;
_computing_molecular_graphics
;
Ortep-3 for Windows (Farrugia, 2012)
;
_computing_publication_material
;
CrystalStructure (Rigaku, 2010) and PLATON (Spek, 2009)
;
loop_
    _atom_site_type_symbol
    _atom_site_label
    _atom_site_fract_x
    _atom_site_fract_y
    _atom_site_fract_z
    _atom_site_U_iso_or_equiv
    _atom_site_adp_type
    _atom_site_calc_flag
    _atom_site_occupancy
    _atom_site_disorder_assembly
    _atom_site_disorder_group
    O O1 -0.33398(8) 0.30866(3) 0.77777(6) 0.02333(16) Uani d 1 . .
    O O2 -0.37344(8) 0.40959(3) 0.72097(6) 0.02177(15) Uani d 1 . .
    O O3 -0.92113(7) 0.36336(3) 0.94659(6) 0.01856(14) Uani d 1 . .
    O O4 0.74748(8) 0.35124(3) 0.34692(6) 0.02249(16) Uani d 1 . .
    O O5 0.77838(8) 0.45585(3) 0.38227(6) 0.02363(16) Uani d 1 . .
    O O6 1.33565(7) 0.38813(3) 0.17479(6) 0.01967(15) Uani d 1 . .
    N N1 -0.10882(9) 0.31350(4) 0.67751(7) 0.02016(17) Uani d 1 . .
    N N2 0.51947(9) 0.35033(4) 0.44136(7) 0.02191(17) Uani d 1 . .
    C C1 -0.54350(10) 0.36269(4) 0.81521(7) 0.01557(17) Uani d 1 . .
    C C2 -0.57223(10) 0.31282(4) 0.88043(7) 0.01700(17) Uani d 1 . .
    H H2 -0.5048 0.2777 0.8950 0.020 Uiso calc 1 . .
    C C3 -0.69860(10) 0.31438(4) 0.92393(8) 0.01764(17) Uani d 1 . .
    H H3 -0.7169 0.2806 0.9686 0.021 Uiso calc 1 . .
    C C4 -0.79903(10) 0.36588(4) 0.90180(7) 0.01553(17) Uani d 1 . .
    C C5 -0.77115(10) 0.41585(4) 0.83675(7) 0.01658(17) Uani d 1 . .
    H H5 -0.8388 0.4509 0.8216 0.020 Uiso calc 1 . .
    C C6 -0.64371(10) 0.41374(4) 0.79445(7) 0.01672(17) Uani d 1 . .
    H H6 -0.6246 0.4478 0.7505 0.020 Uiso calc 1 . .
    C C7 -0.40997(10) 0.36318(4) 0.76677(7) 0.01667(17) Uani d 1 . .
    C C8 -1.02432(10) 0.41622(4) 0.92520(8) 0.01880(18) Uani d 1 . .
    H H8A -1.0723 0.4179 0.8482 0.023 Uiso calc 1 . .
    H H8B -0.9696 0.4568 0.9453 0.023 Uiso calc 1 . .
    C C9 -1.14267(11) 0.40745(5) 0.98921(8) 0.02217(19) Uani d 1 . .
    H H9A -1.0945 0.4070 1.0653 0.033 Uiso calc 1 . .
    H H9B -1.1954 0.3669 0.9695 0.033 Uiso calc 1 . .
    H H9C -1.2150 0.4427 0.9744 0.033 Uiso calc 1 . .
    C C10 0.95579(10) 0.40171(4) 0.30216(7) 0.01621(17) Uani d 1 . .
    C C11 1.04428(10) 0.45571(4) 0.30003(8) 0.01774(17) Uani d 1 . .
    H H11 1.0160 0.4949 0.3273 0.021 Uiso calc 1 . .
    C C12 1.17334(10) 0.45373(4) 0.25886(8) 0.01782(18) Uani d 1 . .
    H H12 1.2328 0.4910 0.2585 0.021 Uiso calc 1 . .
    C C13 1.21379(10) 0.39607(4) 0.21808(7) 0.01639(17) Uani d 1 . .
    C C14 1.12647(10) 0.34139(4) 0.22033(8) 0.01837(18) Uani d 1 . .
    H H14 1.1544 0.3022 0.1928 0.022 Uiso calc 1 . .
    C C15 0.99956(10) 0.34406(4) 0.26245(8) 0.01753(17) Uani d 1 . .
    H H15 0.9416 0.3065 0.2645 0.021 Uiso calc 1 . .
    C C16 0.81942(10) 0.40630(5) 0.34748(7) 0.01747(17) Uani d 1 . .
    C C17 1.43238(10) 0.44212(5) 0.17318(8) 0.02026(19) Uani d 1 . .
    H H17A 1.4830 0.4543 0.2468 0.024 Uiso calc 1 . .
    H H17B 1.3729 0.4791 0.1388 0.024 Uiso calc 1 . .
    C C18 1.54764(11) 0.42313(5) 0.11099(8) 0.0229(2) Uani d 1 . .
    H H18A 1.5998 0.3843 0.1421 0.034 Uiso calc 1 . .
    H H18B 1.6209 0.4578 0.1139 0.034 Uiso calc 1 . .
    H H18C 1.4970 0.4150 0.0366 0.034 Uiso calc 1 . .
    C C19 -0.09136(10) 0.36667(5) 0.62319(8) 0.01935(18) Uani d 1 . .
    H H19 -0.1662 0.3990 0.6159 0.023 Uiso calc 1 . .
    C C20 0.03056(10) 0.37669(5) 0.57728(7) 0.01765(17) Uani d 1 . .
    H H20 0.0388 0.4153 0.5402 0.021 Uiso calc 1 . .
    C C21 0.14130(10) 0.32950(4) 0.58603(7) 0.01586(17) Uani d 1 . .
    C C22 0.12277(10) 0.27418(5) 0.64248(8) 0.01962(18) Uani d 1 . .
    H H22 0.1954 0.2409 0.6508 0.024 Uiso calc 1 . .
    C C23 -0.00263(11) 0.26821(5) 0.68641(8) 0.02095(19) Uani d 1 . .
    H H23 -0.0137 0.2303 0.7245 0.025 Uiso calc 1 . .
    C C24 0.46423(11) 0.29264(5) 0.45714(9) 0.0242(2) Uani d 1 . .
    H H24 0.5105 0.2559 0.4352 0.029 Uiso calc 1 . .
    C C25 0.34301(11) 0.28424(5) 0.50393(9) 0.0228(2) Uani d 1 . .
    H H25 0.3080 0.2424 0.5140 0.027 Uiso calc 1 . .
    C C26 0.27224(10) 0.33746(4) 0.53636(7) 0.01618(17) Uani d 1 . .
    C C27 0.32923(10) 0.39752(4) 0.51958(8) 0.01849(18) Uani d 1 . .
    H H27 0.2847 0.4352 0.5400 0.022 Uiso calc 1 . .
    C C28 0.45223(11) 0.40137(5) 0.47250(8) 0.02086(19) Uani d 1 . .
    H H28 0.4906 0.4425 0.4619 0.025 Uiso calc 1 . .
    H H1 -0.254(2) 0.3118(9) 0.7426(17) 0.059(5) Uiso d 1 . .
    H H4 0.663(2) 0.3549(10) 0.3782(17) 0.066(6) Uiso d 1 . .
loop_
    _atom_site_aniso_label
    _atom_site_aniso_U_11
    _atom_site_aniso_U_22
    _atom_site_aniso_U_33
    _atom_site_aniso_U_12
    _atom_site_aniso_U_13
    _atom_site_aniso_U_23
    O1 0.0216(3) 0.0188(3) 0.0345(4) 0.0023(3) 0.0167(3) 0.0000(3)
    O2 0.0200(3) 0.0207(3) 0.0274(4) -0.0013(3) 0.0114(3) 0.0013(3)
    O3 0.0148(3) 0.0197(3) 0.0238(3) 0.0017(2) 0.0099(2) 0.0022(2)
    O4 0.0194(3) 0.0226(3) 0.0293(4) -0.0033(3) 0.0136(3) -0.0007(3)
    O5 0.0217(3) 0.0227(3) 0.0293(4) 0.0038(3) 0.0117(3) -0.0003(3)
    O6 0.0165(3) 0.0182(3) 0.0276(4) -0.0019(2) 0.0120(3) -0.0021(3)
    N1 0.0170(3) 0.0235(4) 0.0220(4) -0.0013(3) 0.0086(3) -0.0038(3)
    N2 0.0168(3) 0.0281(4) 0.0228(4) 0.0005(3) 0.0088(3) 0.0003(3)
    C1 0.0141(4) 0.0167(4) 0.0167(4) -0.0013(3) 0.0053(3) -0.0030(3)
    C2 0.0152(4) 0.0166(4) 0.0198(4) 0.0006(3) 0.0052(3) -0.0012(3)
    C3 0.0163(4) 0.0169(4) 0.0207(4) -0.0003(3) 0.0062(3) 0.0019(3)
    C4 0.0134(4) 0.0176(4) 0.0165(4) -0.0009(3) 0.0054(3) -0.0019(3)
    C5 0.0161(4) 0.0157(4) 0.0189(4) 0.0009(3) 0.0059(3) -0.0003(3)
    C6 0.0173(4) 0.0165(4) 0.0175(4) -0.0010(3) 0.0061(3) -0.0007(3)
    C7 0.0150(4) 0.0179(4) 0.0181(4) -0.0015(3) 0.0058(3) -0.0043(3)
    C8 0.0169(4) 0.0185(4) 0.0228(4) 0.0022(3) 0.0082(3) -0.0003(3)
    C9 0.0175(4) 0.0280(5) 0.0230(5) 0.0027(4) 0.0087(3) 0.0021(4)
    C10 0.0148(4) 0.0179(4) 0.0168(4) 0.0010(3) 0.0051(3) 0.0023(3)
    C11 0.0177(4) 0.0159(4) 0.0209(4) 0.0019(3) 0.0070(3) 0.0005(3)
    C12 0.0164(4) 0.0156(4) 0.0227(4) -0.0010(3) 0.0070(3) 0.0012(3)
    C13 0.0142(4) 0.0176(4) 0.0183(4) 0.0008(3) 0.0056(3) 0.0018(3)
    C14 0.0179(4) 0.0150(4) 0.0240(4) 0.0009(3) 0.0084(3) -0.0001(3)
    C15 0.0171(4) 0.0159(4) 0.0209(4) -0.0009(3) 0.0069(3) 0.0016(3)
    C16 0.0153(4) 0.0207(4) 0.0172(4) 0.0015(3) 0.0053(3) 0.0026(3)
    C17 0.0181(4) 0.0192(4) 0.0260(5) -0.0034(3) 0.0104(4) -0.0015(3)
    C18 0.0187(4) 0.0272(5) 0.0255(5) -0.0047(4) 0.0108(4) -0.0055(4)
    C19 0.0159(4) 0.0230(4) 0.0201(4) 0.0026(3) 0.0061(3) -0.0022(3)
    C20 0.0159(4) 0.0205(4) 0.0174(4) 0.0009(3) 0.0057(3) -0.0007(3)
    C21 0.0134(4) 0.0196(4) 0.0153(4) -0.0008(3) 0.0047(3) -0.0034(3)
    C22 0.0173(4) 0.0200(4) 0.0233(4) 0.0022(3) 0.0084(3) 0.0000(3)
    C23 0.0204(4) 0.0212(4) 0.0237(4) -0.0006(3) 0.0102(4) 0.0007(3)
    C24 0.0212(4) 0.0241(4) 0.0313(5) 0.0035(4) 0.0141(4) -0.0014(4)
    C25 0.0218(4) 0.0194(4) 0.0313(5) 0.0000(4) 0.0147(4) -0.0019(4)
    C26 0.0139(4) 0.0197(4) 0.0160(4) 0.0009(3) 0.0055(3) -0.0010(3)
    C27 0.0186(4) 0.0194(4) 0.0191(4) 0.0006(3) 0.0077(3) -0.0007(3)
    C28 0.0201(4) 0.0227(4) 0.0218(4) -0.0028(3) 0.0090(3) 0.0000(3)
_geom_special_details
;
 All esds (except the esd in the dihedral angle between two l.s. planes)
 are estimated using the full covariance matrix.  The cell esds are taken
 into account individually in the estimation of esds in distances, angles
 and torsion angles; correlations between esds in cell parameters are only
 used when they are defined by crystal symmetry.  An approximate (isotropic)
 treatment of cell esds is used for estimating esds involving l.s. planes.
;
loop_
    _geom_bond_atom_site_label_1
    _geom_bond_atom_site_label_2
    _geom_bond_site_symmetry_2
    _geom_bond_distance
    _geom_bond_publ_flag
    O1 C7 . 1.3259(11) ?
    O1 H1 . 0.942(19) ?
    O2 C7 . 1.2208(12) ?
    O3 C4 . 1.3637(10) ?
    O3 C8 . 1.4380(11) ?
    O4 C16 . 1.3252(12) ?
    O4 H4 . 0.948(19) ?
    O5 C16 . 1.2213(12) ?
    O6 C13 . 1.3592(10) ?
    O6 C17 . 1.4361(11) ?
    N1 C23 . 1.3409(13) ?
    N1 C19 . 1.3429(13) ?
    N2 C28 . 1.3370(13) ?
    N2 C24 . 1.3412(14) ?
    C1 C6 . 1.3920(12) ?
    C1 C2 . 1.4006(13) ?
    C1 C7 . 1.4860(12) ?
    C2 C3 . 1.3887(12) ?
    C2 H2 . 0.9500 ?
    C3 C4 . 1.4012(12) ?
    C3 H3 . 0.9500 ?
    C4 C5 . 1.3984(12) ?
    C5 C6 . 1.3890(12) ?
    C5 H5 . 0.9500 ?
    C6 H6 . 0.9500 ?
    C8 C9 . 1.5077(13) ?
    C8 H8A . 0.9900 ?
    C8 H8B . 0.9900 ?
    C9 H9A . 0.9800 ?
    C9 H9B . 0.9800 ?
    C9 H9C . 0.9800 ?
    C10 C11 . 1.3923(12) ?
    C10 C15 . 1.4030(12) ?
    C10 C16 . 1.4891(12) ?
    C11 C12 . 1.3941(12) ?
    C11 H11 . 0.9500 ?
    C12 C13 . 1.3984(13) ?
    C12 H12 . 0.9500 ?
    C13 C14 . 1.3979(12) ?
    C14 C15 . 1.3836(12) ?
    C14 H14 . 0.9500 ?
    C15 H15 . 0.9500 ?
    C17 C18 . 1.5092(13) ?
    C17 H17A . 0.9900 ?
    C17 H17B . 0.9900 ?
    C18 H18A . 0.9800 ?
    C18 H18B . 0.9800 ?
    C18 H18C . 0.9800 ?
    C19 C20 . 1.3859(12) ?
    C19 H19 . 0.9500 ?
    C20 C21 . 1.3983(12) ?
    C20 H20 . 0.9500 ?
    C21 C22 . 1.3974(13) ?
    C21 C26 . 1.4835(12) ?
    C22 C23 . 1.3892(12) ?
    C22 H22 . 0.9500 ?
    C23 H23 . 0.9500 ?
    C24 C25 . 1.3825(13) ?
    C24 H24 . 0.9500 ?
    C25 C26 . 1.3971(13) ?
    C25 H25 . 0.9500 ?
    C26 C27 . 1.3956(13) ?
    C27 C28 . 1.3905(12) ?
    C27 H27 . 0.9500 ?
    C28 H28 . 0.9500 ?
loop_
    _geom_angle_atom_site_label_1
    _geom_angle_atom_site_label_2
    _geom_angle_atom_site_label_3
    _geom_angle_site_symmetry_1
    _geom_angle_site_symmetry_3
    _geom_angle
    _geom_angle_publ_flag
    C7 O1 H1 . . 109.2(12) ?
    C4 O3 C8 . . 116.70(7) ?
    C16 O4 H4 . . 112.0(13) ?
    C13 O6 C17 . . 118.02(7) ?
    C23 N1 C19 . . 117.60(8) ?
    C28 N2 C24 . . 117.50(8) ?
    C6 C1 C2 . . 119.00(8) ?
    C6 C1 C7 . . 118.51(8) ?
    C2 C1 C7 . . 122.49(8) ?
    C3 C2 C1 . . 120.48(8) ?
    C3 C2 H2 . . 119.8 ?
    C1 C2 H2 . . 119.8 ?
    C2 C3 C4 . . 119.90(8) ?
    C2 C3 H3 . . 120.0 ?
    C4 C3 H3 . . 120.0 ?
    O3 C4 C5 . . 123.84(8) ?
    O3 C4 C3 . . 116.20(8) ?
    C5 C4 C3 . . 119.96(8) ?
    C6 C5 C4 . . 119.40(8) ?
    C6 C5 H5 . . 120.3 ?
    C4 C5 H5 . . 120.3 ?
    C5 C6 C1 . . 121.25(8) ?
    C5 C6 H6 . . 119.4 ?
    C1 C6 H6 . . 119.4 ?
    O2 C7 O1 . . 123.00(8) ?
    O2 C7 C1 . . 123.05(8) ?
    O1 C7 C1 . . 113.95(8) ?
    O3 C8 C9 . . 108.56(8) ?
    O3 C8 H8A . . 110.0 ?
    C9 C8 H8A . . 110.0 ?
    O3 C8 H8B . . 110.0 ?
    C9 C8 H8B . . 110.0 ?
    H8A C8 H8B . . 108.4 ?
    C8 C9 H9A . . 109.5 ?
    C8 C9 H9B . . 109.5 ?
    H9A C9 H9B . . 109.5 ?
    C8 C9 H9C . . 109.5 ?
    H9A C9 H9C . . 109.5 ?
    H9B C9 H9C . . 109.5 ?
    C11 C10 C15 . . 118.58(8) ?
    C11 C10 C16 . . 119.52(8) ?
    C15 C10 C16 . . 121.89(8) ?
    C10 C11 C12 . . 121.64(8) ?
    C10 C11 H11 . . 119.2 ?
    C12 C11 H11 . . 119.2 ?
    C11 C12 C13 . . 118.94(8) ?
    C11 C12 H12 . . 120.5 ?
    C13 C12 H12 . . 120.5 ?
    O6 C13 C14 . . 115.41(8) ?
    O6 C13 C12 . . 124.58(8) ?
    C14 C13 C12 . . 120.01(8) ?
    C15 C14 C13 . . 120.28(8) ?
    C15 C14 H14 . . 119.9 ?
    C13 C14 H14 . . 119.9 ?
    C14 C15 C10 . . 120.54(8) ?
    C14 C15 H15 . . 119.7 ?
    C10 C15 H15 . . 119.7 ?
    O5 C16 O4 . . 123.31(8) ?
    O5 C16 C10 . . 123.32(8) ?
    O4 C16 C10 . . 113.37(8) ?
    O6 C17 C18 . . 107.60(8) ?
    O6 C17 H17A . . 110.2 ?
    C18 C17 H17A . . 110.2 ?
    O6 C17 H17B . . 110.2 ?
    C18 C17 H17B . . 110.2 ?
    H17A C17 H17B . . 108.5 ?
    C17 C18 H18A . . 109.5 ?
    C17 C18 H18B . . 109.5 ?
    H18A C18 H18B . . 109.5 ?
    C17 C18 H18C . . 109.5 ?
    H18A C18 H18C . . 109.5 ?
    H18B C18 H18C . . 109.5 ?
    N1 C19 C20 . . 123.18(8) ?
    N1 C19 H19 . . 118.4 ?
    C20 C19 H19 . . 118.4 ?
    C19 C20 C21 . . 119.42(9) ?
    C19 C20 H20 . . 120.3 ?
    C21 C20 H20 . . 120.3 ?
    C22 C21 C20 . . 117.29(8) ?
    C22 C21 C26 . . 121.30(8) ?
    C20 C21 C26 . . 121.41(8) ?
    C23 C22 C21 . . 119.50(8) ?
    C23 C22 H22 . . 120.2 ?
    C21 C22 H22 . . 120.2 ?
    N1 C23 C22 . . 123.01(9) ?
    N1 C23 H23 . . 118.5 ?
    C22 C23 H23 . . 118.5 ?
    N2 C24 C25 . . 122.95(9) ?
    N2 C24 H24 . . 118.5 ?
    C25 C24 H24 . . 118.5 ?
    C24 C25 C26 . . 119.73(9) ?
    C24 C25 H25 . . 120.1 ?
    C26 C25 H25 . . 120.1 ?
    C27 C26 C25 . . 117.37(8) ?
    C27 C26 C21 . . 122.05(8) ?
    C25 C26 C21 . . 120.57(8) ?
    C28 C27 C26 . . 118.92(8) ?
    C28 C27 H27 . . 120.5 ?
    C26 C27 H27 . . 120.5 ?
    N2 C28 C27 . . 123.53(9) ?
    N2 C28 H28 . . 118.2 ?
    C27 C28 H28 . . 118.2 ?
loop_
    _geom_torsion_atom_site_label_1
    _geom_torsion_atom_site_label_2
    _geom_torsion_atom_site_label_3
    _geom_torsion_atom_site_label_4
    _geom_torsion_site_symmetry_1
    _geom_torsion_site_symmetry_2
    _geom_torsion_site_symmetry_3
    _geom_torsion_site_symmetry_4
    _geom_torsion
    _geom_torsion_publ_flag
    C6 C1 C2 C3 . . . . -0.16(13) ?
    C7 C1 C2 C3 . . . . -179.95(8) ?
    C1 C2 C3 C4 . . . . 0.57(14) ?
    C8 O3 C4 C5 . . . . -0.72(13) ?
    C8 O3 C4 C3 . . . . 179.48(8) ?
    C2 C3 C4 O3 . . . . 179.25(8) ?
    C2 C3 C4 C5 . . . . -0.56(14) ?
    O3 C4 C5 C6 . . . . -179.65(8) ?
    C3 C4 C5 C6 . . . . 0.14(14) ?
    C4 C5 C6 C1 . . . . 0.28(14) ?
    C2 C1 C6 C5 . . . . -0.27(14) ?
    C7 C1 C6 C5 . . . . 179.53(8) ?
    C6 C1 C7 O2 . . . . 9.58(13) ?
    C2 C1 C7 O2 . . . . -170.62(9) ?
    C6 C1 C7 O1 . . . . -170.43(8) ?
    C2 C1 C7 O1 . . . . 9.37(13) ?
    C4 O3 C8 C9 . . . . -174.93(8) ?
    C15 C10 C11 C12 . . . . 0.53(14) ?
    C16 C10 C11 C12 . . . . 179.70(8) ?
    C10 C11 C12 C13 . . . . 0.48(14) ?
    C17 O6 C13 C14 . . . . -178.14(8) ?
    C17 O6 C13 C12 . . . . 1.77(13) ?
    C11 C12 C13 O6 . . . . 179.23(9) ?
    C11 C12 C13 C14 . . . . -0.87(14) ?
    O6 C13 C14 C15 . . . . -179.85(8) ?
    C12 C13 C14 C15 . . . . 0.24(14) ?
    C13 C14 C15 C10 . . . . 0.80(14) ?
    C11 C10 C15 C14 . . . . -1.18(14) ?
    C16 C10 C15 C14 . . . . 179.68(8) ?
    C11 C10 C16 O5 . . . . 1.11(14) ?
    C15 C10 C16 O5 . . . . -179.75(9) ?
    C11 C10 C16 O4 . . . . -178.52(8) ?
    C15 C10 C16 O4 . . . . 0.62(13) ?
    C13 O6 C17 C18 . . . . -173.89(8) ?
    C23 N1 C19 C20 . . . . -0.45(14) ?
    N1 C19 C20 C21 . . . . 0.69(14) ?
    C19 C20 C21 C22 . . . . -0.57(13) ?
    C19 C20 C21 C26 . . . . 178.73(8) ?
    C20 C21 C22 C23 . . . . 0.28(14) ?
    C26 C21 C22 C23 . . . . -179.03(9) ?
    C19 N1 C23 C22 . . . . 0.13(15) ?
    C21 C22 C23 N1 . . . . -0.05(15) ?
    C28 N2 C24 C25 . . . . -0.27(16) ?
    N2 C24 C25 C26 . . . . 0.41(17) ?
    C24 C25 C26 C27 . . . . -0.13(15) ?
    C24 C25 C26 C21 . . . . 179.56(9) ?
    C22 C21 C26 C27 . . . . -152.77(9) ?
    C20 C21 C26 C27 . . . . 27.95(13) ?
    C22 C21 C26 C25 . . . . 27.55(13) ?
    C20 C21 C26 C25 . . . . -151.72(10) ?
    C25 C26 C27 C28 . . . . -0.26(14) ?
    C21 C26 C27 C28 . . . . -179.94(9) ?
    C24 N2 C28 C27 . . . . -0.16(15) ?
    C26 C27 C28 N2 . . . . 0.43(15) ?
loop_
    _geom_hbond_atom_site_label_D
    _geom_hbond_atom_site_label_H
    _geom_hbond_atom_site_label_A
    _geom_hbond_site_symmetry_A
    _geom_hbond_distance_DH
    _geom_hbond_distance_HA
    _geom_hbond_distance_DA
    _geom_hbond_angle_DHA
    _geom_hbond_publ_flag
    O1 H1 N1 . 0.942(19) 1.72(2) 2.6587(11) 177.2(19) yes
    O4 H4 N2 . 0.948(19) 1.690(19) 2.6312(11) 171.4(19) yes
    C12 H12 O2 3_666 0.95 2.43 3.3712(11) 172 yes
    C14 H14 O1 4_765 0.95 2.56 3.2288(11) 128 yes
    C24 H24 O3 4_765 0.95 2.57 3.4407(12) 153 yes
    C9 H9A Cg2 1_356 0.98 2.68 3.6450(11) 169 yes
    C18 H18C Cg1 1_754 0.98 2.67 3.6253(11) 164 yes
_shelx_hkl_file
;
   1  -2   0  521.93    8.84
   1   2   0  539.30    8.42
   1  -2   0  521.15    8.49
   1   2   0  511.39    8.42
  -1   2   0  510.02    8.55
  -1   2   0  494.36    7.91
   1   0   1    2.81    0.22
  -1   0  -1    2.93    0.21
  -1  -2   1    1.96    0.11
  -1   2   1    1.89    0.21
   1  -2  -1    2.32    0.11
   1   2  -1    1.94    0.20
  -1  -1  -1   39.79    0.48
   1  -1   1   41.71    0.49
   0   0   2  741.35   13.99
   0   0  -2  754.78   13.92
  -1   1  -1   41.36    0.48
   1   1   1   41.72    0.51
   0  -3   1  270.54    3.79
   0  -3  -1  268.72    3.69
   0  -3  -1  270.31    3.87
   0   3   1  272.19    3.72
   0   3  -1  275.51    3.88
   0  -1   2  161.72    2.38
   0   1   2  157.82    2.19
   0   1  -2  162.81    2.11
   0  -1  -2  160.56    2.02
   1   0  -2    0.06    0.15
  -1   0   2    0.03    0.07
  -1   2  -1    0.59    0.12
  -1  -2  -1    0.40    0.12
   1   2   1    0.61    0.24
   1  -2   1    0.70    0.13
  -1  -1   2  137.44    1.94
  -1   1   2  130.69    1.68
   1   1  -2  141.79    1.76
   1  -1  -2  137.00    1.62
  -1   3   0    0.86    0.07
  -1   3   0    0.42    0.26
   1  -3   0    0.74    0.13
   1  -3   0    0.66    0.07
   1   3   0    0.58    0.05
   0  -2  -2  194.58    2.57
   0  -2   2  196.87    2.69
   0   2   2  197.35    2.61
   0   2  -2  199.72    2.75
   1   3  -1    0.31    0.25
  -1   3   1    0.29    0.13
   1  -3  -1    0.36    0.13
  -1  -3   1    0.40    0.14
   0   4   0 7101.17  282.39
   0   4   0 6653.11  264.67
   0  -4   0 6990.56  278.75
   0  -4   0 6668.88  265.15
  -1   2   2   63.73    0.80
  -1  -2   2   62.04    1.12
   1  -2  -2   68.05    0.82
   1   2  -2   62.56    1.13
   0  -4   1 1451.03   33.42
   0   4   1 1423.84   32.56
   0   4   1 1459.47   33.81
   0   4  -1 1415.59   32.79
   0  -4  -1 1455.94   33.46
   1  -3   1  879.01   17.92
  -1   3  -1  874.98   17.29
  -1   3  -1  889.80   18.43
   1   3   1  888.69   17.65
  -1  -3  -1  885.36   17.57
   0   3  -2  447.21    7.48
   0  -3   2  442.61    7.41
   0   3   2  446.96    7.26
   0  -3  -2  441.84    7.17
   1   0   2   -0.11    0.19
  -1   0  -2    0.07    0.18
   1  -1   2  136.87    1.99
  -1  -1  -2  132.99    1.90
   1   1   2  137.97    2.02
  -1   1  -2  136.86    2.48
   2   0  -1    0.19    0.25
  -2   0   1    0.10    0.25
   2   0  -1    0.25    0.22
  -1   4   0   51.72    0.88
   1  -4   0   49.59    0.61
  -1   4   0   50.08    1.17
   1   4   0   52.83    0.60
   1  -4   0   50.86    1.19
  -1  -3   2   24.54    0.56
  -1   3   2   25.86    0.41
   1  -3  -2   25.60    0.39
   1   3  -2   24.25    0.53
  -2   0   0  191.42    3.01
   2   0   0  191.77    2.66
   2   0   0  188.16    2.60
  -2   0   0  185.35    2.90
   2  -1  -1    2.34    0.23
   2   1  -1    2.14    0.27
   2  -1  -1    1.81    0.21
  -2   1   1    2.08    0.41
   1  -4  -1   98.68    1.84
   1   4  -1  100.63    1.47
  -1  -4   1  100.08    1.47
  -1   4   1   98.80    1.79
   2   1   0   33.03    0.58
   2  -1   0   33.54    0.76
  -2  -1   0   31.71    0.56
   2  -1   0   32.33    0.57
  -2  -1   0   32.39    0.44
  -2   1   0   32.30    0.72
  -2   1   0   32.14    0.57
   2   1   0   33.03    0.45
   1  -2   2  360.77    5.97
  -1   2  -2  359.34    5.93
   1   2   2  360.88    5.92
  -1  -2  -2  355.93    5.80
   0   5   0    0.04    0.30
   0   5   0    0.10    0.17
   0  -5   0    0.25    0.18
   0  -5   0    0.04    0.16
   0   0  -3    0.03    0.43
   0   0   3    0.09    0.26
   1   0  -3  266.86    4.76
  -1   0   3  253.87    3.89
   2  -2  -1  156.81    2.84
  -2   2   1  157.17    2.30
   2  -2  -1  150.09    1.84
  -2   2   1  144.38    1.85
   0  -1   3   88.77    1.57
   0  -1  -3   84.39    1.33
   0   1  -3   85.34    2.16
   0   1   3   88.73    1.43
  -1   4  -1  108.15    2.30
   1   4   1  105.80    1.58
  -1  -4  -1  102.55    2.05
   1  -4   1  111.83    2.19
  -1   4  -1  107.19    1.59
   2  -2   0   38.58    0.89
   2   2   0   38.74    0.72
  -2  -2   0   35.73    1.10
  -2   2   0   37.90    0.79
  -2  -2   0   36.36    0.57
   2  -2   0   37.21    0.73
  -2   2   0   36.95    1.12
  -1   1   3   41.29    1.13
  -2   0   2  174.49    2.33
  -1  -1   3   41.32    0.80
   2   0  -2  188.03    2.98
   1   1  -3   42.17    1.34
   1  -1  -3   43.43    1.13
   0  -4   2    2.23    0.67
   0  -4  -2    1.66    0.22
   0   4   2    2.03    0.43
   0   4  -2    2.11    0.35
  -2  -1   2  662.09   12.66
   2  -1  -2  660.45   12.41
   2   1  -2  659.25   12.18
   2  -1  -2  665.96   12.25
  -2   1   2  658.81   11.59
   0   5   1  322.01    4.97
   0  -5  -1  324.32    5.53
   0  -5   1  343.14    6.25
   0   5  -1  328.88    5.38
   0   5   1  324.48    5.48
   0   5  -1  336.37    5.43
  -2   0  -1    0.20    0.34
  -2   0  -1    0.02    0.42
   2   0   1    0.21    0.47
   0  -2  -3  711.36   14.49
   0   2   3  682.55   13.12
   0   2  -3  690.07   13.73
   0  -2   3  730.42   15.65
  -1  -4   2  232.74    3.63
   1   4  -2  224.44    4.39
  -1   4   2  201.01    2.92
   1  -4  -2  220.29    3.39
   1  -4  -2  209.44    3.01
   1   3   2   49.67    1.49
  -1  -3  -2   48.48    0.92
   1  -3   2   46.62    1.04
  -1   3  -2   46.10    1.69
   1   2  -3    4.16    0.77
  -1   2   3    3.55    0.28
   1  -2  -3    3.41    0.26
  -1  -2   3    4.09    0.40
  -2   1  -1   83.72    1.28
  -2   1  -1   82.80    1.79
   2  -1   1   85.78    1.98
   2   1   1   86.55    2.04
  -2  -1  -1   80.38    1.33
  -2  -1  -1   82.43    1.45
   2  -2  -2   13.09    0.43
  -2  -2   2   13.90    0.81
   2  -2  -2   12.26    0.49
   2   2  -2   12.36    0.82
  -2   3   1  199.31    3.19
   2   3  -1  199.40    3.16
   2  -3  -1  194.12    3.83
   1  -5   0    0.80    0.19
  -1   5   0    0.76    0.30
  -1   5   0    0.80    0.20
   1  -5   0    0.73    0.30
   1   5   0    0.79    0.20
   2   3   0  114.23    1.40
   2  -3   0  130.14    2.17
  -2   3   0  124.04    2.69
   2   3   0  124.13    2.58
   2  -3   0  120.08    1.99
  -2   3   0  124.52    2.02
   1  -5  -1    1.17    0.31
  -1   5   1    1.13    0.30
  -1  -5   1    1.19    0.63
   1   5  -1    1.35    0.34
  -1   5   1    1.08    0.14
   2  -2   1   17.20    0.56
  -2   2  -1   16.00    0.55
  -2   2  -1   16.31    0.88
  -2  -2  -1   15.97    0.31
   2   2   1   15.71    0.58
  -2  -2  -1   15.99    0.99
   0  -3  -3  182.44    2.79
   0   3   3  185.13    2.86
   0  -3   3  186.40    3.24
   0   3  -3  184.86    3.23
  -1   3   3    3.47    0.48
   1   3  -3    3.80    0.48
  -1  -3   3    3.57    0.45
   1  -3  -3    3.79    0.44
  -1  -5  -1  446.17    7.47
   1   5   1  477.91    8.46
   1  -5   1  478.38    9.39
  -1   5  -1  448.38    7.91
  -1   5  -1  495.88    9.87
   2   3  -2  170.84    3.46
   2  -3  -2  155.29    1.87
  -2  -3   2  176.98    3.53
   2  -3  -2  162.75    1.96
   2  -3  -2  167.23    3.47
  -1   0  -313518.70  705.81
   1   0   313763.20  723.77
   0   6   0  359.49    6.69
   0  -6   0  338.39    6.29
   0   6   0  348.15    5.65
   0  -6   0  351.20    6.57
   0   5   2   64.11    1.03
   0  -5   2   63.94    1.28
   0  -5  -2   62.39    1.44
   0  -5  -2   64.03    1.00
   0   5  -2   62.46    1.31
  -1  -4  -2 5959.51  226.18
   1  -4   2 5676.89  215.66
  -1   4  -2 5605.18  213.68
   1   4   2 5894.14  225.01
   2   0  -3    0.22    0.43
  -2   0   3    0.06    0.19
   1   1   3 6204.24  241.27
   1  -1   3 6179.50  240.50
  -1   1  -3 6153.36  238.54
  -1  -1  -3 6139.67  237.66
   2  -4  -1    6.79    0.92
   2   4  -1    7.34    0.90
   2  -4  -1    7.47    0.39
  -2   4   1    6.40    0.20
  -2   4   1    7.22    0.90
   2  -3   1   38.89    0.87
   2   3   1   37.95    1.50
  -2   3  -1   37.21    1.49
  -2  -3  -1   37.12    1.46
  -2   3  -1   36.65    1.25
   2   1  -3   14.98    0.96
  -2  -1   3   15.85    0.51
   2  -1  -3   16.09    0.42
  -2   1   3   15.87    0.63
   1  -5  -2  564.25   10.50
  -1  -5   2  576.14   10.75
  -1   5   2  562.48   10.07
   1   5  -2  574.90   10.91
   2  -4   0    8.85    0.98
   2  -4   0    8.54    0.34
  -2   4   0    8.79    0.54
  -2   4   0    7.56    0.97
   2   4   0    8.64    0.50
   0  -6   1    1.55    0.34
   0   6  -1    1.93    0.61
   0  -6  -1    1.43    0.48
   0   6   1    1.56    0.47
   0   6  -1    1.46    0.36
   1   2   3  211.42    4.73
  -1  -2  -3  205.37    3.47
  -1   2  -3  204.39    3.63
   1  -2   3  216.81    5.21
   2   0   2   26.24    1.46
  -2   0  -2   25.31    0.74
   2   2  -3   17.41    1.13
  -2   2   3   16.94    0.31
   2  -2  -3   18.54    0.65
  -2  -2   3   17.69    1.02
   0  -4  -3  206.41    3.81
   0   4  -3  204.89    3.63
   0   4   3  209.98    3.25
   0  -4   3  203.60    3.57
  -1  -4   3    6.64    1.02
  -1   4   3    6.73    0.52
   1  -4  -3    6.51    0.25
   1   4  -3    6.09    0.59
  -2   1  -2  236.58    3.95
  -2  -1  -2  236.98    3.95
   2   1   2  248.17    4.22
   2  -1   2  244.26    4.15
   1  -6   0    1.86    0.76
   1   6   0    2.73    0.31
  -1   6   0    3.23    0.40
   1   6   0    2.64    0.39
  -1   6   0    2.63    0.29
   1  -6   0    2.61    0.27
  -2  -4   2   13.14    0.58
   2  -4  -2   11.97    0.60
  -2   4   2   13.29    1.09
   2   4  -2   13.29    1.07
  -1   6   1    4.83    0.24
   1  -6  -1    5.14    0.42
  -1  -6   1    4.64    0.46
   1   6  -1    4.73    0.90
  -1   6   1    5.35    0.81
   1   0  -4    0.44    0.36
  -1   0   4    0.87    0.37
   1   1  -4   59.55    1.33
   1  -1  -4   58.64    1.18
  -1  -1   4   58.15    1.28
  -1   1   4   57.39    1.17
   2   2   2  140.93    2.47
  -2   2  -2  138.19    2.32
  -2  -2  -2  131.75    2.24
   2  -2   2  144.47    2.48
  -2   4  -1    0.38    0.48
   0   0  -4  101.30    1.90
  -2   4  -1    0.04    0.34
   2  -4   1    0.58    0.53
   2  -4   1    0.22    0.34
   2   4   1   -0.16    0.31
  -2  -4  -1    0.51    0.58
   0   0   4  101.71    3.01
   1  -3   3 5633.51  214.31
  -1  -3  -3 5749.87  217.11
   1   3   3 5893.22  225.98
  -1   3  -3 5624.96  213.06
   1  -5   2  497.82    9.28
  -1  -5  -2  522.37    9.56
   1   5   2  519.28    9.51
  -1   5  -2  504.88   10.86
   0   1  -4  347.14    6.33
   0  -1   4  346.32    6.34
   0   1   4  343.28    6.18
   0  -1  -4  346.36    7.11
   2  -3  -3   35.55    0.66
  -2   3   3   32.02    0.57
  -2  -3   3   32.09    0.83
   2   3  -3   32.39    1.51
  -1   6  -1   64.19    1.98
  -1  -6  -1   64.55    1.04
  -1   6  -1   64.36    1.22
   1  -6   1   63.13    1.13
   1   6   1   67.03    1.21
   2  -5  -1  133.75    3.07
  -2   5   1  127.50    1.73
  -2   5   1  133.87    2.23
   2   5  -1  133.99    2.30
   2  -5  -1  125.49    1.70
   1  -2  -4   17.35    0.56
  -1   2   4   16.71    0.58
  -1  -2   4   16.83    0.73
   1   2  -4   16.76    0.79
   0  -6  -2    3.97    0.32
   0   6  -2    4.88    0.52
   0   6   2    4.57    0.59
   0  -6   2    3.88    0.47
   2  -5   0  129.54    2.29
  -2   5   0  121.90    2.93
   2  -5   0  118.85    2.11
   2   5   0  121.12    2.85
  -2   5   0  123.91    2.20
   3   0  -1  634.11   12.79
   3   0  -1  651.82   12.81
  -3   0   1  605.09   11.86
   0  -2  -4    4.64    0.47
  -3   1   1   67.38    1.71
  -3  -1   1   68.94    1.44
   0   2   4    4.53    0.49
   3  -1  -1   67.92    1.23
   3   1  -1   67.79    1.47
  -3   1   1   68.02    1.37
   0  -2   4    4.57    0.59
   3  -1  -1   71.80    1.05
   3   1  -1   71.67    1.70
   0   2  -4    4.96    0.62
   0   7   0    0.05    0.24
   0  -7   0   -0.13    0.23
   0   7   0    0.04    0.40
   0  -7   0   -0.12    0.23
   1  -6  -2    0.32    0.61
  -1   6   2   -0.12    0.26
  -1  -6   2   -0.10    0.31
  -1   6   2    0.26    0.23
   1   6  -2    1.31    0.40
  -2  -3  -2   25.68    0.78
  -2   3  -2   25.81    1.31
   2  -3   2   27.16    0.89
   2   3   2   27.56    1.43
   3   0   0    0.00    0.22
  -3   0   0    0.10    0.37
   3   0   0    0.20    0.23
  -3   0   0    0.04    0.43
   0   5   3   99.05    1.55
   0   5  -3   97.26    1.90
   0  -5   3   97.50    1.88
   0  -5  -3   97.52    2.04
   1  -5  -3  160.58    2.19
  -1  -5   3  154.64    2.67
  -1   5   3  159.14    2.57
   1   5  -3  153.43    2.75
   3   0  -2    0.22    0.18
   3   0  -2    0.08    0.19
   3   0  -2    0.24    0.24
  -3  -1   0    1.63    0.40
   3  -1   0    2.23    0.29
  -3   1   0    1.44    0.30
   3   1   0    2.11    0.33
   3  -1   0    1.67    0.33
  -3  -1   0    2.07    0.59
  -3   1   0    1.50    0.49
   3   1   0    1.74    0.24
  -2   5   2  436.74    8.76
   2   5  -2  425.70    7.65
   2  -5  -2  419.32    7.45
  -2  -5   2  431.03    7.63
   3  -2  -1    5.21    0.42
   3   2  -1    4.45    0.24
  -3   2   1    5.21    0.78
   3   2  -1    5.67    0.39
   3  -2  -1    5.08    0.25
  -3   2   1    4.86    0.41
   3  -1  -2  659.83   12.67
   3   1  -2  669.49   13.41
   3   1  -2  667.13   13.36
   3  -1  -2  661.86   12.58
   3  -1  -2  666.25   12.64
   0   7   1   18.65    0.47
   0   7   1   17.64    0.51
   0   7  -1   18.44    0.57
   0  -7  -1   19.01    0.49
   0   7  -1   17.57    1.13
   0  -7   1   18.22    0.62
   1   4   3  788.83   17.06
   1  -4   3  741.87   15.37
  -1  -4  -3  745.66   16.04
  -1   4  -3  741.41   15.22
   1  -3  -4  559.33   10.12
  -1  -3   4  565.64   12.11
  -1   3   4  578.45   11.50
   1   3  -4  578.38   11.11
   2   0  -4  173.36    2.74
   2   4  -3  227.23    3.84
   2  -4  -3  223.83    3.67
   2  -4  -3  204.40    2.91
  -2   0   4  167.57    3.20
  -2   4   3  195.97    2.84
  -2  -4   3  231.73    3.75
   0  -3  -4  176.02    2.82
  -2   5  -1  159.05    2.45
   0   3  -4  175.05    3.24
   0  -3   4  172.34    3.14
  -2   5  -1  159.28    3.56
   2   5   1  158.33    2.68
   0   3   4  179.59    3.76
  -2  -5  -1  151.77    2.51
   2  -5   1  159.77    2.79
   2  -5   1  162.42    2.55
  -2   1   4  356.87    5.81
  -2  -1   4  368.74    6.22
   2   1  -4  381.94    6.62
   2  -1  -4  386.04    6.51
  -3   2   0    1.46    0.42
   3  -2   0    1.23    0.25
  -3  -2   0    1.30    0.29
  -3   2   0    1.08    0.32
   3   2   0    1.49    0.61
   3  -2   0    0.95    0.34
  -3  -2   0    1.29    0.32
   1  -7   0  229.96    3.95
  -3   2   2    0.08    0.26
   1   7   0  216.07    3.38
   3  -2  -2    0.15    0.11
   3  -2  -2    0.33    0.22
   3   2  -2    0.13    0.18
  -1   7   0  230.05    4.55
   3  -2  -2   -0.07    0.29
   1  -7   0  221.76    3.69
   3   2  -2    0.13    0.25
   1   7   0  222.34    4.39
  -1   7   0  219.21    3.35
  -1  -7   1   25.71    0.73
   1  -7  -1   25.21    0.67
   1   7  -1   25.33    0.79
  -1   7   1   25.65    0.77
  -1   7   1   24.70    0.67
   1   7  -1   24.85    0.74
   1  -6   2    6.31    0.49
  -1  -6  -2    5.44    0.41
  -1   6  -2    5.28    0.51
  -1   6  -2    5.84    0.49
  -1  -6  -2    5.64    0.22
   1   6   2    6.20    0.78
  -2   4  -2  297.45    5.10
   2  -4   2  295.17    6.07
  -2  -4  -2  287.51    4.85
  -2   4  -2  280.48    5.59
   2   4   2  291.21    4.93
   3  -3  -1    0.24    0.14
   3   3  -1    0.20    0.22
  -3   3   1    0.43    0.23
   3  -3  -1    0.30    0.56
   3   3  -1    0.22    0.27
  -3   3   1    0.13    0.29
  -2  -2   4    0.26    0.29
   2  -2  -4    0.25    0.39
  -2   2   4    0.48    0.19
   2   2  -4    0.25    0.32
  -1   0  -4    0.37    0.38
   1   0   4   -0.11    0.39
   2   6  -1  368.66    6.30
   2  -6  -1  329.88    5.22
  -2   6   1  311.36    4.96
   2  -6  -1  369.03    6.30
  -2   6   1  367.80    6.21
   2   0   3    0.13    0.35
  -2   0  -3    0.13    0.32
  -3   0  -1  375.79    6.26
  -3   0  -1  386.65    6.58
   3   0   1  405.33    7.05
  -1  -1  -4    6.18    0.55
   1   1   4    7.23    0.61
  -1   1  -4    6.33    0.58
   1  -1   4    7.81    0.67
   2   6   0   39.61    0.88
   2  -6   0   40.51    0.96
   2  -6   0   38.67    0.95
  -2   6   0   39.52    0.92
  -2   6   0   38.09    0.98
  -2   1  -3    2.94    0.45
   2  -1   3    2.91    0.49
   2   1   3    2.89    0.45
  -2  -1  -3    2.80    0.41
   1  -4  -4    0.26    0.36
  -3   3   0   23.77    0.72
   3  -3   0   25.62    0.53
  -3  -3   0   23.66    0.66
   3   3   0   25.91    0.68
   3   3   0   24.85    0.36
   3  -3   0   23.76    0.70
  -1  -4   4   -0.17    0.32
   1   4  -4    0.58    0.40
  -1   4   4    0.34    0.36
  -3   3   0   24.26    1.14
  -3  -3   0   23.26    0.48
   3   1   1  229.65    3.76
   1   7   1  288.19    4.67
  -1   7  -1  293.28    4.82
  -3  -1  -1  213.14    3.44
  -1   7  -1  275.98    4.46
   1  -7   1  283.73    4.54
   3  -1   1  228.40    3.68
  -3   1  -1  212.18    3.30
  -1  -7  -1  252.91    3.69
  -3  -1  -1  213.16    3.16
  -3   1  -1  216.31    3.36
   3   0  -3  130.37    1.86
   3  -3  -2  445.41    7.89
  -3   3   2  458.48    8.13
   3   3  -2  455.49    7.98
   3  -3  -2  428.26    6.95
   0  -7  -2  271.85    4.22
   0  -7   2  277.96    4.64
   0   7  -2  268.13    4.58
   0   7   2  279.01    4.91
  -3  -1   3    0.56    0.22
   3   1  -3    0.33    0.23
   3  -1  -3    0.61    0.16
   3  -1  -3    0.35    0.29
   0   4  -4   30.05    1.72
   0   4   4   29.72    1.20
   0  -4  -4   28.76    0.67
   0  -4   4   30.31    1.66
  -1   5  -3  602.04   11.71
  -1  -5  -3  595.37   11.24
   1   5   3  611.31   11.58
   1  -5   3  598.63   11.61
   0   6  -3  211.89    3.70
   0   6   3  207.48    3.15
   0  -6  -3  208.16    3.13
   0  -6   3  209.61    3.53
   1  -2   4  325.96    5.87
  -1  -2  -4  325.30    5.53
  -1   2  -4  314.91    5.57
   1   2   4  329.61    5.76
   1  -6  -3  597.96   10.73
  -1   6   3  614.37   11.49
   1  -6  -3  624.39   12.68
   1   6  -3  627.17   12.12
  -1  -6   3  628.49   11.98
   2  -3  -4   10.26    0.28
  -2  -3   4   10.35    0.51
  -2   3   4    9.57    0.49
   2   3  -4    9.80    1.01
   2  -5  -3   41.60    0.54
   2   5  -3   38.45    0.96
  -2   5   3   40.12    0.58
  -2  -5   3   38.52    1.47
   2  -5  -3   38.43    1.43
   2  -2   3   31.02    0.93
  -2   2  -3   29.13    0.83
  -2  -2  -3   29.48    0.78
   2   2   3   31.17    0.87
  -3  -2  -1   97.97    2.26
  -1   7   2  186.82    2.89
   1   7  -2  177.88    3.79
   3   2   1  101.83    1.71
  -1   7   2  183.71    2.86
  -3  -2  -1  101.92    1.63
  -1   7   2  191.23    2.59
  -3   2  -1  101.78    1.55
  -3   2  -1   99.89    1.63
   3  -2   1  103.30    1.66
   1  -7  -2  176.47    2.76
  -1  -7   2  185.68    3.80
  -2   6   2  452.76    7.92
   2   6  -2  447.74    8.07
   2  -6  -2  442.06    7.87
  -2  -6   2  452.33    7.90
  -2   6   2  402.71    6.32
   3  -2  -3   46.23    0.82
   3  -2  -3   45.09    1.47
   3   2  -3   46.00    0.88
  -3  -2   3   46.07    0.82
  -3   4   1    3.99    0.25
   3  -4  -1    3.45    0.41
   3   4  -1    3.82    0.23
   3  -4  -1    3.95    0.17
   3   4  -1    3.81    0.37
  -3   4   1    3.12    0.38
   0  -8   0  112.00    1.71
   0  -8   0  109.24    2.17
   0   8   0  107.89    2.21
   0   8   0  109.47    1.62
  -2   6  -1   51.52    1.07
  -2   6  -1   51.74    0.89
   2  -6   1   53.71    0.93
   2   6   1   52.03    1.04
   2  -6   1   51.42    1.14
  -2   5  -2   -0.01    0.30
   2  -5   2    0.14    0.28
   2   5   2   -0.07    0.49
  -2   5  -2   -0.13    0.49
  -2  -5  -2    0.33    0.26
   3   4   0   47.08    0.94
  -3   4   0   45.01    1.44
  -3   4   0   45.26    0.64
   3  -4   0   44.84    0.96
   3  -4   0   47.99    0.74
  -1  -3  -4   44.78    1.48
   1  -3   4   44.17    1.15
  -1   3  -4   43.73    1.81
   1   3   4   45.31    1.01
  -1   0   5  248.13    4.96
   1   0  -5  247.26    4.12
   3   4  -2   36.40    1.28
   3  -4  -2   35.45    0.82
  -3   4   2   36.41    0.81
   0   8  -1  508.55   10.07
   0   8   1  497.73    8.73
   0   8   1  504.16    9.30
   0   8  -1  510.43    9.13
   0  -8   1  516.22    9.19
   0  -8  -1  500.85    8.79
   2   3   3   26.71    1.30
   2  -3   3   27.88    1.48
  -2  -3  -3   25.51    0.70
  -2   3  -3   25.89    1.28
   3  -3   1  247.29    4.07
  -3   3  -1  239.02    4.09
   3   3   1  241.77    4.72
   3  -3   1  250.66    3.88
  -3   3  -1  243.59    4.53
  -3  -3  -1  237.09    3.80
  -3  -3  -1  216.34    3.24
   1  -1  -5   56.47    1.06
  -1  -1   5   53.22    1.11
   1   1  -5   54.46    1.17
  -1   1   5   55.35    1.64
  -1  -5   4   12.74    0.60
  -1   5   4   13.80    0.35
   1   5  -4   13.74    0.65
   1  -5  -4   13.79    0.55
  -3  -3   3  190.44    3.52
   3  -3  -3  185.45    2.50
   3  -3  -3  180.83    2.92
   3   3  -3  187.80    2.96
   2   4  -4   28.78    0.79
   2  -4  -4   29.96    0.59
  -2  -4   4   27.88    0.72
  -2   4   4   29.02    0.61
   1   7   2   19.11    0.91
  -1   7  -2   18.37    0.60
   1  -7   2   18.85    0.58
  -1  -7  -2   18.00    0.51
  -1   7  -2   20.21    0.62
   1   8   0   30.71    1.16
   0   5  -4    7.28    1.06
  -1   8   0   30.52    0.93
  -1   8   0   31.35    0.69
   1  -8   0   31.42    0.55
   0  -5  -4    8.21    0.61
   1  -8   0   30.98    0.72
   0   0  -5   -0.10    0.29
   0   5   4    7.69    0.69
   1   8   0   32.46    0.46
   0   0   5    0.14    0.32
   0  -5   4    7.19    0.53
  -1   2   5   26.06    0.64
   1  -2  -5   27.54    1.07
  -1  -2   5   26.41    0.74
   1   2  -5   28.66    0.84
   2  -7  -1   18.54    0.58
   2   7  -1   18.37    1.05
  -2   7   1   19.11    0.58
   2  -7  -1   18.77    0.42
  -2   7   1   18.13    0.30
   0  -1   5    3.90    0.47
   1   8  -1   16.94    0.36
  -1   8   1   16.55    0.60
   0   1   5    3.32    0.43
   0   1  -5    3.51    0.45
   1   8  -1   16.36    0.56
  -1  -8   1   17.75    0.55
  -1   8   1   17.12    0.50
   1  -8  -1   16.51    0.50
   0  -1  -5    3.18    0.40
   2  -7   0  179.73    3.72
   2  -7   0  186.06    2.92
  -2   7   0  186.01    3.03
  -2   7   0  185.39    2.98
  -3   0  -2   -0.09    0.36
   3   0   2    0.18    0.51
  -3   0  -2   -0.19    0.44
   1   6   3   14.90    0.86
   1  -6   3   14.66    0.61
  -1  -6  -3   14.87    0.48
  -1   6  -3   15.04    0.63
   3  -5  -1    0.37    0.21
   3  -5  -1    0.16    0.53
  -3   5   1    0.31    0.16
   3   5  -1   -0.43    0.26
  -3   5   1    1.13    0.28
   3   5  -1    0.56    0.12
  -2  -6   3   41.16    0.89
  -2   6   3   40.94    0.58
  -3  -1  -2   44.32    0.70
  -3  -1  -2   42.38    0.85
   3  -1   2   45.44    1.48
  -3   1  -2   42.90    1.29
   3   1   2   46.81    0.97
   2  -6  -3   37.65    0.81
  -3   1  -2   42.76    0.78
   2   6  -3   38.78    1.47
  -1  -4  -4  620.26   12.47
  -1   4  -4  601.12   11.62
   1   4   4  625.69   12.83
   1  -4   4  598.81   11.60
  -3   0   4    0.49    0.32
   3   0  -4   -0.05    0.33
   0  -2   5  455.65    9.50
   0   2  -5  456.82    8.38
   0   2   5  471.14    9.44
   0  -2  -5  447.71    7.85
  -2  -4  -3    0.04    0.51
  -2   4  -3    0.40    0.29
   2  -4   3    0.27    0.63
   2   4   3    0.35    0.29
   0  -7  -3   24.88    0.78
   0  -7   3   24.32    0.69
   0   7  -3   22.51    0.73
   0   7   3   24.79    0.81
   0  -7  -3   23.76    0.49
  -1   8  -1   72.23    1.23
  -3  -4  -1   99.16    2.22
  -3   4  -1  101.85    1.89
   1   8   1   71.91    1.63
  -1   8  -1   70.16    1.14
  -1  -8  -1   70.75    0.88
   1  -8   1   71.19    1.52
   1   8   1   73.73    1.12
  -3  -4  -1  101.46    1.27
   3  -4   1  106.32    1.61
  -3   4  -1  100.44    1.66
   3  -4   1  104.43    1.79
   3   4   1  103.98    1.72
  -2   0   5   -0.08    0.20
   2   0  -5   -0.21    0.48
  -1  -7   3   37.64    0.86
   1  -7  -3   36.88    0.72
  -1   7   3   37.97    0.74
   1   7  -3   36.50    0.88
   3  -1  -4  100.78    1.72
  -3  -1   4   97.23    1.82
   3   1  -4   97.21    1.94
  -3   1   4   99.00    1.29
  -3   5   0    7.63    0.24
   3  -5   0    7.88    0.29
   3   5   0    7.79    0.43
   3  -5   0    7.41    0.45
  -3   5   0    6.67    0.78
   0   8  -2   76.79    1.25
   0   8  -2   74.78    1.33
   0   8   2   74.48    1.44
   0  -8  -2   71.78    1.03
   0  -8   2   75.88    1.82
   2  -1  -5  225.72    4.06
   2   1  -5  225.66    4.36
   3  -4  -3   79.82    0.81
  -3  -4   3   71.15    1.69
  -2  -1   5  209.14    3.90
   3  -4  -3   68.11    1.24
   3   4  -3   72.00    1.84
   3  -4  -3   75.21    0.75
  -2   1   5  214.53    3.21
   2  -7  -2   28.01    0.68
   2   7  -2   27.46    0.73
  -2   7   2   28.11    0.41
  -2  -7   2   28.63    1.21
  -2   7   2   29.10    0.39
  -2   7   2   28.42    1.13
  -1  -3   5  135.79    2.27
   1  -3  -5  141.22    2.54
   1   3  -5  139.89    2.41
  -1   3   5  140.11    2.65
  -3   5   2   10.62    0.47
   3   5  -2    9.68    0.47
   3  -5  -2    9.79    0.47
  -3   2  -2  277.73    4.44
  -3   2  -2  283.64    4.56
   3  -2   2  296.72    4.85
  -3  -2  -2  274.66    4.47
   3   2   2  287.77    4.77
   2   6   2    5.88    0.75
  -2  -6  -2    6.17    0.72
   2  -6   2    7.15    0.75
  -2   6  -2    6.24    0.39
  -2   6  -2    6.49    0.45
   1  -8  -2   46.66    0.82
  -1   8   2   46.11    0.63
  -1  -8   2   46.43    1.44
  -1   8   2   49.17    0.64
  -1   8   2   47.77    1.26
   1   8  -2   46.02    1.49
   3   2  -4  347.93    6.38
  -3  -2   4  344.36    5.44
   3  -2  -4  333.70    5.46
  -3   2   4  314.34    4.65
   2  -7   1   41.74    0.96
  -2   7  -1   40.65    1.41
  -2   7  -1   41.31    0.73
   2   7   1   41.84    0.84
   2  -7   1   41.52    1.10
   2   5  -4   47.44    1.04
   2  -5  -4   52.60    0.75
  -2   5   4   48.58    0.76
  -2  -5   4   47.64    0.98
   2  -5  -4   48.13    0.93
  -2  -2   5  461.38    8.13
   2  -2  -5  480.53    8.92
   2   2  -5  487.05    8.70
  -2   2   5  450.67    7.65
   0  -3   5    5.85    0.51
   0  -3  -5    6.40    0.38
   0   3   5    6.54    0.41
   0   3  -5    5.55    0.53
  -1   6   4    0.32    0.28
   1   6  -4    0.28    0.32
   1  -6  -4    0.27    0.14
  -1  -6   4    0.06    0.56
   0   6  -4   23.56    1.35
   0   6   4   25.23    0.55
   0  -6   4   24.09    1.28
   0  -6  -4   25.00    0.51
   3  -3   2    1.08    0.30
  -3   3  -2    0.76    0.29
  -3  -3  -2    0.85    0.29
  -3   3  -2    0.93    0.25
   3   3   2    0.76    0.32
  -2   0  -4    6.23    0.45
   2   0   4    7.32    0.53
   0   9   0   -0.21    0.21
   0   9   0   -0.05    0.32
   0  -9   0   -0.09    0.18
   2   1   4   77.62    1.46
  -2   1  -4   76.48    2.05
   2  -1   4   74.67    2.20
  -2  -1  -4   75.85    1.34
  -1  -5  -4   20.59    0.93
  -1   5  -4   20.15    0.73
   1  -5   4   19.78    1.29
   1   5   4   21.17    0.60
   1  -4  -5    4.72    0.28
  -1   4   5    5.72    0.58
  -1  -4   5    4.92    0.85
   1   4  -5    4.97    0.91
  -3  -3   4  410.97    6.77
  -3   3   4  363.51    5.69
   3   3  -4  416.78    7.14
   3  -3  -4  414.74    7.17
   3  -3  -4  395.49    6.50
  -2   5  -3    0.06    0.26
   2   5   3   -0.26    0.28
   2  -5   3    0.14    0.57
  -2  -5  -3    0.04    0.24
   3  -5   1 1017.28   21.50
   3   5   1 1028.05   22.08
  -3  -5  -1  993.65   22.03
  -3   5  -1  963.46   20.73
  -3   5  -1  993.44   21.08
  -3  -5  -1  935.53   18.54
   3  -5   1 1035.59   22.35
  -2  -3   5   78.75    1.36
  -2   3   5   78.13    1.10
   2  -3  -5   83.15    1.48
   2   3  -5   82.20    1.49
  -3   6   1  240.69    3.47
   3   6  -1  268.86    4.42
   3  -6  -1  262.69    4.39
  -3   6   1  265.17    4.26
   3  -6  -1  272.34    4.03
   0   9   1    6.36    0.50
   0  -9   1    6.33    0.36
   0  -9  -1    6.42    0.29
   0   9   1    5.90    0.31
   0   9  -1    6.76    0.34
   0   9  -1    5.11    0.69
   1   0   5  448.53    8.27
  -1   0  -5  441.13    7.87
   1  -8   2   17.42    0.91
  -1   8  -2   18.06    0.55
  -1  -8  -2   16.48    0.29
   1   8   2   16.46    0.84
  -1   8  -2   17.04    0.58
   3  -5  -3   29.21    0.74
  -3  -5   3   30.96    0.71
   3   5  -3   29.47    1.21
   4   0  -1    0.45    0.18
  -4   0   1   -0.10    0.32
   4   0  -1   -0.10    0.18
  -1   7  -3  427.37    7.69
  -1  -7  -3  435.93    8.25
   1  -7   3  433.55    7.72
  -2  -2  -4   37.86    1.41
   2   2   4   39.76    1.57
   2  -2   4   40.84    1.03
   1   7   3  424.63    7.41
  -2   2  -4   37.97    0.91
  -1  -1  -5    2.87    0.40
   1  -1   5    2.57    0.47
  -1   1  -5    2.94    0.43
   1   1   5    2.46    0.80
   2  -8  -1    1.10    0.24
   2  -8  -1    2.23    0.60
   2   8  -1    1.61    0.21
  -2   8   1    1.76    0.31
  -2   8   1    1.42    0.27
   2   8  -1    1.57    0.33
   0   4   5  172.81    2.72
   0  -4   5  174.15    2.97
   0  -4  -5  168.40    3.13
   0   4  -5  172.35    3.93
   4   1  -1   19.06    0.42
   4  -1  -1   19.45    0.84
  -4   1   1   18.65    0.63
  -4   1   1   19.64    0.48
  -4  -1   1   19.66    0.66
   4  -1  -1   20.91    0.42
   4   1  -1   20.14    0.49
  -2   7   3  190.95    2.52
  -2   7   3  198.83    2.59
   2  -7  -3  211.39    3.40
  -2  -7   3  209.66    4.01
   2   7  -3  208.52    4.31
   3   6   0  246.26    4.67
   4   0  -2  395.49    7.17
   4   0  -2  393.21    6.41
   3  -6   0  244.24    3.51
  -3   6   0  232.01    3.64
  -3   6   0  236.39    4.57
   3  -6   0  233.77    4.63
   2   8   0   76.45    1.34
   2   8   0   77.37    0.91
  -2   8   0   79.40    1.44
   2  -8   0   78.46    1.05
  -2   8   0   76.52    1.34
   2  -8   0   73.62    1.33
   1  -9   0    7.30    0.40
   1  -9   0    7.12    0.30
  -1   9   0    7.61    0.39
   1   9   0    6.45    0.40
  -1   9   0    7.37    0.32
   1   9   0    7.98    0.39
  -3   6   2   49.60    0.97
   3  -6  -2   48.97    1.01
   3   6  -2   49.17    1.50
  -4   1   2 1815.30   46.02
   4   1  -2 1793.73   45.23
   4  -1  -2 1860.40   46.48
   4  -1  -2 1801.35   45.78
   4   1  -2 1868.59   48.04
   1  -9  -1  227.54    3.60
  -1  -9   1  231.34    3.76
  -1   9   1  223.95    3.28
   1   9  -1  222.35    4.34
  -1   9   1  227.63    3.55
   1   9  -1  239.08    3.87
   3   4   2  102.19    2.38
  -3   4  -2   98.79    1.53
   3  -4   2  106.44    2.35
  -3   4  -2  101.01    1.64
  -3  -4  -2   98.54    1.65
   1   2   5   78.35    1.46
   1  -2   5   77.89    2.39
  -1  -2  -5   76.36    2.00
  -1   2  -5   76.73    1.47
   2  -6  -4  245.14    3.53
  -4   2   1  573.69   10.22
   2   6  -4  258.92    4.36
  -2  -6   4  260.75    5.13
  -4   2   1  612.13   12.09
   4  -2  -1  597.70   11.21
   4   2  -1  589.23   10.98
   4  -2  -1  596.26   11.13
  -2   6   4  245.24    3.61
   2  -6  -4  256.46    4.15
   4   2  -1  620.15   11.38
   4   0   0    9.22    0.34
   4   0   0    9.74    0.38
  -4   0   0    9.34    0.60
  -4   0   0    8.42    0.32
   0   8   3  206.36    3.09
   0   8  -3  202.45    4.26
   0  -8  -3  196.54    2.92
   0  -8   3  207.53    3.38
  -1  -8   3  124.96    2.79
  -1   8   3  128.22    1.97
   1  -8  -3  124.35    2.43
   1   8  -3  123.86    2.86
  -2   7  -2    7.47    0.85
  -2  -7  -2    6.82    0.41
  -2   7  -2    7.02    0.75
  -2  -7  -2    7.13    0.22
   2   7   2    7.85    0.79
  -3   4   4  137.96    1.70
   3  -4  -4  135.45    2.22
  -3  -4   4  135.38    2.68
   3  -4  -4  143.11    1.98
   2  -7   2    8.27    0.77
   3   4  -4  136.73    2.89
   2   3   4  271.43    4.60
  -2  -3  -4  256.91    4.24
  -2   3  -4  259.10    5.31
   2  -3   4  269.64    4.69
   4   1   0    3.24    0.43
  -4   1   0    3.24    0.25
  -4   1   0    2.58    0.27
  -4  -1   0    2.89    0.38
   4  -1   0    3.37    0.30
   4  -1   0    3.75    0.51
  -4  -1   0    3.75    0.29
   4   1   0    3.13    0.57
   4  -2  -2   13.29    0.46
   4   2  -2   12.79    0.43
   4   2  -2   12.71    0.34
  -4   2   2   12.53    0.47
   4  -2  -2   13.08    0.47
   4   2  -2   13.21    0.42
   2   4  -5   99.75    1.77
   2  -4  -5  106.20    1.71
  -2   4   5   99.77    1.36
  -2  -4   5   98.05    1.68
  -2  -8   2  136.17    2.25
  -2   8   2  134.55    2.14
   2   8  -2  132.86    2.91
   2  -8  -2  131.22    2.11
  -2   8   2  134.53    1.60
  -2   8   2  133.47    1.79
  -3   0  -3   18.04    0.58
   3   0   3   17.70    0.66
  -1   9  -1   29.81    1.09
   1   9   1   31.78    1.08
  -1  -9  -1   30.86    0.67
   1  -9   1   32.17    0.64
   1   9   1   32.22    0.66
   1   9   1   31.32    0.70
  -1   9  -1   32.78    1.19
  -1   5   5   80.13    1.59
   1  -5  -5   78.28    1.11
   1   5  -5   78.58    2.35
  -1  -5   5   76.10    1.45
   3   1   3    5.60    0.47
   3  -1   3    6.41    0.87
  -3  -1  -3    5.32    0.40
  -3   1  -3    4.41    0.40
   1  -7  -4   21.27    0.56
  -1  -7   4   22.53    1.25
   1   7  -4   22.50    0.76
   1  -7  -4   20.68    0.38
  -1   7   4   22.07    0.66
   0   9  -2    8.53    0.85
   0   9  -2    7.55    0.40
   0   9   2    9.07    0.33
   0  -9  -2    8.73    0.55
   0  -9   2    8.71    0.81
   2  -8   1    8.00    0.51
  -2   8  -1    9.15    0.49
   2  -8   1    8.23    0.35
   2   8   1    8.69    0.80
  -2  -8  -1    8.16    0.17
  -2   8  -1    8.74    0.66
   4   0  -3    0.07    0.39
   4   0  -3   -0.11    0.14
   4   0  -3   -0.16    0.16
  -4   2   0   32.46    0.69
   1   3   5   20.83    1.22
  -1   3  -5   20.94    1.36
   4  -2   0   32.32    0.70
  -4   2   0   33.16    0.87
   4   2   0   33.86    0.73
  -4  -2   0   33.57    0.70
  -1  -3  -5   21.06    0.64
   4  -2   0   35.03    0.98
  -4  -2   0   33.43    0.51
   1  -3   5   21.32    0.82
  -1   6  -4   14.06    1.19
  -1  -6  -4   13.90    0.84
   1  -6   4   14.42    0.67
   1   6   4   13.69    0.52
   3   0  -5 1124.63   24.45
  -3   0   5 1036.10   21.88
   0   7  -4   32.81    1.52
   0  -7  -4   29.30    0.57
   0  -7   4   28.34    0.82
   0   7   4   30.02    0.96
   4  -3  -1   10.51    0.29
  -4   3   1    9.75    0.44
   4   3  -1    9.71    0.42
  -4   3   1    9.44    0.42
   4   3  -1   10.31    0.44
   4  -3  -1    9.93    0.45
  -2   6  -3    8.86    0.50
   4  -1  -3  108.35    1.75
   4  -1  -3  104.72    2.19
   4   1  -3  106.09    2.04
   4   1  -3  104.77    1.53
   4  -1  -3  111.33    1.43
   2  -6   3    9.22    0.97
   2   6   3   10.23    0.88
  -2  -6  -3    9.56    0.46
   3  -6   1   19.03    0.69
  -3   6  -1   19.80    1.13
  -1  -9   2    0.08    0.24
  -1   9   2   -0.19    0.22
  -3   6  -1   22.18    0.78
  -1   9   2    0.06    0.12
   1   9  -2   -0.16    0.48
   3  -6   1   21.39    0.88
   1  -9  -2    0.01    0.20
  -1   9   2   -0.08    0.20
   1   9  -2   -0.01    0.18
   3   6   1   17.44    1.09
  -3   1   5 1312.39   29.67
  -3  -1   5 1319.99   31.09
   3  -1  -5 1407.07   32.41
   3   1  -5 1392.92   33.55
   0  -5   5   84.14    1.64
   0   5  -5   84.98    1.69
   0  -5  -5   84.47    1.79
   0   5   5   85.87    1.94
   3   2   3   17.63    1.13
   3  -2   3   17.38    0.66
  -3   2  -3   16.35    0.98
  -3  -2  -3   16.26    0.57
   4  -3  -2  308.59    5.87
   4   3  -2  319.97    5.80
  -4   3   2  311.64    5.87
   4   3  -2  303.67    4.63
   4   3  -2  317.05    5.20
   4  -3  -2  307.02    4.53
   3  -6  -3    7.09    0.44
  -1   0   6   -0.06    0.28
   3   6  -3    7.10    0.47
  -3  -6   3    6.69    0.44
   1   0  -6    0.10    0.29
  -1  -1   6   78.13    1.47
   1  -1  -6   80.78    1.39
  -1   1   6   79.86    1.44
   1   1  -6   81.71    2.26
  -3   7   1   77.98    1.40
   3  -7  -1   78.31    1.47
   3  -7  -1   83.53    1.14
  -3   7   1   82.91    1.13
   3   7  -1   79.56    2.07
  -3   5  -2   38.36    1.20
  -3  -5  -2   40.41    0.86
  -3   5  -2   40.79    0.90
   3  -5   2   40.44    0.87
   3   5   2   39.39    0.91
   4   2  -3  171.66    2.63
   4   2  -3  177.22    3.06
   2  -4   4  347.56    6.21
   4  -2  -3  179.68    2.68
   4  -2  -3  175.69    3.47
   2   4   4  337.62    6.79
   4  -2  -3  187.81    2.46
  -2  -4  -4  315.83    5.39
  -2   4  -4  328.11    5.67
  -3   2   5   89.61    1.48
   3  -2  -5  101.01    1.80
  -3  -2   5   91.46    1.47
   3   2  -5   93.33    1.56
  -4  -3   0   87.43    1.45
   4   3   0   93.43    1.53
  -4   3   0   89.04    2.01
  -4  -3   0   90.55    1.36
   4   3   0   94.18    1.19
   4  -3   0   89.53    1.50
  -4   3   0   89.96    1.25
   4  -3   0   96.56    1.82
  -3  -5   4   56.46    1.03
  -3   5   4   53.34    0.54
   3   5  -4   56.03    1.12
   3  -5  -4   54.93    1.10
  -4   0  -1    0.12    0.42
   4   0   1    0.06    0.24
  -4   0  -1    0.25    0.35
  -3   7   0   37.83    0.56
   3  -7   0   40.30    0.89
   3  -7   0   36.37    0.91
  -3   7   0   37.86    1.44
   3   7   0   38.35    0.85
  -1   2   6   15.49    0.57
  -2  -5   5    1.73    0.37
  -2   5   5    1.67    0.33
  -1  -2   6   16.22    0.67
   2   5  -5    1.51    0.41
   2  -5  -5    1.63    0.29
   1   2  -6   16.60    0.70
   1  -2  -6   16.53    0.55
   3   7  -2   39.96    0.91
   3  -7  -2   37.26    1.40
  -3   7   2   38.07    0.86
   4  -1   1  232.32    3.70
  -4  -1  -1  220.11    3.48
  -4   1  -1  220.77    3.96
  -4  -1  -1  220.56    3.26
   4   1   1  235.62    4.54
  -4   1  -1  216.71    3.38
  -1  -8  -3   73.73    0.99
   1   8   3   75.80    1.80
   1   4   5   11.86    0.57
  -3   3  -3    9.40    0.48
  -3   3  -3    9.26    0.49
   3   3   3    9.60    0.54
  -1  -8  -3   74.71    1.20
   3  -3   3   10.84    0.57
   1  -8   3   78.36    2.06
  -1  -4  -5   11.71    0.51
  -1   8  -3   75.94    1.42
  -1   4  -5   11.29    0.66
  -3  -3  -3    9.05    0.48
   1  -4   5   12.25    1.25
   0 -10   0   11.02    0.39
   0  10   0   10.84    0.44
   0  10   0   11.85    0.38
   0   0  -6    6.21    0.50
   0   0   6    4.61    0.52
  -4   4   1    2.35    0.27
  -2   8   3   18.17    0.34
  -4   4   1    2.24    0.64
   4   4  -1    2.41    0.25
   4  -4  -1    2.57    0.66
  -2  -8   3   19.15    0.65
   4   4  -1    2.84    0.34
   2   8  -3   19.71    1.22
  -2   8   3   18.88    0.35
   4  -4  -1    2.41    0.34
   2  -8  -3   18.22    0.58
  -1   9  -2   35.58    1.33
   0  -1   6   64.18    1.39
   1  -9   2   35.70    0.77
  -1   9  -2   36.08    0.83
   0   1   6   63.21    1.34
   0   1  -6   64.00    1.31
   1   9   2   36.25    0.74
   0  -1  -6   64.61    1.26
  -1  -9  -2   33.39    0.49
   2   0  -6  412.52    8.04
  -2   0   6  382.07    6.53
   2   7  -4  425.21    8.57
  -2  -7   4  428.55    7.42
  -2   7   4  367.92    5.93
   2  -7  -4  411.66    7.94
   2  -7  -4  372.21    5.74
   4  -3  -3  174.07    3.54
   4  -3  -3  183.50    2.53
   4   3  -3  175.04    2.77
   4  -3  -3  181.00    2.54
   4   4  -2  303.89    4.56
   4  -4  -2  305.43    4.44
   4   4  -2  318.01    5.28
  -4   4   2  314.80    5.26
   4  -4  -2  312.65    5.26
   4   4  -2  323.50    5.28
   3  -3  -5  427.95    7.41
   3   3  -5  457.69    8.07
  -3  -3   5  443.77    8.40
  -3   3   5  405.01    6.82
   2   1  -6   54.05    1.12
  -2  -1   6   51.60    1.00
  -2   1   6   50.27    1.39
   2  -1  -6   53.64    1.55
  -1  -6   5  123.61    2.20
   1   6  -5  127.55    2.31
   1  -6  -5  127.10    1.76
  -1   6   5  132.88    2.37
   2  -9  -1  949.21   20.13
   2  -9  -1  938.80   19.45
  -2   9   1  959.18   20.33
   2   9  -1  950.98   20.26
   2   9  -1  939.19   19.24
  -2   9   1  895.04   18.17
   0 -10   1   38.73    1.25
  -4   2  -1  390.42    7.24
   0  10   1   39.63    1.02
   0  10  -1   40.98    0.76
  -4   2  -1  379.27    6.31
  -4  -2  -1  387.70    6.63
   0  10   1   39.92    1.11
   0  10  -1   39.91    1.31
   4   2   1  409.45    7.12
   0 -10  -1   39.65    0.70
   4  -2   1  410.07    7.03
  -4  -2  -1  362.75    6.22
   2   9   0  506.87    8.65
   2   9   0  556.15   10.24
   2  -9   0  523.77    9.71
  -2   9   0  498.86    9.49
  -2   9   0  588.92   11.83
   2  -9   0  560.01   11.44
   0  -2   6    0.28    0.75
   0   2  -6    0.68    0.39
   1  -3  -6  122.57    1.90
   0  -2  -6    0.43    0.31
  -1  -3   6  119.50    2.11
   0   2   6    0.70    0.35
  -1   3   6  121.66    2.61
   1   3  -6  123.00    2.24
   2   8   2  138.57    2.28
  -2  -8  -2  143.77    1.89
  -2   8  -2  141.55    2.39
  -2   8  -2  140.86    2.25
   2  -8   2  146.20    2.93
  -4   4   0    1.59    0.60
   4  -4   0    1.59    0.34
  -4   4   0    1.69    0.19
   4  -4   0    2.14    0.43
   4   4   0    1.64    0.33
  -4  -4   0    1.70    0.20
   2  -2  -6   70.26    1.15
   4   0  -4  138.40    2.39
   2   2  -6   69.05    2.07
   4   0  -4  130.26    2.06
  -2   2   6   66.25    1.10
  -2  -2   6   67.50    1.25
   1  10   0   48.91    0.68
   0  -6   5  232.16    5.04
   1  10   0   47.51    0.94
   1 -10   0   48.18    0.79
   1 -10   0   47.39    0.94
  -1  10   0   49.89    1.41
   0   6   5  230.71    3.64
   0   6  -5  234.39    4.12
   0  -6  -5  220.01    3.43
  -1  10   0   47.36    0.81
   2   5   4  126.94    2.95
  -2   5  -4  121.37    2.12
   2  -5   4  127.32    3.21
  -2  -5  -4  124.04    2.74
   0  -9   3   24.14    0.70
   0  -9  -3   23.48    0.81
   0   9  -3   23.35    0.75
   0   9   3   22.86    0.50
   1   7   4  167.15    3.34
   1  -7   4  165.13    3.79
  -1   7  -4  162.08    3.73
  -1  -7  -4  156.91    2.45
  -1  -9   3  326.06    6.50
   4  -1  -4    0.41    0.26
  -1   9   3  323.23    4.97
   1  -9  -3  312.08    5.16
   4  -1  -4    0.30    0.30
   1   9  -3  321.74    6.62
   4   1  -4    0.62    0.40
  -1  10   1  222.19    3.49
   1  10  -1  236.34    3.91
  -1  10   1  219.58    3.73
   1  10  -1  220.77    3.65
   1 -10  -1  222.98    3.58
  -2   7  -3    4.58    0.47
   2  -7   3    5.20    0.81
   2   7   3    3.55    0.40
  -2   7  -3    2.71    0.79
  -2  -7  -3    4.56    0.71
  -3  -4  -3    1.85    0.34
   3   4   3    1.73    0.37
  -3   4  -3    1.18    0.67
   3  -4   3    0.87    0.39
  -3   4  -3    1.13    0.32
  -1  -8   4  139.67    3.20
  -1   8   4  143.34    2.33
   1  -8  -4  140.32    2.20
   1   8  -4  139.96    2.47
   1  -8  -4  134.22    2.13
  -3   7  -1   15.23    0.60
   3   7   1   14.98    0.59
  -3   7  -1   14.86    0.70
   3  -7   1   16.30    0.66
   3  -7   1   15.54    0.79
   2  -9  -2   81.69    1.45
  -2   9   2   83.18    1.22
   2   9  -2   86.75    1.60
  -2  -9   2   87.80    1.59
  -2   9   2   84.02    1.46
   3  -6   2  483.47    8.72
   3   6   2  497.56   10.10
   4   3   1  129.86    2.10
  -4   3  -1  122.87    1.81
  -3   6  -2  451.00    8.03
  -4   3  -1  124.89    2.58
  -4  -3  -1  124.31    1.85
  -4  -3  -1  125.21    2.64
  -3  -6  -2  486.20    9.64
   4  -3   1  118.76    2.00
   4  -3   1  132.19    1.99
  -3   6  -2  484.29    8.81
  -3  -7   3    0.38    0.30
  -3   7   3    0.22    0.30
   3   7  -3    0.69    0.35
   3  -7  -3    0.66    0.31
   0   8  -4    4.79    0.51
   0  -8  -4    4.51    0.52
   0  -8   4    4.33    0.47
   0  -8  -4    4.15    0.29
   0   8   4    4.33    0.30
   1  -5   5   22.13    0.84
  -1   5  -5   21.22    0.82
   1   5   5   21.72    1.18
   4  -4  -3  221.77    3.65
   4   4  -3  231.24    3.75
   4  -4  -3  231.90    3.19
  -1  -5  -5   19.98    0.60
   4  -4  -3  227.45    3.13
   3  -4  -5   63.63    0.99
   3   4  -5   60.49    1.83
   0   3  -6   14.70    0.71
   0  -3   6   12.93    0.70
   0  -3  -6   13.38    0.95
   0   3   6   14.23    0.60
  -3   4   5   58.13    0.88
  -3  -4   5   59.22    1.11
   4  -2  -4    2.65    0.36
   4   2  -4    3.36    0.30
   4  -2  -4    3.13    0.32
   3   6  -4   50.59    1.10
   3  -6  -4   51.35    1.03
  -3  -6   4   52.47    1.03
  -2   0  -5   -0.52    0.35
   2   0   5    0.15    0.36
   2   9   1    1.08    0.32
   2  -9   1    1.05    0.23
  -2   9  -1    1.00    0.64
  -2  -9  -1    1.24    0.14
   2  -9   1    0.41    0.36
  -2   9  -1    1.16    0.49
  -4   5   1   58.34    0.89
   4   5  -1   60.77    0.82
   4  -5  -1   63.45    0.83
   4   5  -1   59.10    1.10
   4  -5  -1   57.13    1.17
  -4   5   1   56.39    1.10
  -1 -10  -1  114.26    1.83
   1  10   1  112.96    1.83
  -1  10  -1  120.17    1.92
  -1  10  -1  115.16    1.83
   1 -10   1  116.57    1.77
   1  10   1  119.57    1.83
   1  10   1  121.45    1.86
  -2  -6   5   88.43    2.32
   2  -6  -5   91.62    1.36
   2   6  -5   88.06    2.51
  -2   6   5   87.38    1.42
  -2  -3   6   37.14    0.87
   2   3  -6   36.91    1.60
  -2   3   6   35.83    1.07
   2  -3  -6   38.36    1.05
  -2   1  -5  252.45    4.31
  -2  -1  -5  253.96    4.33
   2  -1   5  262.23    5.81
   2   1   5  260.11    4.61
   4   5  -2   75.97    0.93
   4   5  -2   75.47    1.35
  -4   5   2   76.25    1.98
   4  -5  -2   81.15    1.05
   4  -5  -2   74.50    1.37
  -1  -4   6  325.89    6.84
   1   4  -6  339.56    7.29
   0 -10   2    8.30    0.84
   1  -4  -6  338.90    6.19
   0 -10  -2    8.00    0.32
  -1   4   6  338.02    5.65
   0  10   2    8.38    0.33
   0  10  -2    8.54    0.42
   0  10   2    9.39    0.35
   0  10   2    7.73    0.61
   0  10  -2    8.13    0.49
  -3   8   1  339.19    5.72
   3  -8  -1  318.05    4.99
  -3   8   1  299.52    4.68
   3   8  -1  342.82    5.86
   3   8  -1  328.16    4.88
   3  -8  -1  337.67    5.79
  -1  10   2  121.60    1.63
  -1  10   2  120.36    1.87
   1  10  -2  121.45    1.77
   1  10  -2  116.56    2.02
   1 -10  -2  119.21    2.42
  -1 -10   2  121.31    2.76
  -1  10   2  116.62    1.95
  -2  -2  -5  409.59    7.33
   2   2   5  428.79    7.89
   2  -2   5  431.27    8.06
  -2   2  -5  412.31    7.46
   4   5   0    0.32    0.25
  -4   5   0    0.19    0.24
  -4   5   0   -0.14    0.26
   4  -5   0   -0.32    0.26
   4  -5   0    0.06    0.31
   3   8   0  414.46    8.15
   3  -8   0  412.03    7.16
  -3   8   0  406.18    7.08
   3  -8   0  397.62    7.10
  -3   8   0  362.81    5.83
   4   0   2   98.60    2.37
  -4   0  -2   91.78    1.39
  -4   0  -2   90.77    2.05
   4   3  -4  278.83    4.55
   4  -3  -4  268.09    4.46
   4  -3  -4  270.27    4.11
  -3   8   2  227.68    3.64
  -3   8   2  192.38    2.56
   3   8  -2  221.82    3.74
   3  -8  -2  222.64    4.51
   4   4   1   70.78    1.91
  -4   4  -1   69.53    1.42
   4  -4   1   69.37    1.32
  -4  -4  -1   67.94    0.97
  -4  -4  -1   68.04    1.79
  -4   4  -1   68.41    1.81
   4  -4   1   73.05    1.66
  -4   1  -2   12.47    0.43
  -4  -1  -2   12.39    0.36
  -4   1  -2   11.59    0.46
   4   1   2   12.88    0.56
   4  -1   2   12.38    0.54
  -4  -1  -2   12.37    0.49
   1   7  -5  304.15    5.45
   1  -7  -5  299.79    4.64
  -1  -7   5  295.14    5.12
  -1   7   5  302.71    4.69
  -3   0  -4    0.17    0.29
   3   0   4    0.26    0.68
  -3   5  -3    7.79    0.45
  -3  -5  -3    7.48    0.47
   3   5   3    8.52    0.53
  -3   5  -3    7.05    0.50
   3  -5   3    7.96    0.54
   0   4  -6   28.56    0.95
   0  -4  -6   26.95    1.11
   0   4   6   27.12    0.75
   0  -4   6   27.39    0.92
  -1   0  -6   -0.24    0.34
   1   0   6   -0.50    0.41
   2   8  -4  189.63    3.28
  -2   8   4  197.16    2.79
  -2  -8   4  195.94    3.31
   2  -8  -4  187.96    3.71
   3   1   4   91.25    1.77
  -3   1  -4   89.34    2.26
   3  -1   4   95.39    1.79
  -3  -1  -4   90.10    1.62
   2  -6   4   14.37    0.69
   2   6   4   15.45    1.07
  -2  -6  -4   15.03    0.57
  -1  -9  -3    5.97    0.41
  -1   9  -3    6.82    0.49
   1   9   3    6.46    0.71
   1  -9   3    7.28    0.47
  -2   6  -4   14.61    1.18
  -1   9  -3    6.63    0.49
   2  -4  -6   44.20    0.71
  -1   1  -6   38.96    1.69
  -1  -1  -6   39.57    1.59
  -2   4   6   42.87    0.75
  -2  -4   6   43.53    0.99
   2   4  -6   45.91    1.79
   1   1   6   39.57    1.08
   1  -1   6   38.17    1.86
  -2   9   3  327.09    5.42
  -2   9   3  291.35    4.20
  -2  -9   3  323.61    6.38
  -2   9   3  293.99    4.50
   2   9  -3  315.86    6.55
   2  -9  -3  313.98    5.31
   4  -5  -3   24.27    0.72
  -4   5   3   25.26    0.72
   4   5  -3   22.18    1.14
  -4  -2  -2   11.47    0.51
  -4   2  -2   11.52    0.45
   4   2   2   13.00    0.99
  -3  -5   5    0.64    0.53
   3  -5  -5    0.01    0.31
   3  -5  -5    0.53    0.17
  -4   2  -2   12.58    0.82
   4  -2   2   12.55    0.55
  -4  -2  -2   12.01    0.32
   3   5  -5    0.47    0.33
  -3   5   5    0.19    0.14
  -2   3  -5  449.75    9.54
  -2  -3  -5  443.49    8.11
   2  -3   5  474.23   10.43
   2   3   5  464.17    8.68
  -3   0   6    0.10    0.37
   3   0  -6   -0.31    0.26
   0   7  -5  292.31    6.45
   0  -7   5  299.29    5.31
   0   7   5  305.43    5.65
   0  -7  -5  293.41    4.71
  -3   1   6    0.14    0.34
  -3  -1   6    0.20    0.23
   3  -1  -6    0.25    0.24
   3   1  -6    0.33    0.52
   3  -2   4    2.91    0.96
  -3  -2  -4    5.38    0.80
  -3   2  -4    4.13    0.44
   3   2   4    4.13    0.49
   1  -6   5   84.25    2.58
  -1  -6  -5   82.81    1.39
   1   6   5   85.10    2.14
  -1   6  -5   83.89    1.71
  -1  -5   6   88.81    1.71
   1  10   2   14.10    0.84
   1  -5  -6   89.44    1.34
   1 -10   2   13.75    0.52
  -1   5   6   90.69    1.98
  -1  10  -2   14.01    0.96
  -1  10  -2   14.03    1.00
   1   5  -6   92.80    2.76
  -1 -10  -2   13.44    0.30
  -1   2  -6   14.08    0.69
  -1  -2  -6   13.35    0.61
   1  -2   6   13.11    0.75
   1   2   6   13.42    1.19
   3  -7   2   90.61    2.11
  -3  -7  -2   83.17    2.10
   3   7   2   85.85    2.27
   4  -6  -1   57.46    1.18
   4   6  -1   60.23    1.69
   4  -6  -1   61.01    1.05
  -4   6   1   57.46    1.14
  -3   7  -2   83.33    1.87
  -3   7  -2   86.54    1.59
   4   6  -1   61.21    0.73
  -4   6   1   57.98    0.85
   0  11   0    0.17    0.40
   0  11   0   -0.20    0.35
   0 -11   0    0.00    0.36
   1  -8   4   71.94    1.46
  -1  -8  -4   72.48    1.21
   1   8   4   75.04    1.85
  -1   8  -4   72.25    1.48
   4  -4  -4  185.33    2.42
   4  -4  -4  210.55    2.82
   4  -4  -4  186.89    3.83
   4   4  -4  194.96    3.16
  -2   9  -2  187.53    3.14
   2   9   2  183.01    3.02
   2  -9   2  189.92    3.67
  -2   9  -2  182.32    2.93
  -2  -9  -2  186.53    2.58
  -2  10   1  784.10   15.92
   2  10  -1  735.04   13.88
   2  10  -1  779.26   15.77
   2 -10  -1  775.05   15.60
  -2  10   1  749.00   15.03
   2 -10  -1  759.61   14.98
   2   8   3  129.79    2.17
  -2  -8  -3  130.08    2.10
   2  -8   3  132.24    2.23
  -2   8  -3  130.75    2.26
  -2   8  -3  127.45    2.89
  -4   6   2   24.61    0.73
   4   6  -2   25.47    0.47
   4  -6  -2   26.72    0.39
  -4   6   2   25.17    0.32
   4   6  -2   25.20    0.71
   4  -6  -2   24.02    1.25
   3   8   1    5.80    0.47
  -3   8  -1    8.08    0.34
  -3   8  -1    6.23    0.51
   3  -8   1    6.02    0.33
   3  -8   1    7.75    0.54
   2  10   0   54.31    0.77
  -2  10   0   53.07    1.23
   2 -10   0   51.98    1.09
   2  10   0   50.63    1.64
  -2  10   0   54.30    1.09
   2 -10   0   52.17    1.10
   3  -7  -4   13.21    1.00
   3   7  -4   13.91    0.62
  -3  -7   4   14.55    0.58
   3  -2  -6   70.92    1.11
  -3   2   6   64.75    1.29
   3   2  -6   69.25    1.31
  -3  -2   6   64.04    1.12
   3   8  -3    0.54    0.35
   4  -3   2   39.92    0.89
  -4   3  -2   36.13    1.15
   4   3   2   40.64    0.94
  -4  -3  -2   37.48    0.85
  -4  -3  -2   37.33    0.54
  -2   7   5  173.98    2.34
  -2  -7   5  168.75    2.91
  -3  -8   3    0.44    0.33
   3  -8  -3    0.39    0.31
  -4   3  -2   38.66    1.33
   2  -7  -5  176.59    2.55
   2  -7  -5  166.31    2.73
  -3   8   3    0.11    0.58
   2   7  -5  172.90    3.07
   4   0  -5    0.02    0.19
  -4   0   5   -0.05    0.16
   0 -11  -1  111.50    1.67
   0  11   1  117.82    2.11
   0  11  -1  118.97    2.31
   0  11   1  109.59    2.17
   0  11  -1  110.70    2.43
   0 -11   1  111.13    1.79
  -4  -5  -1    1.09    0.14
   4  -5   1    1.10    0.28
   4   5   1    0.94    0.34
   4  -5   1    1.12    0.37
  -4   5  -1    1.26    0.62
  -4  -5  -1    1.65    0.32
  -4   5  -1    1.04    0.21
  -1   9   4  629.91   11.62
   1  -9  -4  637.21   12.31
   1   9  -4  665.77   13.26
  -1  -9   4  664.10   14.07
   4  -1  -5 1018.45   21.96
  -4  -1   5  978.65   20.14
   4   1  -5 1013.53   21.46
  -4   1   5  958.39   19.42
   3   3   4   47.04    1.80
  -3   3  -4   47.09    1.02
  -3  -3  -4   45.24    0.99
   3  -3   4   49.35    1.19
   4  -6   0    9.51    0.33
  -4   6   0    8.82    0.43
  -4   6   0    8.42    0.50
   4   6   0    9.30    0.91
   4  -6   0    8.18    0.53
   0 -10   3   23.38    0.70
   0  10   3   22.47    0.84
   0 -10  -3   21.89    0.80
   0  10  -3   23.61    0.77
   0  -5  -6    1.19    0.59
   0   5  -6    2.54    0.50
   0  -5   6    2.70    0.93
   0   5   6    2.41    0.70
  -1  10   3   88.61    1.22
  -1  10   3   90.51    1.22
   1 -10  -3   85.40    1.40
   1  10  -3   91.05    2.43
   1   3   6  310.10    5.48
  -1 -10   3   94.88    1.69
   1  -3   6  308.13    5.65
  -1  -3  -6  300.92    5.12
  -1   3  -6  298.46    5.30
   2   4   5 2250.71   62.84
   2  -4   5 2288.91   64.16
  -2  -4  -5 2213.37   60.99
  -2   4  -5 2186.99   62.69
   0  -9  -4    0.11    0.18
   0   9  -4    0.13    0.35
   0  -9  -4   -0.14    0.35
   0  -9   4    0.31    0.60
   0   9   4    0.18    0.20
  -2   5   6    0.17    0.35
   2 -10  -2  534.81    9.94
   2  -5  -6    0.53    0.17
  -2  10   2  547.31   10.03
   2  10  -2  516.83    9.02
  -2  -5   6    0.81    0.34
  -2  10   2  477.59    8.53
   2  10  -2  542.34   10.22
   2   5  -6    0.17    0.74
  -1  11   0  100.42    1.63
  -1  11   0   97.89    1.48
   1  11   0   98.67    2.25
   1  11   0  100.90    1.67
   1 -11   0  100.01    1.92
   1 -11   0   94.48    2.19
  -3  -6  -3  105.18    2.49
   3   6   3  107.27    1.91
  -3   6  -3  112.38    2.71
   3  -6   3  111.21    1.96
  -3   6  -3  103.85    1.75
  -4   2   5   43.63    0.81
   4  -2  -5   44.82    0.96
  -4  -2   5   43.43    0.79
   4   2  -5   44.10    0.86
  -1  11   1    0.93    0.22
   1 -11  -1    1.33    0.53
  -3   3   6   24.72    0.69
   1  11  -1    1.09    0.36
   3  -3  -6   26.30    0.52
   1  11  -1    0.99    0.34
   3   3  -6   26.12    0.76
  -3  -3   6   25.42    1.12
  -1  11   1    1.07    0.50
  -2  10  -1   63.42    1.24
   3  -9  -1   27.86    0.82
   3  -9  -1   29.69    0.57
   2  10   1   62.84    1.17
  -3   9   1   28.70    0.60
  -2 -10  -1   60.96    0.69
  -2  10  -1   61.81    1.50
   3   9  -1   29.48    0.43
   3   9  -1   28.79    0.82
  -3   9   1   27.52    0.78
   2 -10   1   65.73    1.46
   4   6  -3   39.54    0.91
   4  -6  -3   36.49    0.89
  -4   6   3   38.63    0.93
   3   6  -5    4.08    0.45
  -3   6   5    1.90    0.16
  -3  -6   5    1.92    0.39
   3  -6  -5    2.05    0.40
   1   0  -7   11.36    0.60
  -1   0   7   11.93    0.61
  -2   7  -4   56.28    1.92
  -2  -7  -4   52.34    1.63
   2   7   4   57.22    1.82
   2  -7   4   58.82    1.29
  -4   4  -2    5.05    0.42
  -4  -4  -2    4.87    0.31
  -4   4  -2    4.67    0.34
   4   4   2    4.44    0.46
  -4  -4  -2    4.75    0.78
   4  -4   2    6.32    0.44
  -1  -8   5   42.76    1.05
  -1   8   5   42.18    1.04
   4  -5  -4    3.13    0.71
   4   5  -4    2.39    0.70
   1  -8  -5   40.38    0.92
   1   8  -5   44.00    1.91
  -1   1   7  147.71    2.59
   1  -1  -7  150.71    2.52
  -1  -1   7  160.71    3.65
   1   1  -7  151.83    2.66
   3  -9   0  236.83    3.47
  -3   9   0  238.19    4.04
  -3   9   0  232.32    3.43
   3   9   0  239.49    3.98
   3  -9   0  240.25    5.02
   1  -6  -6    0.68    0.41
   1  11   1    2.40    0.31
   1  11   1    1.88    0.59
  -1   6   6    0.84    0.25
   1   6  -6    0.95    0.45
  -1  -6   6    0.86    0.41
  -1  11  -1    1.77    0.32
   1  11   1    1.84    0.18
  -1 -11  -1    2.12    0.34
   1 -11   1    1.91    0.29
  -1  11  -1    2.42    0.34
  -3   9   2   24.90    0.39
  -3   9   2   26.06    1.27
   3  -9  -2   24.39    0.75
   3   9  -2   24.99    1.36
  -3   4  -4   17.37    1.13
   3  -4   4   17.22    0.76
  -3  -4  -4   18.02    0.66
   3   4   4   17.69    1.25
   0  11  -2   12.75    0.57
   0 -11   2   13.96    0.95
   0  11  -2   14.33    0.49
   0  11   2   13.23    0.40
   0  11   2   13.40    0.43
   0 -11  -2   13.05    0.39
   0  11   2   13.11    0.40
   1  -4   6    8.01    1.23
  -1  -4  -6    6.32    0.47
  -4   3   5  525.59    9.15
   1   4   6    7.31    0.56
   4   3  -5  599.61   12.17
  -1   4  -6    7.48    0.62
  -4  -3   5  587.26   10.54
   4  -3  -5  569.90   10.38
   4  -3  -5  603.79   12.38
   5   0  -2    0.04    0.34
   5   0  -2    0.25    0.39
   5   0  -1  200.70    3.57
   5   0  -1  193.82    3.01
  -1  -7  -5   58.85    1.60
   1   7   5   61.71    1.17
  -5   0   1  191.94    3.40
   1  -7   5   59.27    1.36
  -1   7  -5   58.91    1.36
   1   2  -7    1.15    0.78
   0  -8   5    3.07    0.47
  -5   1   2  395.82    6.78
   0   8  -5    2.77    0.52
   5  -1  -2  400.68    7.07
   5  -1  -2  391.92    7.51
   5   1  -2  406.36    6.80
   5   1  -2  395.19    6.63
  -1   2   7    0.85    0.35
   0   8   5    2.63    0.31
  -1  -2   7    0.98    0.41
   1  -2  -7    0.70    0.60
   0  -8  -5    2.72    0.28
   4  -7  -1  150.05    2.17
  -2  -9   4    0.59    0.71
  -2   9   4    0.90    0.11
   2   9  -4    1.33    0.42
   4  -7  -1  139.24    3.24
   4   7  -1  142.49    1.66
   4   7  -1  143.86    2.37
  -4   7   1  145.18    1.99
   2  -9  -4    1.01    0.33
  -4   7   1  140.38    2.37
   5  -1  -1   28.53    0.65
   5  -1  -1   30.01    0.93
   5   1  -1   30.07    0.64
  -5   1   1   28.25    1.00
  -2   0   7    0.18    0.28
   5   1  -1   29.08    0.57
  -5  -1   1   29.10    0.85
  -5   1   1   27.51    0.53
   2   0  -7    0.13    0.57
  -1 -11   2   52.55    1.08
  -1  11   2   52.69    0.96
   1 -11  -2   51.41    1.43
  -1  11   2   51.27    0.78
  -1  11   2   53.35    1.05
   1  11  -2   55.18    1.30
   1  11  -2   50.14    1.09
   3   4  -6   11.18    1.07
   3  -4  -6   10.91    0.29
  -2   5  -5   52.89    1.24
  -3   4   6   10.97    0.46
   2  -5   5   59.30    2.34
  -2  -5  -5   47.86    1.08
   2   5   5   53.55    1.29
  -3  -4   6   10.03    0.51
   4  -6   1    1.49    0.55
  -4   6  -1    1.34    0.40
   4  -6   1    1.86    0.41
  -4  -6  -1    1.52    0.12
  -4   6  -1    1.80    0.37
   4   6   1    1.70    0.38
   4   7  -2  170.04    2.86
  -2   1   7   83.70    1.44
   2   1  -7   86.13    1.63
  -2  -1   7   81.99    1.50
   4  -7  -2  171.58    2.14
  -4   7   2  172.49    2.84
  -4   7   2  162.44    2.05
   2  -1  -7   88.43    1.54
   4  -7  -2  169.06    2.89
  -4   0  -3    0.11    0.20
   4   0   3    0.01    0.28
  -4   0  -3   -0.22    0.24
  -3   8  -2  232.51    3.98
   3  -8   2  241.98    4.63
  -3   8  -2  229.95    4.31
   3   8   2  237.60    4.02
  -1  10  -3    1.90    0.39
   1 -10   3    1.72    0.36
  -1  10  -3    2.22    0.76
  -1 -10  -3    2.23    0.34
   1  10   3    1.52    0.30
   4  -1   3   61.03    1.27
  -4   1  -3   57.62    1.50
  -4   1  -3   56.23    1.07
   4   1   3   62.52    1.34
  -4  -1  -3   56.11    1.10
  -4  -1  -3   56.99    0.91
   0  -6  -6  533.45   10.57
   0   6   6  516.23    9.53
   0   6  -6  535.07   10.40
   0  -6   6  525.86   10.11
   0   0   7    0.02    0.34
   0   0  -7    0.25    0.35
   5  -2  -2  327.72    5.48
   5   2  -2  315.18    5.47
   5   2  -2  324.48    5.34
   5  -2  -2  308.57    5.26
  -5   2   2  311.41    5.18
   2  10  -3  154.25    3.61
  -2  10   3  168.27    2.75
  -2  10   3  156.41    2.27
  -2 -10   3  159.21    2.75
  -2  10   3  167.83    2.37
   2 -10  -3  158.67    2.61
   5   2  -1    0.01    0.29
  -5   2   1    0.04    0.15
  -5   2   1    0.20    0.22
  -5  -2   1    0.00    0.14
   5   2  -1    0.28    0.23
   5  -2  -1    0.02    0.46
   5  -2  -1   -0.13    0.33
  -2   6   6   36.44    0.91
   2  -6  -6   36.83    0.82
  -2  -6   6   36.46    0.95
   2   6  -6   36.95    1.07
   0  -1  -7   38.58    0.96
   0  -1   7   37.00    1.85
  -3  -8   4  137.35    2.33
   0   1   7   37.76    1.05
   0   1  -7   37.18    1.71
   3  -8  -4  135.18    3.06
   3   8  -4  134.64    2.40
   5   0  -3   33.33    0.60
   5   0  -3   35.03    0.89
   5   0  -3   32.37    0.69
   2  -2  -7    0.99    0.30
  -2  -2   7    1.11    0.36
  -2   2   7    1.22    0.30
   4  -7   0   71.39    1.04
   2   2  -7    1.24    0.75
   4   7   0   70.31    1.33
   4  -7   0   66.37    2.06
  -4   7   0   66.46    1.15
  -4   7   0   68.26    1.98
  -2  -8   5   65.52    1.39
   2  -8  -5   65.02    1.82
  -1  -9  -4   28.65    1.08
  -1  -9  -4   27.28    0.50
  -1   9  -4   28.09    0.90
   1   9   4   29.16    0.71
   1  -9   4   28.79    1.47
   2   8  -5   67.16    1.47
  -2   8   5   67.30    1.11
   2  -8  -5   67.69    0.82
  -1  -3   7   14.95    0.71
  -1   3   7   13.91    1.04
   1   3  -7   15.95    0.77
   5  -1  -3   29.21    0.50
   5  -1  -3   27.53    1.08
   5  -1  -3   29.06    0.51
   5   1  -3   28.03    0.61
   5   1  -3   28.70    0.56
   5   1  -3   29.28    0.59
   1  -3  -7   16.32    0.97
  -2   9  -3   26.87    1.32
   2  -9   3   28.08    0.78
   2   9   3   26.39    0.75
  -2   9  -3   27.37    0.85
  -2  -9  -3   26.01    0.70
  -2  -9  -3   26.63    0.53
   5   0   0   -0.25    0.21
  -5   0   0    0.04    0.17
   5   0   0   -0.01    0.24
  -5   0   0   -0.08    0.36
  -3   9  -1  603.84   12.52
   3  -9   1  580.60   10.78
  -3   9  -1  533.78   10.36
   3  -9   1  609.78   11.86
   3   9   1  615.25   11.75
  -4  -5  -2    5.60    0.82
  -4   5  -2    5.88    0.46
  -4   5  -2    5.85    0.63
  -4  -2  -3    0.79    0.63
   4   5   2    5.30    0.49
   4  -5   2    5.79    0.45
  -4  -2  -3    1.09    0.40
  -4  -5  -2    5.51    0.27
  -4   2  -3    1.64    0.59
   4  -2   3    1.23    0.39
  -4   2  -3    1.31    0.31
   4   2   3    1.03    0.73
   4  -4  -5    0.59    0.60
   4   4  -5    0.64    0.31
   4  -4  -5    0.38    0.20
  -4  -4   5    0.59    0.28
  -3   7  -3   11.65    0.52
  -3  -7  -3   11.16    0.98
   3  -7   3   11.87    0.58
   3   7   3   11.32    0.58
  -3   7  -3   12.21    0.62
   5   1   0  114.13    2.13
  -5   1   0  108.42    2.10
  -5   1   0  106.91    2.15
   5  -1   0  117.10    1.82
   5   1   0  115.16    1.84
  -5  -1   0  107.13    2.21
   5  -1   0  113.62    1.82
  -5  -1   0  111.33    1.99
   3  -9  -3  380.41    7.78
   3   9  -3  387.69    6.99
  -3   9   3  392.75    7.93
   0  -2  -7   16.68    0.63
  -2 -10  -2   11.44    0.31
   0  -2   7   11.59    0.72
   2 -10   2   10.33    0.47
   0   2   7   10.98    0.64
   2  10   2   11.99    0.53
   0   2  -7   11.10    0.72
  -2  10  -2   11.77    1.07
  -2  10  -2   10.85    0.91
  -3  -5  -4    1.56    0.69
  -3   5  -4    1.39    0.38
   3   5   4    1.27    0.40
   3  -5   4    1.48    0.84
   4  -6  -4   10.78    0.57
   4   6  -4   10.76    1.01
   1 -11   2   54.17    1.56
  -1  11  -2   55.46    1.10
  -1 -11  -2   52.05    1.00
   1  11   2   54.82    1.00
  -1  11  -2   53.20    1.07
   1   5   6  133.39    2.33
  -1   5  -6  131.02    2.49
  -1  -5  -6  127.27    2.13
   1  -5   6  130.65    2.54
  -5   3   2  252.49    4.88
   5  -3  -2  253.20    4.99
   5  -3  -2  271.81    4.32
   5   3  -2  262.48    4.26
   5   3  -2  255.06    4.21
   5   2  -3   30.01    1.04
   5   2  -3   28.82    0.91
   5  -2  -3   31.10    0.48
   5   2  -3   30.13    0.62
   5  -2  -3   29.53    0.47
   5  -2  -3   28.72    0.70
   4   7  -3    6.61    0.51
   4  -7  -3    6.57    0.91
  -4   7   3    6.52    0.91
   5   3  -1   12.41    0.52
   5  -3  -1   12.00    0.93
   5  -3  -1   13.22    0.36
  -5   3   1   12.52    0.31
  -5   3   1   11.96    0.91
   5   3  -1   13.70    0.51
   3  -7  -5    5.56    0.20
   3   7  -5    6.45    0.98
  -3   7   5    6.01    0.18
  -3  -7   5    6.74    0.90
   3  -7  -5    5.18    0.47
  -2  11   1    4.60    0.25
   2  11  -1    4.98    0.47
  -2  11   1    4.59    0.43
   2  11  -1    4.56    0.33
  -2  -3   7  388.49    6.96
  -2   3   7  386.61    7.40
   2  -3  -7  408.45    6.98
   2   3  -7  408.11    8.74
   1 -10  -4   49.82    1.44
  -1 -10   4   51.28    1.18
  -5   2   0   -0.18    0.33
   5  -2   0    0.10    0.24
   1  10  -4   51.65    1.26
  -5  -2   0   -0.02    0.26
  -5  -2   0   -0.27    0.41
  -1  10   4   52.80    1.07
   5  -2   0    0.00    0.20
   5   2   0   -0.47    0.44
  -5   2   0    0.25    0.22
  -2  11   0  221.82    3.41
   2 -11   0  221.84    3.78
   2  11   0  229.62    3.36
   2 -11   0  225.02    3.84
   2  11   0  213.83    3.65
  -2  11   0  227.93    3.84
  -3  -5   6   41.30    0.97
   3   5  -6   42.90    1.09
   3  -5  -6   44.60    0.59
  -3   5   6   41.26    0.78
  -2   0  -6   31.70    1.71
   2   0   6   34.64    1.18
   0 -12   0    0.13    0.23
   0  12   0    0.13    0.25
   0  12   0    0.20    0.20
   4  -3   3    2.81    0.45
  -1   7   6   10.51    0.72
  -4   3  -3    2.61    0.39
  -4  -3  -3    2.24    0.74
  -1  -7   6    9.44    0.64
   1   7  -6   10.11    0.73
   4   3   3    3.36    0.85
  -4   3  -3    3.13    0.36
  -4  -3  -3    2.91    0.23
   1  -7  -6   10.62    0.35
   0 -10   4  122.82    2.99
   0  10  -4  121.49    2.27
   0  10   4  121.89    1.84
   0 -10  -4  116.30    2.22
  -2  -1  -6 1514.00   37.33
   2  -1   6 1558.22   41.22
  -2   1  -6 1498.07   37.06
   2   1   6 1510.21   37.80
   2  -8   4  456.43    9.84
  -2   8  -4  423.41    8.95
  -2  -8  -4  431.46    7.76
   2   8   4  458.86    9.47
   0   3  -7  250.54    4.55
   0  -3  -7  255.39    5.15
   0   3   7  257.70    5.56
   0  -3   7  248.30    4.55
  -2   6  -5  114.82    2.21
  -2  -6  -5  114.02    2.73
   2  -6   5  120.83    2.38
   2   6   5  119.36    2.18
   1   4  -7   72.27    1.62
  -1   4   7   68.14    1.29
  -1  -4   7   69.54    1.52
   1  -4  -7   72.91    1.78
   0  11  -3   94.54    2.59
  -3   0  -5   92.09    1.73
   0  11   3   92.57    1.42
   0  11  -3   95.31    1.63
   3   0   5   99.98    2.03
   0 -11  -3   90.88    1.37
   0 -11   3   95.49    1.69
  -1  11   3   66.96    1.29
  -1  11   3   70.47    1.30
   1 -11  -3   66.77    1.66
   1  11  -3   65.23    2.19
  -1 -11   3   68.26    1.37
   5  -3  -3   46.67    1.53
   5  -3  -3   49.09    0.64
   5   3  -3   47.81    1.30
   5   3  -3   46.95    1.39
   5   3  -3   45.94    0.72
   5  -3  -3   49.78    0.84
   0 -12  -1   28.70    0.61
   0  12   1   29.71    0.67
   0 -12   1   30.05    0.74
   0  12  -1   30.64    0.66
   0  12  -1   29.70    0.76
   0  12   1   30.99    0.60
  -4   0   6    8.96    0.34
   4   0  -6    9.46    0.74
   3  -1   5  172.31    3.20
   3   1   5  179.99    3.26
  -3  -1  -5  170.94    2.95
  -3   1  -5  172.86    3.00
   1  -9  -5   38.33    0.92
   2  11  -2    0.13    0.16
   2  11  -2    0.09    0.34
  -2  11   2    0.04    0.23
  -2  11   2    0.00    0.27
  -1  -9   5   39.70    1.06
   1  -9  -5   39.32    0.83
  -1   9   5   40.13    0.67
   1   9  -5   39.51    1.14
   2 -11  -2    0.28    0.29
   3 -10  -1  175.82    2.59
   3 -10  -1  165.05    2.90
   3  10  -1  174.77    2.25
   3  10  -1  164.19    3.70
  -3  10   1  161.46    2.44
  -3  10   1  165.19    2.83
  -2   2  -6   26.06    0.98
   2   2   6   27.21    1.07
   2  -2   6   28.76    1.15
  -2  -2  -6   26.26    0.91
  -4   7  -1  131.36    2.30
   4  -7   1  141.97    2.73
   4  -7   1  133.01    2.42
   4   7   1  133.56    2.33
  -4   7  -1  130.17    1.90
  -4  -1   6    2.10    0.28
  -4   1   6    2.41    0.22
   4   1  -6    2.41    0.33
   1  -8   5    2.24    0.51
   4  -1  -6    2.64    0.27
  -1  -8  -5    2.06    0.33
  -1   8  -5    2.42    0.52
   1   8   5    2.54    0.37
  -5   3   0  396.31    6.57
   5  -3   0  417.43    7.44
   5   3   0  409.83    6.71
  -5  -3   0  384.75    6.56
  -5   3   0  399.10    7.80
   5  -3   0  430.29    7.32
   5   3   0  419.23    8.33
   4  -5  -5  163.91    3.65
   5   0  -4    0.08    0.22
   5   0  -4   -0.07    0.15
   5   0  -4   -0.10    0.31
  -4  -5   5  170.54    3.45
   4  -5  -5  180.97    2.30
   4   5  -5  169.35    3.70
   5  -4  -2   30.65    0.82
  -5   4   2   31.76    0.82
   5  -4  -2   34.35    0.72
   5   4  -2   32.28    0.78
   5   4  -2   32.94    1.23
   5   4  -2   32.14    0.50
  -4   8   1   16.38    0.39
   4   8  -1   16.49    0.68
   4  -8  -1   17.66    0.72
   4   8  -1   17.29    0.66
  -4   8   1   16.04    0.67
   4  -8  -1   17.13    0.47
  -5   4   1  159.30    2.64
   5   4  -1  165.93    2.72
   5  -4  -1  157.84    2.69
  -5   4   1  157.98    2.48
   5   4  -1  163.37    2.20
   5  -4  -1  172.33    2.82
   5  -1  -4   19.57    0.41
   5   1  -4   18.48    0.53
   0   7   6    4.41    0.40
   5  -1  -4   19.52    0.38
   5   1  -4   19.30    0.49
   0   7  -6    5.71    0.64
   5  -1  -4   19.50    0.58
   0  -7  -6    3.67    0.63
   0  -7   6    4.71    0.60
   3   0  -7   24.61    1.22
  -3   0   7   20.45    0.57
   1  12   0    0.22    0.26
   1 -12   0   -0.08    0.36
   2 -11   1   -0.15    0.20
  -2  11  -1    0.49    0.56
   1  12   0   -0.10    0.14
  -2 -11  -1    0.06    0.08
  -1  12   0   -0.11    0.22
   2  11   1   -0.13    0.29
   2  11   1    0.09    0.27
  -1  12   0   -0.14    0.47
  -2  11  -1    0.18    0.22
   1 -12   0   -0.03    0.25
   3 -10   0  191.55    3.38
   3 -10   0  194.91    3.16
  -3  10   0  184.07    3.09
  -2   4   7   -0.15    0.43
  -3  10   0  196.44    3.35
  -4   8   2   24.55    0.31
   4  -8  -2   24.99    0.35
  -2  -4   7    0.31    0.34
   3  10   0  187.11    3.26
  -4   8   2   23.66    1.34
   4  -8  -2   23.45    1.37
   2   4  -7    0.39    0.79
   3  10   0  197.28    3.32
   4   8  -2   24.43    0.78
   2  -4  -7    0.46    0.43
  -3   2  -5   55.90    1.94
  -3  -2  -5   54.59    1.91
   3   2   5   59.24    2.24
   3  -2   5   60.79    2.38
  -2   7   6    7.64    0.51
  -2  -7   6    6.72    0.58
  -4  -6  -2   52.90    0.70
   2   7  -6    8.99    1.25
   2  -7  -6    9.18    0.44
  -4  -6  -2   53.29    1.75
  -4   6  -2   55.40    0.98
  -4   6  -2   55.14    1.85
   4   6   2   56.03    1.90
   4  -6   2   57.95    1.13
   3   1  -7    3.20    0.43
  -3  -1   7    3.11    0.63
  -3   1   7    2.54    0.30
   3  -1  -7    3.44    0.37
  -3  10   2  135.89    1.84
   0  -9   5   15.54    0.75
   0   9   5   17.07    0.51
  -1  12   1   22.27    0.52
   0   9  -5   15.88    0.82
   1  12  -1   23.43    0.78
   1 -12  -1   21.66    0.63
   1  12  -1   22.54    1.23
   3  10  -2  142.95    2.54
  -3  10   2  142.17    3.23
   5   0   1  750.30   16.10
   3 -10  -2  136.29    2.40
   0  -9  -5   16.77    0.47
  -5   0  -1  685.11   13.83
  -5   0  -1  668.27   13.05
  -1  12   1   24.64    1.07
  -4   2   6   -0.11    0.26
   4   2  -6   -0.05    0.28
  -4  -2   6   -0.03    0.42
   4  -2  -6   -0.27    0.19
   4   4   3   18.16    1.27
  -4   4  -3   16.21    0.58
  -4   4  -3   16.15    0.63
  -4  -4  -3   18.68    0.66
   4  -4   3   16.56    1.26
  -4  -4  -3   16.46    0.35
  -5  -1  -1  126.21    1.84
  -5   1  -1  127.12    2.00
  -5   1  -1  125.41    1.96
  -5  -1  -1  126.76    2.10
   5  -1   1  134.83    2.25
   5   1   1  135.06    2.28
   3   6   4    5.00    0.97
  -3   6  -4    4.57    0.54
   3  -6   4    5.63    0.57
  -3   6  -4    5.22    0.50
  -3  -6  -4    6.26    0.49
   0  -4  -7   26.95    0.75
   5  -2  -4    4.22    0.33
   5  -2  -4    4.02    0.37
   5   2  -4    3.79    0.33
  -1   6  -6   24.61    0.97
   5  -2  -4    4.51    0.72
   0   4   7   26.75    1.45
   5   2  -4    5.09    0.58
   1  -6   6   24.22    0.97
   0   4  -7   27.69    1.03
  -1  -6  -6   23.52    1.18
   1   6   6   23.85    1.34
   0  -4   7   26.69    1.01
  -2  -3  -6 1644.93   43.18
   2  -3   6 1594.93   40.74
  -2   3  -6 1563.27   39.68
   2   3   6 1620.46   41.16
  -3   9  -2   79.50    1.36
  -2 -10   4   57.16    1.27
  -3   9  -2   84.27    1.68
   3  -9   2   84.97    2.08
  -2  10   4   56.00    0.88
   3   9   2   88.92    2.37
   2  10  -4   55.88    1.33
   2 -10  -4   53.42    1.08
  -2  10   4   56.71    0.88
   4   8   0   28.02    1.40
   4  -8   0   28.24    1.53
  -4   8   0   28.00    0.70
   4  -8   0   31.11    0.85
  -4   8   0   28.86    1.44
   3  -2  -7   10.58    0.45
  -3  -2   7    8.52    0.89
   3   2  -7    9.70    0.59
  -3   2   7    9.28    0.37
   5   4  -3   21.54    0.64
   5   4  -3   21.84    0.68
   5  -4  -3   22.11    0.46
   5   4  -3   22.48    0.61
   5  -4  -3   22.20    0.69
   5  -4  -3   23.62    0.48
  -1  12  -1   88.26    2.14
   1  12   1   91.40    1.25
  -1 -12  -1   88.54    1.24
   1  12   1   91.27    1.49
   1 -12   1   89.30    1.44
   1  12   1   87.29    2.12
  -1  12  -1   92.74    2.25
  -1   0  -7    6.37    0.61
   1   0   7    6.95    0.70
   4   7  -4    3.84    0.47
   4  -7  -4    3.70    0.46
  -3  -9   4    1.78    0.79
   3  -9  -4    2.10    0.40
   3   9  -4    1.33    0.46
  -5   2  -1   69.57    1.17
  -5  -2  -1   71.36    1.37
  -3  -6   6    9.94    1.03
   1   5  -7   15.18    1.53
   3  -6  -6   10.01    0.36
  -5   2  -1   72.22    1.26
   5   2   1   77.80    1.47
   5  -2   1   75.90    1.37
  -1   5   7   15.36    0.58
  -5  -2  -1   72.05    1.29
   3   6  -6   10.40    0.66
  -1  -5   7   15.76    0.78
  -3   6   6    9.42    0.37
   1  -5  -7   15.16    0.86
  -5   4   0    1.17    0.20
   3   8   3    7.62    0.96
  -5   4   0    1.24    0.63
  -5  -4   0    1.07    0.24
  -3   8  -3    6.54    0.56
   5  -4   0    1.33    0.37
  -3   8  -3    6.57    0.46
  -3  -8  -3    6.70    0.49
   3  -8   3    5.73    0.94
   5   4   0    0.58    0.67
   5  -4   0    1.49    0.48
   0  12   2    2.93    0.52
   0 -12   2    3.32    0.40
  -3   3  -5    2.08    0.84
   0 -12  -2    2.70    0.51
   0  12   2    3.03    0.29
   3   3   5    2.23    0.99
   0  12   2    3.17    0.31
   0  12  -2    2.86    0.43
  -3  -3  -5    2.13    0.44
   3  -3   5    3.26    0.59
   0  12  -2    3.20    0.35
   2  -9  -5    1.74    0.13
   2   9  -5    0.97    0.94
  -2   9   5    1.52    0.28
  -2  -9   5    1.46    0.43
   2  -9  -5    1.47    0.37
   1  -1   7  354.53    6.72
  -1  -1  -7  354.28    7.54
   1   1   7  352.79    6.63
  -1   1  -7  350.50    6.42
  -4  -3   6    6.94    0.41
  -4   3   6    6.59    0.38
   4  -3  -6    6.92    0.49
   4   3  -6    7.03    0.89
   4  -8  -3   58.50    1.28
   4   8  -3   58.52    1.29
  -1 -11  -3   16.08    0.60
   1  11   3   17.03    0.97
   1 -11   3   16.50    1.13
  -1  11  -3   16.22    0.70
  -4   8   3   59.61    1.28
  -1  11  -3   18.10    0.69
   1 -10   4   17.04    0.72
  -1  12   2   29.98    0.57
   1 -12  -2   30.42    1.19
  -1  12   2   32.84    0.85
  -1 -10  -4   15.88    0.38
  -1  10  -4   15.62    1.36
   1  10   4   17.48    0.57
   1  12  -2   33.45    1.03
   1  12  -2   30.11    0.89
  -1 -12   2   32.09    0.86
  -1  12   2   31.47    0.73
  -1 -10  -4   16.56    0.53
  -3  -8   5    5.44    0.52
   3   8  -5    4.86    0.58
  -3   8   5    5.51    0.16
   3  -8  -5    6.47    0.50
   5  -3  -4    6.91    0.32
   5   3  -4    7.25    0.60
   5  -3  -4    7.08    0.48
   5  -3  -4    7.54    0.21
   5   3  -4    7.21    0.43
   5  -5  -2   28.65    0.63
   5   5  -2   26.04    0.60
   5   5  -2   27.88    0.73
   5  -5  -2   25.88    1.37
   5   5  -2   26.19    0.76
  -5   5   2   27.17    1.31
  -2  11   3  525.44    9.68
  -2  11   3  459.51    8.14
  -2 -11   3  525.54   11.00
   2 -11  -3  501.04    9.40
   2  11  -3  502.92    9.65
  -2  11   3  472.34    8.24
  -2  10  -3  101.37    1.87
  -2  10  -3  108.73    2.83
   2  10   3  105.99    2.55
  -2 -10  -3  101.04    1.51
   2 -10   3  104.34    2.61
   5   5  -1   41.57    1.52
  -5   5   1   37.80    0.77
   5   5  -1   41.98    0.73
   5  -5  -1   43.05    0.67
   5  -5  -1   39.61    0.99
  -5   5   1   40.75    0.96
   3  10   1  149.82    3.42
   3 -10   1  147.04    2.23
  -3  10  -1  146.16    2.59
  -3  10  -1  139.85    2.69
   1   2   7    0.15    0.42
   1  -2   7    0.40    0.87
  -1  -2  -7    0.76    0.40
  -1   2  -7    0.72    0.46
  -3   3   7  322.11    5.18
  -3  -3   7  318.90    5.55
   2   7   5  788.29   16.88
   2  -7   5  977.16   22.41
   3   3  -7  334.07    6.00
   3  -3  -7  351.03    6.31
  -2  -7  -5  770.48   15.80
  -2   7  -5  753.65   15.89
  -2  -5   7  138.74    2.52
   2  -5  -7  145.01    2.62
  -2   5   7  139.00    2.14
   2   5  -7  144.96    3.81
  -3  10   3   89.87    1.01
   1  -8  -6  195.65    2.95
  -1  -8   6  196.01    3.53
  -3  10   3   83.92    0.98
   1   8  -6  211.71    5.13
  -1   8   6  200.89    3.11
   3 -10  -3   89.83    2.46
  -3  10   3   91.46    1.71
   3  10  -3   88.27    2.69
  -4  -6   5    3.51    0.79
   4   6  -5    3.05    0.82
   4  -6  -5    2.37    0.43
   2   4   6  629.19   12.71
   5   3   1   10.47    0.58
   2  -4   6  631.24   14.82
  -5  -3  -1    9.80    0.52
  -5  -3  -1    9.37    0.47
  -5   3  -1   10.13    0.50
  -5   3  -1   10.08    0.40
  -2   4  -6  612.35   12.29
   5  -3   1   11.59    0.89
  -2  -4  -6  594.06   11.68
  -4  -5  -3  145.84    1.95
  -4   5  -3  161.18    2.77
   4   5   3  174.22    4.09
  -4   5  -3  159.14    2.59
   4  -5   3  178.98    4.08
  -4  -5  -3  160.95    2.75
   0   5  -7   11.00    0.79
  -2 -11  -2   77.83    1.13
  -2  11  -2   78.05    2.07
   0  -5  -7   10.56    0.51
   0   5   7    9.81    0.58
  -2  11  -2   79.31    1.60
   0  -5   7   10.97    0.77
   2 -11   2   80.86    1.98
  -4   0  -4   96.45    1.76
   4   0   4  105.96    2.10
  -2   9  -4   64.41    1.44
   2   9   4   70.47    1.39
  -2  -9  -4   68.20    1.31
   2  -9   4   66.61    1.47
  -2   9  -4   71.02    1.54
  -3   4  -5   51.69    1.93
   3  -4   5   55.17    2.37
  -3  -4  -5   51.13    1.16
   3   4   5   54.33    1.34
   5   5  -3    6.32    0.44
  -5   5   3    6.31    0.52
   5  -5  -3    6.86    0.52
  -4  -1  -4   52.42    1.16
   5   5  -3    6.79    0.48
   4  -1   4   57.82    1.40
   5  -5  -3    7.28    0.24
   4   1   4   56.10    2.19
   5  -5  -3    7.61    0.26
  -4   1  -4   55.26    1.19
  -4   8  -1    0.80    0.39
   4   8   1    0.38    0.38
   4  -8   1    0.88    0.43
  -4   8  -1    0.64    0.39
   4  -8   1    0.74    0.48
  -4  -4   6    2.43    0.37
  -4   4   6    2.29    0.25
   4   4  -6    2.95    0.44
   4  -4  -6    2.60    0.34
   4  -4  -6    3.04    0.44
  -4  -7  -2    3.39    0.17
  -4   7  -2    3.66    0.33
  -4  -7  -2    3.49    0.46
   4  -7   2    4.81    0.44
   4   7   2    3.88    0.51
  -4   7  -2    4.77    0.49
  -1  -3  -7   12.04    1.16
   1   3   7   12.19    1.35
  -1   3  -7   12.52    0.78
   1  -3   7   11.64    1.55
   5   5   0  308.75    5.34
   5  -5   0  301.00    5.34
  -5   5   0  294.62    5.11
  -5   5   0  298.16    5.07
   5  -5   0  315.36    5.04
   1 -11  -4   65.74    1.18
   1  11  -4   69.30    2.46
  -1 -11   4   69.56    1.49
  -1  11   4   69.65    1.01
  -1  12  -2   12.47    0.59
   0  -8  -6   27.91    0.66
   1 -12   2   12.70    0.95
   0   8   6   27.98    0.72
  -1  12  -2   12.97    0.59
   1  12   2   12.16    0.50
   0   8  -6   30.44    1.90
   0  -8   6   27.55    1.00
   1  12   2   12.16    0.53
  -1 -12  -2   12.24    0.33
   5  -4  -4  148.56    1.97
   5  -4  -4  134.96    2.36
   5   4  -4  139.17    2.33
   5  -4  -4  147.47    2.00
   5   4  -4  138.47    2.04
   5   0  -5    4.44    0.40
   5   0  -5    4.32    0.30
  -3   7  -4   88.37    1.69
   3  -7   4   93.89    2.80
   3   7   4   95.16    2.68
  -3   7  -4   91.98    2.73
  -3  -7  -4   90.70    1.69
  -1  -9  -5   89.78    2.13
  -1   9  -5   88.70    2.92
   1  -9   5   91.68    2.82
   1   9   5   89.34    2.25
   2  -8  -6    0.03    0.22
  -2  -8   6    0.63    0.75
  -2   8   6    0.39    0.17
   2   8  -6    0.54    0.38
   2  -8  -6   -0.34    0.27
   1  -7   6  289.46    6.82
  -1   7  -6  280.96    5.25
  -1  -7  -6  267.63    4.59
   3  -4  -7   10.83    0.37
  -3   4   7   10.02    0.34
  -3  -4   7    9.74    0.57
   3   4  -7    9.51    0.68
   1   7   6  283.78    5.99
   0  11  -4   37.84    1.89
  -2  12   1   44.61    0.74
   5  -1  -5    6.47    0.80
   2  12  -1   49.32    0.93
   5   1  -5    5.40    0.35
   0 -11  -4   36.05    0.71
   2 -12  -1   47.49    1.08
   0 -11   4   37.32    1.69
   0  11   4   36.51    1.14
   2  12  -1   47.13    1.15
  -2  12   1   47.68    1.04
   5   1  -5    5.34    0.40
   5  -1  -5    6.61    0.51
  -1  -6   7    0.76    0.46
   4   9  -1    7.31    0.54
   1   6  -7    0.25    0.91
   4  -9  -1    8.32    1.08
   4   9  -1    6.89    0.57
  -4   9   1    6.75    0.30
  -1   6   7    0.32    0.57
   1  -6  -7    0.42    0.45
   4  -9  -1    6.72    0.34
  -4   9   1    6.47    0.56
  -4  -2  -4  185.36    3.22
  -4   2  -4  192.69    3.22
   4  -2   4  197.63    4.75
   4   2   4  199.58    4.72
  -4   2  -4  182.33    3.95
   1 -10  -5   65.62    1.76
  -2  12   0    5.15    0.88
   2  12   0    5.31    0.31
   2 -12   0    4.57    0.91
   2 -12   0    5.82    0.53
   2  12   0    4.42    0.50
  -1  10   5   68.74    1.45
  -1 -10   5   67.83    1.51
  -2  12   0    4.88    0.61
   1 -10  -5   64.59    0.95
   1  10  -5   67.84    1.61
   5  -4   1  380.17    7.37
  -5  -4  -1  339.91    5.56
  -5   4  -1  351.70    6.14
   5   4   1  365.45    6.55
  -5   4  -1  344.82    6.33
  -5  -4  -1  345.46    6.06
  -4   9   2    5.84    0.13
   4  -9  -2    6.29    0.56
  -4   9   2    8.05    0.99
   4   9  -2    6.61    0.56
   4  -9  -2    5.99    0.14
   3  -7  -6   54.89    1.93
  -3   7   6   52.67    0.66
   3   7  -6   55.63    1.40
  -3  -7   6   55.49    1.26
   3  -7  -6   56.78    0.66
  -5   0  -2    0.47    0.40
   5   0   2    0.12    0.61
  -5   0  -2   -0.04    0.28
   5   6  -2   89.30    1.69
   5   6  -2   89.64    2.31
  -5   6   2   86.69    1.00
   3 -11  -1   47.64    1.19
   3  11  -1   48.45    1.19
   5   2  -5   28.10    1.11
  -5   6   2   87.72    1.66
   5   6  -2   88.29    1.28
  -3  11   1   47.02    0.93
   3 -11  -1   50.96    0.68
   5  -2  -5   28.17    0.49
   5  -6  -2   86.69    1.71
  -3  11   1   49.05    1.13
   5  -2  -5   26.19    0.77
   3  11  -1   50.26    0.65
   5  -6  -2   97.07    1.41
  -2   5  -6  273.80    5.06
   2   5   6  279.68    5.13
  -2  -5  -6  263.33    4.66
   2  -5   6  282.69    5.40
   5  -1   2  177.97    3.10
  -5  -1  -2  165.51    2.99
  -5   1  -2  168.70    3.31
  -5  -1  -2  164.82    2.77
  -5   1  -2  162.86    2.67
   5   1   2  179.45    3.11
   0  12  -3    0.82    0.65
  -5   6   1   12.54    1.13
   5  -6  -1   12.81    0.67
   0 -12  -3   -0.08    0.20
  -5   6   1   12.42    0.26
   5   6  -1   13.52    0.34
   0 -12   3    0.60    0.35
   0  13   0    0.23    0.39
   5   6  -1   13.64    0.62
   0  12   3    0.20    0.43
   5  -6  -1   13.50    0.60
   0 -13   0    0.00    0.23
   0  13   0   -0.03    0.48
   0  12  -3   -0.11    0.28
   1  12  -3   17.20    1.38
   4  -8  -4    6.13    0.55
   1  12  -3   17.94    0.96
  -1  12   3   15.46    0.68
  -1 -12   3   16.86    1.23
  -1  12   3   15.80    0.40
   4   8  -4    7.15    0.58
   1 -12  -3   15.47    0.97
   0 -10  -5    7.59    0.39
   0 -10  -5    8.68    0.68
   0  10   5    7.43    0.40
   0  10  -5    7.24    0.70
   0 -10   5    7.59    0.63
   1   0  -8   -0.09    0.36
  -1   0   8    0.10    0.70
   4   9   0  130.29    2.34
   4  -9   0  124.53    2.40
   2   6  -7  112.23    2.32
  -4   9   0  120.15    1.64
  -2  -6   7  111.07    2.17
   2  -6  -7  118.37    2.13
   4  -9   0  131.69    1.84
  -2   6   7  119.12    2.33
  -4   9   0  127.52    3.19
  -1  -4  -7   14.79    0.66
  -1   4  -7   16.07    0.85
  -2  12   2  171.21    2.92
   2  12  -2  171.22    4.06
   2 -12  -2  168.83    3.75
   1   4   7   14.50    1.38
  -2  12   2  168.20    2.72
   2  12  -2  179.47    2.96
   1  -4   7   14.08    0.90
  -1   1   8   23.03    1.53
   1  -1  -8   23.97    1.46
  -1  -1   8   23.69    1.59
   1   1  -8   24.89    0.92
  -4   3  -4   20.94    1.28
  -4   3  -4   20.35    1.27
   4   3   4   18.85    1.56
   4  -3   4   22.82    0.91
  -4  -3  -4   21.18    0.77
   3 -11   0  120.58    1.70
  -3  11   0  123.52    3.04
   3 -11   0  119.00    2.26
   3  11   0  115.66    2.16
   3  11   0  123.38    2.19
  -3  11   0  111.67    2.09
  -4  -6  -3  162.88    2.85
  -3   5  -5   16.59    1.31
   3  -5   5   17.06    0.90
   4  -6   3  169.94    3.00
  -3  -5  -5   14.51    0.70
   3   5   5   16.86    1.46
  -4   6  -3  156.47    3.37
   4   6   3  173.64    4.13
  -4   6  -3  166.55    3.88
  -3  11   2    8.84    0.34
   3 -11  -2    9.28    1.11
   3  11  -2    9.68    1.21
   3  11  -2   10.30    0.40
  -3  11   2   11.25    1.07
  -5  -2  -2   17.70    0.42
   0  13   1    2.36    0.33
  -5  -2  -2   19.03    1.13
   5   2   2   19.80    0.75
   0  13  -1    2.31    0.39
  -5   2  -2   17.31    0.57
   0 -13   1    2.10    0.70
   0 -13  -1    1.51    0.54
   0  13  -1    1.88    0.32
   3 -10   2  532.70    9.88
   3  10   2  523.06    9.99
  -5   2  -2   18.24    1.01
  -3  10  -2  492.48    9.01
   0  13   1    2.66    0.29
  -3  10  -2  513.12    9.81
   5  -2   2   18.84    1.25
  -4   5   6    2.55    0.21
  -3   9  -3  126.10    2.18
   4  -5  -6    2.22    0.46
  -3   9  -3  130.16    3.40
  -3  -9  -3  132.60    1.74
  -3  -9  -3  128.41    2.27
   4   5  -6    2.93    0.88
   4  -5  -6    2.91    0.14
  -4  -5   6    3.05    0.74
   3   9   3  136.27    2.49
   3  -9   3  133.88    3.27
  -2   0   8  869.02   18.41
   2   0  -8  949.86   20.43
   4  -7  -5   10.71    0.63
   4   7  -5   10.54    1.21
  -4  -7   5   11.78    0.62
   0   6   7   91.63    1.70
   0   6  -7   90.57    2.06
   0  -6  -7   89.90    2.19
   0  -6   7   92.05    3.08
   2  12   1    0.04    0.60
  -2  12  -1    0.42    0.35
   2 -12   1    0.44    0.42
   2  12   1   -0.31    0.57
  -2  12  -1    0.14    0.50
   2  -1  -8   19.08    0.74
   2   1  -8   20.50    1.47
  -2   1   8   17.94    0.71
  -2  -1   8   18.48    0.75
   5  -5  -4    1.82    0.19
   5   5  -4    1.35    0.38
   5  -5  -4    1.69    0.14
   5  -5  -4    1.19    0.77
   3 -10  -4    4.03    0.49
  -3  10   4    4.19    0.16
  -2  -8  -5   93.37    2.46
   2   8   5   95.51    1.87
  -3 -10   4    4.08    0.54
   3  10  -4    4.47    0.58
  -3  10   4    4.42    0.16
  -2   8  -5   92.72    2.98
   2  -8   5   94.99    2.03
  -1   2   8   99.64    2.83
   5   6  -3   42.15    1.66
   5  -6  -3   47.59    0.59
   5  -6  -3   43.97    0.59
   5  -6  -3   43.43    1.75
  -5   6   3   43.55    1.74
   5  -3  -5   19.75    0.30
   1  -2  -8  100.72    1.85
  -1  -2   8  100.60    3.09
   1   2  -8  103.66    2.10
   5  -3  -5   18.99    0.70
   5  -3  -5   20.29    0.36
   5   6  -3   42.73    0.61
   5   3  -5   19.24    0.63
   2  11  -4  172.28    3.20
  -2  11   4  171.98    2.56
  -2 -11   4  172.74    3.11
   2 -11  -4  163.78    2.82
  -2  11   4  171.67    2.60
   4  -9  -3   39.14    1.06
  -4   9   3   40.61    1.08
   4   9  -3   37.43    1.79
   3  -9  -5   50.62    1.17
  -3   9   5   52.98    0.59
  -3  -9   5   54.15    2.00
   3   9  -5   52.44    1.35
  -3   9   5   50.21    0.61
  -2 -10   5   29.81    1.65
  -2  10   5   29.45    0.69
   2  10  -5   29.66    1.07
   2 -10  -5   27.61    0.80
   3   5  -7   48.98    1.31
  -3  -5   7   47.84    1.83
  -3   5   7   44.97    0.70
   3  -5  -7   50.42    0.76
   1  13   0    9.90    0.97
   1  13   0    9.39    0.57
  -1  13   0    9.33    0.45
   1 -13   0    9.58    0.97
  -1  13   0    9.40    0.50
   1 -13   0   10.33    0.43
  -5   6   0    4.41    0.42
   5  -6   0    5.53    0.62
  -5   6   0    4.87    0.49
   5   6   0    5.33    0.51
   5  -6   0    4.86    0.55
  -5  -5  -1   10.87    0.33
   5  -5   1   11.55    0.52
  -5   5  -1   10.22    0.68
   1  13  -1  179.83    3.16
  -1  13   1  187.41    3.07
  -5   5  -1   10.70    0.59
   1  13  -1  192.66    3.36
   1 -13  -1  176.23    2.94
  -5  -5  -1   10.93    0.58
   5   5   1   12.39    0.64
  -1  13   1  176.41    3.33
   4   0  -7   -0.07    0.50
  -4   0   7    0.10    0.21
  -2   2   8   59.57    1.25
   2  -2  -8   65.26    1.27
   2   2  -8   65.25    1.51
   1  -9  -6   16.80    0.72
  -1   9   6   16.80    0.49
  -1  -9   6   16.24    1.49
  -2  -2   8   61.08    1.38
   1   9  -6   16.29    0.94
  -5  -3  -2   -0.05    0.28
   5  -3   2    0.46    0.33
  -5  -3  -2   -0.08    0.30
  -5   3  -2   -0.14    0.24
   5   3   2   -0.12    0.35
  -5   3  -2   -0.11    0.52
  -4   1   7   64.18    1.40
  -4  -1   7   64.79    1.13
   4   1  -7   68.20    1.29
   4  -1  -7   69.91    1.21
  -4  -4  -4    0.45    0.66
   4  -4   4    0.03    0.89
  -4   4  -4    0.13    0.34
   4   4   4    1.57    0.87
  -4   4  -4   -0.00    0.60
  -1  11  -4   21.93    0.83
   0   0  -8   59.58    2.30
  -1 -11  -4   19.94    0.44
  -1  11  -4   20.64    0.87
   1  11   4   20.89    1.11
   1 -11   4   21.13    0.80
   0   0   8   57.57    1.52
  -4   8  -2  163.44    2.95
   4  -8   2  173.94    2.87
   4   8   2  163.69    2.98
  -4   8  -2  156.30    2.50
   1  -3  -8    3.25    0.81
  -1  -3   8    4.52    1.11
  -1  -7   7  397.94    7.58
   1   7  -7  409.54    7.98
  -1   7   7  403.49    7.94
   1  -7  -7  400.50    7.64
  -1   3   8    3.32    0.50
   1   3  -8    3.89    1.17
  -2  11  -3   38.55    1.07
  -2 -11  -3   35.88    0.70
  -2  11  -3   38.54    1.01
   2  11   3   36.51    0.94
   2 -11   3   40.55    0.98
   1  13   1    0.24    0.17
  -3  11  -1    1.36    0.53
  -1  13  -1   -0.26    0.52
   3 -11   1    2.04    0.28
  -1 -13  -1   -0.16    0.17
   3  11   1    1.58    0.44
   1  13   1   -0.08    0.28
   1 -13   1    0.30    0.26
  -1  13  -1    0.19    0.29
  -3  11  -1    1.67    0.46
   1  13   1    0.18    0.30
   0   1  -8    2.44    0.55
   0  -1   8    2.96    0.62
   0   1   8    2.88    0.58
   0  -1  -8    2.54    0.50
   1   5   7    1.39    0.92
  -1   5  -7    2.35    0.60
   1  -5   7    1.65    0.60
  -1  -5  -7    2.39    0.44
   2   6   6  109.87    2.18
  -2   6  -6  104.98    2.20
   2  -6   6  110.07    2.42
  -2  -6  -6  105.99    2.78
   3  -8   4    1.02    0.47
   4  -9   1   40.93    0.81
   4  -9   1   38.88    1.18
   3   8   4    1.39    0.45
  -3  -8  -4    1.06    0.40
  -4   9  -1   35.59    0.66
  -3   8  -4    1.00    0.46
  -3   8  -4    1.09    0.40
  -4   9  -1   37.61    1.76
   4   9   1   38.22    1.05
  -1  12  -3  102.56    1.88
  -1 -12  -3   96.37    1.39
   1 -12   3   99.62    2.61
   1  12   3  100.73    1.72
  -1  12  -3   96.38    1.89
   4  -2  -7    4.19    0.34
  -4  -2   7    4.60    0.68
  -4   2   7    3.49    0.26
   4   2  -7    4.70    0.48
   0  13  -2   25.85    0.86
   0  13   2   26.02    0.98
   0  13   2   25.43    0.64
   0  13   2   27.16    0.62
   0 -13  -2   26.45    0.99
   0  13  -2   27.36    0.72
   0 -13   2   27.57    0.79
   3  11  -3  102.95    2.10
   3 -11  -3  104.30    1.98
  -3  11   3  109.54    2.05
  -3  11   3  107.82    1.33
  -3  11   3   97.81    1.28
  -1   8  -6  219.94    5.62
   1   8   6  226.90    4.90
  -1  -8  -6  220.05    4.55
   1  -8   6  223.66    5.63
   5  -4  -5    0.23    0.20
   5   4  -5    0.30    0.31
   5  -4  -5    0.18    0.34
   5  -4  -5    0.20    0.14
  -2 -12   3   22.60    0.87
   2 -12  -3   21.56    0.74
  -2  12   3   21.94    0.57
   2  12  -3   24.27    0.56
   2  12  -3   22.21    0.91
  -2  12   3   22.46    0.39
  -2  12   3   22.13    0.74
  -2  10  -4  176.92    3.30
   2 -10   4  182.75    3.35
   2  10   4  182.16    3.16
  -2 -10  -4  181.40    3.90
  -2 -10  -4  178.20    2.84
  -2  10  -4  182.57    3.33
   2  -3  -8   13.15    0.96
   2   3  -8   11.05    0.78
  -2  -3   8   10.29    1.26
   0   9   6   10.75    0.51
   0  -9  -6   10.28    0.45
   0  -9   6   10.45    0.76
   0   9  -6   10.97    0.84
  -2   3   8   11.74    0.97
   5   7  -2    6.55    0.27
   5  -7  -2    7.07    0.31
   5   7  -2    6.80    0.56
   5  -7  -2    7.08    0.58
   5   7  -2    6.76    0.53
  -5   7   2    6.55    0.21
  -5   7   2    5.78    0.56
  -3   0  -6   -0.20    0.39
   3   0   6    0.25    0.48
  -3  -6  -5   39.49    1.70
  -5   7   1   56.05    0.92
   3   6   5   39.18    1.93
   5   7  -1   60.39    1.29
  -5   7   1   58.66    2.06
   5  -7  -1   57.29    2.15
   5  -7  -1   62.67    0.89
   3  -6   5   37.07    1.23
  -3   6  -5   36.82    1.83
   1  13  -2    1.18    0.42
   0  -2  -8   12.10    0.66
   1  13  -2    1.15    0.49
   0  -2   8   11.68    0.85
   0   2   8   11.65    0.77
   1 -13  -2    0.67    0.32
   0   2  -8   11.21    0.80
  -1  13   2    1.09    0.32
  -1  13   2    1.21    0.45
  -1 -13   2    1.40    0.75
  -1  13   2    1.00    0.41
  -2   9   6  171.15    2.82
   2   9  -6  171.74    4.61
   2  -9  -6  172.77    2.70
   2  -9  -6  167.68    2.92
  -2  -9   6  166.75    3.14
   3   8  -6   62.72    2.49
   3  -8  -6   62.21    0.86
   3  -8  -6   59.89    1.32
  -3  -8   6   62.18    2.23
  -3   8   6   57.00    0.87
   4   6  -6    4.64    0.54
   4  -6  -6    3.92    0.95
   4  -6  -6    4.09    0.18
  -4  -6   6    3.71    0.46
  -4   6   6    3.78    0.23
  -2   7   7   20.17    0.52
   2   7  -7   20.37    1.80
  -2  -7   7   19.77    0.87
   3   1   6    0.41    0.48
  -3   1  -6    0.32    0.80
   3  -1   6   -0.14    0.95
   2  -7  -7   20.61    0.45
  -3  -1  -6    0.54    0.41
  -2   0  -7    0.77    0.90
   2   0   7    0.58    1.03
   5   4   2    7.51    0.62
  -5  -4  -2    7.85    0.55
  -5   4  -2    7.99    0.41
   5  -4   2    7.33    0.53
  -5   4  -2    6.66    0.51
  -5  -4  -2    6.82    0.24
  -1 -10  -5   69.85    1.28
   1 -10   5   70.62    2.52
   1  10   5   71.73    1.39
  -1  10  -5   68.64    1.67
   4  -7   3   17.88    0.77
  -4   7  -3   17.09    0.79
  -4   7  -3   16.43    1.08
  -4  -7  -3   17.30    0.74
   4   7   3   18.20    0.82
  -2  -1  -7  197.57    4.78
   5   6  -4    7.88    0.57
  -2   1  -7  198.68    4.93
   5  -6  -4    8.18    0.59
   2   1   7  201.41    3.95
   2  -1   7  203.50    5.54
   2  12   2  203.82    3.49
  -2  12  -2  189.92    3.24
  -2  12  -2  201.00    3.61
   2 -12   2  202.58    3.33
  -2 -12  -2  193.87    2.87
   4  10  -1   29.96    1.67
   4 -10  -1   28.02    0.98
  -4  10   1   27.17    0.92
   4  10  -1   28.18    1.54
  -4  10   1   26.33    0.55
   4 -10  -1   29.51    0.62
  -4   3   7    8.10    0.49
   4   3  -7    8.40    0.58
  -4  -3   7    7.84    0.48
   4  -3  -7    8.47    0.63
   0  -7   7    6.74    1.39
   0   7   7    7.04    0.53
   0   7  -7    6.14    1.43
   3   6  -7   62.60    2.51
   3  -6  -7   62.44    0.86
   0  -7  -7    6.04    0.43
  -3   6   7   57.01    1.13
  -3  -6   7   58.16    1.34
  -1   4   8  118.44    2.19
  -1  -4   8  119.06    3.58
   1  -4  -8  126.84    2.86
   1   4  -8  122.95    2.57
  -3  -2  -6   32.41    1.03
  -3   2  -6   32.89    1.80
   3   2   6   34.56    1.23
   3  -2   6   33.83    2.23
   4 -10  -2  215.29    4.96
  -3   0   8    0.01    0.25
  -4  10   2  208.20    2.76
  -4  10   2  223.39    4.94
   3   0  -8    0.17    0.34
   4  10  -2  212.48    4.98
  -5   0   6    0.38    0.20
   4  -9  -4   25.76    0.89
   5   0  -6    0.08    0.43
   4   9  -4   25.75    0.94
   5  -7  -3   74.89    1.61
  -5   6  -1   90.37    1.75
  -4   5  -4  358.60    7.53
  -5   6  -1   87.65    1.35
   5  -6   1  101.47    1.70
   5   6   1   92.75    1.85
  -5  -6  -1   90.01    1.27
   5   7  -3   78.44    1.24
   5   7  -3   75.65    1.57
  -5   7   3   78.34    1.63
  -4  -5  -4  357.12    7.67
   4   5   4  378.85    8.45
  -4   5  -4  360.72    7.78
   4  -5   4  378.83    7.19
   3  -1  -8  180.49    3.11
   3   1  -8  178.16    3.20
  -3  -1   8  162.46    3.64
  -3   1   8  164.45    2.67
  -1 -12   4  223.28    4.04
   1 -12  -4  208.83    3.49
   1  12  -4  223.19    5.43
  -1  12   4  223.42    3.37
   0   3  -8   91.22    2.04
   0   3   8   90.68    2.88
   0  -3   8   88.42    2.06
   0  -3  -8   89.43    2.57
   1 -11  -5    3.87    0.40
  -2   2  -7   70.52    1.72
   2  -2   7   73.39    1.97
   1  11  -5    3.45    1.20
   4  -8  -5   36.73    1.05
   2   2   7   73.25    1.82
   5  -1  -6   45.55    1.07
  -2  -2  -7   74.39    1.61
   4   8  -5   35.24    1.09
  -5  -1   6   46.39    0.84
  -1 -11   5    4.41    1.09
   5  -1  -6   49.16    0.86
  -4  -8   5   36.16    1.01
   5   1  -6   47.59    1.46
  -1  11   5    4.28    0.53
  -5   7   0   54.04    1.26
   5  -7   0   54.23    1.34
  -5   7   0   52.64    0.77
   5  -7   0   59.94    1.44
   5   7   0   54.15    2.01
   2   4  -8  103.26    2.21
   2  -4  -8  104.07    2.34
  -2   4   8   97.94    2.40
  -2  -4   8  100.83    3.01
   0  12  -4   14.16    0.67
   0 -12   4   13.74    1.27
   0  12  -4   15.08    0.81
   0 -12  -4   13.77    0.80
   0  12   4   13.26    0.48
  -4  10   0  341.51    5.88
   4  10   0  364.92    6.63
   4 -10   0  356.29    6.67
   4 -10   0  369.77    6.47
  -4  10   0  358.00    6.54
  -1  13  -2    5.85    0.94
   1  13   2    5.58    0.44
   1 -13   2    5.74    0.86
  -1 -13  -2    6.09    0.50
  -1  13  -2    5.43    0.52
   1  13   2    5.86    0.46
   5  -5  -5   48.60    0.56
   5   5  -5   45.99    1.10
   5  -5  -5   44.33    1.86
  -3   2   8  660.99   13.00
  -3  -2   8  685.47   13.76
   3   2  -8  752.73   15.53
   3  -2  -8  746.96   16.06
   6   0  -2   20.07    0.98
   6   0  -2   20.06    0.54
   1   6   7    1.69    0.85
   1  -6   7    0.86    0.59
  -1   6  -7    1.18    0.58
   5  -2  -6   86.88    2.48
   5  -2  -6   95.00    1.76
  -1  -6  -7    1.32    0.72
  -5  -2   6   89.91    1.45
   5   2  -6   90.60    1.60
  -2   9  -5    1.43    0.52
  -2  -9  -5    1.37    0.73
  -2  13   1   47.07    1.20
  -2  13   1   47.62    1.75
   2  -9   5    1.37    0.53
  -5   0  -3    4.87    0.48
   5   0   3    5.30    0.58
  -5   0  -3    5.25    0.37
   2  13  -1   48.14    0.96
   2  13  -1   47.13    1.20
   2   9   5    1.45    0.43
   2 -13  -1   46.92    1.12
   0 -11  -5   78.72    1.82
   0 -11  -5   77.94    1.28
   0  11  -5   83.36    2.96
   0  11   5   83.39    1.97
   0 -11   5   81.18    1.74
   3 -10   3  338.49    6.05
   3  10   3  329.33    7.13
  -3  10  -3  315.71    5.58
  -3 -10  -3  303.07    4.57
  -3  10  -3  325.04    5.97
  -3  -3  -6    0.91    0.45
  -3   3  -6    1.32    0.89
   3   3   6    0.97    0.56
   3  -3   6    1.16    0.59
   6  -1  -2   11.76    0.71
  -6   1   2   10.93    0.49
  -2  13   0   93.74    1.51
  -2  13   0   96.06    1.81
   6   1  -2   11.09    0.83
   6  -1  -2   10.44    0.51
   6   1  -2   12.30    0.76
   2 -13   0   99.48    1.96
   2  13   0   94.28    2.69
   2 -13   0   94.75    1.84
   2  13   0   97.03    1.25
  -5   1  -3    5.49    0.48
  -5  -1  -3    5.71    0.35
   5  -1   3    6.45    1.10
  -5   1  -3    5.31    0.42
  -5  -1  -3    5.17    0.51
   5   1   3    6.17    0.62
   3 -12  -1    3.21    0.53
  -3  12   1    3.31    0.50
   3  12  -1    3.27    0.20
   3 -12  -1    3.93    0.37
  -3  12   1    3.01    0.40
   3  12  -1    4.34    0.54
  -4   4   7    9.42    0.46
   4  -4  -7   10.65    0.33
   4   4  -7   12.10    1.23
  -4  -4   7    9.46    0.96
   2  -3   7   50.29    1.61
  -2  -3  -7   47.88    1.25
   2   3   7   49.27    1.47
  -2   3  -7   49.06    1.42
  -6   0   1   -0.12    0.22
   6   0  -1   -0.01    0.23
   6   0  -1    0.11    0.24
  -2   7  -6   54.07    1.48
   2   7   6   55.62    1.38
   2  -7   6   53.63    2.59
  -2  -7  -6   54.19    1.22
  -3  11  -2  137.68    3.02
   3  11   2  141.65    2.57
   3 -11   2  142.96    2.36
  -3  11  -2  140.09    2.67
   5   5   2  127.64    2.43
   4 -10  -3   49.08    2.03
   5  -5   2  129.87    3.16
  -5   5  -2  118.98    1.93
   4  10  -3   49.38    1.30
  -4  10   3   50.35    1.27
  -5   5  -2  121.68    2.23
  -5  -5  -2  122.47    2.23
  -5  -5  -2  120.44    1.54
  -3  10   5  215.45    3.00
   3 -10  -5  232.06    4.14
  -3  10   5  198.77    2.85
   3  10  -5  230.51    4.38
  -3 -10   5  232.23    4.10
   6  -1  -1    2.17    0.56
  -6   1   1    0.40    0.25
  -6   1   1    1.88    0.31
   6   1  -1    1.79    0.28
  -6  -1   1    1.71    0.26
   6   1  -1    1.76    0.33
   6  -1  -1    1.43    0.34
   6   0  -3    0.18    0.22
   6   0  -3    0.31    0.49
   6   0  -3    0.23    0.21
  -1  -8   7   33.20    1.17
  -1   8   7   33.77    0.78
   1   8  -7   33.83    1.30
   1  -8  -7   36.13    1.12
  -4   0  -5    0.21    0.39
   4   0   5    0.72    0.53
   3 -12   0  192.62    3.26
  -3  12   0  182.57    3.25
   0 -13   3   17.92    0.74
   0  13  -3   18.05    0.83
   3  12   0  188.97    3.35
   0  13  -3   18.53    0.67
   3 -12   0  183.42    4.49
  -3  12   0  188.59    3.37
   3  12   0  186.64    4.43
   0  13   3   17.23    0.93
   0  13   3   17.81    0.53
   0 -13  -3   17.40    0.86
  -6   2   2   12.00    0.54
   0   4   8   88.82    2.86
   6  -2  -2   10.20    0.55
   6  -2  -2   11.94    0.40
   6   2  -2   11.29    0.70
   0   4  -8   90.59    2.09
   6   2  -2   11.43    0.89
   0  -4  -8   89.22    1.69
   0  -4   8   89.50    2.11
   3  11  -4   66.69    1.62
  -1  13   3  248.69    4.32
  -1  13   3  233.28    4.17
  -3  11   4   64.61    0.79
  -3 -11   4   68.76    1.56
   1  13  -3  238.29    5.66
   1 -13  -3  235.71    4.82
  -3  11   4   65.75    0.79
  -1 -13   3  242.95    4.35
   1  13  -3  255.24    4.19
   3 -11  -4   64.53    1.42
   6  -1  -3   87.30    1.56
   5  -2   3   55.55    1.37
  -5   2  -3   50.67    1.08
  -5   2  -3   52.12    1.66
   6   1  -3   91.29    1.45
   6  -1  -3   90.60    1.75
   5   2   3   55.94    1.37
   6   1  -3   86.14    1.44
   6  -1  -3   88.31    1.34
  -5  -2  -3   50.60    1.17
   6   1  -3   88.15    1.46
  -5  -2  -3   50.53    0.86
   1  -5  -8   99.59    1.70
  -3  12   2  151.11    3.66
   3  12  -2  160.98    2.39
  -1   5   8   94.28    1.79
   1   5  -8  100.58    2.26
  -3  12   2  142.12    2.14
  -1  -5   8   97.97    3.27
   3 -12  -2  147.60    2.74
   3  12  -2  144.82    2.80
  -4   1  -5  198.90    3.56
   4  -1   5  212.31    5.44
  -4  -1  -5  200.13    3.58
   4   1   5  212.68    4.08
   3   3  -8  120.94    2.40
  -3  -3   8  115.48    2.16
  -3   3   8  112.88    1.83
   3  -3  -8  122.22    2.59
   3   7   5   27.54    1.01
   3  -7   5   26.67    1.88
  -3   7  -5   26.60    1.62
  -3  -7  -5   25.63    0.88
  -4   9  -2   19.19    0.97
  -1 -10   6   56.05    2.39
   4  -9   2   21.91    0.70
   1 -10  -6   58.00    1.81
  -1  10   6   59.10    1.44
   1  10  -6   59.05    1.66
  -2 -11   5  156.30    2.97
   1 -10  -6   59.50    1.34
  -2  11   5  153.85    2.09
   2  11  -5  153.18    3.08
  -4   9  -2   20.80    1.53
   2 -11  -5  149.82    2.65
   4   9   2   21.37    1.52
  -5  -3   6   34.58    0.81
   2  13  -2    3.49    0.46
  -2  13   2    2.84    0.24
   5  -3  -6   38.68    0.90
   5   3  -6   34.63    0.89
   5  -3  -6   34.72    1.00
   2 -13  -2    3.31    0.85
   2  13  -2    3.24    0.54
  -2  13   2    3.04    0.45
  -4  -7   6   16.46    0.72
   4  -7  -6   16.01    1.35
   4  -7  -6   17.29    0.24
   4   7  -6   17.34    0.86
  -4   7   6   16.01    0.20
   0  14   0    0.14    0.30
   0  14   0    0.14    0.24
   6  -2  -1   -0.03    0.29
   6  -2  -1    0.42    0.42
  -6   2   1    0.71    0.54
   6   2  -1   -0.04    0.38
   6   2  -1    0.30    0.28
  -6   2   1    0.65    0.21
  -6  -2   1    0.21    0.20
   5  -8  -2    2.44    0.88
   5   8  -2    1.30    0.45
   5   8  -2    1.32    0.15
  -5   8   2    1.09    0.46
  -5   8   2    1.39    0.13
   5   8  -2    0.68    0.42
   5  -8  -2    1.52    0.18
  -2  12   4   90.81    1.44
  -3  -9  -4    0.27    0.35
  -3   9  -4    0.15    0.42
  -3   9  -4   -0.05    0.68
  -2 -12   4   91.00    1.87
  -2  12   4   85.35    1.39
   2  12  -4   87.94    1.98
   2 -12  -4   86.32    1.63
   3   9   4    0.16    0.35
   3  -9   4   -0.20    0.36
  -5   8   1    5.00    0.18
   5  -8  -1    5.03    0.42
   5   8  -1    5.99    0.55
  -5   8   1    6.17    1.03
   5  -8  -1    5.48    0.60
  -2   5   8    0.26    0.58
   2  -5  -8    1.00    0.52
  -2  -5   8    1.20    0.47
   2   5  -8    1.02    1.05
  -1   9  -6    1.20    0.57
   1   9   6    1.05    0.40
  -1  -9  -6    0.96    0.35
   5  -7  -4  102.22    2.01
   5   7  -4  102.92    2.00
   1  -9   6    0.98    0.54
   6  -2  -3    1.85    0.72
   6  -2  -3    2.03    0.41
   6   2  -3    2.59    0.63
   6   2  -3    2.21    0.28
   6  -2  -3    2.20    0.40
   6   2  -3    2.15    0.33
   2  13   1   20.29    1.37
  -2  13  -1   21.96    1.40
   2  13   1   21.62    1.29
  -2  13  -1   20.80    0.64
   2 -13   1   21.54    1.00
  -4   6  -4  281.08    5.12
  -4  -6  -4  274.60    6.12
   4  -6   4  296.27    6.88
   4   6   4  291.34    5.41
  -4   6  -4  273.63    5.84
   4   2   5   45.77    1.35
   4  -2   5   46.43    2.38
  -4  -2  -5   43.04    1.15
   1   0   8   -0.05    0.48
  -1   0  -8    0.35    0.85
  -4   2  -5   43.14    1.15
  -2   8   7   22.21    0.54
  -3  -4  -6    6.10    0.60
   3  -4   6    5.64    0.77
   2  -8  -7   21.81    0.72
  -2  -8   7   22.77    1.66
   3   4   6    5.38    0.69
  -3   4  -6    5.79    1.17
   2   8  -7   21.83    1.09
   3   7  -7    9.81    0.81
   3  -7  -7   10.89    0.45
  -3  -7   7    9.80    1.23
  -3   7   7    9.02    0.48
   0  14  -1    4.71    0.71
   0  14   1    4.74    0.74
   0 -14  -1    4.16    0.37
   0 -14   1    3.88    0.45
   0  14   1    4.29    0.35
   0  14  -1    5.25    0.49
  -4  10  -1   26.13    0.57
   4 -10   1   29.64    1.09
  -1   1  -8  120.30    3.60
   4  10   1   28.13    0.94
  -4  10  -1   27.60    0.97
   1  -1   8  122.58    2.72
   1   1   8  121.96    2.67
  -1  -1  -8  120.41    2.40
   4   8   3  166.06    3.08
  -4  -8  -3  159.47    2.88
  -6   3   2    7.36    0.92
  -4   8  -3  155.79    3.37
  -4  -8  -3  149.91    1.84
   6   3  -2    7.26    0.56
   4  -8   3  170.00    4.01
   6   3  -2    7.79    0.83
   6  -3  -2    5.64    0.51
  -4   8  -3  162.40    4.05
   6  -3  -2    7.64    0.55
  -2  -4  -7  421.86    7.98
  -2   4  -7  424.01    8.29
   2   4   7  438.73    8.58
   2  -4   7  435.23    8.85
  -5  -3  -3    7.99    0.32
  -5   7  -1  281.30    5.05
   5  -3   3    8.78    0.66
   5  -7   1  308.51    5.16
  -5   3  -3    8.04    0.50
  -5  -3  -3    8.66    0.60
  -3   9   6   16.91    0.41
  -3  -9   6   18.80    0.84
   5   3   3    8.83    0.68
   3  -9  -6   19.29    0.37
   5   7   1  295.28    5.34
   3  -9  -6   17.79    0.78
  -5   7  -1  274.68    4.35
   3   9  -6   18.09    1.74
  -6   0   0   88.52    1.45
  -6   0   0   85.90    2.02
   6   0   0   91.85    2.29
   6   0   0   90.46    2.10
   0  10   6  174.17    2.84
   0  10  -6  170.44    4.89
   0 -10  -6  173.30    3.35
   0 -10   6  174.27    3.37
   0  -8  -7   42.81    0.91
   0   8   7   43.36    1.02
   0  -8   7   42.60    2.35
   0   8  -7   42.64    1.47
   5   6  -5    6.81    0.59
   5  -6  -5    7.54    0.62
   4  -5  -7   59.00    1.06
  -4   5   7   53.38    0.70
   4   5  -7   55.98    1.40
  -4  -5   7   54.64    1.24
  -1 -12  -4   -0.09    0.31
   1  12   4    0.55    0.32
  -1  12  -4    0.10    0.74
   1 -12   4    0.48    0.40
  -1  12  -4   -0.04    0.36
  -6   1   0   80.31    1.34
   2 -10  -6   49.04    1.13
   2  10  -6   49.43    1.49
  -2  10   6   50.86    0.78
   6   1   0   89.70    1.47
   6  -1   0   85.20    1.53
  -2 -10   6   50.16    1.38
   2 -10  -6   49.28    0.69
  -6   1   0   85.35    2.02
   6   1   0   91.80    1.66
   6  -1   0   91.63    1.58
  -6  -1   0   83.87    1.31
  -6  -1   0   80.36    2.00
  -6   3   1   12.13    0.36
  -6   3   1   12.33    0.57
   6  -3  -1   12.29    0.61
   6   3  -1   13.66    0.59
   6  -3  -1   13.71    0.77
   6   3  -1   12.78    0.64
   1  14   0    1.85    0.24
  -1  14   0    2.59    0.66
   1  14   0    1.70    0.42
  -1  14   0    2.19    0.73
   1 -14   0    1.66    0.40
   5  -8  -3   16.62    1.39
  -5   8   3   16.96    0.79
   5   8  -3   16.54    0.77
   5   8  -3   15.93    0.44
   1   2   8  232.78    4.56
  -2  12  -3   33.54    1.04
  -2  11  -4  150.15    3.92
  -1   2  -8  231.19    5.83
   2  12   3   33.32    0.94
  -2 -12  -3   31.00    0.66
  -2  12  -3   33.01    1.63
  -1  -2  -8  226.47    4.13
   2  11   4  152.07    2.75
   2 -11   4  150.75    3.80
   2 -12   3   32.49    0.91
   1  -2   8  231.62    4.63
  -2 -11  -4  144.44    1.99
  -2  11  -4  161.73    4.12
  -3   4   8    8.80    0.69
   3  -4  -8    9.34    0.75
  -3  -4   8    7.60    1.12
   3   4  -8    9.32    0.75
  -3  12  -1    8.60    1.21
  -3  12  -1    9.16    0.78
   3 -12   1    9.36    0.74
   3  12   1    9.86    0.64
   5  -4  -6  126.15    1.90
   5   4  -6  113.87    2.06
   6   0  -4  548.52   10.26
   6   0  -4  564.83   10.82
   5  -4  -6  111.68    2.14
   6   0  -4  568.27   10.37
  -5  -4   6  115.35    1.96
   1 -14  -1    0.72    0.67
   1  14  -1    1.30    0.25
   1  14  -1    1.07    0.80
   6  -3  -3   26.64    0.72
   6  -3  -3   24.89    0.80
   6   3  -3   25.29    0.73
   6   3  -3   25.63    0.89
   6  -3  -3   27.68    0.49
  -1  14   1    1.34    0.30
  -1  14   1    1.20    0.35
   6   3  -3   26.20    0.70
  -4  -3  -5   14.74    0.76
  -4   3  -5   15.25    0.75
   4   3   5   16.50    0.93
   4  -3   5   20.61    0.99
  -5   8   0   16.28    0.60
   5   8   0   17.37    0.79
   5  -8   0   18.07    0.48
  -5   8   0   17.26    0.78
   5  -8   0   16.20    0.84
   3 -12  -3    0.65    0.42
  -3  12   3    0.96    0.42
   3  12  -3    1.17    0.50
  -3  12   3    1.06    0.16
   0   5  -8   22.19    1.12
   0   5   8   21.38    1.54
  -3  12   3    0.61    0.20
   0  -5  -8   22.39    1.30
   0  -5   8   21.74    1.11
   6   1  -4    0.21    0.39
   6  -1  -4    0.04    0.19
   6  -1  -4   -0.28    0.53
   1  -7   7   43.06    1.46
   6   1  -4    0.15    0.46
  -1   7  -7   43.77    1.43
   1   7   7   43.75    1.93
   6   1  -4    0.30    0.44
   6  -1  -4    0.20    0.32
  -1  -7  -7   43.78    1.02
  -5   6  -2   99.52    1.92
   5   6   2  103.49    3.05
  -5  -6  -2   97.47    1.34
  -5   6  -2   95.87    2.13
  -5  -6  -2   96.96    1.88
   5  -6   2  108.22    2.78
   6  -2   0   11.74    0.57
  -6  -2   0   10.42    0.53
  -6   2   0   12.07    0.42
  -6  -2   0   10.74    0.36
  -6   2   0   10.90    0.51
   6  -2   0   11.53    0.93
   6   2   0   11.93    0.60
   4   9  -5   33.22    1.10
  -4  -9   5   34.15    1.75
   4  -9  -5   30.90    1.00
   1 -13   3   14.87    1.20
   1  13   3   14.15    0.58
  -1  13  -3   13.85    1.32
  -1  13  -3   14.33    1.25
   1  11   5   55.85    1.18
   1 -11   5   55.31    1.41
  -1 -13  -3   13.70    0.64
  -1  11  -5   55.86    2.48
  -1 -11  -5   53.44    1.65
  -1 -11  -5   54.35    1.30
   4 -10  -4    2.28    0.97
   4  10  -4    3.02    0.57
   4  11  -1  124.03    3.26
  -2  13   3   17.32    0.55
  -2  13   3   16.39    0.61
  -1   6   8    0.42    0.35
  -2  13   3   17.19    1.22
   4  11  -1  119.96    2.39
   2 -13  -3   16.86    0.69
  -4  11   1  114.88    1.73
   2  13  -3   17.11    0.86
   1  -6  -8    0.21    0.28
  -2 -13   3   17.48    1.46
  -4  11   1  121.56    2.33
   4 -11  -1  125.68    1.86
   4 -11  -1  119.49    2.40
  -1  -6   8    0.51    0.95
   2  13  -3   17.30    0.48
   1   6  -8    0.72    0.55
  -1 -14  -1  294.97    5.22
  -1  14  -1  289.37    6.05
   1  14   1  300.25    4.71
  -1  14  -1  293.57    5.24
   1  14   1  283.95    5.03
   1 -14   1  298.41    5.08
   1  14   1  287.51    4.97
  -6   4   2   15.05    0.64
   6  -4  -2   14.52    1.20
   6   4  -2   14.29    0.61
   6  -4  -2   15.62    0.38
   6   4  -2   14.60    0.61
   6  -2  -4   14.39    0.57
   6   2  -4   14.34    0.83
   6  -2  -4   13.00    0.60
   6  -2  -4   13.21    0.61
   6   2  -4   13.18    0.48
   6   2  -4   13.76    0.94
  -5  -4  -3    0.73    0.37
  -5   4  -3    0.43    0.30
   5   4   3    0.19    0.38
  -5  -4  -3    0.21    0.30
   5  -4   3   -0.11    0.36
  -5   4  -3    0.02    0.35
  -1   3  -8    4.35    1.29
  -1  -3  -8    4.61    0.58
   1   3   8    4.41    0.67
   1  -3   8    3.72    0.76
  -4  11   2    6.79    1.10
   4 -11  -2    6.55    0.63
   4  11  -2    6.05    0.65
  -3   5  -6    0.25    0.80
   4  11  -2    6.51    0.23
  -3  -5  -6   -0.63    0.73
  -4  11   2    5.76    0.20
   3  -5   6   -0.11    0.52
   3   5   6   -0.26    0.45
   0  14   2   55.47    1.47
   0 -14   2   55.61    1.22
   0 -14  -2   53.88    1.46
   0  14   2   52.06    1.04
   0  14  -2   55.74    1.13
   0  14  -2   53.78    1.28
   0  14   2   56.01    1.01
   2  -8   6  149.45    4.45
  -2   8  -6  143.13    4.10
  -2  -8  -6  139.33    2.50
   2   8   6  148.41    2.80
  -2  -6   8   30.26    1.10
   2  -6  -8   34.25    1.11
   2   6  -8   33.21    1.28
  -2   6   8   31.23    1.21
   6  -4  -1   57.42    1.39
  -6   4   1   53.28    1.18
  -2  -5  -7   15.47    1.34
  -6   4   1   52.11    0.79
  -2   5  -7   15.27    1.67
   6   4  -1   57.00    1.22
   6   4  -1   54.79    1.12
   6  -4  -1   53.11    1.22
   2  -5   7   15.49    1.05
   2   5   7   15.30    1.65
  -1 -14   2    1.54    0.42
   1  14  -2    0.81    0.82
  -1  14   2    0.83    0.33
  -1  14   2    1.17    0.49
   1  14  -2    0.96    0.27
   1 -14  -2    0.60    0.33
  -1  14   2    0.72    0.43
   6  -3   0   13.86    0.52
   6  -3   0   13.17    0.63
  -6  -3   0   13.36    0.35
  -6   3   0   12.19    0.57
  -6   3   0   12.65    0.42
   6   3   0   12.31    0.64
   2  13   2   95.57    1.79
   2 -10   5   41.89    2.12
   2 -13   2   92.26    1.64
  -2 -13  -2   88.81    1.37
  -2  13  -2   89.24    1.69
  -2  13  -2   94.32    2.77
   2  10   5   40.73    1.78
  -2  10  -5   40.69    1.25
  -2 -10  -5   39.17    1.00
   6   4  -3    0.55    0.62
   6  -4  -3    1.07    0.30
   6  -4  -3    1.27    0.40
   6  -4  -3    1.01    0.28
   6   4  -3    1.01    0.36
   6   4  -3    0.68    0.39
  -4   4  -5   56.87    1.35
  -4  -4  -5   57.31    2.20
   4  -4   5   61.28    1.67
   4   4   5   61.31    1.62
   4 -11   0    1.03    0.20
   4 -11   0    1.61    0.94
   4  11   0    1.29    0.85
  -4  11   0    1.32    0.20
  -4  11   0    1.54    0.48
   4  11   0    1.20    0.48
  -3   8  -5   19.29    1.53
  -3   8  -5   20.32    0.94
   3  -8   5   20.90    0.97
  -3  -8  -5   20.36    0.80
   3   8   5   19.88    0.89
   1  12  -5   28.43    2.03
  -1 -12   5   26.96    1.02
  -1  12   5   28.40    0.90
   1 -12  -5   26.74    0.75
   4   0  -8   86.90    1.63
  -4   0   8   78.63    1.34
  -4  -7  -4    2.52    0.95
   1   9  -7   11.47    0.97
   4   7   4    2.48    0.58
  -4   7  -4    2.59    1.02
  -1  -9   7   11.20    0.82
  -4   7  -4    2.68    0.83
   4  -7   4    3.52    0.57
   1  -9  -7   12.94    0.74
  -1   9   7   12.05    0.50
   4  -8  -6    0.53    0.79
   4   8  -6    0.65    0.89
  -4  -8   6    0.70    0.77
   3   5  -8   25.72    1.07
   3  -5  -8   25.98    0.57
  -3   5   8   23.50    0.91
  -3  -5   8   24.61    0.89
   6  -3  -4   18.31    1.22
   5   5  -6    2.24    0.93
   6  -3  -4   18.58    0.55
   5  -5  -6    3.40    0.10
  -5  -5   6    4.34    0.46
   6   3  -4   17.97    1.09
   5  -5  -6    5.34    0.53
   6   3  -4   17.46    0.83
   6   3  -4   17.25    0.57
   6  -3  -4   17.73    0.35
  -4  -1   8    5.64    0.75
  -4   1   8    5.37    0.64
   4  -1  -8    5.34    0.46
   4   1  -8    6.38    0.96
   3 -11   3   37.14    1.62
  -3 -11  -3   35.29    0.51
   3  11   3   36.06    1.05
  -1 -13   4   52.75    2.19
   1 -13  -4   50.54    1.04
  -1  13   4   51.55    1.25
   1  13  -4   53.66    2.45
   4  -6  -7   18.39    0.46
  -1  13   4   51.97    1.22
  -4  -6   7   17.87    0.74
  -4   6   7   16.18    0.42
  -3  11  -3   35.80    0.96
  -3  11  -3   36.01    1.94
   1  13  -4   55.68    1.14
   4  -6  -7   16.68    0.81
   4   6  -7   18.01    1.58
   5   8  -4   30.30    1.70
   5  -8  -4   28.34    1.72
  -3  -8   7   18.11    0.84
   3  -8  -7   16.72    0.30
   3   8  -7   17.16    0.96
  -3   8   7   15.91    0.33
   3  -8  -7   17.00    0.79
  -5   9   2   65.34    0.77
   5  -9  -2   63.88    1.56
   5   9  -2   66.95    2.25
   0 -13   4   17.97    0.80
   0 -13  -4   16.59    0.86
  -6   0  -1    0.01    0.53
   0  13   4   17.36    0.92
   0 -12  -5   19.67    0.57
   0 -12   5   20.20    0.91
   5   9  -2   63.73    1.53
   0  12  -5   20.57    1.01
   0  13  -4   16.43    0.72
  -5   9   2   67.20    2.39
   0  12   5   20.18    0.60
   5  -7  -5  125.34    2.42
   5   7  -5  129.95    2.47
   5   9  -2   66.76    0.77
   0  13  -4   17.45    0.89
   6   0   1   -0.18    0.33
  -6   0  -1   -0.47    0.44
   5  -9  -2   67.42    0.94
  -5   0   7  109.66    2.11
   5   0  -7  117.92    2.58
   4 -11  -3  123.58    2.39
   1  -4   8    0.76    0.60
  -4  11   3  125.18    3.42
   4  11  -3  120.76    2.46
  -1  -4  -8    0.34    0.78
  -1   4  -8    1.18    1.03
   1   4   8    0.63    0.51
   5  -9  -1   85.97    1.86
  -5   9   1   85.70    1.25
  -5   9   1   87.37    2.71
   5   9  -1   89.01    2.65
   5  -9  -1   91.31    1.46
   5   9  -1   83.89    1.82
  -3  11   5    1.75    0.15
  -3  11   5    1.83    0.16
   3  11  -5    1.06    0.60
   3 -11  -5    2.27    0.46
   0  -6  -8    0.55    0.34
  -3 -11   5    1.87    0.97
   0  -6   8    1.02    0.60
   0   6  -8    0.09    1.07
   0   6   8    0.96    0.84
  -4  10  -2   72.69    1.67
   4  10   2   74.85    1.66
  -4  10  -2   69.14    1.77
   4 -10   2   76.13    1.41
  -6   1  -1    5.46    0.40
  -6  -1  -1    5.15    0.33
  -6  -1  -1    5.31    0.82
   6  -1   1    5.97    0.94
   6   1   1    6.30    0.53
  -6   1  -1    5.56    0.75
   5   8   1    0.26    0.40
  -5   8  -1    0.25    0.35
  -5   8  -1   -0.03    0.38
   5  -8   1    0.23    0.51
   5  -8   1    0.30    0.44
   4  -2  -8   22.13    0.64
  -4   2   8   20.07    0.50
  -5  -1   7   32.37    1.10
   4   2  -8   22.35    1.45
  -5   1   7   32.37    0.60
   5   1  -7   34.43    1.38
  -4  -2   8   20.19    0.67
   5  -1  -7   34.34    0.75
  -2   9   7   20.40    0.83
   2   9  -7   21.26    2.02
  -2  -9   7   21.76    0.97
   2  -9  -7   20.50    0.43
   2  -9  -7   21.11    0.79
   6   5  -2    2.83    0.36
   1   0  -9   91.16    1.95
   6   5  -2    3.12    0.46
  -1   0   9   87.87    1.95
  -6   5   2    3.84    0.50
   6  -5  -2    2.84    0.49
   6   5  -2    3.83    0.44
   6  -5  -2    2.86    0.23
   5   5   3   21.64    0.92
  -5   5  -3   19.99    0.65
  -5  -5  -3   22.12    0.82
   5  -5   3   21.71    1.53
  -5   5  -3   21.20    0.80
  -5  -5  -3   20.59    0.60
   3  10   4    0.40    0.74
  -3  10  -4   -0.36    0.70
  -3 -10  -4   -0.39    0.68
  -3  10  -4    0.14    0.83
   3  12   2   44.74    1.86
   3 -10   4   -0.38    0.39
  -3  12  -2   43.75    1.21
   3 -12   2   42.51    1.46
  -3  12  -2   39.65    1.49
   2   0  -9   -0.06    0.38
  -2   0   9    0.42    0.75
   1  11  -6  175.32    5.04
  -1  11   6  176.27    3.32
  -1 -11   6  171.96    3.33
   1 -11  -6  163.65    2.81
  -4  -9  -3    5.05    0.56
  -4   9  -3    5.03    0.63
  -1  14  -2   16.56    1.31
   1 -11  -6  167.50    2.99
  -1  -1   9   85.64    1.94
   1  -1  -9   89.92    1.86
  -1  14  -2   16.95    1.27
   6  -4   0   13.07    0.51
   1  14   2   15.21    0.67
   1  14   2   18.17    0.65
   1 -14   2   17.42    1.16
  -4   9  -3    5.88    0.82
   4  -9   3    4.38    0.95
   4   9   3    4.60    0.60
   6   4   0   13.42    0.66
  -6  -4   0   12.44    0.50
   6  -4   0   12.15    1.18
   1   1  -9   89.02    1.95
  -1 -14  -2   16.48    0.71
  -1   1   9   87.16    1.92
  -6   4   0   13.14    1.06
  -6   4   0   12.87    0.40
   1 -10   6    5.11    0.68
  -1  10  -6    4.97    0.74
  -1 -10  -6    4.72    0.81
   1  10   6    4.68    0.50
  -3  13   1    0.38    0.33
   3  13  -1    0.36    0.17
  -3  13   1    0.53    0.40
   3  13  -1    0.94    0.44
   3 -13  -1    0.37    0.42
   3 -13  -1    0.75    0.30
  -5  -7  -2   12.69    0.68
  -5   7  -2   11.83    0.80
  -5   7  -2   11.67    0.70
   5   7   2   12.66    0.77
  -5  -7  -2   11.48    0.24
   5  -7   2   12.06    1.12
   2  -1  -9    3.93    0.53
   6   0  -5    0.53    0.39
  -2  -1   9    4.75    1.07
   2   1  -9    4.76    0.61
  -2   1   9    4.52    0.53
   6   0  -5   -0.26    0.32
   6   0  -5    0.03    0.51
   3  12  -4    0.67    0.50
   0   9   7   31.12    0.85
   3 -12  -4    0.60    0.42
   6  -5  -1    0.72    0.39
   0  -9   7   29.77    2.10
   0  -9  -7   29.11    1.20
   6  -5  -1    0.47    0.22
  -3 -12   4    0.42    0.84
  -6   5   1    0.48    0.30
  -6   5   1    0.13    0.67
   6   5  -1    0.38    0.28
  -3  12   4    0.57    0.15
  -3  12   4    0.49    0.14
   6   5  -1    0.22    0.36
   0   9  -7   31.96    2.27
  -6   2  -1  156.58    2.53
  -2  14   1   54.43    1.38
  -6  -2  -1  157.64    2.71
  -6   2  -1  160.59    3.37
   2  14  -1   53.35    1.33
  -6  -2  -1  160.53    2.81
   6  -2   1  174.29    3.00
   2  14  -1   56.59    1.11
  -2  14   1   56.56    1.99
   6   2   1  173.05    3.07
   2 -14  -1   52.50    1.23
  -5   2   7    1.93    0.20
   5   2  -7    1.60    0.39
   5  -2  -7    1.51    0.27
  -5  -2   7    1.30    0.58
   6  -1  -5   46.18    1.17
   6   1  -5   44.07    0.88
   6   1  -5   45.03    0.96
   6  -1  -5   47.65    1.03
   6  -1  -5   43.84    1.04
   6   1  -5   46.60    0.81
   3  -6   6   53.53    2.70
   3   6   6   54.54    1.48
  -3   6  -6   50.70    1.37
  -3  -6  -6   51.82    2.08
  -2  14   0  175.42    2.81
  -1   8  -7    6.33    1.53
  -1  -8  -7    7.62    0.95
  -2  12   5  116.32    1.88
   2 -12  -5  110.57    2.03
   1   8   7    7.44    0.62
  -2  14   0  182.13    3.23
   2 -14   0  185.33    3.41
   2  12  -5  115.22    2.50
  -2 -12   5  114.35    2.34
   2  14   0  174.69    3.23
   2 -14   0  186.92    4.41
   2  14   0  185.19    2.87
   1  -8   7    9.08    0.83
   6  -4  -4   47.79    0.63
   6  -4  -4   51.36    0.84
   6   4  -4   48.11    1.56
   6  -4  -4   45.55    1.14
   6   4  -4   49.24    1.10
   6   4  -4   46.32    0.80
   6   5  -3   51.05    0.77
   5   9  -3   52.76    2.21
  -3  10   6    1.54    0.21
   6   5  -3   50.39    1.84
   5  -9  -3   52.59    1.37
   6  -5  -3   49.76    1.98
  -1  -7   8   81.25    3.06
   6   5  -3   51.79    1.11
   1   7  -8   83.29    3.37
   3 -10  -6    1.53    0.88
   6  -5  -3   55.07    0.93
  -3 -10   6    1.51    0.96
  -5   9   3   54.47    1.37
  -6   5   3   50.68    1.23
   3  10  -6    2.27    0.62
   6  -5  -3   52.26    0.66
   1  -7  -8   83.47    1.97
  -1   7   8   78.13    1.49
  -5   0  -4   -0.07    0.31
  -4   5  -5   69.31    1.58
  -5   0  -4    0.03    0.24
  -4   5  -5   66.19    1.51
   4  -5   5   75.64    2.94
  -4  -5  -5   69.47    2.40
   4   5   5   70.73    1.75
   5   0   4   -0.01    0.74
  -3  13   0   21.43    0.53
  -3  13   0   23.73    0.88
   3 -13   0   23.24    0.93
   3 -13   0   22.45    0.82
   3  13   0   24.91    0.87
   3  13   0   22.29    0.92
  -1  -2   9   12.84    1.57
  -1   2   9   12.16    0.77
   1  -2  -9   13.91    1.27
   1   2  -9   13.57    0.87
  -2   6  -7   84.01    3.16
  -2  -6  -7   85.53    1.72
   2  -6   7   86.83    2.20
  -3  13   2    8.65    0.43
   3 -13  -2    6.77    0.63
  -3  13   2    7.50    1.14
   3  13  -2    7.28    0.68
   3  13  -2    8.05    0.39
   4  -3  -8    1.42    0.28
  -5   1  -4   -0.10    0.27
   5  -1   4    0.11    0.46
   4   3  -8    1.22    0.88
  -4   3   8    1.04    0.40
  -4  -3   8    1.50    0.68
  -5  -1  -4    0.01    0.23
  -5   1  -4   -0.04    0.32
  -4  11  -1    9.15    0.66
   5   1   4    0.64    0.85
   4 -11   1    8.74    0.72
  -5  -1  -4    0.01    0.33
   4  11   1    7.65    0.66
  -4  11  -1    9.11    0.70
  -5   9   0    2.80    0.96
  -2  -2   9    4.50    1.11
  -5   9   0    2.41    0.36
   5  -9   0    2.59    0.27
   5   9   0    3.31    0.53
   2   2  -9    4.60    1.22
   5  -9   0    3.80    1.08
  -2   2   9    4.16    0.50
   2  -2  -9    4.73    0.50
   6  -2  -5    2.10    0.41
   6  -2  -5    1.43    0.40
   6   2  -5    1.45    0.60
   6   2  -5    1.53    0.34
   6  -2  -5    1.85    0.33
   0  14   3    4.11    0.67
   0  14  -3    3.58    0.59
   0  14  -3    4.74    0.85
   0  14   3    4.11    0.35
   0 -14   3    3.42    0.51
   0 -14  -3    4.53    0.61
  -2   7   8    6.75    0.73
   2  -7  -8    5.65    0.34
  -2  -7   8    6.92    0.70
   0 -11  -6    5.28    0.39
   0 -11  -6    6.70    0.74
   2   7  -8    6.74    0.79
   0 -11   6    8.25    0.72
   0  11   6    6.05    0.44
   0  11  -6    6.72    0.78
   1  14  -3   50.91    2.25
  -1  14   3   52.99    1.25
  -1 -14   3   51.48    1.30
   1  14  -3   53.99    1.04
   1 -14  -3   50.85    1.64
  -1  14   3   50.86    1.30
  -2  13   4    0.38    0.25
  -2 -13   4    0.40    0.41
   2  13  -4   -0.26    0.43
  -2  13   4    0.03    0.14
   2 -13  -4    0.23    0.31
   3  -6  -8  195.20    3.35
   3   6  -8  210.71    5.37
  -3   6   8  176.11    3.13
  -3  -6   8  184.37    3.42
  -2  11   6   35.47    0.87
   2  11  -6   36.70    1.35
  -2  14   2    3.75    0.48
   2  14  -2    4.04    0.27
   2 -11  -6   35.87    0.96
   2 -14  -2    3.83    0.49
  -2  14   2    4.28    0.28
  -2 -11   6   35.68    1.15
   2  14  -2    4.95    1.08
   5   6  -6   24.82    0.90
  -5  -6   6   24.15    0.80
   5  -6  -6   23.48    1.57
   6   3   1   14.60    0.72
  -6   3  -1   12.62    1.03
  -6  -3  -1   11.87    0.57
  -6   3  -1   12.15    0.47
   6  -3   1   13.35    1.09
  -6  -3  -1   13.12    0.61
   5   3  -7   20.20    0.78
   5  -3  -7   20.75    0.83
  -5  -3   7   19.11    0.62
   5  -3  -7   21.98    0.48
  -5   3   7   19.31    0.58
  -5   2  -4  180.05    3.19
  -5  -2  -4  180.64    3.27
   1   5   8   51.62    1.39
  -1   5  -8   48.57    1.53
   1  -5   8   49.09    1.64
  -1  -5  -8   50.08    1.23
  -5  -2  -4  184.60    3.46
  -5   2  -4  182.35    3.95
   5   2   4  196.98    4.95
   5  -2   4  196.26    3.77
   4  10  -5   12.23    0.82
  -4 -10   5   13.10    0.76
   4 -10  -5   11.97    0.73
  -3   0  -7   61.43    2.44
   3   0   7   62.23    1.80
   1   3  -9   12.85    0.87
  -1   3   9   11.62    0.72
  -1  -3   9   10.52    1.53
   1  -3  -9   11.07    0.64
   3  -1   7   68.56    3.11
   2 -14   1    1.60    0.60
   2  14   1    3.08    0.81
  -3   1  -7   66.09    2.59
  -2  14  -1    2.17    0.38
  -2  14  -1    2.88    0.48
   3   1   7   64.59    1.82
   2  14   1    2.12    0.47
  -3  -1  -7   65.59    2.49
   2   9   6   35.05    1.82
   2  -9   6   35.61    1.28
  -2   9  -6   32.30    2.10
  -2  -9  -6   34.16    1.59
  -2 -12  -4   17.06    0.57
   2  -3  -9   17.21    0.67
   2 -12   4   16.60    0.79
  -2  -3   9   15.49    0.84
   0  15   0    0.16    0.42
   0  15   0   -0.29    0.53
   2  12   4   18.93    0.74
   2   3  -9   16.60    1.71
  -2   3   9   15.67    0.67
  -2  12  -4   18.09    0.87
  -2  12  -4   17.05    0.84
  -4   7   7   45.36    0.66
   4  -7  -7   51.32    0.71
   4   7  -7   48.91    1.42
   4  -7  -7   47.93    1.28
  -4  -7   7   46.20    1.94
   6   5   0    1.13    0.43
  -6   5   0    1.25    0.74
   6  -5   0    1.25    0.30
  -6   5   0    1.21    0.22
   6  -5   0    1.18    0.83
   0   0  -9    0.42    0.47
   0   0   9   -0.42    0.98
  -4   8  -4   48.40    1.34
  -4  -8  -4   49.42    2.02
   4  -8   4   53.78    2.26
  -4   8  -4   48.70    1.79
   4   8   4   52.02    1.41
   6   3  -5   33.34    0.74
   6  -3  -5   32.99    1.59
   6  -3  -5   35.22    0.79
   6   3  -5   33.44    1.38
   6  -3  -5   34.52    0.70
   6  -6  -2   30.67    1.00
  -6   6   2   30.93    1.61
  -1  13  -4   30.12    0.99
   6   6  -2   31.04    0.95
   6   6  -2   31.50    0.67
  -1 -13  -4   27.94    0.88
   6  -6  -2   32.25    0.77
  -1  13  -4   29.49    1.05
   1  13   4   29.35    1.33
   6   6  -2   31.87    1.53
   1 -13   4   29.91    0.97
   4 -11  -4   22.37    0.90
   4  11  -4   20.66    0.97
   0  -1  -9   11.72    0.76
  -5   6  -3    4.88    0.58
   5  -6   3    6.39    0.61
   5   6   3    6.02    0.66
   0   1   9   11.51    1.58
  -5   6  -3    5.51    0.43
  -5  -6  -3    5.71    1.05
   0  -1   9   10.84    1.65
   0   1  -9   12.17    0.84
  -5  -6  -3    5.71    0.33
   4  -4  -8    0.75    0.42
  -4  -4   8    0.96    0.38
   4   4  -8    0.92    0.48
  -4   4   8    0.82    0.19
   2  13   3    0.33    0.64
  -2  13  -3   -0.17    0.78
   2 -13   3    0.06    0.62
  -2 -13  -3    0.29    0.23
  -2  13  -3    0.40    0.38
  -3  -9  -5    0.93    0.43
   3   9   5    0.50    0.45
   3  -9   5    1.01    0.93
  -3   9  -5    1.14    0.45
  -3   9  -5    0.20    0.96
  -3  13  -1   47.60    1.28
   3  13   1   47.66    1.26
   3 -13   1   50.06    0.91
   0   7  -8  130.00    2.88
   0  -7  -8  128.02    2.95
  -3  13  -1   48.53    0.95
   0  -7   8  131.05    2.86
   0   7   8  129.58    3.29
   3  13   1   49.18    1.24
   6  -5  -4   64.49    0.90
   6  -5  -4   59.34    0.86
   3   2   7   45.53    2.59
  -3  -2  -7   44.69    2.12
   3  -2   7   45.27    2.74
   6   5  -4   57.63    1.28
  -3   2  -7   44.41    2.21
   6   5  -4   57.23    1.28
   6  -5  -4   57.09    2.10
   6   5  -4   57.85    1.19
  -5   3  -4    2.63    0.45
  -5  -3  -4    2.74    0.50
  -5  -3  -4    2.41    0.94
   0  15  -1  205.92    4.08
  -5   3  -4    3.71    0.46
   0 -15  -1  188.73    3.11
   5   3   4    3.26    1.15
   5  -3   4    2.93    0.59
   0  15  -1  192.98    4.42
   0  15   1  189.94    3.25
   0  15   1  201.95    3.87
  -1  12  -5    2.63    0.60
  -1 -12  -5    2.36    0.26
   1 -12   5    2.44    0.53
  -1  12  -5    1.24    0.56
   1  12   5    1.29    0.74
   4   9  -6  157.08    4.31
  -3   0   9   50.01    1.11
   3   0  -9   55.63    1.30
  -4  -9   6  153.11    2.83
   4  -9  -6  150.40    2.83
  -3  13   3   47.18    0.72
   3 -13  -3   45.62    1.94
  -3  13   3   45.13    0.58
  -3  13   3   49.30    1.23
   3  13  -3   49.60    1.07
   3  13  -3   47.01    1.36
   6  -6  -1  100.21    1.47
  -6   6   1   90.78    1.51
   6  -6  -1   92.58    2.83
   6   6  -1  102.42    1.50
  -6   6   1   93.86    1.85
   6   6  -1   97.00    2.70
   5   8  -5   20.60    0.91
   5  -8  -5   20.40    0.88
  -2   0  -8   32.30    1.94
   2   0   8   30.79    2.36
  -4  12   1    0.43    0.23
   4 -12  -1    0.75    0.47
   4 -12  -1    0.71    0.25
  -4  12   1    0.13    0.42
   4  12  -1    1.33    0.81
   4  12  -1    0.07    0.88
   3  -1  -9    0.18    0.33
   3   1  -9   -0.24    0.72
  -3   1   9   -0.07    0.54
  -3  -1   9    0.17    0.33
   5  -9  -4    4.00    0.59
   5   9  -4    3.86    1.10
   0   2  -9   58.94    1.61
   0   2   9   58.68    2.62
   0  -2   9   59.29    2.82
   0  -2  -9   60.71    2.28
  -6   4  -1   36.60    0.75
   2   1   8    0.93    1.19
   6  -6  -3    0.45    0.17
  -6  -4  -1   37.36    0.80
  -2  -1  -8    2.29    1.03
   6   4   1   40.99    1.10
  -6  -4  -1   37.82    0.99
   1 -10  -7   30.35    1.00
  -6   6   3    0.58    0.76
   6  -6  -3    0.46    0.21
   6   6  -3    0.94    0.72
   2  -1   8    1.57    1.25
   6   6  -3    0.98    0.66
  -1  10   7   29.76    0.71
  -2   1  -8    1.33    1.09
  -6   4  -1   38.57    1.56
   1  10  -7   31.12    2.27
  -1 -10   7   29.32    1.99
   6   6  -3    0.61    0.16
   6  -6  -3    0.53    0.41
   6  -4   1   39.56    1.56
   5  -4  -7  178.70    2.48
   5   4  -7  172.87    4.10
  -5   4   7  164.00    2.38
   5  -4  -7  164.82    3.07
  -5  -4   7  164.70    2.77
   4   6   5  164.35    4.50
  -4  -6  -5  156.84    3.99
  -4   6  -5  153.92    2.84
   4  -6   5  168.81    3.39
  -4   6  -5  169.79    4.23
  -4  12   2   12.07    1.36
   4  12  -2   14.08    1.51
  -4  12   2   13.22    0.30
   4 -12  -2   13.87    0.82
   4  12  -2   15.29    0.29
  -2 -11  -5   64.38    0.94
   1  15   0   97.16    1.87
  -2 -11  -5   66.17    1.36
   2  11   5   68.74    1.50
   1  15   0   98.97    1.93
  -2  11  -5   63.16    2.60
   3  -9  -7    1.47    0.48
  -1  15   0   96.79    2.34
  -3   9   7    1.61    0.29
  -3  -9   7    1.21    0.51
  -2  11  -5   69.92    1.72
   2 -11   5   65.80    1.62
   3   9  -7    1.62    1.19
  -1  15   0   98.13    1.76
   3  -9  -7    1.62    0.24
  -3  -7  -6    1.19    0.46
   3  -7   6    0.65    0.56
  -3   7  -6    1.14    0.51
   3   7   6    0.82    0.95
  -1   4   9    5.38    0.58
   1   4  -9    5.72    0.76
  -1  -4   9    5.91    1.34
   1  -4  -9    4.59    0.91
  -1  15   1   53.46    1.70
   1  15  -1   54.35    0.93
   5   9   1   26.57    0.96
   1  15  -1   49.83    1.26
  -1  15   1   49.67    1.47
   4   0   6   20.36    1.94
   5  -9   1   25.51    1.09
  -4   0  -6   20.96    1.58
  -5   9  -1   24.02    1.64
  -5   9  -1   23.81    0.83
   1 -15  -1   49.80    1.10
  -5   8  -2    1.61    0.53
  -1  14  -3   40.85    1.80
  -1 -14  -3   38.55    0.67
   1 -14   3   39.51    1.71
  -5   8  -2    1.29    0.90
   5   8   2    1.24    0.50
  -1  14  -3   40.70    1.95
   5  -8   2    1.37    0.39
   1  14   3   41.31    1.51
  -2   4   9    0.74    0.35
  -3   2   9   16.48    1.04
   2   4  -9    0.89    0.56
  -2  -4   9    0.68    0.48
   3  -2  -9   17.75    1.17
   2  -4  -9    0.72    0.33
  -3  -2   9   16.66    1.27
   3   2  -9   19.11    1.56
   2  -7   7    1.77    1.19
  -2   7  -7    1.49    0.58
  -2  -7  -7    1.38    0.44
   2   7   7    1.30    0.53
   3   3   7   11.73    1.74
   3  -3   7   13.93    1.88
  -5  10   2    1.47    0.98
   4   1   6   10.73    1.66
  -6   0  -2   34.30    0.87
   6   0   2   35.31    1.04
   5  10  -2    2.56    0.95
   5  10  -2    3.02    0.56
   5 -10  -2    2.32    1.06
  -3  -3  -7   12.38    1.39
  -4   1  -6    9.86    0.70
   4  -1   6   11.66    1.70
  -6   0  -2   32.52    1.16
  -5  10   2    2.36    0.11
  -4  -1  -6    9.61    1.28
  -3   3  -7   11.99    1.51
   5 -10  -2    2.78    0.13
   5  10  -2    2.74    0.07
  -2   2  -8    0.68    1.03
   2   2   8    1.10    1.12
  -2  -2  -8    1.21    0.51
   2  -2   8    0.48    1.19
  -2  14   3    9.60    0.54
  -2  14   3    9.22    1.07
   2  14  -3   11.18    1.40
  -2  14   3   10.14    0.28
  -2 -14   3   10.31    0.72
   2 -14  -3    8.86    0.58
   2  14  -3   10.11    0.70
  -5  10   1    9.90    1.28
   4 -12   0    0.57    0.18
   6  -4  -5   98.68    1.47
   6  -4  -5   89.98    1.83
   6  -4  -5   98.94    1.18
   4  12   0    0.46    0.85
   5 -10  -1    8.88    1.37
   4 -12   0    0.39    0.47
  -5  10   1   10.00    0.35
  -4  12   0    0.65    0.42
   5  10  -1   11.93    1.25
   6   4  -5   92.34    1.49
   6   4  -5   92.17    2.47
  -4  12   0    0.28    0.17
   5 -10  -1   10.36    0.42
   4  12   0    0.47    0.79
   5  10  -1   10.46    0.74
  -6   1  -2   10.95    0.85
  -6   1  -2   10.27    0.53
   6   1   2   11.67    0.70
   6  -1   2   11.82    0.66
  -6  -1  -2   10.33    1.01
  -6  -1  -2   10.35    0.41
  -1  -8   8    1.76    0.67
   1  -8  -8    2.25    0.58
   1   8  -8    2.43    0.72
  -1   8   8    3.88    0.42
   1   6   8  138.48    2.73
   1  -6   8  137.44    3.06
  -1   6  -8  138.01    2.97
  -1  -6  -8  133.62    2.44
   2 -10  -7    1.42    0.45
  -2 -10   7    2.16    0.56
   2 -10  -7    1.69    0.36
  -2  10   7    1.42    0.44
   2  10  -7    2.19    0.66
   0  -3  -9  190.97    4.52
   0  -3   9  189.22    3.84
   0   3  -9  192.48    3.80
   0   3   9  189.71    5.00
  -5   4  -4   35.31    0.93
  -5   4  -4   35.03    1.00
  -3  -7   8   69.80    2.52
   5  -4   4   40.38    2.08
  -3   7   8   64.84    1.34
  -3  12  -3    2.10    0.94
   3   7  -8   73.90    1.89
   3 -12   3    7.23    0.53
  -3  12  -3    7.38    0.65
  -5  -4  -4   37.05    1.76
  -5  -4  -4   36.05    0.94
   3  -7  -8   73.90    1.35
   5   4   4   38.27    1.25
   3  12   3    7.84    1.13
  -1  15  -1    1.42    0.41
  -1  15  -1    2.43    0.41
   1 -15   1    2.99    0.38
  -1 -15  -1    0.79    0.25
   1  15   1    2.07    0.82
   1  15   1    1.45    0.39
   1  15   1    1.62    0.46
   4 -10   3   10.24    0.61
  -4  10  -3    9.12    0.72
  -4  11  -2    9.38    0.44
  -4  11  -2    8.78    0.72
   4  11   2    8.89    0.70
   4  10   3    8.90    0.71
  -4  10  -3    8.44    0.50
   4 -11   2    9.88    0.91
  -1  13   5   62.93    1.02
  -1 -13   5   62.96    1.53
  -5  -7   6   81.77    1.66
   1   9   7   55.67    1.30
  -1   9  -7   56.07    1.69
   1  13  -5   64.30    1.72
   1  -9   7   57.20    2.78
   5  -7  -6   76.38    2.59
   5   7  -6   78.80    1.72
  -1  -9  -7   54.50    1.17
   1 -13  -5   59.75    1.18
  -4  -2  -6    0.67    0.79
  -4   2  -6    0.28    0.42
   4   2   6    0.31    1.09
   4  -2   6    1.02    0.59
   4  -5  -8  120.36    2.05
  -4  -5   8  113.92    2.95
   4   5  -8  120.86    2.47
  -4   5   8  106.58    1.80
   0 -15  -2   74.44    1.29
   0  15   2   77.02    1.41
   0 -15   2   79.14    2.36
   0  15  -2   80.11    1.46
   0  15  -2   75.79    2.50
   0  15   2   80.45    1.86
   0  15   2   81.21    1.37
   6  -6   0  128.83    2.59
  -6   6   0  120.12    2.22
  -6   6   0  117.44    2.09
   6   6   0  124.85    3.27
  -2  -8   8    0.24    0.81
   2   8  -8    0.88    1.03
   6  -6   0  120.11    2.36
   2  -8  -8    0.27    0.20
  -2   8   8    0.07    0.23
   0  10  -7   19.71    1.11
  -6  -2  -2    2.41    0.80
  -2  14  -2   13.18    0.74
   6   2   2    2.74    0.95
   2 -14   2   14.63    1.02
   0  10   7   19.70    0.67
  -2  14  -2   13.23    1.14
   2  14   2   12.31    0.69
  -2 -14  -2   13.88    0.46
   0 -10  -7   18.32    0.58
  -6   2  -2    2.58    0.37
   0 -10   7   21.12    1.82
   6  -2   2    2.44    0.88
  -6   2  -2    2.42    0.68
  -6  -2  -2    2.42    0.47
   2  14   2   15.25    0.68
  -3 -11  -4    2.37    0.46
   3 -11   4    2.16    0.94
  -3  11  -4    2.09    0.55
  -3  11  -4    1.95    0.46
   3  11   4    2.23    0.50
  -3 -11  -4    2.04    0.23
   4  12  -3   42.92    2.18
   4 -12  -3   41.48    1.22
  -4  12   3   42.53    2.00
  -3  -3   9   10.76    0.66
   3  -3  -9   10.02    0.92
   3   3  -9   12.24    1.42
  -3   3   9   10.27    0.50
   6   0  -6   77.89    1.51
   6   0  -6   83.38    1.82
  -3  12   5    3.30    0.20
  -3  12   5    3.67    0.19
   3 -12  -5    4.68    0.54
   3  12  -5    4.20    0.70
  -3 -12   5    4.00    0.60
   1  11   6    0.08    0.56
  -1  11  -6    0.43    0.48
   1 -11   6   -0.00    0.42
  -1 -11  -6   -0.04    0.28
   5  10  -3   96.95    2.07
  -2   3  -8   23.25    1.07
  -5  10   3   97.86    3.04
   5 -10  -3   92.20    3.03
   2  -3   8   25.01    2.30
   2   3   8   25.41    2.09
  -2  -3  -8   24.25    0.94
   6   1  -6   16.23    0.94
   6  -1  -6   14.94    1.19
   6   1  -6   15.24    0.63
   6  -1  -6   17.30    0.78
  -1  15   2    0.19    0.23
  -1  15   2    0.24    0.20
   1  15  -2    0.40    0.44
   1  15  -2   -0.07    0.40
  -1  15   2   -0.15    0.29
   1 -15  -2    0.23    0.30
   6   6  -4   99.41    1.98
   6  -6  -4  105.24    1.26
   6  -6  -4  107.23    1.30
   6  -6  -4   94.39    1.98
   6   6  -4   97.01    1.39
   0 -13   5    8.32    0.69
   6  -5   1    1.32    0.36
  -6   5  -1    1.26    0.25
  -6   5  -1    1.07    0.40
   0  13  -5    7.56    0.77
   0  13   5    7.75    0.43
  -6  -5  -1    1.05    0.24
   6   5   1    1.19    0.45
   0 -13  -5    6.89    0.72
  -6  -5  -1    0.01    0.40
   5  -5  -7  189.17    4.68
   5   5  -7  202.87    3.73
   5  -5  -7  210.62    3.09
  -5  -5   7  192.89    3.32
  -1  14   4   19.03    0.49
   5 -10   0    6.93    0.71
   5 -10   0    7.49    0.57
  -1 -14   4   19.69    0.87
  -5  10   0    6.93    0.25
   1 -14  -4   18.04    1.09
   5  10   0    8.05    1.19
   1  14  -4   21.12    1.76
   1  14  -4   19.95    0.67
  -1  14   4   19.25    0.47
  -5  10   0    8.49    1.21
   6  -7  -2   19.71    0.58
  -1 -12   6    6.56    0.71
   6   7  -2   18.85    0.44
  -1  12   6    6.80    0.36
   6   7  -2   18.55    0.77
   1 -12  -6    5.60    0.46
   6   7  -2   18.42    0.82
   1  12  -6    6.29    0.80
  -6   7   2   18.23    0.80
   6  -7  -2   18.48    1.51
  -3   4  -7   56.54    1.51
   3 -11  -6  188.09    4.45
  -5   7  -3   54.78    1.09
   3  -4   7   62.54    3.12
  -5   7  -3   59.00    2.23
  -3 -11   6  186.32    3.51
   3  11  -6  190.65    3.83
   3   4   7   61.95    2.85
  -5  -7  -3   57.65    2.16
  -3  11   6  176.63    2.51
  -5  -7  -3   55.24    0.81
   5  -7   3   60.42    2.24
   5   7   3   61.82    1.54
  -3  -4  -7   56.97    1.42
  -4  -8   7   15.36    0.79
   4  -8  -7   15.00    0.82
   4  -8  -7   16.75    0.28
  -4   8   7   14.86    0.28
   4   8  -7   15.45    0.94
   1  -5  -9   42.03    0.99
   1   5  -9   44.26    1.46
  -1   5   9   41.59    1.12
  -1  -5   9   42.43    1.43
   4  -3   6    0.43    0.57
   0  14  -4    6.73    0.54
   0  14  -4    5.74    0.69
   4   3   6    0.69    1.01
   0 -14  -4    5.90    0.38
  -4   3  -6    0.19    0.42
  -4  -3  -6    0.62    0.78
   0  14   4    6.55    0.40
   0 -14   4    6.10    0.60
  -3  13  -2   71.79    1.36
   3 -13   2   75.21    1.35
  -3  13  -2   72.98    1.68
   3  13   2   75.31    1.61
   2  -5  -9    1.82    0.61
   2   5  -9    1.26    0.63
  -2  -5   9    1.52    0.54
   6   2  -6   72.14    1.35
   6  -2  -6   71.95    1.48
   6   2  -6   69.46    1.92
   6  -2  -6   73.09    0.97
  -2   5   9    1.54    0.37
   6  -2  -6   77.04    1.50
   0  -4  -9   19.26    0.78
   6  -7  -1    0.10    0.82
   0  -4   9   16.88    1.07
   0   4  -9   16.55    1.05
   6   3   2    6.37    0.63
  -6   7   1    0.23    0.39
  -6   3  -2    5.52    0.42
   6  -7  -1    0.79    0.21
  -6   3  -2    6.58    0.86
  -6  -3  -2    6.68    0.96
  -6  -3  -2    6.09    0.28
   0   4   9   16.59    0.89
   6  -3   2    8.20    0.59
   6   7  -1    0.10    0.41
   6   5  -5    6.99    0.63
   6  -5  -5    7.05    0.23
   6  -5  -5    6.37    1.10
   6  -5  -5    6.83    0.26
   6   5  -5    6.63    1.00
   0  -8  -8   10.98    0.54
   0   8   8   12.26    0.67
   0  -8   8   13.31    0.94
   0   8  -8   13.19    0.99
   3  13  -4   -0.34    0.48
  -3  13   4    0.12    0.14
  -3  13   4   -0.06    0.13
  -3 -13   4   -0.08    0.39
   3 -13  -4   -0.23    0.38
   6   7  -3   96.86    1.82
   6  -7  -3  101.77    1.32
  -6   7   3   97.29    1.98
   6  -7  -3   95.39    2.92
   6   7  -3   90.03    1.86
   6   7  -3   94.70    1.47
   6  -7  -3   94.63    1.16
   4   9   4   89.53    1.97
  -4   9  -4   80.69    1.59
  -4   9  -4   84.46    2.84
   4  -9   4   86.80    1.86
  -4  -9  -4   82.54    2.61
  -4   7  -5    0.37    0.68
  -4  -7  -5    0.35    0.72
   4   7   5    0.42    0.44
  -4  12  -1   15.36    1.47
   4  -7   5   -0.32    0.44
  -4   7  -5   -0.05    0.42
  -4  12  -1   14.83    0.45
   4 -12   1   16.81    0.49
   2  13  -5   21.00    1.06
  -2 -13   5   20.15    0.94
   2 -13  -5   20.13    0.74
  -2  13   5   20.28    0.60
  -2  13   5   20.91    0.61
   3  14  -1    4.38    0.59
  -3  14   1    1.32    0.21
  -3  14   1    1.69    0.86
   3 -14  -1    2.17    0.53
  -2  10  -6   30.59    1.18
  -2 -10  -6   29.83    1.53
   2  10   6   30.99    1.01
   2 -10   6   30.95    1.20
   5   5   4   15.24    0.89
  -5  -5  -4   14.05    0.58
  -5   5  -4   14.83    1.27
  -5   5  -4   14.67    0.64
   5  -5   4   14.58    0.85
  -3   4   9    0.56    0.27
   3  -4  -9    0.47    0.50
   3   4  -9    0.26    0.49
  -3  -4   9    0.55    0.42
  -4 -11   5    1.08    0.49
   0 -12  -6    3.92    0.34
   0 -12  -6    3.66    0.36
   4 -11  -5    1.02    0.88
   0 -12   6    4.29    0.64
   4  11  -5    1.48    1.05
   0  12  -6    3.53    0.74
   0  12   6    3.84    0.72
  -2  -4  -8   69.96    1.59
   2   4   8   69.40    1.83
  -2   4  -8   69.92    1.79
   2  -4   8   69.32    3.29
  -1  15  -2  588.69   11.81
   1  15   2  568.32   12.29
   1  15   2  586.88   11.46
  -1 -15  -2  566.63   11.17
   1 -15   2  596.98   12.87
  -1  15  -2  586.84   13.13
  -2  12   6    5.20    0.45
   2 -12  -6    5.74    0.95
  -2 -12   6    6.18    1.22
   2  12  -6    5.94    0.82
   5  -9  -5   17.19    1.50
   5   9  -5   18.30    0.89
   6  -3  -6   36.08    0.86
  -3   8  -6   12.10    0.79
   6   3  -6   35.32    1.43
  -3  -8  -6   11.22    0.71
   6  -3  -6   34.96    0.67
   6   3  -6   32.83    0.79
   3   8   6   12.68    0.83
   3  -8   6   12.59    0.91
   6  -3  -6   33.37    1.65
  -3  10  -5   16.45    0.82
  -3  10  -5   15.64    0.89
   3 -14   0   80.88    1.61
   3  14   0   81.54    1.69
  -3  14   0   80.59    2.56
   3 -14   0   79.99    2.73
   3  14   0   77.96    1.73
  -3  14   0   75.80    1.67
   3  10   5   15.52    0.82
   3 -10   5   15.35    1.56
  -3 -10  -5   15.28    0.75
   2  15  -1    0.74    0.44
  -2  15   1    0.28    0.23
   2 -15  -1    0.63    0.40
  -2  15   1    0.33    0.36
   2  15  -1    0.54    0.17
  -3  14   2    0.12    0.14
   3  14  -2    0.59    0.14
  -3  14   2   -0.18    0.36
   3 -14  -2    0.91    0.42
   3  14  -2    0.18    0.48
   4  -6  -8   19.35    0.59
  -4   6   8   17.37    0.53
  -5   0   8    0.06    0.38
  -4  -6   8   18.29    0.78
   5   0  -8    0.19    0.54
   4   6  -8   19.96    1.70
  -1   7  -8   46.12    1.55
  -4 -10   6    1.55    0.51
  -1  -7  -8   45.59    1.80
   1   7   8   47.27    1.30
   4 -10  -6    1.12    0.47
   4  10  -6    0.60    1.03
   1   0   9   14.07    1.02
   1  -7   8   46.13    1.60
  -1   0  -9   14.20    0.85
   2  15   0   20.44    0.87
  -2  15   0   20.23    1.36
  -2  15   0   20.60    0.60
   2 -15   0   20.62    0.85
   2  15   0   21.78    0.61
   2 -15   0   21.68    0.92
   2  -8   7   40.71    2.47
  -2   8  -7   38.98    1.35
  -2  -8  -7   39.61    1.07
   2   8   7   40.54    1.21
  -4   4  -6    0.10    0.40
  -4  -4  -6    0.31    0.75
   4  -4   6    0.52    0.56
   4   4   6    0.43    0.53
   5  -1  -8    0.80    0.31
  -5   1   8    1.19    0.43
   5   1  -8    1.19    0.69
  -5  -1   8    0.94    0.28
  -1  -1  -9   13.98    0.86
  -1   1  -9   15.77    0.89
   1  -1   9   12.93    1.88
   1   1   9   14.87    1.00
   5  10  -4   10.18    0.78
   5 -10  -4   10.77    0.75
  -6   4  -2    0.60    0.47
  -3   5  -7   19.78    0.97
  -6   4  -2    0.06    0.59
   3   5   7   20.37    1.07
  -3  -5  -7   19.41    0.88
   3  -5   7   21.93    1.17
   6  -4   2    3.23    0.76
  -6  -4  -2    0.30    0.35
  -6  -4  -2    0.10    0.14
   6   4   2    0.27    0.47
   2  14  -4   65.43    1.69
   2 -14  -4   62.75    1.34
   2  14  -4   70.39    1.23
  -2  14   4   66.41    1.20
  -2 -14   4   67.58    2.52
  -2  14   4   61.72    0.88
   5   9   2   19.96    0.90
   5  -9   2   20.47    0.69
  -5   9  -2   20.55    0.89
  -5   9  -2   18.38    0.89
  -6   7   0   23.07    0.87
   6   7   0   24.46    0.92
  -6   7   0   22.57    0.72
   4 -12  -4    1.43    0.49
   4  12  -4    1.65    1.05
   6  -7   0   23.87    0.94
   6  -7   0   24.58    0.62
  -3 -10   7   14.67    1.48
   3 -10  -7   14.46    0.75
  -3  10   7   13.83    0.45
   3 -10  -7   14.77    0.40
   3  10  -7   16.34    1.02
  -6   6  -1   66.41    1.45
   6   6   1   69.76    2.44
  -6  -6  -1   66.80    0.94
   6  -6   1   71.45    1.34
  -6   6  -1   63.47    1.04
  -5  -6   7   23.34    1.39
   5  -6  -7   26.01    0.41
   5  -6  -7   22.83    0.96
   5   6  -7   24.15    1.69
  -3   8   8   13.58    0.60
  -3  -8   8   16.19    0.83
  -2  13  -4    9.02    0.72
   2 -13   4    9.18    0.65
  -2  13  -4    8.20    1.26
   3   8  -8   14.50    1.82
  -2 -13  -4    8.94    0.44
   2  13   4    9.26    0.61
   3  -8  -8   15.68    0.34
   0 -15   3   37.75    1.76
   0  15  -3   38.55    1.18
   0 -15  -3   37.01    1.21
   0  15   3   38.62    0.81
   0  15  -3   39.49    1.57
   0  15   3   36.02    1.29
   1  15  -3   37.81    0.84
   1  15  -3   37.67    1.19
  -5  -8   6   95.63    1.91
   1 -15  -3   36.29    1.41
   5  -8  -6   93.07    1.99
  -1  15   3   36.98    1.05
  -1  15   3   34.47    1.09
   5   8  -6   96.32    2.08
  -1 -15   3   37.61    1.83
   0  -5   9   95.59    2.33
   0   5  -9   95.97    3.57
   0   5   9   93.83    2.04
   0  -5  -9   94.34    2.60
  -1 -11   7    7.86    1.39
   5  -2  -8    2.27    0.58
   5 -10   1    0.20    0.24
  -5  -2   8    2.35    0.34
   5   2  -8    1.27    0.81
   5  10   1   -0.34    0.76
   1 -11  -7    7.88    0.95
  -1  -9   8    3.22    0.67
  -1   9   8    3.34    0.39
  -1  11   7    7.04    0.41
   1  -9  -8    3.44    0.59
   1  11  -7    8.71    0.89
   1   9  -8    3.06    1.43
  -5  10  -1    0.37    0.34
   1 -11  -7    8.18    0.63
  -5   2   8    2.23    0.42
  -5  10  -1    0.13    0.43
   1   2   9    0.16    0.49
  -1   2  -9   -0.62    0.51
  -4   0   9   -0.00    0.23
   4   0  -9   -0.35    0.67
  -1  -2  -9    1.24    0.45
   1  -2   9   -0.12    1.01
   1   6  -9   27.17    2.17
   2 -15  -2    8.63    0.60
  -1   6   9   24.02    0.83
   1  -6  -9   25.21    1.20
   2  15  -2    9.41    0.73
   2  15  -2   10.02    0.34
  -2  15   2    9.39    0.59
  -2  15   2    9.56    0.30
  -1  -6   9   24.31    1.13
  -2  15   2    9.20    0.62
   6   7  -4    0.51    0.31
   6   7  -4    0.60    0.41
   6   7  -4    0.15    0.35
   6  -7  -4    0.39    0.82
   2  -6  -9    1.75    0.59
  -2  -6   9    3.78    1.16
  -2   6   9    3.11    0.39
   4  -1  -9   20.71    0.72
   2   6  -9    4.20    1.27
   4   1  -9   23.09    1.43
  -4   1   9   18.52    0.95
  -4  -1   9   18.21    1.08
   5   0   5   31.48    1.21
  -5   0  -5   28.17    1.25
  -5   0  -5   27.50    0.94
   6  -6  -5   64.41    1.50
   6   6  -5   66.75    1.05
   6   6  -5   64.85    2.24
   1  13   5  115.66    2.03
   1 -13   5  111.46    2.27
   6  -4  -6    0.16    0.17
  -3   5   9    0.76    0.26
   6  -4  -6   -0.01    0.37
  -1  13  -5  111.58    3.60
  -1 -13  -5  108.82    1.66
   3  -5  -9    0.26    0.48
   6   4  -6    0.54    0.33
  -3  -5   9    0.68    0.84
  -1  13  -5  120.82    3.42
   3   5  -9    1.41    0.55
   6  -4  -6    0.19    0.24
  -1 -14  -4   -0.26    0.19
  -2   9   8   16.25    0.50
  -2  -9   8   14.94    1.63
  -1  14  -4    0.25    0.42
   2   9  -8   16.72    1.07
   1  14   4   -0.16    0.28
   2  -9  -8   16.34    0.69
  -1  14  -4   -0.03    0.72
   1 -14   4    0.04    0.36
  -2 -12  -5   39.92    1.01
  -2  15  -1    6.59    1.07
  -2 -12  -5   40.42    0.93
   5 -11  -2    1.91    0.56
   2  15   1    6.68    0.58
   2 -12   5   43.73    1.25
  -2  12  -5   43.16    1.29
  -2  12  -5   42.04    1.28
   2 -15   1    6.45    0.74
   2  12   5   41.05    1.83
   5  11  -2    3.25    0.93
   5 -11  -2    1.95    0.12
   2  15   1    7.01    1.00
  -5  11   2    2.35    0.11
  -5  11   2    1.61    1.01
  -2  15  -1    6.74    0.85
   5  11  -2    1.61    0.54
  -5   1  -5    0.91    0.35
   4  13  -1    6.82    1.15
   5  -1   5    1.04    0.57
  -5  -1  -5    1.00    0.31
   4 -13  -1    7.01    0.22
   5   1   5    0.98    0.56
   4 -13  -1    6.56    0.68
  -5   1  -5    1.30    0.44
  -2   5  -8   25.87    1.15
  -4  13   1    6.09    0.37
   2   5   8   25.76    1.13
   2  -5   8   27.88    2.30
  -5  -1  -5    1.54    0.45
  -4  13   1    7.09    1.16
  -2  -5  -8   24.62    0.93
   4  13  -1    7.50    0.68
   2 -14   3    8.07    1.00
   5 -11  -1   29.43    0.62
  -5  11   1   28.56    0.38
  -2 -14  -3    8.82    0.42
   5 -11  -1   28.91    1.08
  -2  14  -3    8.07    0.63
  -5  11   1   31.23    1.81
   5  11  -1   30.86    1.02
   5  11  -1   27.87    1.07
  -2  14  -3    9.64    0.70
   2  14   3    8.33    1.05
   3  14   1   59.51    1.38
   6   8  -2    4.26    0.21
  -3  14  -1   59.80    2.25
   6  -8  -2    3.67    0.60
  -6   8   2    3.88    0.12
   6  -8  -2    3.64    0.31
   6   8  -2    4.60    0.53
  -3  14  -1   54.66    1.53
  -6   8   2    5.08    0.57
   3 -14   1   59.57    1.51
   3  14   1   57.50    1.43
   6   8  -2    3.55    0.57
  -1  10  -7    1.46    1.19
  -1 -10  -7    1.55    0.38
   1  10   7    1.49    0.44
   1 -10   7    1.24    1.16
   5   8   3   29.73    1.07
  -5  -8  -3   25.77    0.39
  -5  -8  -3   27.94    1.64
  -5   8  -3   27.04    1.00
   5  -8   3   28.93    0.93
  -5   8  -3   26.28    0.69
  -5   6  -4    7.65    0.64
  -5  -6  -4    7.67    0.43
   5  -6   4    7.91    1.31
  -5   6  -4    8.08    0.53
  -5  -6  -4    8.69    1.17
   5   6   4    8.51    0.75
  -4  13   2    7.54    1.16
  -2  11   7    1.52    0.23
   2  11  -7    1.86    0.66
  -4   2   9  100.50    1.61
  -2 -11   7    1.34    1.05
   4  13  -2    7.00    0.21
   2 -11  -7    1.42    0.42
  -4  -2   9  102.92    1.86
   4   2  -9  114.54    3.22
  -4  13   2    6.21    0.26
   4  -2  -9  112.35    2.54
   2 -11  -7    1.24    0.34
   4 -13  -2    6.49    0.68
   4  13  -2    6.30    0.71
   3 -14  -3   14.49    1.33
   3  14  -3   15.80    0.63
  -3  14   3   14.18    0.46
  -3  14   3   15.33    0.40
  -3  14   3   15.25    0.75
   3  14  -3   12.37    1.59
  -5   3   8  134.42    2.20
  -5  -3   8  134.76    2.26
   5   3  -8  140.31    3.52
   5  -3  -8  146.50    2.66
  -1   3  -9   10.04    0.85
  -1  -3  -9    8.43    0.70
   1   3   9    9.01    0.84
   0  16   0  166.25    2.93
   1  -3   9    8.69    1.73
   0  16   0  172.91    2.81
  -4  11  -3   30.55    1.12
  -4  11  -3   30.57    0.79
   4 -11   3   34.99    1.57
   4  11   3   32.45    1.08
   6   8  -1  109.45    2.14
  -6   8   1  107.76    2.15
   6  -8  -1  103.66    2.18
   6  -8  -1  111.12    1.54
  -6   8   1  102.72    1.56
   4   5   6   27.45    1.16
  -4  -5  -6   25.46    1.66
   4  -5   6   26.43    1.22
  -4   5  -6   26.52    0.97
  -5   2  -5    6.68    0.58
  -5  -2  -5    6.12    0.38
   5  -2   5    5.45    0.75
   5   2   5    7.44    0.74
  -5   2  -5    4.97    0.50
  -5  -2  -5    6.20    0.60
  -6   0  -3    0.07    0.55
   6   0   3    0.13    0.75
  -6   0  -3   -0.06    0.40
  -4  -9   7   19.78    1.55
   4   9  -7   21.06    1.85
   4  -9  -7   18.63    0.87
  -4   9   7   19.34    0.26
  -6   5  -2   57.02    1.54
  -6  -5  -2   58.39    0.77
   6   5   2   63.45    1.54
   0 -11  -7   15.12    0.52
  -6   5  -2   59.56    2.03
   6  -5   2   65.85    1.39
   0  11  -7   14.37    1.90
   0 -11   7   15.47    0.94
   0  11   7   14.82    1.05
  -6  -5  -2   58.55    1.33
   6  -8  -3  188.06    3.59
   6   8  -3  197.18    2.89
   6   8  -3  192.49    4.72
   6  -8  -3  187.09    2.29
  -6   8   3  199.91    3.73
   6   8  -3  198.10    3.51
   6  -8  -3  199.92    2.54
   4  -8   5   97.24    3.32
   4   8   5  101.01    2.18
  -4   8  -5  100.60    3.17
  -4   8  -5   92.43    2.75
  -4  -8  -5   96.86    2.91
  -6   1  -3    0.00    0.47
  -6   1  -3    0.06    0.56
  -4  13   0    0.20    0.16
  -6  -1  -3    0.24    0.61
  -4  13   0    0.19    0.77
   4  13   0   -0.04    0.71
   6  -1   3    0.35    0.78
  -6  -1  -3    0.07    0.39
   4 -13   0    0.17    0.30
   6   1   3    0.22    0.43
   4 -13   0    0.18    0.42
   4  13   0   -0.10    0.41
   4 -12   2    0.24    0.55
  -4  12  -2    0.51    0.26
  -4  12  -2    0.45    0.46
   4  12   2    1.20    0.83
   0 -16  -1  286.35    5.67
   5 -11  -3   34.70    1.17
  -5  11   3   35.83    1.96
   5  11  -3   34.66    1.19
   0  16   1  293.83    5.63
   0  16   1  278.13    5.78
   0  16  -1  292.47    5.04
   0  16  -1  281.87    5.16
   7   0  -2    0.32    0.45
   7   0  -2   -0.08    0.47
   0   9  -8    8.02    1.68
   0  -9   8    8.26    0.85
   0   9   8    8.50    0.58
   0  -9  -8    7.63    0.84
  -3   6  -7    6.62    0.72
  -3  -6  -7    5.50    0.63
   3  -6   7    6.66    0.88
   3   6   7    7.12    0.77
  -4   7   8   73.39    1.16
  -3  12  -4    3.11    1.07
   3 -12   4    2.21    0.49
   4  -7  -8   78.26    1.77
   4   7  -8   81.21    1.95
   3  12   4    2.37    0.51
  -4  -7   8   77.87    2.53
  -3  12  -4    1.74    0.88
   4  -7  -8   82.05    1.01
  -3 -12  -4    2.13    0.22
   5  11   0    4.90    0.59
   7   1  -2   56.94    1.54
   5 -11   0    4.53    0.27
  -3  13  -3    2.88    1.09
  -4   3   9    3.06    0.53
   4  -3  -9    3.12    0.65
   7  -1  -2   62.25    1.08
  -5  11   0    4.91    0.61
   3  13   3    3.04    0.99
   5 -11   0    4.06    0.65
   3 -13   3    4.07    0.83
  -4  -3   9    3.04    0.83
  -3 -13  -3    2.89    0.16
   7  -1  -2   59.20    1.76
   7   1  -2   59.71    1.68
  -5  11   0    3.76    0.38
  -3  13  -3    3.38    0.45
   4   3  -9    3.48    1.06
  -1  12  -6    1.72    0.66
   1  12   6    2.45    0.43
  -1 -12  -6    2.50    0.28
  -1 -12  -6    3.12    0.38
   1 -12   6    2.51    0.59
   7   0  -3    1.42    0.50
   7   0  -3    0.65    0.32
   7   0  -3    1.38    0.48
   1  15   3  259.08    5.49
  -6   2  -3    0.59    0.59
  -6   2  -3    0.57    0.34
  -6  -2  -3    0.89    0.39
  -6  -2  -3    0.56    0.22
  -1  15  -3  264.92    4.98
   6  -2   3    0.50    0.47
  -1 -15  -3  266.40    4.73
   6   2   3    0.87    0.48
   1  15   3  278.32    5.67
  -1  15  -3  281.81    5.13
   1 -15   3  270.42    6.02
   0  -6  -9    2.25    0.43
   0   6   9    1.80    0.52
  -1  16   0   89.70    1.65
   7  -1  -3   23.77    0.72
  -1  16   0   85.78    1.56
   1  16   0   86.13    1.76
   1  16   0   94.53    1.44
   7   1  -3   25.95    1.05
   7   1  -3   23.60    0.65
   7  -1  -3   25.93    0.93
   7  -1  -3   26.79    0.58
   7   1  -3   25.11    0.66
   0   6  -9    2.27    1.29
   0  -6   9    2.37    0.68
   4  10   4    2.81    0.59
  -2  15   3    5.51    0.25
  -5   3  -5    2.63    0.82
   2  15  -3    5.60    0.34
   2 -15  -3    4.97    0.93
  -4  10  -4    3.67    0.46
  -2  15   3    5.43    0.52
   5  -3   5    2.99    0.67
  -2  15   3    5.24    0.27
  -5  -3  -5    1.70    0.29
   2  15  -3    5.39    1.25
   5   3   5    3.55    0.66
  -5  -3  -5    2.95    0.51
  -4  10  -4    3.23    0.61
  -5   3  -5    3.25    0.86
  -4 -10  -4    3.29    0.99
   4 -10   4    4.23    0.99
   4 -13  -3   14.00    1.39
   6   5  -6    6.59    0.58
   6  -5  -6    7.64    0.30
   1  -8   8   64.34    1.83
   4  13  -3   12.77    0.86
  -4  13   3   11.93    1.36
   6  -5  -6    7.06    0.64
  -1   8  -8   63.31    2.98
  -4  13   3   11.77    0.19
   6  -5  -6    7.67    0.21
   4  13  -3   13.40    0.45
  -4  13   3   11.14    0.20
   1   8   8   62.96    2.37
  -1  -8  -8   61.27    1.30
  -3  13   5    1.10    0.17
  -3  13   5    0.93    0.17
  -3 -13   5    1.65    0.95
   3 -13  -5    1.01    0.44
   3  13  -5    1.61    0.58
  -1  14   5    2.89    0.51
   1  14  -5    2.97    0.68
   1 -14  -5    3.07    0.72
  -1 -14   5    2.99    0.58
  -3  12   6    4.65    0.23
  -3 -12   6    4.24    1.19
  -1  16   1   24.51    0.74
   1  16  -1   21.76    0.89
  -6   7  -1    3.02    0.27
  -3  12   6    4.81    0.26
   6   0  -7    0.40    0.33
  -6   7  -1    3.52    0.97
   6   0  -7   -0.33    0.46
   3 -12  -6    4.90    1.05
   1 -16  -1   23.20    0.74
   6   7   1    2.85    0.55
   1  16  -1   24.22    0.94
  -1  16   1   22.09    0.64
   3  12  -6    6.38    0.79
   6  -7   1    3.51    0.40
  -5   4   8    0.75    0.16
  -5  -4   8    0.96    0.64
   5   7  -7    9.19    1.36
   5  -4  -8    1.09    0.38
   5  -7  -7    9.03    0.72
   5   4  -8    0.79    0.45
  -5  -7   7    8.37    1.13
   1   4   9   15.84    0.94
  -7   0   1    0.69    0.50
  -1   4  -9   15.93    1.01
   7   0  -1    0.68    0.54
  -1  -4  -9   15.13    1.40
   1  -4   9   16.76    2.00
   7   0  -1    0.44    0.56
   7  -2  -2   88.46    1.86
  -7   2   2   84.23    2.19
   7   2  -2   85.91    1.38
  -3  -9  -6   64.42    1.47
   7   2  -2   86.53    2.18
   3  -9   6   67.95    1.80
   7  -2  -2   83.15    1.59
  -3   9  -6   64.33    2.58
   3   9   6   69.97    1.70
   6  -1  -7    0.59    0.37
   6  -1  -7    0.47    0.45
   6   1  -7    0.13    0.55
   7   1  -1   19.16    0.57
   7  -1  -1   18.04    1.10
  -3   6   9   18.87    0.84
  -7  -1   1   18.84    0.86
  -3  -6   9   18.95    0.87
   7  -1  -1   20.04    0.60
   3   6  -9   22.48    1.93
   3  -6  -9   21.84    0.86
  -7   1   1   17.87    0.60
   7   1  -1   20.34    1.12
  -1 -13   6    0.75    0.47
  -6   8   0    1.92    0.50
   6  -8   0    2.25    0.55
   1 -13  -6    0.52    0.60
   1  13  -6    0.87    0.60
  -6   8   0    2.04    0.36
  -1  -7   9   16.61    1.01
   6   8   0    2.41    0.97
  -1  13   6    0.22    0.22
   1  -7  -9   15.86    0.59
   1   7  -9   18.15    1.09
   6  -8   0    2.14    0.55
  -1   7   9   16.42    0.69
   2  -9   7    1.29    1.26
  -2   9  -7    0.88    1.14
  -2  -9  -7    1.77    0.81
   2   9   7    2.48    0.55
   7  -2  -3   45.80    1.13
   7  -2  -3   42.96    1.66
   7   2  -3   45.32    1.43
   7  -2  -3   46.51    1.14
   7   2  -3   44.04    0.94
   7   2  -3   43.23    1.28
   2  11   6    2.06    0.50
  -2  -6  -8   16.70    0.79
   5  10  -5   86.83    1.99
   2 -11   6    2.56    0.62
  -2 -11  -6    1.93    0.43
   2   6   8   16.63    0.97
  -2   6  -8   15.37    1.01
   2  -6   8   18.50    2.01
   5 -10  -5   83.28    1.84
  -2  11  -6    1.39    1.12
  -2  -7   9   15.45    0.90
  -2   7   9   14.89    0.57
   2  -7  -9   17.27    0.86
   2   7  -9   16.25    1.08
  -2 -15  -2   23.46    0.59
   2 -15   2   22.95    1.20
   2   0 -10   70.99    1.60
   2  15   2   23.54    0.81
  -2  15  -2   22.69    0.78
  -2  15  -2   25.07    1.57
   2  15   2   22.76    0.85
  -2   0  10   65.77    1.53
   0 -14  -5   13.10    0.48
   0  14  -5   14.82    0.75
   0 -14   5   13.69    0.80
   0  14  -5   13.44    0.91
   0  14   5   13.72    0.51
  -6   3  -3  175.48    3.02
   6  -7  -5    0.50    0.47
  -6  -3  -3  176.85    3.21
  -6   3  -3  178.53    3.93
  -6  -3  -3  175.33    2.61
   6   7  -5    0.72    0.81
   6   3   3  194.75    4.91
   6  -3   3  194.37    3.61
  -1  16  -1  312.10    5.61
   1  16   1  321.17    6.61
   1 -16   1  320.82    6.56
  -1  16  -1  325.04    5.80
   1  16   1  331.30    5.98
   1  16   1  317.19    6.90
  -2   1  10    1.41    0.47
   6   8  -4  286.76    6.59
   6   8  -4  284.64    4.27
  -2  -1  10    0.90    0.90
   1   0 -10    0.27    0.45
   2  -1 -10    1.57    0.47
  -1   0  10    0.25    0.47
   6  -8  -4  275.51    5.23
   2   1 -10    1.63    0.54
   6  -2  -7    0.70    0.74
   6   2  -7    0.55    0.33
   6  -2  -7    0.54    0.41
   7  -2  -1   21.95    1.23
   7  -2  -1   22.94    1.05
   3  -9  -8    1.91    0.17
   3  -9  -8    1.98    0.51
   7   2  -1   22.06    0.56
  -3  -9   8    1.82    0.54
   3   9  -8    3.00    0.68
   7   2  -1   22.55    1.23
  -7   2   1   20.90    1.14
  -3   9   8    1.48    0.19
  -3  11  -5  124.19    3.46
  -4   4   9  180.78    2.72
  -3  11  -5  130.83    2.68
   4   4  -9  204.97    3.90
   4  -4  -9  207.95    3.77
   3  11   5  130.97    2.59
  -4  -4   9  187.71    3.30
  -3 -11  -5  123.81    2.35
   3 -11   5  132.99    2.66
   0  16  -2    0.93    0.86
   0 -16   2    0.74    0.41
   0  16   2    0.28    0.30
   0 -16  -2    1.00    0.28
   0  16   2    1.33    0.60
   0  16   2    1.33    0.28
   0  16  -2    0.91    0.63
   1  -1 -10   19.77    0.87
  -1   1  10   19.13    0.95
   5  -9  -6    4.79    0.65
   5   9  -6    6.60    0.70
  -4 -12   5    0.30    0.45
   1   1 -10   19.92    0.95
  -1  -1  10   19.70    1.00
   4 -12  -5    0.23    0.41
   4  12  -5    0.14    0.91
  -4  -6  -6   39.73    1.94
  -4   6  -6   36.94    1.90
   4   6   6   39.52    1.36
   4  -6   6   41.73    2.45
  -3  14  -2   29.03    1.03
  -3  14  -2   26.56    1.28
   3  14   2   29.75    0.96
   3 -14   2   30.01    1.23
   7   0  -4   -0.02    0.20
   7   0  -4   -0.07    0.46
   7   0  -4    0.04    0.34
  -5   7  -4    5.45    0.60
  -4  13  -1   23.36    0.96
  -5  10  -2   21.52    0.94
   5  -7   4    5.08    0.64
   4  13   1   23.92    1.61
  -5  -7  -4    6.13    0.58
  -5   7  -4    4.65    0.84
   4  11  -6   39.45    2.33
  -4  13  -1   21.08    0.52
  -4 -11   6   39.12    2.03
   5   7   4    4.24    1.23
   4 -11  -6   39.60    1.17
  -5  -7  -4    4.00    0.32
   4 -13   1   23.51    0.56
   5  10   2   22.90    0.97
  -5  10  -2   23.09    0.97
   5 -10   2   25.19    0.73
   7  -3  -2    0.16    0.33
  -1  15   4   40.55    1.10
  -7   3   2   -0.08    0.30
   7  -3  -2    0.05    0.38
   7   3  -2    0.41    0.55
   1 -15  -4   37.66    1.43
  -1  15   4   39.41    0.73
   7   3  -2    0.13    0.20
   1  15  -4   39.54    2.25
   1  15  -4   41.99    0.96
  -1 -15   4   40.44    1.19
  -6   6  -2    0.08    0.42
   6   6   2    0.23    0.81
   6  -6   2    0.35    0.67
  -6  -6  -2   -0.04    0.36
  -6   6  -2    0.16    0.66
  -6  -6  -2   -0.14    0.17
   7   1  -4    1.74    0.30
   7   1  -4    1.31    0.28
   5  -4   5   27.92    1.98
  -5   4  -5   23.82    1.45
   7  -1  -4    0.99    0.42
  -5  -4  -5   21.45    1.60
   7  -1  -4    1.62    0.36
   7   1  -4    1.58    0.31
   5   4   5   26.26    1.13
  -5   4  -5   23.86    0.86
   7  -1  -4    1.35    0.24
   1  16  -2   37.17    1.15
  -1  16   2   36.98    1.21
  -1  16   2   38.69    1.45
  -1  16   2   37.10    0.72
   1  16  -2   39.53    1.24
   1 -16  -2   38.15    1.46
   0  13  -6  131.02    4.21
   0  13   6  131.32    2.16
   5  11  -4   79.05    1.88
   0 -13  -6  125.68    2.64
   5 -11  -4   79.38    2.77
   0 -13   6  129.94    2.65
   2  -2 -10   54.54    2.00
   2   2 -10   55.27    1.50
  -3  14   4    7.87    0.28
  -3  14   4    7.91    0.32
   3  14  -4    8.75    1.44
   7  -3  -3   14.09    1.17
   7   3  -3   13.91    1.06
   0 -15  -4   11.45    0.45
   7  -3  -3   14.72    0.64
   0  15   4   11.07    0.87
   0  15   4   12.84    0.84
   3 -14  -4    7.55    1.13
   7  -3  -3   15.45    0.66
  -2  -2  10   54.35    1.45
   7   3  -3   14.21    1.00
   7   3  -3   14.87    0.76
   0 -15   4   11.74    0.74
   0  15  -4   12.24    1.15
  -2   2  10   52.54    1.28
   0  15  -4   11.35    0.83
  -1 -10   8    1.76    0.61
   1  10  -8    2.13    0.71
   1 -10  -8    1.91    0.28
  -1  10   8    1.60    0.34
  -1  -2  10   13.27    0.90
   2 -14  -5   24.90    0.81
  -2 -13   6   28.22    1.13
  -1   2  10   12.72    1.48
   2  13  -6   29.43    1.31
   1  -2 -10   12.61    0.73
   2 -13  -6   28.32    1.47
  -2  14   5   25.35    0.67
  -2  13   6   29.83    0.79
   1   2 -10   13.50    0.88
  -2 -14   5   23.15    1.00
  -2  14   5   22.60    0.42
   2  14  -5   23.97    1.16
  -3 -11   7    1.01    0.51
   3 -11  -7    0.06    0.40
   3  11  -7    0.92    0.57
  -3  11   7    0.58    0.23
  -3   0  -8    0.41    0.92
   3   0   8    0.68    1.20
   6  -9  -2    0.04    0.14
  -6   9   2    0.02    0.11
   6   9  -2    0.41    0.36
   6   9  -2   -0.03    0.09
  -6   9   2    0.06    0.38
   6  -9  -2   -0.06    0.37
   6   9  -2   -0.28    0.61
   5   9   3    0.91    0.89
   3   1   8   43.63    2.67
  -5  -9  -3    0.11    0.06
   3  -1   8   41.84    1.60
   6  -3  -7   10.49    0.69
  -3   1  -8   43.54    2.26
   5  -9   3    0.57    0.39
  -3  -1  -8   42.88    2.20
   5 -11   1    0.66    0.27
   6  -3  -7   11.64    0.59
  -5  11  -1    0.27    0.36
   5  11   1    1.19    0.48
  -5   9  -3    0.36    0.41
  -5  11  -1    0.81    0.47
  -5   9  -3   -0.03    0.26
   6   3  -7   10.84    1.04
  -5  -9  -3   -0.23    0.38
   7  -2  -4   21.70    0.72
  -5  -5   8  508.70   10.66
   7   2  -4   19.77    0.63
   5  -5  -8  511.40   11.57
  -5   5   8  494.37    8.57
   7  -2  -4   19.95    0.73
   7  -2  -4   20.09    0.71
   7   2  -4   19.93    0.56
   5  -5  -8  532.75    9.54
   7   2  -4   21.44    0.97
   5   5  -8  549.07   10.77
   7  -3  -1  123.52    1.94
  -1   5  -9    8.07    1.57
  -7   3   1  109.42    1.65
  -1  -5  -9    8.04    1.14
   1   5   9    7.16    0.75
   7  -3  -1  113.14    2.09
   7   3  -1  117.33    2.19
   7   3  -1  115.56    2.85
  -7   3   1  113.57    2.02
   1  -5   9    6.96    1.65
  -2 -10   8   24.12    1.07
   2 -10  -8   23.76    0.88
   2 -10  -8   24.48    0.78
  -2  10   8   24.00    0.57
   2  10  -8   25.30    1.25
  -7   0   0    0.28    0.43
  -3  15   1    2.90    0.52
  -3   7  -7   40.08    2.25
   3   7   7   40.76    1.38
   3 -15  -1    2.86    0.56
   3  15  -1    2.90    0.59
   7   0   0    0.42    0.28
  -7   0   0    0.17    0.48
   3  -7   7   41.75    1.52
  -3  15   1    2.75    0.44
   3  15  -1    2.97    0.25
  -3  -7  -7   38.27    1.16
   7   0   0    0.04    0.60
   6  -4   3  184.41    4.50
   6   4   3  185.38    4.78
  -6  -4  -3  166.24    2.77
  -6   4  -3  167.47    3.85
  -6   4  -3  162.98    2.78
   6  -6  -6  136.61    3.68
  -6  -4  -3  164.33    3.01
   6   6  -6  134.07    2.54
   6  -9  -1    0.82    0.33
  -6   9   1    1.22    0.24
   6   9  -1    1.08    0.50
   6   9  -1    1.07    0.85
  -6   9   1    1.35    0.49
   6  -9  -1    1.47    0.50
  -7  -1   0   32.97    0.68
   7  -1   0   34.91    1.43
  -7  -1   0   31.80    0.79
  -7   1   0   31.92    1.23
   7   1   0   34.40    0.91
  -7   1   0   32.43    0.73
   7  -1   0   33.94    0.87
   1 -12  -7  121.80    2.16
  -1 -12   7  127.47    2.68
  -1  12   7  128.75    2.60
   1 -12  -7  125.02    1.88
   1  12  -7  128.00    2.88
   2   3 -10    6.36    0.77
  -2  -3  10    7.65    0.73
  -2   3  10    8.28    1.04
   4 -13  -4   28.78    1.74
   4  13  -4   28.16    1.16
   2  -3 -10    8.01    0.54
   6  -9  -3  173.54    3.40
   0  -7   9    8.22    0.92
  -3   2  -8  146.14    2.97
  -6   9   3  178.31    3.39
  -3  -2  -8  144.56    4.07
   6   9  -3  177.56    3.23
   3  -2   8  151.65    3.46
   6   9  -3  173.61    3.34
   0   7  -9    7.55    0.91
   3   2   8  152.37    4.91
   6   9  -3  174.92    2.26
   0  -7  -9    7.43    0.53
   0   7   9    9.70    0.67
   4  -8  -8    8.89    0.31
   4   8  -8    9.08    0.85
  -4   0  -7    0.27    0.81
  -4  -8   8    7.98    0.68
   4   0   7    0.50    1.12
  -4   8   8    7.02    0.31
   4  -8  -8    9.73    0.73
  -4  -9  -5   67.37    2.38
  -4   9  -5   65.79    1.67
  -4   9  -5   64.64    1.43
   4   9   5   69.37    2.69
   4  -9   5   68.88    1.68
   3 -15   0    5.49    0.54
   3 -15   0    4.35    0.64
   3  15   0    4.95    1.13
   7   4  -2   52.93    1.17
   7  -4  -2   54.63    1.24
  -7   4   2   52.33    1.89
  -3  15   0    4.77    0.57
  -3  15   0    4.28    0.32
   7  -4  -2   50.68    1.25
   7   4  -2   53.28    1.17
   3  15   0    4.74    0.57
   1 -11   7   16.49    1.78
   1  11   7   16.05    1.28
   1   3 -10   27.89    1.17
   1  -3 -10   27.70    1.54
  -1   3  10   28.27    1.79
  -1 -11  -7   16.78    1.10
  -1  -3  10   30.53    2.10
  -1  11  -7   16.34    1.05
   3   0 -10    0.50    0.42
  -3   0  10   -0.45    0.36
   3  15  -2    1.31    0.28
   3  15  -2    1.62    0.54
   3 -15  -2    1.74    0.48
  -3  15   2    1.19    0.45
  -3  15   2    1.16    0.34
  -4   1  -7   38.23    2.02
   4   1   7   38.30    1.47
  -4  -1  -7   38.42    1.22
   4  -1   7   40.30    2.55
  -4  -5   9   14.87    1.28
   4   5  -9   17.02    0.92
  -4 -10   7    7.43    0.69
   4  10  -7    6.03    1.48
  -4   5   9   14.09    0.65
   4  -5  -9   16.95    0.44
   4 -10  -7    6.05    0.65
   1  16   2   32.25    0.88
  -1  16  -2   28.81    1.64
   1 -16   2   28.95    0.87
  -1 -16  -2   29.56    0.94
   1  16   2   29.37    1.48
  -1  16  -2   29.39    0.93
   5  12  -2    0.08    0.93
   7   4  -3    0.08    0.34
   7  -2   0  141.65    2.52
   7  -4  -3    0.31    0.35
   7  -2   0  145.98    2.45
  -7   2   0  132.58    2.27
   7   4  -3   -0.12    0.30
   7   2   0  142.60    2.55
   7  -4  -3    0.19    0.16
   5 -12  -2    0.89    0.95
  -7   2   0  132.46    2.67
  -5  12   2    0.90    0.09
  -5  12   2    0.27    0.92
  -7  -2   0  135.54    2.01
   7  -4  -3    0.29    0.28
   7   4  -3   -0.09    0.59
   5  12  -2    1.33    0.84
   3   1 -10   53.23    1.38
  -3   1  10   50.54    1.13
   7   3  -4   15.85    0.62
   7  -3  -4   17.84    0.62
   7   3  -4   16.39    0.97
   7  -3  -4   16.15    0.59
   7  -3  -4   15.32    1.24
   7   3  -4   16.14    0.82
   3  -1 -10   54.52    1.97
  -3  -1  10   48.66    1.91
  -2 -14  -4  114.59    1.87
   2  14   4  114.67    3.05
  -2  14  -4  116.06    2.36
   5  12  -1    5.87    0.70
   5 -12  -1    6.47    0.70
  -5  12   1    6.00    0.66
   5  12  -1    6.62    0.65
  -3   7   9    0.59    0.40
  -5  12   1    5.81    0.29
  -3  -7   9    0.78    0.47
   3  -7  -9    0.78    0.37
  -2  14  -4  111.87    2.30
   2 -14   4  115.74    2.22
   5 -12  -1    6.05    0.33
   3   7  -9    0.24    0.58
   2  16  -1    7.45    0.28
  -2  16   1    7.53    0.39
   2 -16  -1    7.42    1.08
  -2  16   1    6.92    0.57
   2  16  -1    7.39    0.67
   2   7   8    7.70    1.42
  -6   8  -1   10.86    0.36
  -6   8  -1   11.28    1.29
   6   8   1   10.75    1.37
  -5  -5  -5    0.02    0.77
   6  -8   1   12.58    0.53
  -2  15   4   11.85    0.51
   2  -7   8    9.18    1.71
   5  -5   5   -0.20    0.49
  -5   5  -5    0.48    0.40
  -2  -7  -8    6.80    1.13
  -2  15   4   11.56    0.33
   2  15  -4   11.39    1.61
  -5   5  -5   -0.27    0.67
   5   5   5   -0.28    0.92
  -2 -15   4   12.56    0.80
  -2   7  -8    7.63    1.52
   2  15  -4   12.60    0.85
   2 -15  -4   12.26    0.63
  -5  -8   7  201.80    3.67
   5  -8  -7  190.23    3.63
   5   8  -7  202.67    3.90
   2 -12  -7    0.66    0.36
  -2  12   7    0.67    0.20
   2  12  -7    0.86    0.57
   2 -12  -7    0.18    0.15
  -2 -12   7    0.26    0.52
   0 -10   8    2.07    0.66
   0  10   8    2.14    0.43
   0 -10  -8    2.33    0.35
   0  10  -8    1.47    0.74
   2  16   0    8.15    1.19
  -2  16   0    8.56    0.45
   2  16   0    8.38    0.45
   2 -16   0    6.24    0.62
   2  16   0    7.25    0.57
  -2  16   0    8.17    0.59
  -2  13  -5    1.75    1.02
   2 -13   5    2.17    0.52
   0   0  10    1.81    0.64
   0   0 -10    0.72    0.94
   2  13   5    1.51    0.46
  -2 -13  -5    1.26    0.35
  -2  13  -5    1.90    0.55
   6   4  -7    2.38    0.43
   6  -4  -7    1.32    0.49
   6  -4  -7    1.63    0.33
   1  -9   8   37.03    1.44
  -1   9  -8   36.98    1.46
   1   9   8   36.87    1.12
  -4  -2  -7   22.98    0.97
   4   2   7   26.02    1.24
  -4   2  -7   25.21    1.75
   4  -2   7   27.31    2.31
  -1  -9  -8   36.85    0.96
  -7   4   1  183.62    3.17
  -7   4   1  189.90    4.17
   7   4  -1  200.98    4.44
   7  -4  -1  204.82    3.17
   7   4  -1  200.38    3.37
   7  -4  -1  192.40    4.46
  -4  12  -3   82.26    1.88
   4  12   3   85.94    2.83
  -4  12  -3   77.12    2.04
   4 -12   3   86.83    1.66
  -1  -8   9    0.74    0.56
   1   8  -9    0.67    0.67
  -1   8   9    0.60    0.67
   1  -8  -9    1.15    0.30
   0   1  10    6.02    0.77
   0  -1 -10    4.86    0.62
   2   0   9    0.01    0.51
   0   1 -10    3.97    0.69
  -2   0  -9   -0.05    0.43
   0  -1  10    5.63    0.79
  -3   3  -8  383.49    7.55
  -3  -3  -8  380.77    8.85
  -3   2  10    7.75    0.92
   3   2 -10    8.01    0.73
   3  -3   8  404.17    8.37
  -3  -2  10    7.59    0.61
   3   3   8  396.89    8.11
   3  -2 -10    9.29    0.56
   1  14   5   16.29    1.14
   1 -14   5   17.24    0.86
  -1  14  -5   17.07    0.84
  -1  14  -5   16.53    1.69
  -1 -14  -5   15.53    0.73
   2   8  -9  141.28    3.12
   2  -8  -9  141.46    2.65
  -2   8   9  134.26    2.82
  -2  -8   9  135.93    2.82
   0 -12  -7   57.92    1.67
   0 -12  -7   58.31    1.08
   7   0  -5   20.94    0.91
   4  -7   6   16.97    1.87
   4   7   6   18.90    1.78
   7   0  -5   21.44    0.49
  -2   1  -9    2.72    0.65
   7   0  -5   20.12    0.67
  -4  -7  -6   18.75    1.52
  -4   7  -6   17.54    1.49
   0  12  -7   62.30    1.85
   2  -1   9    3.80    0.79
  -4   7  -6   18.39    0.93
   0 -12   7   63.02    1.69
  -2  -1  -9    2.98    0.61
   0  12   7   62.54    1.23
   2   1   9    2.53    1.45
   4  14  -1    4.00    1.20
   4 -14  -1    4.54    1.21
   4 -14  -1    5.11    0.36
   4  14  -1    5.46    1.10
  -4  14   1    3.83    0.34
  -4  14   1    4.98    1.11
   6   8  -5 1319.95   34.00
   6  -8  -5 1297.09   31.50
   0  16  -3  106.73    2.66
   0  16   3  101.23    2.35
   0 -16   3  106.46    2.07
   0  16  -3  105.80    3.28
   0  16   3  105.39    2.29
   0 -16  -3  102.02    2.22
   6  -9   0   26.53    1.08
  -1  16   3    5.25    0.32
   1  16  -3    5.63    0.41
  -1  16   3    4.49    0.61
  -6   9   0   28.19    1.00
  -6   9   0   26.29    0.70
   1  16  -3    5.30    0.66
  -1 -16   3    5.92    0.60
   6   9   0   27.51    1.01
   6  -9   0   28.22    0.96
   1 -16  -3    5.33    0.81
  -7  -3   0   22.57    0.47
   7   3   0   22.90    0.80
   7  -3   0   23.10    1.13
  -2   4  10    0.06    0.66
  -7   3   0   20.93    0.90
   7  -1  -5   43.96    1.13
   7  -1  -5   42.20    1.60
   7   1  -5   44.73    0.89
   7   1  -5   46.04    0.82
   2   4 -10   -0.28    0.51
  -6   7  -2   66.61    1.62
  -6  -7  -2   70.44    0.91
   6   7   2   74.28    1.74
   7   1  -5   43.14    0.93
   6  -7   2   74.99    2.22
  -2  -4  10    0.47    0.47
   7  -3   0   22.49    0.80
  -7   3   0   21.31    0.72
   7  -1  -5   46.58    1.07
  -6   7  -2   71.30    2.42
   2  -4 -10    0.73    0.57
   5 -12  -3   42.07    2.14
  -5  12   3   41.69    2.10
   5  12  -3   41.94    2.24
   6   5   3   76.62    1.81
  -6   5  -3   70.15    1.31
   6  -5   3   77.17    1.68
  -6  -5  -3   71.69    2.41
  -6   5  -3   72.95    1.53
  -6  -5  -3   72.79    1.25
  -3  10  -6   85.50    1.96
  -1  15  -4   11.20    1.33
  -3  10  -6   91.39    2.17
  -4  14   2    0.74    0.86
   4  14  -2    0.96    1.00
  -1 -15  -4   12.92    0.66
  -4  14   2    0.77    0.19
   4 -14  -2    1.28    0.49
   4  14  -2    0.87    0.14
   1 -15   4   12.31    0.72
   1  15   4   12.78    0.59
   3  10   6   96.62    2.07
  -3 -10  -6   92.41    1.86
   3 -10   6   92.43    3.36
  -1  15  -4   12.97    0.82
   0   2  10   10.10    1.56
   2  16  -2   82.66    1.89
  -2  16   2   87.06    2.45
   2 -16  -2   83.42    2.47
   2  16  -2   88.36    1.30
   0  -2  10    9.58    0.91
  -2  16   2   85.07    1.22
   0   2 -10   10.52    0.87
  -1  -4  10   47.17    2.52
   1  -4 -10   46.55    1.14
   1   4 -10   49.83    1.54
  -1   4  10   46.66    1.26
   0  -2 -10   10.64    0.73
  -2  16   2   81.86    1.28
  -5   8  -4   12.36    1.02
   5  -8   4   13.24    1.40
  -5  -8  -4   11.79    0.35
   5  -6  -8   29.68    1.13
  -4 -11  -4   12.16    0.25
  -5  -8  -4   13.02    0.73
  -5  -6   8   29.20    0.92
  -4 -11  -4    9.35    0.72
   5   8   4   12.61    0.85
  -4  11  -4   12.86    0.84
   4  11   4   13.66    0.80
  -5   6   8   27.43    0.51
   4 -11   4   13.14    0.72
   5  -6  -8   31.89    0.60
   5   6  -8   31.69    1.16
  -4  11  -4   12.86    1.08
  -1   6  -9   72.00    1.96
  -2 -15  -3  131.53    2.06
  -2  15  -3  137.40    3.56
   2  15   3  140.61    2.53
   1   6   9   74.53    2.82
  -1  -6  -9   72.92    1.56
   1  -6   9   73.14    2.09
  -2  15  -3  140.87    2.73
   2 -15   3  141.43    3.34
   3 -15   1   31.56    1.11
   5 -12   0   69.27    1.33
  -3  15  -1   28.71    0.70
   3  15   1   32.13    1.00
   5  12   0   68.03    1.60
   3  15   1   28.58    1.04
  -3  15  -1   31.20    1.04
  -5  12   0   62.74    1.14
   5 -12   0   66.65    1.69
  -5  12   0   68.06    1.61
   5  12   0   68.56    1.67
  -4  13  -2    0.62    0.48
  -4  13  -2    0.62    0.50
   4 -13   2    0.25    0.26
   4  13   2   -0.07    0.41
   2 -10   7   60.71    1.74
   2  -2   9   35.43    1.52
  -2  10  -7   58.46    1.68
  -2 -10  -7   55.59    2.03
   6   9  -4   23.91    0.98
  -2   2  -9   34.95    1.25
   2   2   9   34.93    2.50
   6  -9  -4   21.94    1.76
  -2  -2  -9   33.40    1.16
   2  10   7   59.48    2.37
   6   9  -4   24.15    0.59
   7  -4  -4  241.93    4.40
   4  -3   7  105.56    4.00
   7   4  -4  249.67    4.22
   4   3   7  105.14    2.50
  -4   3  -7  100.21    2.14
   7  -4  -4  252.46    4.03
   7   4  -4  245.00    4.39
  -4  -3  -7  100.30    2.13
   7   4  -4  245.88    4.34
   7  -4  -4  259.79    3.76
  -7   5   2  302.18    5.45
   7   5  -2  301.16    5.47
   7   5  -2  310.33    5.53
   7  -5  -2  300.95    5.57
   7   5  -2  314.32    5.28
   7  -5  -2  325.81    5.10
   3 -15  -3   65.15    1.51
  -3  15   3   63.59    1.09
   3  15  -3   71.63    1.02
  -3  15   3   68.45    1.05
   3  15  -3   66.11    1.72
  -3  15   3   69.22    1.56
   7  -2  -5    0.70    0.37
   7   2  -5    0.57    0.30
   7   2  -5    0.92    0.26
   7  -2  -5    0.56    0.32
   7  -2  -5    0.69    0.36
   7   2  -5    0.59    0.53
  -3   3  10    2.06    0.71
   3   3 -10    1.63    0.57
  -2  16  -1   67.16    1.95
  -3  -3  10    2.79    0.51
   2 -16   1   70.75    1.83
  -2  16  -1   72.04    1.56
   3  -3 -10    1.41    0.69
   2  16   1   70.28    1.46
   2  16   1   68.54    2.36
  -3  13  -4   60.02    1.55
  -3  13  -4   57.05    1.34
  -3 -13  -4   56.02    0.83
   3 -13   4   60.59    1.38
   3  13   4   62.30    2.27
   4  14   0   43.93    1.32
   4  14   0   46.41    2.04
  -4  14   0   45.06    1.26
   4 -14   0   44.39    1.02
  -4  14   0   39.32    0.66
   4 -14   0   46.71    2.25
  -5   0   9    3.87    0.34
   5   0  -9    4.91    0.86
  -1  13  -6   12.71    0.90
   1  13   6   11.94    1.06
   1 -13   6   11.61    0.82
  -1 -13  -6   11.83    0.71
  -1 -13  -6   11.29    0.54
  -7   5   3    4.63    0.54
   7   5  -3    3.39    0.44
   5 -11  -5    8.53    0.75
   7  -5  -3    3.88    0.53
   7   5  -3    3.36    0.82
   7  -5  -3    3.38    0.34
   5  11  -5    9.35    0.81
   7  -5  -3    3.81    0.38
   7   5  -3    3.10    0.49
  -3  10   8    1.75    0.18
   6   7  -6  558.02   11.14
   3 -10  -8    1.69    0.28
   6  -7  -6  537.17   10.77
  -3 -10   8    1.53    1.05
   3 -10  -8    1.58    0.49
   3  10  -8    1.68    0.68
  -5  -1   9    5.69    0.72
   5   1  -9    7.18    0.99
   5  -1  -9    6.89    0.46
  -5   1   9    6.54    0.34
   5  10  -6  345.74    6.75
   5 -10  -6  330.95    7.68
   3  -4   8   30.99    1.48
   3   4   8   30.70    1.35
  -3   4  -8   30.14    1.20
  -3  -4  -8   29.88    1.90
  -3  14  -3  132.82    2.62
   3 -14   3  132.31    3.09
   3  14   3  132.68    2.52
  -3 -14  -3  114.16    1.47
  -3  14  -3  124.23    3.03
  -6   0  -4   71.91    2.29
   4  -6  -9    0.14    0.30
  -4  -6   9    0.34    0.36
   6   0   4   78.94    1.87
  -4   6   9    0.02    0.15
   4   6  -9   -0.10    0.89
  -6   0  -4   71.80    1.81
   0   3 -10   26.18    1.18
  -3   8  -7  571.36   11.84
   3   8   7  602.64   14.24
   3  -8   7  585.20   12.50
   0  -3 -10   24.87    0.94
  -3  -8  -7  577.72   11.70
   0   3  10   27.60    1.97
   0  -3  10   24.35    2.20
  -2  12  -6  209.95    4.06
   6  -5  -7    0.76    0.15
   6  -5  -7    0.92    0.84
   6   5  -7    1.35    0.78
   2  12   6  205.66    4.82
   6  -5  -7    0.73    0.21
   3 -13  -6    3.20    0.94
  -3  13   6    2.89    0.12
  -2 -12  -6  200.16    3.50
   7   0   1    5.63    0.53
  -7   0  -1    5.49    0.43
   3  13  -6    3.23    0.73
  -2 -12  -6  193.15    2.94
   2 -12   6  202.47    3.98
  -3  13   6    3.53    0.24
  -7   0  -1    4.61    0.35
  -2  12  -6  198.65    3.95
  -3 -13   6    3.60    0.62
   7  -5  -1    0.95    0.85
  -7   5   1    1.50    0.77
  -7   5   1    1.14    0.20
   7   5  -1    1.64    0.44
   7  -5  -1    1.61    0.28
   7   5  -1    1.29    0.19
  -6   1  -4    7.85    1.02
  -6   1  -4    8.25    0.82
   6   1   4    8.40    0.77
  -6  -1  -4    6.50    0.61
  -6  -1  -4    7.08    0.70
   6  -1   4    8.81    0.77
  -2   3  -9   19.96    1.04
   2   3   9   17.04    1.11
   2  -3   9   19.08    1.21
  -2  -3  -9   18.34    0.89
  -7  -1  -1   41.16    1.51
  -7   4   0    0.09    0.19
   7   4   0    0.05    0.65
  -7   4   0   -0.19    0.56
   7  -4   0    0.01    0.66
   7   1   1   45.86    1.17
  -7   1  -1   41.66    0.89
   7  -4   0    0.14    0.49
  -7  -1  -1   40.89    1.18
  -7   1  -1   41.71    1.37
   7  -1   1   45.24    1.11
   5  -6   5    3.56    0.65
  -5  11  -2   31.92    1.88
   5   6   5    2.76    0.66
  -5  -6  -5    3.18    1.06
  -5   6  -5    3.11    0.48
  -5  11  -2   29.10    0.64
  -5   6  -5    3.85    1.01
   5 -11   2   34.07    0.83
   5  11   2   32.31    1.12
   4  14  -3    8.86    0.22
  -4  14   3    8.10    0.17
   4 -14  -3    9.49    0.71
   4  14  -3    7.96    0.79
  -4  14   3    9.44    1.26
   0  17   0    0.20    0.24
   0  17   0   -0.20    0.32
   3  14  -5    1.75    0.60
  -5   2   9   33.19    0.61
  -3  14   5    1.28    0.20
   5   2  -9   34.95    1.71
  -5  -2   9   33.02    1.30
  -3  14   5    1.17    0.19
   5  -2  -9   37.12    1.25
   3 -14  -5    1.15    0.46
  -3 -14   5    1.46    0.54
   7   3  -5   68.31    1.19
   7  -3  -5   71.70    1.28
   7  -3  -5   66.00    2.16
   7   3  -5   68.52    1.74
   7  -3  -5   71.17    1.19
   7   3  -5   69.68    1.96
   0   8  -9   12.12    1.83
   0  -8   9   12.38    0.97
   0   8   9    9.30    1.24
   0  -8  -9   10.67    0.99
  -3  12  -5  100.51    2.21
  -3 -12  -5   97.62    1.93
   3 -12   5   97.71    2.11
  -3  12  -5   93.09    1.96
  -3 -12  -5   93.81    1.22
   3  12   5   97.81    2.06
   6 -10  -2  132.50    1.71
   6  10  -2  132.98    3.54
   6  10  -2  126.61    2.61
  -6  10   2  125.83    1.57
  -6  10   2  129.06    2.56
   6 -10  -2  131.04    3.83
  -2   5  10   23.44    1.32
   2   5 -10   27.13    2.12
  -2  -5  10   23.32    1.87
   2  -5 -10   25.10    0.73
  -1 -11   8   55.53    1.59
   5  10   3  100.50    2.19
   1  11  -8   56.68    3.04
   1 -11  -8   54.22    0.93
  -5  10  -3   91.39    2.13
  -5  10  -3  101.05    3.15
  -1  11   8   53.73    1.59
   5 -10   3  106.42    2.77
  -4  -4  -7    0.06    0.39
   4  -4   7   -0.13    0.53
   4   4   7    0.06    0.49
  -4   4  -7   -0.08    0.39
  -4 -12   6    5.68    0.68
   4 -12  -6    5.00    0.61
   4  12  -6    4.72    1.39
  -6   2  -4   29.57    0.80
  -6   2  -4   28.05    0.87
   6   2   4   29.32    1.14
   6  -2   4   32.09    1.14
  -6  -2  -4   28.55    1.00
  -6  -2  -4   30.50    0.95
  -1  14   6    2.54    0.52
  -1 -14   6    3.24    1.11
   1 -14  -6    2.54    0.73
   1  14  -6    3.11    0.72
  -1 -15   5   74.78    2.74
   1  15  -5   78.53    1.55
  -1   5  10   57.66    1.41
  -1  15   5   71.33    1.57
   1  -5 -10   61.80    1.31
   1   5 -10   63.23    2.99
  -1  -5  10   59.19    1.72
   1  15  -5   75.89    1.97
   1 -15  -5   70.73    1.98
  -1  15   5   74.27    1.17
  -7  -2  -1    1.82    0.24
   7  -2   1    2.37    0.79
  -7   2  -1    1.71    0.35
  -7  -2  -1    1.86    0.39
   3   4 -10   27.79    1.14
   3  -4 -10   27.11    0.72
   7   2   1    2.49    0.48
  -3   4  10   23.38    0.67
  -7   2  -1    2.44    0.59
  -3  -4  10   24.51    1.61
   0  17   1    0.77    0.34
   0 -17  -1    1.42    0.32
   0  17  -1    0.68    0.44
   4  -9  -8   59.30    1.53
   0  17   1    0.10    0.29
  -4   9   8   55.34    0.80
   0  17  -1    1.12    0.61
  -4  -9   8   58.77    2.43
   4  -9  -8   60.20    0.82
   4   9  -8   65.09    2.93
   0  17   1    0.53    0.28
  -3   8   9    6.09    0.55
  -1  16  -3    0.08    0.36
   1  16   3    0.62    0.63
   3   8  -9    7.76    1.54
   3  -8  -9    6.15    0.28
   1  16   3    0.33    0.60
  -3  -8   9    9.05    1.29
  -1  16  -3   -0.13    0.40
   1 -16   3   -0.18    0.69
  -1 -16  -3    0.35    0.35
   5   0   6    0.07    0.50
  -5   0  -6    0.32    0.78
   4  13  -5    3.13    1.26
   5 -12  -4    1.67    0.53
   4 -13  -5    3.16    0.57
   5  12  -4    0.78    1.08
   6 -10  -1   18.42    0.57
   6  10  -1   18.35    1.60
  -6  10   1   17.36    0.88
   6  10  -1   17.39    0.84
   6 -10  -1   19.59    1.64
  -6  10   1   16.69    0.42
  -2  -8  -8   44.58    1.91
   2   8   8   45.51    2.29
  -2   8  -8   45.40    1.49
   2  -8   8   47.37    2.77
  -2  16   3   17.47    0.71
   2 -16  -3   19.31    1.28
  -2  16   3   19.19    0.40
   7   5  -4   41.08    1.08
   7   5  -4   40.77    0.71
   2  16  -3   19.25    0.97
   7  -5  -4   45.08    0.80
   2  16  -3   20.12    0.52
  -2  16   3   19.46    0.76
   7  -5  -4   41.03    1.16
   7   5  -4   40.96    1.58
   7  -5  -4   41.68    0.75
  -6  -6  -3    0.68    0.24
  -6   6  -3    1.15    0.57
   6   6   3    0.70    0.51
  -6  -6  -3    0.82    0.82
  -6   6  -3    1.15    0.42
   6  -6   3    1.23    0.45
   5   1   6   36.94    1.36
  -5   1  -6   33.71    1.81
  -5  -1  -6   32.53    1.08
   5  -1   6   33.26    1.36
   2 -11  -8   22.42    0.84
  -2 -11   8   20.77    1.04
   2  11  -8   26.24    2.25
  -2  11   8   21.84    0.53
   2 -11  -8   23.06    0.73
  -3  12   7   29.84    0.61
   3  12  -7   33.22    1.39
   3 -12  -7   30.73    1.01
  -3 -12   7   31.96    1.96
   6  10  -3    0.58    0.14
   6  10  -3    0.23    0.44
   6  10  -3    0.75    0.49
   6 -10  -3    0.74    0.49
  -6  10   3    0.33    0.46
  -4  10  -5    9.51    0.64
  -4  10  -5   10.10    1.44
   6   0  -8    1.55    0.61
   4 -10   5    9.45    0.77
  -6   0   8    1.29    0.24
  -4 -10  -5    9.44    1.24
   4  10   5   10.30    0.77
   5  -3  -9  140.13    2.66
  -5  -3   9  130.89    2.25
   5   3  -9  139.82    3.61
  -5   3   9  128.07    2.20
   0   4 -10    4.13    0.76
   0  -4 -10    4.60    0.56
   0  -4  10    3.75    1.45
   0   4  10    3.84    0.65
  -5  12  -1    4.27    0.46
   1  17   0   19.55    0.81
   0 -15  -5   14.01    0.49
   0  15  -5   13.41    1.70
   1  17   0   20.41    0.84
  -5  12  -1    3.73    0.64
   0 -15   5   13.73    1.45
   5 -12   1    4.44    0.33
  -1  17   0   19.05    0.66
   5  12   1    5.45    0.63
  -6   9  -1   22.57    1.64
   6  -9   1   25.33    0.67
   0  15  -5   15.23    0.74
  -6   9  -1   23.26    0.79
   6   9   1   26.08    1.00
  -1  17   0   19.03    1.18
   0  15   5   14.91    0.90
  -6  -1   8   34.40    0.70
  -5  -9   7    2.06    0.53
   4 -14   1    0.68    0.46
   5   9  -7    1.64    0.59
   6   1  -8   35.81    1.41
   4  14   1    1.18    0.47
   4  14   1    1.18    0.50
   6  -1  -8   37.17    1.21
  -4  14  -1    1.10    0.50
  -4  14  -1    0.93    0.44
   7  -6  -2    3.95    1.09
   7   6  -2    4.57    0.38
   7   6  -2    5.48    0.96
  -7   6   2    4.16    0.55
   7   6  -2    4.49    0.56
   7  -6  -2    5.03    0.47
  -3   5  -8  129.30    2.75
   3   5   8  138.19    3.04
  -4   8  -6    0.42    0.82
   3  -5   8  135.98    3.20
   2   4   9   31.84    1.33
  -4  -8  -6   -0.57    0.73
  -3  -5  -8  126.93    3.66
  -4   8  -6   -0.08    0.38
   4   8   6    0.44    0.47
   2  -4   9   32.18    1.47
  -2   4  -9   32.83    2.26
   4  -8   6   -0.11    0.50
  -2  -4  -9   34.73    1.14
   5  -7  -8  308.11    4.53
   1  17  -1  179.21    3.31
  -1  17   1  164.63    3.43
   5   7  -8  309.24    7.48
   1  17  -1  168.78    4.22
   1 -17  -1  169.47    3.79
  -1  17   1  175.02    3.00
   5  -7  -8  284.74    5.53
  -5  -7   8  294.13    5.34
  -5   7   8  291.76    4.22
   6  -3   4    3.29    0.61
   1   7   9   14.64    0.88
  -6   3  -4    3.73    0.45
   6   3   4    3.54    0.64
  -1   7  -9   18.43    1.09
  -6  -3  -4    3.09    0.50
  -6   3  -4    2.96    0.45
   1  -7   9   16.40    1.12
  -6  -3  -4    3.45    0.53
  -1  -7  -9   15.33    0.72
  -1   9   9    3.82    0.81
  -5  -2  -6  104.57    2.14
   5   2   6  116.68    3.96
  -5   2  -6  102.91    1.97
   1   9  -9    3.86    0.82
   5  -2   6  113.96    2.63
  -5   2  -6  104.28    2.11
   1  -9  -9    3.44    0.64
  -1  -9   9    4.02    1.34
   0  14  -6    2.27    0.66
   0 -14  -6    1.85    0.32
   0  14   6    1.79    0.63
   0 -14   6    2.53    0.57
  -2  16  -2   95.23    1.98
  -7   6   3   96.39    1.99
   7  -6  -3   92.80    2.92
  -2  16  -2   94.85    1.79
   6  -8   2   16.63    0.67
   2  16   2   95.12    1.86
   2  16   2   95.61    1.93
   6   8   2   15.28    0.86
   7  -4  -5    7.49    0.35
   7   4  -5    7.83    0.95
   7  -4  -5    7.21    0.60
   2 -16   2  101.90    2.49
   7   4  -5    8.27    0.45
  -6   8  -2   14.38    0.78
   7  -6  -3   99.10    1.56
   7   4  -5    7.46    0.67
   7   6  -3   95.76    1.30
   7   6  -3   90.90    1.86
   7  -6  -3   92.96    1.40
   7   6  -3   97.01    1.85
  -6   8  -2   13.37    0.45
   7  -4  -5    7.27    0.39
  -7  -3  -1    0.04    0.32
  -7   3  -1   -0.06    0.44
  -7   3  -1    0.46    0.30
   7  -3   1   -0.01    0.32
   7   3   1    0.34    0.37
  -7  -3  -1    0.13    0.17
   3  15   2   25.32    0.94
  -3  15  -2   23.36    0.72
   3 -15   2   25.12    1.14
   4   0 -10    8.41    1.08
  -3  15  -2   26.15    0.99
   3  15   2   24.87    0.91
  -4   0  10    7.17    0.46
   2  -9  -9    0.23    0.38
   4  11  -7  131.22    2.86
  -2   9   9    0.23    0.47
  -4 -11   7  126.23    2.54
   4 -11  -7  122.85    3.52
   2   9  -9    0.20    0.58
  -2  -9   9    0.36    0.50
  -2 -14   6   21.81    1.74
  -2  14   6   20.24    0.40
  -2  14   6   21.88    0.68
   2 -14  -6   21.30    1.34
   2  14  -6   23.53    1.21
   7  -5   0  153.54    2.45
  -7   5   0  141.42    3.39
  -7   5   0  140.00    2.53
   7  -5   0  151.00    3.81
   7   5   0  149.02    2.75
   6  -2  -8    0.57    0.41
  -1  10  -8    0.71    1.10
   4   1 -10   55.29    1.34
   4  -1 -10   55.44    1.84
   1 -10   8    0.44    0.58
  -4   1  10   49.84    1.51
  -4  -1  10   49.51    1.68
  -1 -10  -8    0.35    0.63
   6   2  -8    0.30    0.63
  -6  -2   8    0.65    0.27
   6  -2  -8    0.42    0.43
   1  10   8    0.40    0.40
   6  -9  -5  101.75    2.25
   6   9  -5  104.48    2.29
   1  12   7    6.95    0.55
  -1 -12  -7    6.79    0.47
  -1  12  -7    3.30    1.54
   1 -12   7    6.10    1.43
   6  -6  -7   44.05    0.56
   3  15  -4    2.97    0.68
   6  -6  -7   39.07    1.21
  -3  15   4    3.44    0.24
   6  -6  -7   42.58    0.44
  -3  15   4    3.10    0.28
   3 -15  -4    3.24    0.53
   6   6  -7   39.50    1.19
   3  15  -4    3.65    0.28
   7   0  -6    0.05    0.34
   1 -13  -7   30.98    0.84
  -1 -13   7   30.21    1.18
   7   0  -6    0.30    0.58
   7   0  -6    0.45    0.42
  -1  13   7   30.79    1.09
   1  13  -7   33.32    2.42
   7   6  -1   16.63    1.29
   7  -6  -1   14.67    0.78
  -7   6   1   13.94    0.55
   7  -6  -1   14.78    1.39
  -7   6   1   14.51    0.72
   1 -16  -4    9.78    0.89
  -1 -16   4    9.72    1.31
  -1  16   4    9.64    0.64
   1  16  -4    9.68    0.52
  -1  16   4    9.14    0.38
   1  16  -4    8.28    1.50
  -2  15   5    1.77    0.19
   2  15  -5    1.66    0.60
   1  17   1   11.16    0.40
   0 -11   8   10.15    0.89
   1 -17   1   13.90    0.58
   2 -15  -5    1.87    0.39
   0 -11  -8   11.42    0.86
   0  11  -8    9.79    0.99
  -1  17  -1   12.34    1.12
  -2  15   5    1.52    0.35
   1  17   1   11.13    1.05
   2  15  -5    0.27    0.33
   0  11   8   10.28    1.04
   1  17   1   11.80    0.65
  -2 -15   5    1.55    1.03
  -1  17  -1   13.43    0.66
   7  -1  -6   15.44    0.61
   7  -1  -6   16.00    0.75
   7   1  -6   14.85    0.43
  -4  -5  -7   10.54    0.77
  -4   5  -7   11.45    0.80
   7   1  -6   14.99    0.59
   4   5   7   12.12    1.69
   7  -1  -6   14.96    0.66
   4  -5   7   11.24    1.01
   7   1  -6   15.04    0.52
  -5   9  -4    5.04    0.44
   5   9   4    5.42    1.26
  -5  -9  -4    6.36    0.60
   5  -9   4    4.99    0.60
  -5  -9  -4    4.41    0.20
  -5   9  -4    4.95    0.64
  -4  -7   9    4.20    1.00
  -4   7   9    2.45    0.35
   4   7  -9    3.27    0.69
   4  -7  -9    3.42    0.37
   0 -17  -2   17.81    0.57
   6 -10   0  153.70    2.68
   6  10   0  150.33    2.88
  -6  10   0  145.46    3.87
   6 -10   0  145.25    2.96
  -6  10   0  139.12    2.21
   0  17  -2   20.33    0.86
   0  17  -2   20.44    0.66
   0  17   2   19.59    1.10
   0 -17   2   19.62    0.78
   0  17   2   19.77    0.59
   0  17   2   19.70    0.57
   0 -16   4  131.40    2.56
   0  16   4  128.18    2.78
   0  16  -4  143.10    3.38
   0  16  -4  135.11    2.79
   3  -5 -10   58.40    1.57
   3   5 -10   60.35    2.74
  -3  -5  10   55.12    1.42
   0  16   4  135.79    2.77
  -3   5  10   52.04    0.99
   0 -16  -4  128.94    2.65
   6   8  -6  350.37    6.69
   4  -2 -10    9.72    0.53
  -4   2  10    8.82    0.43
   6  -8  -6  331.04    6.41
  -4  -2  10    9.09    0.56
   4   2 -10    8.19    0.70
  -5   3  -6    8.55    0.64
   5   3   6    9.11    1.60
   5  -3   6    9.11    0.88
  -5  -3  -6    8.55    0.69
  -5   3  -6    6.14    0.60
   4 -14  -4    7.64    0.68
   5  -4  -9  108.02    1.99
   4  14  -4    7.96    0.81
   5   4  -9  106.92    2.19
  -5  -4   9  101.53    1.85
  -5   4   9   97.10    1.65
  -2  -6  10  157.77    3.17
   2   6 -10  164.64    3.49
  -2   6  10  151.82    2.66
   2  -6 -10  161.52    3.29
  -1   0 -10   -0.29    0.89
   5 -13  -2   12.05    0.84
   5  13  -2   13.04    1.39
   1   0  10    0.26    1.08
   5  13  -2   12.57    0.85
  -5  13   2   10.68    0.19
  -5  13   2   13.11    1.41
  -5   7  -5   31.64    0.91
  -5  -7  -5   30.35    1.06
   5   7   5   34.94    1.27
  -5   7  -5   32.28    1.06
   5  -7   5   34.66    1.23
  -5  13   1   13.21    0.37
   5  13  -1   14.84    1.57
   5 -13  -1   14.12    1.60
   5 -13  -1   14.26    0.42
  -5  13   1   13.50    0.84
   5  13  -1   14.77    0.80
  -1  17   2    5.63    0.38
  -1  17   2    4.34    0.33
   1 -17  -2    5.37    0.46
  -1  17   2    5.99    0.82
   1  17  -2    6.36    0.67
   1  17  -2    6.03    1.18
  -1  -6  10   42.33    1.47
  -1   6  10   40.83    1.11
   1   6 -10   42.97    1.56
   1  -6 -10   42.20    1.55
   6  10  -4    5.06    0.32
   6  10  -4    6.87    0.68
   6 -10  -4    7.17    0.69
   7   2  -6   22.14    1.10
   7   2  -6   22.20    0.55
   7  -2  -6   22.77    0.76
  -1  -1 -10    7.13    1.35
   7  -2  -6   21.18    0.79
   1  -1  10    8.27    0.92
   1   1  10    6.33    1.65
   7  -2  -6   22.79    0.41
  -1   1 -10    8.29    1.40
   7   2  -6   22.73    1.10
   6  -3  -8    7.71    0.66
   6  -3  -8    8.57    0.58
  -6  -3   8    8.06    0.45
   6   3  -8    8.29    0.58
   3 -11   6   69.59    2.87
   3  11   6   65.04    1.62
  -3  11  -6   67.28    2.58
  -3  11  -6   65.73    1.71
  -3 -11  -6   61.51    1.44
  -2 -13   7   10.96    0.81
   2 -13  -7    9.60    0.61
  -2  13   7   10.01    0.34
   2  13  -7   14.05    1.77
  -6   4  -4   23.17    0.75
  -6   4  -4   23.69    0.81
  -6  -4  -4   23.30    0.48
  -6  -4  -4   23.30    0.89
   6   4   4   26.54    1.10
   6  -4   4   26.68    1.04
   0   5 -10   12.66    1.80
   0  -5 -10   12.42    1.20
   0   5  10   12.99    0.82
   0  -5  10   11.80    1.01
   3 -16  -1    2.08    0.94
   3  16  -1    2.34    0.54
   7   6  -4  355.58    6.37
   7  -6  -4  343.30    7.79
   7  -6  -4  378.35    5.96
   7   6  -4  347.90    5.63
  -3  16   1    1.39    0.42
  -3  16   1    1.56    0.48
   7   6  -4  354.96    7.75
  -7   4  -1   22.21    0.58
   7  -4   1   25.46    1.28
   3  16  -1    1.53    0.23
   7   4   1   23.88    0.90
  -7   4  -1   22.50    0.74
   7  -6  -4  358.29    5.59
  -7  -4  -1   23.06    0.65
   4 -13   3   38.45    1.55
  -4  13  -3   35.80    1.39
   4  13   3   41.51    1.21
  -4  13  -3   40.40    2.10
  -2  11  -7   13.14    1.71
   2 -11   7   11.32    0.93
  -2 -11  -7   13.19    0.67
   2  11   7   12.75    0.75
  -2   5  -9   63.91    2.93
  -3  -9  -7    0.47    0.47
   2  -5   9   62.58    1.97
   2   5   9   63.51    1.78
   3   9   7    1.23    0.57
  -2  -5  -9   62.69    1.52
   3  -9   7    1.21    0.65
  -3   9  -7    1.36    0.55
   7   5  -5    2.98    0.52
   7  -5  -5    3.68    0.14
   7   5  -5    3.89    0.88
   0 -13  -7    2.69    0.60
   0 -13  -7    2.75    0.35
   7   5  -5    4.06    0.73
   7  -5  -5    3.71    0.26
   0  13  -7    3.24    0.74
   7  -5  -5    3.53    0.98
   0 -13   7    3.18    0.65
   0  13   7    2.96    0.39
  -1   2 -10   19.56    1.81
  -2  14  -5   24.43    1.05
  -1  -2 -10   18.49    1.61
   2  14   5   22.97    0.87
   1  -2  10   20.11    1.19
   2 -14   5   26.33    0.97
   1   2  10   19.29    1.12
  -2  14  -5   22.62    1.80
  -2 -14  -5   22.35    0.67
   4 -12   4    1.99    0.48
  -4  12  -4    2.51    0.77
  -4  12  -4    2.31    0.58
  -4 -12  -4    2.01    0.11
   4  12   4    2.00    1.01
   4   3 -10   18.06    0.92
  -4   3  10   16.36    0.85
  -2  15  -4  391.14    8.99
   2 -15   4  391.41    7.35
  -4  -3  10   17.15    0.72
  -2 -15  -4  369.22    6.49
   2  15   4  382.72    8.39
   4  -3 -10   18.91    1.03
  -2  15  -4  375.93    7.25
   3 -16   0   37.32    1.04
   3  16   0   36.37    1.07
   3 -16   0   36.30    1.17
  -6   7  -3   16.53    0.95
  -6  -7  -3   17.24    0.81
   6  -7   3   18.72    0.80
  -3  16   0   33.66    1.10
  -6   7  -3   16.41    0.78
  -6  -7  -3   16.02    0.38
  -3  16   0   37.45    1.08
   3  16   0   35.09    1.14
   6   7   3   17.38    1.67
   0  -9   9    2.91    0.73
   3 -16  -2   25.63    1.60
  -3   6  -8   63.57    2.84
  -3  -6  -8   64.83    2.53
   3  16  -2   24.65    0.61
   0   9   9    3.00    0.91
   0  -9  -9    2.69    0.39
  -3  16   2   26.12    0.90
   3  -6   8   67.58    2.05
   3  16  -2   23.86    1.80
   0   9  -9    2.84    0.76
  -3  16   2   22.71    0.70
   3   6   8   67.22    3.05
   5 -13  -3   23.50    1.03
   5  13  -3   27.00    0.43
  -5  13   3   23.85    1.74
   5  13  -3   23.27    1.07
  -3  11   8    6.23    0.23
   3  11  -8    6.68    0.89
   3 -11  -8    6.03    0.63
   3 -11  -8    7.15    0.34
  -3 -11   8    6.42    0.72
   5 -11  -6  170.53    3.32
   5  11  -6  178.58    3.61
   7   3  -6    0.46    0.53
   7  -3  -6    0.43    0.35
   7   3  -6    0.21    0.25
   7  -3  -6    0.12    0.12
   7  -3  -6   -0.00    0.28
   7   3  -6   -0.04    0.23
   7  -7  -2  135.87    3.76
   7   7  -2  139.53    2.60
   7  -7  -2  146.59    2.37
  -7   7   2  137.93    2.65
   7   7  -2  133.97    3.61
   7   7  -2  147.37    2.13
  -5   4  -6   31.71    1.02
   5   4   6   34.27    1.34
  -5  -4  -6   30.69    1.07
  -5  13   0    0.72    0.28
  -5  13   0    1.23    0.50
   5 -13   0    0.95    0.34
   5  -4   6   35.26    1.35
   5  13   0    1.07    0.54
   5  13   0    1.56    0.50
  -5   4  -6   30.02    0.97
   5 -13   0    1.39    1.03
  -7   0  -2   -0.28    0.27
   7   0   2   -0.59    0.78
  -7   0  -2    0.58    0.38
  -7   6   0    6.98    0.58
   7   6   0    6.80    0.64
   7  -6   0    8.59    0.43
   7  -6   0    6.86    1.20
  -7   6   0    7.67    0.53
  -2  16   4   24.54    0.47
   5  12  -5    5.54    0.74
   5 -12  -5    5.53    1.21
   2 -16  -4   25.73    1.39
   2  16  -4   26.17    1.98
  -2 -16   4   26.46    1.80
  -2  16   4   26.44    0.47
   2  16  -4   27.04    1.07
  -1 -15  -5    0.70    0.22
  -3  -9   9   44.21    1.32
   1  15   5    0.58    0.61
  -1  15  -5    0.84    0.53
  -1  15  -5    0.88    0.47
   1 -15   5    0.54    0.44
  -3   9   9   40.05    1.00
   3  -9  -9   48.15    0.98
   3   9  -9   46.30    1.60
   1  17   2    2.49    0.40
  -1 -17  -2    1.55    0.24
  -7   1  -2    1.51    0.64
   7  -1   2    1.21    0.85
   7   1   2    1.89    0.88
  -1  17  -2    1.70    0.85
   1  17   2    2.04    0.42
  -7   1  -2    1.30    0.57
   1 -17   2    2.17    0.42
  -1  17  -2    2.89    0.79
  -7  -1  -2    1.31    0.25
  -7  -1  -2    1.22    0.38
   7  -7  -3  838.44   16.83
   7  -7  -3  895.87   19.53
  -7   7   3  922.41   22.09
   7  -7  -3  850.63   17.22
   7   7  -3  911.62   21.16
   7   7  -3  848.75   17.43
   7   7  -3  926.53   21.20
  -2   9  -8   34.27    2.28
   4 -15  -1    7.96    0.42
   2   9   8   33.52    1.16
   4 -15  -1    9.15    0.74
  -4  15   1    7.03    0.24
   2  -9   8   35.05    2.42
  -4  15   1    9.27    0.69
  -2  -9  -8   33.90    1.00
   4  15  -1    9.86    0.75
   4  15  -1    9.02    1.22
   6   4  -8    1.62    0.43
  -6  -4   8    0.67    0.32
   6  -4  -8    0.92    0.33
   6  -4  -8    1.29    0.89
   5  -5  -9    2.39    0.39
  -5   5   9    2.19    0.32
   5   5  -9    2.40    1.06
  -4  14  -2    4.91    0.66
  -5  -5   9    2.04    0.82
  -4  14  -2    5.14    1.20
   4  14   2    4.85    0.60
   4 -14   2    4.13    0.68
   2  17  -1    4.65    0.62
  -1  -3 -10   28.36    1.75
   1  -3  10   28.25    1.34
  -1   3 -10   27.25    1.19
   2  17  -1    5.00    0.44
  -2  17   1    5.22    0.93
  -2  17   1    5.18    0.36
   1   3  10   28.30    1.23
   2 -17  -1    5.60    0.53
   4   6   7   12.95    0.94
  -5  -8   8  387.65    8.60
   5   8  -8  408.70    8.01
  -4  10   8    2.59    0.17
   4 -10  -8    2.97    0.16
   5  -8  -8  386.39    8.96
  -4  -6  -7   11.25    0.76
  -4 -10   8    3.45    0.58
  -4   6  -7   12.73    1.39
   4  -6   7   13.02    1.00
   4 -10  -8    2.68    1.06
   4  10  -8    2.83    0.73
   5  -8  -8  363.51    5.47
  -1  -8  -9    6.11    0.53
   1   8   9    6.53    0.67
  -1   8  -9    6.47    1.56
   1  -8   9    7.26    0.88
   4 -15  -2   -0.09    0.40
   4  15  -2    0.11    0.11
   4  15  -2   -0.23    0.43
  -4  15   2   -0.03    0.15
  -4  15   2    0.17    0.36
   2  17   0    4.69    0.40
   2  17   0    5.64    0.51
  -6  11   2   24.14    0.37
  -6  11   2   26.00    1.01
   6  11  -2   25.49    1.76
   6 -11  -2   23.54    0.33
  -2  17   0    4.72    0.39
   6  11  -2   25.02    0.94
   2  17   0    3.65    0.57
  -2  17   0    4.26    0.94
   6 -11  -2   23.96    1.03
   6  -7  -7  936.06   20.92
  -3   6  10    3.21    0.61
   5 -11   3   12.16    0.61
   5  11   3   12.05    0.81
   3   6 -10    5.96    0.80
   3  -6 -10    6.61    0.65
  -3  -6  10    4.98    1.11
  -5  11  -3   10.25    0.78
  -5  11  -3   10.64    0.81
   6   7  -7  975.51   21.75
  -5  12  -2    4.85    0.32
   5  12   2    6.26    1.23
   3 -14   4   23.54    1.43
  -5  12  -2    5.50    0.65
  -3  14  -4   22.56    1.44
   5 -12   2    6.81    0.78
  -3  14  -4   24.23    1.00
  -3 -14  -4   21.74    0.42
   3  14   4   24.67    0.92
   7  -7  -1    2.69    1.02
  -7   7   1    3.17    0.52
   7  -7  -1    2.85    0.28
   7   7  -1    3.55    0.52
  -7   7   1    2.87    0.34
  -6   5  -4   67.51    2.22
  -6   5  -4   66.80    1.97
   6  -5   4   74.96    2.71
   6   5   4   73.74    2.89
  -6  -5  -4   66.10    2.34
  -6  -5  -4   65.42    1.22
  -7   2  -2   13.90    0.55
   7  -2   2   15.16    0.73
  -7   2  -2   14.10    0.55
   7   2   2   14.46    1.38
  -7  -2  -2   14.19    0.63
  -7  -2  -2   12.46    0.68
   1 -14   6    3.34    0.63
  -1 -14  -6    4.07    0.54
  -1  14  -6    3.55    0.72
  -1  14  -6    5.59    0.64
   1  14   6    4.08    0.45
  -4   9  -6    6.68    0.72
   2 -13   6    1.00    0.53
  -2 -13  -6    1.10    0.40
  -4  -9  -6    6.30    1.16
  -4   9  -6    6.64    0.64
  -7  -5  -1   17.86    0.33
  -7   5  -1   17.73    1.23
   4  -9   6    6.21    0.75
  -2 -13  -6    1.31    0.21
  -2  13  -6    0.90    1.06
   2  13   6    1.10    0.44
  -7   5  -1   17.06    0.49
   7  -5   1   17.84    0.65
  -2  13  -6    2.71    1.06
   4   9   6    7.33    1.37
   7   5   1   17.09    1.44
  -4   4  10  156.46    2.42
   4   4 -10  182.15    4.84
  -4  -4  10  168.22    3.04
   4  -4 -10  186.76    3.52
  -1 -16  -4  179.04    3.18
   1  16   4  176.50    3.09
  -1  16  -4  180.78    3.50
  -1  16  -4  187.04    3.45
   1  16   4  186.89    3.15
   1 -16   4  185.42    3.41
   6 -11  -1    0.71    0.89
   6  -9   2  108.29    1.91
   6  11  -1    0.20    0.47
   6  11  -1    0.45    0.43
  -6  11   1    0.53    0.19
  -6   9  -2  104.89    2.13
  -6   9  -2   97.16    1.52
  -6  11   1    0.81    0.47
   6   9   2  109.83    2.29
   6 -11  -1    0.24    0.23
  -6  10  -1    4.08    0.58
   6  10   1    3.80    0.62
   1 -12  -8    4.45    0.81
  -6  10  -1    3.08    0.43
   1  12  -8    3.98    0.78
  -1 -12   8    4.94    1.34
   6 -10   1    4.35    0.35
  -1  12   8    4.94    0.70
   1 -12  -8    2.13    0.52
   2  16   3    7.56    0.65
   2 -16   3   10.11    1.03
  -2 -16  -3    9.55    0.44
   5 -10  -7    8.10    0.73
  -2  16  -3   11.69    1.30
   2  16   3   10.97    0.62
   5  10  -7    7.04    0.81
  -2  16  -3    9.95    1.18
  -5 -10   7    8.98    1.30
   0  17  -3    1.72    1.01
   0  17   3    1.67    0.61
   0 -17   3    1.56    0.47
   0 -17  -3    1.60    0.55
   4 -15   0    9.04    0.79
   4  15   0   10.39    1.25
   0  17   3    1.61    0.56
  -4  15   0   10.58    0.73
   0  17  -3    2.28    0.40
   4 -15   0    9.20    0.54
   4  15   0   10.48    1.35
  -4  15   0    8.39    0.54
   3 -16   1    2.97    0.31
  -3  16  -1    2.31    0.53
   3  16   1    3.08    0.51
  -3  16  -1    2.35    0.33
   3  16   1    2.29    1.02
  -2   7  10    5.89    0.45
   1 -17  -3   86.24    1.55
   0  -6  10   59.66    1.81
   1  17  -3   86.67    1.98
   1  17  -3   92.39    1.55
  -1  17   3   90.21    1.81
  -1  17   3   84.50    1.38
  -2  -7  10    6.35    0.74
   0   6  10   59.80    1.51
  -1 -17   3   89.12    1.88
   0   6 -10   59.49    1.77
   2   7 -10    6.34    0.85
   0  -6 -10   59.39    2.01
   2  -7 -10    5.55    0.38
   3  14  -6   14.06    1.02
  -3  14   6   15.00    0.36
   3 -14  -6   14.71    1.28
   6 -11  -3  240.38    4.69
   6  11  -3  244.71    6.07
   6  11  -3  252.31    5.77
  -3  14   6   15.52    0.39
   6  11  -3  249.89    3.44
  -3 -14   6   15.98    0.91
  -6  11   3  251.90    6.05
   7  -4  -6   24.21    0.58
   7   4  -6   21.41    0.75
   7  -4  -6   21.23    0.84
   7  -4  -6   23.13    0.48
   7   4  -6   23.08    0.98
  -4  11  -5    4.65    0.98
  -4 -11  -5    4.78    0.59
  -4  11  -5    5.25    0.68
   4 -11   5    3.93    1.13
   4  11   5    4.62    1.15
   3  13   5    5.74    1.15
  -3  13  -5    5.94    1.12
  -4  -8   9   16.14    0.82
  -3  13  -5    6.06    0.71
  -3 -13  -5    6.20    0.32
   4  -8  -9   15.53    0.86
   4   8  -9   16.99    1.86
   3 -13   5    7.31    1.18
   4  -8  -9   16.86    0.49
  -4   8   9   14.46    0.48
  -3  16   3    5.50    0.32
  -3  16   3    6.54    0.58
  -1  10   9   33.01    0.84
   3 -16  -3    5.37    0.58
  -3  16   3    4.71    0.38
   1 -10  -9   33.59    0.73
   3  16  -3    4.97    0.70
   1  10  -9   34.05    2.56
  -1 -10   9   33.70    2.23
   3  16  -3    5.44    0.45
  -1   7  10   -0.43    0.70
   2  17  -2   15.97    0.42
   1  -7 -10   -0.22    0.28
  -2  17   2   13.95    0.43
  -2  17   2   15.23    0.69
   2  17  -2   15.18    1.53
   1   7 -10    0.29    0.55
  -1  -7  10   -0.64    0.56
  -2  17   2   15.53    0.62
   2 -17  -2   15.47    0.69
  -2   6  -9   44.93    1.47
  -2  -6  -9   40.30    1.17
   2   6   9   45.25    2.48
   2  -6   9   45.29    1.66
  -4 -13   6   95.20    2.09
  -3  15  -3    3.88    1.12
  -3  15  -3    3.95    0.47
   4  13  -6   93.49    3.48
   3  15   3    4.41    0.56
   3 -15   3    4.15    0.44
  -3 -15  -3    3.90    0.18
   4 -13  -6   89.92    2.83
  -2 -10   9   30.12    2.00
  -2  10   9   27.78    1.05
   2 -10  -9   29.75    0.89
   2  10  -9   31.30    2.41
   2 -12  -8    0.48    0.40
  -2 -12   8    0.65    0.97
   2 -12  -8    0.78    0.33
  -2  12   8    0.68    0.40
   2  12  -8    1.25    0.64
   7   6  -5    0.39    0.38
   7  -6  -5    0.44    0.11
   7  -6  -5    0.36    0.12
   7  -6  -5    0.66    0.42
   7   6  -5    0.01    0.59
   7   6  -5    0.48    0.20
   7  -7  -4  467.38    9.20
   5   8   5   22.41    1.86
   7   7  -4  486.65   10.72
   7   7  -4  487.66    8.25
   7   7  -4  485.79    9.13
  -5  -8  -5   20.38    0.89
  -5   8  -5   20.88    1.29
  -5   8  -5   20.06    1.60
   7  -7  -4  463.61    7.57
   5  -8   5   22.30    1.76
   7  -7  -4  466.11    7.51
   6  10  -5  100.32    2.25
   6 -10  -5  100.91    3.35
   5  -5   6   87.61    3.39
  -5   5  -6   80.09    1.73
  -5   5  -6   78.97    2.56
  -5  -5  -6   80.83    1.79
   5   5   6   85.25    2.10
   5 -13  -4    0.38    0.88
   5  13  -4    0.60    0.96
  -7   3  -2   18.57    0.65
  -7  -3  -2   18.74    1.23
   7  -3   2   21.42    0.79
  -5  13   4    1.15    0.51
  -7   3  -2   17.96    0.59
  -7  -3  -2   17.81    0.67
   7   3   2   20.26    1.55
   2  17   1    4.13    0.50
  -1   4 -10    3.13    0.70
  -1  -4 -10    2.53    0.98
  -2  17  -1    2.05    0.84
   2  17   1    1.41    0.45
  -2  17  -1    1.74    0.68
   1   4  10    2.86    0.68
   2 -17   1    2.08    0.62
   1  -4  10    3.45    0.76
   4  15  -3   17.68    0.29
   4  15  -3   15.83    1.68
  -4  15   3   16.27    0.27
  -4  15   3   17.39    1.48
   4 -15  -3   17.92    1.50
   6   9  -6  338.44    6.55
   6  -9  -6  336.68    7.87
  -3  15   5    5.91    0.27
  -3 -15   5    7.53    1.29
   3 -15  -5    5.83    1.04
   3  15  -5    6.74    1.45
  -3  15   5    6.39    0.28
   3 -13  -7    2.03    0.47
  -3  13   7    1.69    0.14
  -3 -13   7    1.88    0.57
   3  13  -7    1.43    0.71
  -5  10  -4    1.12    0.35
  -1  11  -8   12.71    0.99
  -5  10  -4    1.42    0.53
   6  -5  -8    0.82    0.23
   6   5  -8    0.97    0.45
  -1 -11  -8   11.37    1.01
  -5 -10  -4    1.63    0.49
  -5 -10  -4    1.43    0.11
  -6  -5   8    0.92    0.35
   5 -10   4    1.76    0.45
   6  -5  -8    0.94    0.47
   5  10   4    0.60    0.54
   1  11   8   11.68    1.20
   1 -11   8   12.99    0.95
   4 -14  -5    0.26    0.46
   4  14  -5    1.56    0.57
   5  13   1   16.98    1.53
   5 -13   1   17.14    0.77
  -3  -7  -8  445.12   10.02
  -5  13  -1   18.13    1.54
  -3   7  -8  431.34    8.71
   3  -7   8  446.41    9.33
  -5  13  -1   13.59    0.61
   3   7   8  453.80    9.15
  -4 -12   7   19.51    0.93
   4 -12  -7   20.92    1.54
   4  12  -7   19.88    1.11
   1  15  -6    0.13    0.48
  -1 -15   6    0.68    0.86
   1 -15  -6    0.01    0.26
  -1  15   6    0.35    0.21
   2   0 -11    0.15    0.41
  -2   0  11    0.21    0.41
  -6   8  -3   46.65    0.91
  -6  -8  -3   49.44    1.27
   6   8   3   55.33    1.48
   6  -8   3   56.75    1.30
  -6  -8  -3   49.91    0.63
  -6   8  -3   51.61    2.09
   5   6  -9   53.25    1.48
  -6  11   0    4.08    1.04
  -5  -6   9   50.69    1.21
   6 -11   0    2.97    0.46
  -6  11   0    2.80    0.33
   5  -6  -9   48.81    1.39
   6  11   0    3.24    1.06
  -5   6   9   49.71    0.84
   5  -6  -9   52.92    0.93
   6 -11   0    4.29    1.17
  -2   1  11   24.73    0.93
  -2  -1  11   25.77    1.73
   2  -1 -11   27.72    0.97
   2   1 -11   27.15    1.04
  -7   7   0   -0.10    0.16
   7   7   0    0.13    0.68
   7  -7   0   -0.35    0.72
  -7   7   0   -0.47    0.36
   7  -7   0    0.10    0.23
  -4   5  10  318.45    5.77
   4   5 -10  374.46    7.32
   4  -5 -10  372.58    6.78
  -4  -5  10  341.32    6.26
   0 -12   8    7.77    1.47
   0 -12  -8    6.75    0.41
   0  12   8    7.55    0.50
   0  12  -8    7.17    1.63
  -1 -16   5  106.25    2.23
   1  16  -5  109.01    1.96
  -1  16   5  101.76    1.56
  -1  16   5  110.64    2.08
   1 -16  -5  106.67    2.52
   1  16  -5  109.00    2.48
   7   0  -7  128.18    2.29
   7   0  -7  139.03    2.14
  -6   0  -5    0.02    0.24
  -6   0  -5   -0.14    0.34
   6   0   5   -0.09    0.46
   7  -8  -2  237.65    4.52
   7  -8  -2  255.42    4.05
  -7   8   2  240.58    5.60
   7   8  -2  246.89    4.49
   7   8  -2  235.89    4.48
   7   8  -2  264.38    3.85
   6   6   4   94.84    2.17
   6  -6   4   95.60    2.04
  -6  -6  -4   83.35    1.37
   3   0   9  380.37    9.93
   1   0 -11   59.77    2.39
  -6  -6  -4   87.19    1.81
  -1   0  11   63.72    2.64
  -3   0  -9  356.66    8.37
  -6   6  -4   87.67    2.64
  -6   6  -4   85.01    1.55
  -1 -13  -7    7.68    0.48
   1 -13   7    6.43    0.76
  -1 -13  -7    7.59    0.38
   1  13   7    8.28    0.96
  -1  13  -7    8.46    0.84
  -3  10  -7  106.30    3.48
   6 -11  -4    0.23    0.83
  -3 -10  -7  110.76    2.17
   6  11  -4   -0.16    0.10
   6  11  -4   -0.17    0.45
   3 -10   7  111.79    2.58
   3  10   7  116.53    3.53
  -6   1  -5   25.19    0.70
   7  -1  -7    5.58    0.52
  -7   6  -1    2.03    0.48
  -6   1  -5   24.73    0.86
   6  -1   5   28.49    1.15
   7   6   1    3.02    0.55
  -6  -1  -5   23.62    0.61
   6   1   5   27.01    1.13
   7  -1  -7    6.24    0.33
  -6  -1  -5   25.08    1.51
   7   1  -7    5.76    0.47
   7   1  -7    5.28    0.40
  -7   6  -1    3.43    0.84
   7  -6   1    3.62    0.73
   4   0   8   95.62    2.43
  -4   0  -8   88.69    1.95
   7  -1  -7    5.25    0.43
  -4  15  -1    1.14    0.44
  -4  15  -1    1.72    0.94
   4  -7   7    6.29    0.85
   7   5  -6   24.32    0.59
   4   7   7    8.08    0.79
   4  15   1    1.45    0.51
   4 -15   1    0.87    0.23
   7   5  -6   25.55    0.83
   7  -5  -6   27.81    0.51
   4  15   1    1.09    0.46
  -4   7  -7    7.53    0.66
   7  -5  -6   24.66    0.90
   7  -5  -6   26.29    0.42
  -4  -7  -7    6.54    0.65
   0  18   0   82.25    1.43
   0  18   0   75.41    2.31
   1  -1 -11   19.43    1.51
  -3  -1  -9    5.88    1.30
  -1  -1  11   18.98    0.99
   1   1 -11   19.44    0.95
   3  -1   9    7.05    0.93
  -1   1  11   18.19    0.93
  -3   1  -9    5.97    0.75
   3   1   9    6.41    1.74
  -7   4  -2    0.77    0.48
  -7  -4  -2    0.38    0.27
  -2  -2  11  288.94    5.54
  -2   2  11  279.86    6.34
   7  -4   2    1.60    0.72
  -7  -4  -2    0.01    0.35
   2   2 -11  301.77    5.74
   7   4   2    0.54    0.46
  -7   4  -2    0.31    0.32
   2  -2 -11  297.51    5.39
   7  -8  -3   24.07    0.39
  -4   1  -8   13.90    1.52
   7  -8  -3   24.46    1.02
   7   8  -3   24.17    0.96
   4  -1   8   12.98    1.95
   4   1   8   13.33    1.04
   7  -8  -3   25.03    0.45
  -7   8   3   26.48    1.77
   7   8  -3   25.68    0.90
   7   8  -3   25.06    0.54
  -4  -1  -8   14.41    0.83
   3   7 -10    9.71    1.64
  -3   7  10    7.84    0.66
   3  -7 -10    9.46    0.64
  -3  -7  10    8.90    0.73
  -1  17  -3   53.88    2.03
  -1 -17  -3   53.25    1.20
  -1  17  -3   54.46    1.36
   1 -17   3   52.77    1.23
   1  17   3   52.46    1.79
   1  17   3   55.73    1.72
   0  15   6   35.30    0.78
   0  15  -6   36.15    1.09
   0 -15   6   35.91    1.99
   0  15  -6   36.42    1.31
   0 -15  -6   33.12    0.74
   0  16  -5    3.48    1.32
   0 -16   5    3.96    1.07
   0  10  -9   12.70    1.89
   0 -10  -9   12.89    0.94
   0  16   5    4.67    0.36
   0  10   9   11.69    0.64
   0 -10   9   13.58    1.69
   0 -16  -5    4.49    0.35
   0  16  -5    5.79    0.53
   2  17  -3    6.50    0.34
  -1 -14   7  143.44    2.94
   2 -17  -3    7.53    0.52
   2  17  -3    6.46    0.72
  -2  17   3    5.53    0.29
  -2  17   3    6.31    0.53
  -1  14   7  144.63    2.23
   1  14  -7  146.04    4.72
  -2  17   3    6.85    0.26
   1 -14  -7  140.55    2.40
  -3  12  -6  155.88    3.15
  -3 -12  -6  154.49    2.83
   3 -12   6  155.52    3.10
   3  12   6  158.20    3.03
  -3  12  -6  144.51    2.89
  -2  15   6   47.68    0.97
  -2 -15   6   50.09    1.42
   2 -15  -6   48.94    1.77
  -2  15   6   50.02    1.02
   2  15  -6   52.06    1.64
   6  -8  -7   39.34    2.05
  -1   5 -10   15.99    1.00
   1   5  10   11.35    1.59
   6   8  -7   38.91    1.24
   7  -2  -7    2.25    0.32
  -6  -2  -5   16.37    0.49
   7  -2  -7    2.54    0.25
  -6  -2  -5   18.00    0.80
  -1  -5 -10   13.32    1.33
  -6   2  -5   17.79    0.73
   7  -2  -7    2.54    0.46
   7   2  -7    3.22    0.68
  -6   2  -5   17.27    1.09
   1  -5  10   12.57    1.03
   7   2  -7    3.25    0.38
   6   2   5   18.49    0.98
   6  -2   5   18.07    0.97
   0  18  -1  444.18    9.75
   0  18   1  442.62    8.21
   0  18   1  466.85    9.28
   0  18   1  438.11    8.32
   0  18  -1  455.48    8.43
  -7   8   1  142.40    2.16
   7  -8  -1  146.62    2.87
  -7   8   1  145.28    2.74
   7  -8  -1  147.98    2.54
   7   8  -1  151.62    3.77
  -1  -2  11    9.85    0.83
   1   2 -11    9.93    0.81
  -3   2  -9    0.62    0.53
   3  -2   9    0.58    0.63
   3   2   9    0.11    0.59
  -3  -2  -9    0.86    0.51
  -1   2  11   10.27    0.76
   1  -2 -11   10.61    0.67
  -2 -12  -7   61.96    1.33
   2  12   7   65.18    2.29
   2 -12   7   61.60    1.70
  -2  12  -7   60.80    1.70
  -4  -2  -8    9.83    0.77
   4   2   8   10.26    0.97
  -4   2  -8   11.38    1.40
   0   7 -10   77.06    2.04
   0   7  10   77.05    2.58
   0  -7  10   78.21    2.11
   0  -7 -10   75.97    1.48
   4  -2   8   12.74    1.85
   5   9  -8  878.01   19.52
  -5  -9   8  832.48   17.85
   5  -9  -8  820.64   19.82
  -3  16  -2    2.33    0.37
  -3  16  -2    2.74    0.97
   3 -16   2    1.74    0.60
   3  16   2    2.07    0.51
   3  16   2    2.22    0.48
  -1  -9  -9   36.24    1.52
   3 -10  -9   42.98    0.63
  -3  10   9   38.56    0.62
   1  -9   9   36.20    1.43
  -1   9  -9   34.52    1.39
   1   9   9   36.94    1.89
  -3 -10   9   42.51    2.16
   3 -10  -9   43.15    1.19
   3  10  -9   47.12    2.63
  -5  -6  -6   19.18    1.50
  -5   6  -6   18.60    1.44
  -5   6  -6   16.22    0.78
   5   6   6   17.78    1.83
   5  -6   6   18.39    1.83
   2 -10   8   59.04    2.93
   5  14  -2   11.16    1.32
   5 -14  -2   11.42    0.79
  -5  14   2   11.55    0.76
  -2 -10  -8   59.49    1.32
  -2  10  -8   57.23    1.67
   2  -7   9  130.51    3.00
   2  10   8   60.37    2.36
   2   7   9  130.79    2.77
  -5  14   2   10.23    0.20
   5  14  -2   10.90    1.52
  -2  -7  -9  125.02    2.39
  -2   7  -9  123.97    2.74
  -3   0  11   64.16    2.09
   3   0 -11   69.30    2.33
  -5  14   1   22.35    0.32
   5 -14  -1   25.10    1.06
  -5  14   1   27.32    1.00
   5  14  -1   25.96    0.99
   5  14  -1   26.06    1.04
   5 -14  -1   26.12    0.55
   2  -3 -11   27.72    1.45
   2   3 -11   29.20    1.15
  -2  -3  11   28.01    1.08
  -5   0  10    0.20    0.23
  -2   3  11   27.36    0.91
   5   0 -10   -0.11    0.56
  -3  16   4    7.92    0.36
   2   8 -10   33.81    1.39
   7   7  -5   56.02    1.33
   3  16  -4    8.50    0.80
   3 -16  -4    8.44    0.60
   2  17   2  151.82    2.68
  -2   8  10   32.21    1.26
   2 -17   2  148.30    3.19
  -2  -8  10   33.63    2.08
   2  -8 -10   33.85    0.70
  -2  17  -2  141.73    2.52
   2  17   2  140.88    3.56
   7   7  -5   51.95    1.15
  -2  17  -2  152.93    3.80
   7   7  -5   54.52    1.14
   7  -7  -5   54.80    1.37
   3  16  -4    8.44    0.59
  -3  16   4    8.15    0.31
   1  18   0    7.21    0.34
  -1  18   0    7.37    0.87
  -1  18   0    7.53    0.50
   1  18   0    6.22    1.04
   6   6  -8    7.43    1.16
  -3  -1  11    0.96    0.44
  -6  -6   8    6.68    0.52
  -3   1  11    2.21    0.40
   3   1 -11    1.59    0.90
   6  -6  -8    7.16    0.22
   3  -1 -11    1.29    0.79
   6  -6  -8    6.85    0.17
   6  -6  -8    7.60    0.67
  -3  12   8    0.42    0.13
   3  12  -8    1.26    1.12
  -3 -12   8    0.69    0.91
   2  14  -7   34.49    2.45
  -2  14   7   34.55    0.87
   3 -12  -8    0.38    0.41
   2 -14  -7   34.34    0.94
  -2 -14   7   34.10    2.04
   2  16  -5    1.51    0.60
   2  16  -5    1.64    0.59
  -2 -16   5    1.62    0.53
   2 -16  -5    1.11    0.38
  -2  16   5    1.27    0.34
  -2  16   5    1.50    0.32
  -1   8  10   10.26    1.04
   4 -15  -4   19.70    0.87
   4  15  -4   18.98    1.02
  -5  -1  10    1.02    0.50
   1  -8 -10    8.92    0.81
   5   1 -10    0.04    0.69
  -1  -8  10    9.58    1.60
   4  15  -4   20.77    0.39
  -5   1  10    0.24    0.43
   5  -1 -10    0.78    0.32
   5 -12  -6    4.57    0.65
   1   8 -10    7.46    1.68
   5  12  -6    5.91    0.74
  -6   0   9   -0.36    0.39
   1  18  -1    0.96    0.45
   1  18  -1    1.04    0.25
  -1  18   1    1.16    0.58
   1 -18  -1    1.23    0.36
   6   0  -9   -0.03    0.25
  -1  18   1    1.36    0.64
   4 -13   4   31.22    1.51
  -4  13  -4   29.65    1.10
  -4  13  -4   27.39    0.80
   4  13   4   28.75    1.03
  -4  14  -3   33.86    0.82
   4 -14   3   37.79    0.89
   4  14   3   38.52    1.16
  -4  14  -3   38.81    1.21
  -6   1   9    0.32    0.35
   6  -1  -9    0.62    0.27
  -4 -10  -6  134.80    3.53
   6   1  -9    0.65    0.32
   4  10   6  139.68    2.84
  -4  10  -6  127.31    3.44
   7   3  -7    1.40    0.33
  -4  10  -6  131.95    3.86
   7  -3  -7    1.41    0.14
   7   3  -7    1.67    0.35
   4 -10   6  135.75    2.83
   7  -3  -7    1.15    0.35
   7  -3  -7    1.23    0.80
  -6  -1   9    0.43    0.42
   7   8  -4  527.22   11.41
  -6  -3  -5   13.41    0.41
  -6   3  -5   15.02    1.08
   7   8  -4  538.13   10.72
   6  -3   5   15.24    0.89
  -6   3  -5   14.64    1.16
  -4  11   8   22.98    0.33
   7   8  -4  530.10    9.20
   6   3   5   15.72    1.65
   7  -8  -4  511.77   11.85
  -6  -3  -5   14.31    0.74
  -4 -11   8   25.90    1.02
   4  11  -8   28.15    1.25
   4 -11  -8   24.09    1.67
   1  17  -4   -0.03    0.25
   3  -3   9   93.56    2.52
   4  -9  -9   62.02    1.54
   1  -3 -11   55.63    1.30
  -3   3  -9   92.76    2.16
  -1   3  11   54.91    2.28
   3   3   9   95.17    2.40
   1   3 -11   56.79    1.58
   1 -17  -4   -0.42    0.45
  -1  17   4   -0.01    0.20
   4  -9  -9   62.20    0.95
   4   9  -9   65.95    1.82
  -1 -17   4    0.29    0.40
  -4  -9   9   60.92    2.39
   1  17  -4    0.37    0.43
  -4   9   9   56.46    0.92
  -1  17   4    0.43    0.34
  -3  -3  -9   90.99    2.03
  -1  -3  11   61.15    1.65
   0  14   7   61.25    1.16
  -6  10  -2   16.10    0.73
   6  10   2   17.52    1.58
   0 -14  -7   59.95    1.60
   6 -10   2   19.27    1.06
   0 -14   7   63.09    1.64
   0  14  -7   64.05    2.98
  -6  10  -2   17.47    0.85
  -4   3  -8    4.02    0.62
   4   3   8    3.45    0.76
   4  -3   8    3.39    1.46
  -4  -3  -8    3.67    0.61
  -4   6  10    0.66    0.19
  -4  -6  10    0.85    0.43
   3  -2 -11   13.02    0.62
   4  -6 -10    1.54    0.41
   4   6 -10    1.20    0.59
  -3   2  11   11.32    1.02
   3   2 -11   13.81    1.43
  -3  -2  11   12.58    0.68
  -7   5  -2    1.11    0.38
  -5   2  10    3.15    0.49
   5  -2 -10    3.71    0.67
   7  -5   2    1.95    0.41
   5   2 -10    4.36    0.94
  -7  -5  -2    1.31    0.41
  -5  -2  10    3.69    0.67
  -7  -5  -2    0.91    0.26
   7   5   2    1.15    0.50
  -7   5  -2    1.27    0.50
   0 -17  -4    1.79    0.51
   0  17  -4    1.54    0.55
   0 -17   4    1.73    0.89
   5  13  -5   54.58    2.60
   5 -13  -5   55.28    1.45
   0  17   4    1.78    0.56
   0  17   4    2.48    0.59
   0  17  -4    1.91    0.74
   5  14  -3   55.32    0.67
   5   9   5   19.20    0.97
  -5  -9  -5   18.25    0.84
   5  -9   5   19.89    0.90
  -5  14   3   53.63    2.25
   5 -14  -3   52.40    1.42
  -5   9  -5   19.02    0.69
  -5   9  -5   18.40    0.88
   5  14  -3   49.85    1.48
   1  18   1   52.03    1.93
   1  18   1   54.04    1.15
  -1  18  -1   56.15    1.25
   1  18   1   55.25    0.92
  -1  18  -1   56.57    1.23
   5   7  -9   74.32    2.90
  -6  12   2   10.76    0.76
  -5   7   9   67.23    0.97
   6 -12  -2   11.14    0.18
   5  -7  -9   71.61    1.76
   5  -7  -9   76.90    1.10
   6  12  -2   10.29    0.79
   6 -12  -2   10.07    0.80
  -6  12   2   10.30    0.16
   6  12  -2   12.15    0.73
  -5  -7   9   72.17    1.54
  -2  15  -5  463.01    9.23
   2  15   5  471.12   10.18
  -2  15  -5  469.73    9.30
  -2 -15  -5  442.62    8.08
   2 -15   5  457.36    9.00
   7   6  -6    3.59    0.52
  -3   8  -8   78.72    1.95
  -3  -8  -8   77.35    2.67
  -6   2   9   10.38    0.53
  -5  12  -3    1.05    0.26
   7  -6  -6    3.91    0.54
   6 -11   1   12.73    0.75
  -5  12  -3    0.00    0.48
   5  12   3    0.20    0.75
   7   6  -6    3.80    0.49
   3   8   8   81.44    1.97
   6   2  -9   10.89    0.58
  -6  11  -1   11.85    0.75
   7   0   3    8.84    0.68
  -7   0  -3    9.25    0.70
   6  11   1   12.02    1.38
   3  -8   8   79.65    2.17
   6  -2  -9   11.40    0.73
  -6  -2   9   10.70    0.45
   5 -12   3    0.01    0.53
  -6  11  -1   10.64    0.52
  -7   0  -3    8.27    0.54
  -5 -11   7    6.76    1.22
   5 -11  -7    7.58    0.70
   5  11  -7    7.35    0.80
   5 -14   0   53.73    1.05
  -5  14   0   56.96    1.41
  -5  14   0   47.16    0.88
   5  14   0   55.48    1.49
   5  14   0   56.61    1.41
   5 -14   0   56.11    1.54
   0  18   2    4.07    0.38
   0  18  -2    3.48    0.57
   0  18  -2    5.01    0.43
   0  18   2    4.27    0.44
   0 -18  -2    3.25    0.64
  -7  -1  -3   56.93    0.96
   7  -1   3   62.75    1.49
   7   1   3   63.57    1.52
  -7   1  -3   56.89    1.54
  -7   1  -3   56.44    1.78
  -7  -1  -3   57.38    1.23
  -2   0 -10   12.20    0.84
   2   0  10   13.20    1.05
  -6   7  -4   61.93    1.20
  -6  -7  -4   63.83    0.98
   6   7   4   72.26    1.76
  -6   7  -4   64.60    1.48
  -6  -7  -4   65.61    1.51
   6  -7   4   70.23    1.60
  -1  11   9    5.15    0.41
   1 -11  -9    5.85    0.34
   1  11  -9    5.65    0.86
  -1 -11   9    5.75    0.74
  -6  12   1    1.84    0.19
  -2  -4  11   12.95    1.49
   2   4 -11   12.85    1.63
   6  12  -1    1.73    1.05
  -6  12   1    2.06    0.53
   6 -12  -1    2.33    0.58
  -2   4  11   11.87    0.62
   2  -4 -11   12.72    0.59
   6  12  -1    2.17    0.52
   6 -12  -1    1.89    0.24
  -7   8   0   20.47    0.83
   3  17  -1   42.21    0.70
  -7   7  -1    7.37    1.04
   7  -8   0   21.47    0.92
  -3  17   1   45.80    1.84
   7  -8   0   20.83    0.95
   7   8   0   22.56    0.87
   3  17  -1   42.30    1.23
  -7   8   0   20.25    0.40
   7   7   1    5.69    0.64
   3 -17  -1   41.48    1.16
   7  -7   1    9.37    0.81
  -7   7  -1    6.75    0.31
  -3  17   1   39.45    0.68
   5  13   2   55.44    2.25
  -5  13  -2   52.75    1.41
  -5  13  -2   45.64    1.17
   5 -13   2   54.51    1.00
   0   0 -11   -0.58    0.47
   2  -1  10   98.22    2.51
   0   0  11    0.70    0.56
  -2 -16  -4  268.33    4.50
  -2  -1 -10   97.00    2.12
   2   1  10   99.18    3.77
   6 -10  -6  390.23    7.61
   2 -16   4  277.66    5.04
  -2  16  -4  270.65    6.32
  -2  16  -4  290.01    5.46
   6  10  -6  400.86    7.84
  -2   1 -10   98.36    2.17
   2  16   4  289.02    5.15
  -2 -11   9    0.89    0.60
   2  11  -9   -0.11    0.56
  -2  11   9    2.40    0.28
  -1  18   2   16.89    0.53
  -5   0  -7   26.11    0.98
  -1  18   2   16.51    0.78
  -1  18   2   18.01    0.60
   1 -18  -2   15.70    0.61
   2 -11  -9   -0.12    0.35
   2 -11  -9    0.42    0.31
   1  18  -2   16.25    0.82
   5   0   7   29.85    1.29
   1  18  -2   17.83    0.85
   6  12  -3    5.33    0.71
  -6  12   3    5.60    1.24
   6  12  -3    6.10    1.12
   6 -12  -3    5.28    1.26
   1  -6  10   32.72    2.41
  -1  -6 -10   32.59    0.97
   1   6  10   32.69    1.16
  -1   6 -10   32.32    2.26
   4  12   5   42.01    1.26
   3   3 -11   19.55    1.64
   4 -12   5   42.47    1.20
   0  -1 -11   43.03    1.23
   0  -1  11   43.77    2.44
  -3  -3  11   17.99    1.38
   0   1 -11   41.86    2.20
  -4  12  -5   39.45    1.03
  -3   3  11   17.45    1.09
   0   1  11   43.44    1.41
  -4  12  -5   43.18    1.29
  -4 -12  -5   41.49    1.14
   3  -3 -11   19.03    0.66
  -4 -12  -5   40.59    0.61
   6  11  -5  345.39    6.78
   6  -9   3   20.69    0.74
   6 -11  -5  341.35    6.66
  -6   9  -3   21.52    1.49
   6   9   3   20.94    1.66
  -6   9  -3   18.57    0.54
   5   1   7   45.66    2.58
  -5  -1  -7   44.29    1.23
   5  -1   7   43.19    1.51
  -5   1  -7   41.90    1.22
  -5   3  10    0.11    0.30
   5  -3 -10    0.05    0.21
  -5  -3  10    0.07    0.27
   5   3 -10    0.40    0.68
  -7   2  -3    5.63    0.77
  -7  -2  -3    6.97    0.54
   7   4  -7   52.17    1.01
   7  -4  -7   58.92    0.97
   7   2   3    6.33    0.64
   7  -4  -7   55.52    0.82
   7  -2   3    5.75    0.61
  -7  -2  -3    6.73    0.94
   7   4  -7   56.95    1.81
  -7   2  -3    6.94    0.83
   7  -4  -7   51.68    1.26
   1 -13  -8   59.34    1.22
   4   8   7   -0.04    0.86
  -6   4  -5    2.71    0.80
  -1 -13   8   59.30    1.65
   6  -4   5    2.84    0.61
  -4   8  -7    0.07    0.39
   4  -8   7    0.14    0.49
   1  13  -8   62.00    1.86
  -1  13   8   61.40    1.08
   1 -13  -8   59.85    0.96
  -6  -4  -5    3.04    0.24
   8   0  -3    0.14    0.25
  -4  -8  -7    0.11    0.38
  -6  -4  -5    2.94    0.53
  -6   4  -5    2.84    0.45
   8   0  -3    0.01    0.40
   8   0  -3    0.01    0.39
  -4   8  -7    0.09    0.43
   6   4   5    3.18    1.17
   8   0  -2    8.52    0.77
   8   0  -2    7.99    0.74
   3  17   0    6.03    0.66
  -3  17   0    6.10    0.59
   3  17   0    6.23    0.58
  -3  17   0    5.55    1.04
  -3  -4  -9  358.87    6.90
   1  -4 -11   -0.13    0.32
   1   4 -11    0.58    0.47
  -1  -4  11    0.71    0.99
   3 -17   0    6.56    0.54
   3   4   9  379.23    7.73
   3  -4   9  386.75    8.06
  -1   4  11    0.28    0.78
  -3   4  -9  366.59    8.71
   4 -15   2   44.61    0.85
  -4  15  -2   39.58    0.79
  -4  15  -2   44.32    1.26
   4  15   2   45.41    1.22
   6  -3  -9    1.07    0.47
   6   3  -9    1.65    0.40
  -6  -3   9    1.02    0.57
  -6   3   9    1.20    0.17
   6  -3  -9    0.89    0.41
  -3  17   2   79.86    1.45
  -3  17   2   87.45    1.15
   2  14   6   80.48    1.65
   4  -4   8    3.97    1.46
   2 -14   6   83.79    1.86
   3 -17  -2   84.08    1.74
   3  17  -2   80.84    1.89
   8  -1  -3   57.15    1.36
   3  -8 -10   46.80    1.08
  -2 -14  -6   76.60    1.11
  -3  -8  10   44.11    1.27
   8  -1  -3   58.84    0.97
  -3   8  10   39.33    0.72
  -3  17   2   87.70    1.78
  -2  14  -6   81.98    2.92
   4   4   8    3.45    1.37
   8   1  -3   56.86    1.50
   3   8 -10   45.50    1.57
  -4   4  -8    3.34    0.61
   3  17  -2   86.20    1.36
  -4  -4  -8    4.76    0.60
   8   1  -3   57.35    1.05
  -2  14  -6   83.22    1.88
   8   1  -3   56.35    1.04
   8  -1  -3   56.59    1.12
  -5  11  -4    2.21    1.05
   8   1  -2   64.87    1.56
   8  -1  -2   64.50    1.78
   8  -1  -2   69.34    1.61
   8   1  -2   65.98    1.19
  -5  11  -4    2.86    0.66
   5 -11   4    3.25    0.88
   5  11   4    2.47    1.07
   1 -16   5   38.66    1.14
  -1  16  -5   38.36    1.26
   1  16   5   41.92    0.94
  -2   2 -10   -0.86    0.94
  -7   9   2  101.30    3.06
   2   2  10   -0.57    1.17
   2  -2  10    1.56    0.68
  -2  -2 -10    0.71    0.46
  -1 -16  -5   38.95    1.02
   7   9  -2  103.66    3.19
   7  -9  -2  100.49    2.16
   7  -9  -2  104.93    1.30
  -1  16  -5   41.91    1.15
   7   9  -2  104.12    2.93
  -3  15  -4   -0.45    0.42
  -3  15  -4    0.57    0.33
   4  16  -1    0.18    0.38
   4  16  -1    0.00    0.43
  -4  16   1    0.00    0.21
   4 -16  -1    0.14    0.76
  -4  16   1   -0.05    0.35
   3  15   4    0.00    0.36
   3 -15   4    0.34    0.59
  -3 -15  -4    0.10    0.14
   0   2  11    7.48    0.76
   0  -2  11    7.62    0.82
   0   2 -11    6.51    1.41
   0  -2 -11    8.57    0.66
  -5   7  -6    0.57    0.40
  -5  -2  -7   92.06    1.96
  -5   7  -6    0.83    0.45
  -5  -7  -6    1.46    0.83
   5  -7   6    1.23    1.06
  -5   2  -7   91.17    2.84
   5   2   7   98.31    3.63
   5   7   6    1.54    0.58
   5  -2   7   98.08    2.36
   2 -13  -8    4.31    0.47
  -2 -13   8    3.74    0.63
  -2  13   8    2.49    0.45
   2  13  -8    3.21    0.80
   1 -15   6    8.54    0.69
  -1  15  -6    7.24    0.67
   1  15   6    8.01    0.88
  -1 -15  -6    7.86    0.33
  -1  15  -6    7.22    1.41
   7   9  -3   41.84    1.12
   2  17  -4   23.41    1.07
   2 -17  -4   22.63    1.27
  -2  17   4   23.23    0.70
   7  -9  -3   41.51    2.13
  -2 -17   4   24.45    0.96
   7   9  -3   42.64    0.64
   7  -9  -3   40.48    0.42
   7   9  -3   43.92    1.22
  -2  17   4   22.87    0.66
   7  -9  -3   42.81    0.46
  -7   9   3   42.48    1.26
   2  17  -4   25.37    0.96
  -1 -12  -8    1.30    0.34
  -1  12  -8    1.41    1.15
   1 -12   8    0.84    0.57
   1  12   8    1.05    0.39
  -4  16   2   10.90    0.68
   4  16  -2   10.62    0.24
   4 -16  -2    9.51    0.72
   4  16  -2   11.58    0.78
  -4  16   2    8.60    0.20
   3 -14   5   13.45    1.26
  -3  14  -5   13.42    0.73
  -3  14  -5   15.80    1.51
   3  14   5   12.77    0.72
   0   8 -10    7.00    1.62
   0   8  10    6.93    0.59
   0  -8 -10    7.70    0.51
   0  -8  10    7.29    0.84
   8  -2  -3    7.54    0.47
  -6  -7   8    0.62    0.37
   6   7  -8   -0.24    0.41
   8  -2  -3    7.06    0.54
   6  -7  -8    0.14    0.75
   8  -2  -3    6.92    0.55
   8   2  -3    6.57    0.72
   8   2  -3    6.64    0.35
   8   2  -3    5.30    0.42
   8  -2  -2   11.97    0.98
  -4 -14   6    5.29    0.66
   8   2  -2   11.92    0.42
   8   2  -2   13.53    0.53
   4 -14  -6    5.69    0.60
   8  -2  -2   13.24    0.44
   4  14  -6    5.29    1.40
   2  -8   9    6.30    0.90
  -2   8  -9    7.20    0.84
  -2  -8  -9    8.57    0.61
   2   8   9    9.68    0.75
   7   3   3    2.48    0.53
   6  -9  -7   58.60    1.51
   7  -3   3    2.53    0.49
  -7   3  -3    2.30    0.67
  -7   3  -3    2.81    0.36
  -3  15   6    4.26    0.25
  -3 -15   6    5.19    0.65
  -7  -3  -3    1.98    0.40
  -7  -3  -3    2.64    0.45
   6   9  -7   59.29    1.52
  -3  15   6    4.06    0.24
   3  15  -6    4.52    0.75
   3 -15  -6    3.97    0.51
  -7   9   1   62.20    1.47
   7   9  -1   67.28    1.58
  -7   9   1   61.69    0.97
   7  -9  -1   66.95    1.25
   7  -9  -1   62.85    1.57
   7   9  -1   65.89    1.50
   6 -12   0    8.30    0.78
   6 -12   0    8.90    0.29
   6  12   0    9.55    1.27
  -6  12   0    8.77    1.25
   6  12   0    8.72    0.75
   8   0  -4   74.45    1.55
   8   0  -4   70.03    1.81
  -6  12   0    8.13    0.37
   8   0  -4   71.31    1.59
   5  14  -4   46.90    1.41
   7   8  -5   21.31    0.74
  -1 -18  -2   67.87    1.11
   1 -18   2   78.14    1.52
  -7  -6  -2   32.81    0.44
  -1  18  -2   72.04    1.53
   1  18   2   73.64    1.52
   7  -8  -5   20.02    0.92
  -5  14   4   49.71    1.35
   7  -6   2   34.77    1.47
  -1  18  -2   76.68    1.52
  -7   6  -2   32.45    0.68
   1  18   2   75.49    1.42
  -7   6  -2   34.52    0.94
   7   8  -5   20.87    0.86
   7   6   2   35.91    1.86
   5 -14  -4   47.08    1.31
   7   8  -5   22.38    0.64
  -3  11  -7   73.18    1.82
   3  11   7   74.87    1.74
   3 -11   7   72.22    2.92
  -3  11  -7   67.85    1.72
  -3 -11  -7   70.25    1.53
   3  -4 -11   13.84    0.93
  -8   0   1   -0.40    0.44
   3   4 -11   15.19    0.87
  -3  -4  11   11.54    0.73
   8   0  -1    0.00    0.25
  -3   4  11   12.24    0.51
   8   0  -1    0.09    0.23
   2  -3  10   -0.43    0.52
  -2  -3 -10    0.67    0.45
   2   3  10    0.32    0.48
  -2   3 -10    0.32    0.98
   8   1  -4   29.08    1.00
   8  -1  -4   28.03    0.77
   4 -16   0   10.97    0.79
   4  16   0   11.92    0.76
  -4  16   0    9.58    0.53
   4 -16   0   11.73    0.33
  -4 -13   7    0.98    0.51
   4 -13  -7    1.37    0.47
  -4  16   0   12.07    1.27
   8  -1  -4   30.14    0.92
   8   1  -4   29.58    1.07
   4  16   0   11.01    1.26
   8   1  -4   29.01    1.09
   4  13  -7    1.09    0.63
   8  -1  -4   30.23    0.57
  -5  -4  10   40.57    0.95
  -5   4  10   40.46    0.64
   5  -4 -10   46.02    0.77
   5   4 -10   44.25    1.22
  -3 -14   7   47.50    2.19
  -2   5  11   22.89    1.28
  -3  14   7   43.89    0.69
   2   5 -11   24.63    1.14
   2  -5 -11   25.92    0.72
   3 -14  -7   46.19    1.16
  -2  -5  11   23.67    1.81
   3  14  -7   49.42    1.63
  -3  14   7   44.34    0.74
  -2  18   1    8.32    0.69
   8  -1  -1    0.41    0.27
   8  -1  -1    0.64    0.28
  -2  18   1    8.75    0.54
   2  18  -1    7.23    0.63
   8   1  -1   -0.05    0.30
   8   1  -1    0.47    0.44
   2 -18  -1    8.60    1.01
  -8   1   1    0.46    0.26
   2  18  -1    7.35    0.46
  -4  -7  10    1.99    0.48
   0  -3  11    3.59    0.71
   4  -7 -10    1.73    0.20
   0   3 -11    2.78    0.68
  -4   7  10    1.45    0.34
   4   7 -10    2.17    0.61
   0  -3 -11    4.09    0.52
   0   3  11    2.39    1.14
  -1  17  -4   16.02    1.49
   5  -3   7   35.57    1.40
  -1 -17  -4   17.04    0.42
  -5  -3  -7   32.16    1.80
  -1  17  -4   16.96    0.77
   1 -17   4   19.17    0.79
   1  17   4   16.82    0.67
   5   3   7   34.71    1.35
  -5   3  -7   31.40    1.02
   1  17   4   19.73    1.09
  -2  18   0   19.05    0.70
   2  18   0   18.32    0.57
   2  18   0   18.78    1.38
   2  18   0   18.05    0.70
  -2  18   0   17.11    0.55
   6  -4  -9   83.43    1.12
   0 -11   9   56.04    2.67
  -2  -9  10   24.70    1.08
   2   9 -10   25.87    1.24
   2  -9 -10   25.22    0.88
   6  12  -4    5.33    0.24
   0  11   9   56.15    1.83
   6  12  -4    5.61    1.28
  -6   4   9   76.45    1.19
   0 -11  -9   56.53    1.05
   0  11  -9   56.70    1.76
   6  -4  -9   76.98    2.59
   6 -12  -4    6.50    0.67
  -6  -4   9   77.36    1.95
  -2   9  10   24.61    1.05
   6   4  -9   81.26    2.40
   5  10  -8  163.85    3.39
   5 -14   1    6.77    0.57
   5 -10  -8  152.62    3.04
   5  14   1    8.57    1.20
   5  14   1    7.44    0.70
  -5  14  -1    8.68    0.68
  -5  14  -1    6.04    0.26
  -5 -10   8  160.21    3.08
   2  17   3   36.63    1.02
   2  17   3   40.31    1.00
  -2  17  -3   36.93    1.02
  -1 -10  -9   32.03    0.85
  -2 -17  -3   37.38    0.75
  -1  10  -9   28.50    2.25
   1 -10   9   31.18    1.30
   2 -17   3   38.89    1.52
   1  10   9   31.47    0.99
  -2  17  -3   39.61    1.12
  -3  16  -3   13.31    0.77
   3  17   1   24.73    0.84
   3 -17   1   23.25    0.56
   3  16   3   13.10    0.68
  -3  17  -1   25.71    0.89
   3 -16   3   12.66    0.55
  -3  17  -1   21.68    0.98
   3  17   1   23.19    0.89
  -3  16  -3   13.23    0.59
   0 -13  -8   29.43    0.73
   0 -13  -8   30.83    1.09
   0  13  -8   31.70    1.32
   0 -13   8   30.12    2.03
   0  13   8   31.43    1.26
   1  -9 -10   14.23    0.50
  -1   9  10   12.83    0.59
   1   9 -10   13.31    1.05
  -1  -9  10   10.83    1.63
   8  -3  -3   15.68    0.64
   8  -3  -3   16.08    1.11
   8  -3  -3   16.64    0.41
   8   3  -3   14.88    0.94
   7  -5  -7    2.65    0.21
   7   5  -7    2.61    0.55
   7  -5  -7    2.50    0.16
   8   3  -3   15.54    0.43
   8   3  -3   15.56    1.01
   7  -5  -7    2.89    0.90
   7   5  -7    2.73    0.80
  -6   5  -5   15.06    0.64
   7   7  -6   12.24    0.69
  -6  -5  -5   14.74    0.35
   6   5   5   17.88    0.95
   7   7  -6   13.16    0.63
  -8   3   2  110.69    1.97
   8  -3  -2  111.45    2.75
  -6  -5  -5   16.06    1.34
  -6   5  -5   15.56    0.69
   8   3  -2  115.64    2.67
   8  -3  -2  118.52    2.22
   7  -7  -6   12.86    0.73
   6  -5   5   16.35    0.90
   8   3  -2  114.18    1.67
   8   2  -4    1.80    0.55
   8   2  -4    1.30    0.49
   3   5   9   -0.43    1.03
  -1   5  11    0.26    0.35
  -3  -5  -9    0.42    0.42
   8  -2  -4    1.54    0.36
   8  -2  -4    1.12    0.37
  -1  -5  11   -0.14    0.49
  -3   5  -9   -0.04    0.49
   3  -5   9   -0.27    0.59
   8   2  -4    1.81    0.52
   1   5 -11    0.43    0.92
   8  -2  -4    1.24    0.38
   1  -5 -11   -0.37    0.57
  -3  17   3   16.41    0.45
   4 -15  -5   15.93    1.36
  -4   0  11    0.98    0.58
  -3  17   3   16.45    0.52
  -3  17   3   16.70    0.75
   4  15  -5   16.23    0.96
   3  17  -3   17.03    0.58
   3 -17  -3   17.08    1.30
   4   0 -11   -0.11    0.33
   3  17  -3   15.96    1.63
  -4  -5  -8   14.71    1.44
  -4   5  -8   14.66    1.48
   4   5   8   16.54    1.01
   4  -5   8   14.45    1.95
   7   9  -4   75.11    1.56
   7  -9  -4   71.29    1.71
  -8   2   1   61.51    1.71
   8   2  -1   64.20    1.26
   8  -2  -1   61.78    1.23
   7   9  -4   70.18    1.68
   7   9  -4   72.20    1.11
   8  -2  -1   65.79    1.65
   8   2  -1   64.29    1.05
  -4  16   3   26.14    0.38
   4  16  -3   26.19    1.09
   4  16  -3   26.90    0.54
  -4  16   3   27.76    0.96
   4 -16  -3   27.24    0.96
   0  18  -3   13.89    0.57
  -3  11   9   20.22    0.40
   3  11  -9   22.45    2.14
   0  18   3   13.38    0.48
   0  18  -3   12.34    1.41
   0 -18  -3   13.31    0.78
   0 -18   3   11.81    1.21
   0  18   3   12.67    0.52
   3 -11  -9   23.38    0.57
   3 -11  -9   23.52    0.88
  -3 -11   9   22.10    0.98
   5  -8  -9  538.49   10.98
   4   1 -11   17.12    0.75
   3 -16  -5   73.55    2.30
  -5   8   9  517.23    8.83
  -3  16   5   74.02    1.05
   5  -8  -9  561.33    9.73
   3  16  -5   80.34    1.26
  -3 -16   5   76.92    1.75
   3  16  -5   73.99    3.01
   5   8  -9  587.82   12.00
  -4  -1  11   15.76    0.62
  -4   1  11   15.59    0.54
  -5  -8   9  551.13   12.01
   4  -1 -11   17.42    0.66
  -3  16   5   69.53    1.04
  -1  18   3    0.92    0.25
  -1  18   3    1.22    0.41
   1  18  -3    1.37    0.28
  -1 -18   3    1.09    0.44
   1  18  -3    1.28    0.91
   1 -18  -3    0.86    0.32
   2 -11   8   28.91    2.14
   2  11   8   28.00    0.98
  -2 -11  -8   29.35    0.86
  -2  11  -8   27.83    2.06
   2  18  -2   21.15    0.46
  -2  18   2   20.57    0.68
   1  14   7    0.58    0.33
   1 -14   7    0.03    0.47
  -1  14  -7   -0.19    0.51
   2  18  -2   19.83    0.91
  -2  18   2   20.98    0.81
  -1 -14  -7    0.64    0.38
  -1 -14  -7    0.29    0.27
  -2  18   2   22.15    0.75
   2 -18  -2   19.54    1.25
  -7   4  -3    6.06    0.42
  -7   4  -3    6.20    0.84
  -7  -4  -3    5.67    0.42
   7   4   3    5.62    0.64
   7  -4   3    6.55    0.56
  -7  -4  -3    7.40    0.54
  -1  -7 -10    1.62    0.43
   1  -7  10    2.39    1.30
   1   7  10    2.23    0.55
  -1   7 -10    2.97    0.66
   3 -13   6    0.15    0.42
   4 -10  -9  244.73    4.56
  -3  13  -6    1.02    0.50
  -3  13  -6    0.69    0.79
  -3 -13  -6    0.29    0.25
   3  13   6    0.23    0.72
   6   8   4    0.31    0.82
   6  -8   4    0.06    0.70
  -6  -8  -4    0.27    0.14
  -6   8  -4   -0.17    0.38
  -3 -13  -6    0.57    0.37
  -4  10   9  209.44    3.13
  -6   8  -4    0.08    0.47
   4  10  -9  258.18    5.10
   4 -10  -9  248.28    3.68
  -4 -10   9  245.67    4.51
  -6  -8  -4    0.01    0.38
  -1  16   6   20.47    0.76
  -1  16   6   17.93    0.45
   1  16  -6   19.48    1.07
  -1 -16   6   20.45    0.92
   1  16  -6   20.14    0.74
   1 -16  -6   18.55    0.60
  -3  -9  -8   41.83    1.90
   7  -8   1    4.47    0.70
  -3   9  -8   41.47    1.33
   3   9   8   44.16    2.23
  -7   8  -1    3.94    0.25
  -7   8  -1    4.45    0.95
   3  -9   8   44.04    1.51
   7   8   1    5.30    0.59
   7   0  -8   -0.34    0.43
   2  -4  10    1.52    1.32
   2   4  10    2.24    0.63
  -2   4 -10    1.85    0.59
  -2  -4 -10    1.67    0.50
   7   0  -8   -0.23    0.61
   4   2 -11   62.21    1.45
   2 -13   7   27.50    1.08
  -2  13  -7   27.18    1.10
  -4   2  11   52.47    1.46
   4  -2 -11   65.05    1.80
  -2 -13  -7   26.07    0.78
   2  13   7   27.49    0.92
  -2 -13  -7   25.69    0.79
  -4  -2  11   55.10    1.80
  -2  13  -7   27.76    1.89
  -2  18  -1   34.34    1.31
   4 -11   6   28.53    1.05
   4  11   6   26.92    1.81
   2 -18   1   34.18    1.20
  -2  18  -1   35.01    0.95
  -4  11  -6   28.01    1.08
  -4 -11  -6   27.30    1.59
   2  18   1   35.20    0.93
  -4  11  -6   29.17    0.93
   2  18   1   36.00    1.02
   5  10   5    9.31    1.34
  -5  10  -5    8.11    0.51
  -5  10  -5    8.32    0.69
  -5 -10  -5    8.70    0.64
   5 -10   5    8.47    0.66
  -5 -10  -5    7.49    0.15
   0   4  11   25.87    1.03
   0  -4  11   26.54    1.20
   0   4 -11   28.09    1.18
   0  -4 -11   29.68    1.53
  -5   4  -7   52.23    1.27
   8  -3  -4   46.70    0.95
   8   3  -4   43.63    1.44
   7   1  -8   11.06    0.57
   8  -3  -4   45.51    0.68
   5   4   7   57.71    1.68
   8   3  -4   45.41    0.90
   7  -1  -8   11.84    0.40
   8   3  -4   44.19    1.17
   8  -3  -4   43.48    1.65
   5  -4   7   58.36    1.69
  -5   4  -7   51.77    1.30
   7  -1  -8   11.46    0.62
   7   1  -8   11.73    0.49
  -5  -4  -7   54.22    2.17
  -7   9   0   94.10    1.92
   6 -11   2    1.14    0.55
   7  -9   0   97.71    2.09
  -7   9   0   92.18    1.50
   6  11   2    1.35    0.50
   7   9   0   99.73    2.01
  -6  11  -2    0.74    0.84
   7  -9   0   98.73    1.90
  -6  11  -2    0.69    0.38
   8   3  -1  323.95    5.70
  -8   3   1  310.81    5.43
   8  -3  -1  312.86    6.50
   8  -3  -1  333.24    5.51
  -3   5  11   26.66    1.07
   3   5 -11   30.26    1.16
   3  -5 -11   29.48    0.69
  -3  -5  11   27.54    1.66
   5   5 -10    5.13    0.61
  -5   5  10    5.00    0.22
  -5  -5  10    5.98    0.87
   5  -5 -10    5.00    0.45
  -4  12   8    6.07    0.13
   1 -15  -7   40.15    1.43
   8  -4  -3    1.61    0.72
  -1 -15   7   45.53    2.17
   8   4  -3    1.93    0.33
   4 -12  -8    5.90    0.61
   8  -4  -3    1.24    0.20
   8  -4  -3    1.11    0.33
  -1  15   7   42.26    1.15
   8   4  -3    1.74    0.66
   8   4  -3    1.17    0.38
  -4  12   8    5.61    0.14
   1  15  -7   42.98    1.47
  -4 -12   8    6.13    0.66
   4  12  -8    6.86    0.82
   8   4  -2   47.29    1.04
   8  -4  -2   44.95    1.70
   8   4  -2   44.61    1.59
   8  -4  -2   48.83    1.14
  -3 -13   8    8.10    0.73
   3  13  -8    8.69    1.57
   4  16   1   31.32    0.98
   3 -13  -8    6.83    0.58
  -8   4   2   43.17    1.61
   4 -16   1   29.84    0.58
  -3  13   8    7.19    0.21
   4  16   1   28.85    1.77
  -4  16  -1   32.08    1.04
  -4  16  -1   26.94    0.88
   8   0  -5   -0.24    0.47
   8   0  -5    0.22    0.17
   8   0  -5   -0.36    0.35
   5  13  -6  127.64    2.69
   5 -13  -6  124.91    3.51
   6  -5  -9    4.44    0.32
   6  -5  -9    3.55    0.57
   6   5  -9    4.36    0.53
   1  17  -5    0.77    0.33
  -1  17   5    0.72    0.39
   1 -17  -5    0.39    0.53
  -1 -17   5    0.67    0.45
  -6  -5   9    2.33    0.70
  -1  17   5    0.81    0.21
   1  17  -5    0.83    0.54
   4  -9   7    3.55    0.68
  -4   9  -7    3.47    0.64
   4   9   7    4.81    0.67
  -4   9  -7    4.08    1.02
  -4  -9  -7    4.30    0.55
   8  -1  -5   24.73    0.51
   8  -1  -5   25.27    0.71
   8   0   0    0.54    0.59
   8   1  -5   24.53    0.95
  -8   0   0    0.38    0.41
   7  -2  -8   -0.14    0.55
   7   2  -8    0.06    0.47
   7   2  -8   -0.15    0.24
   8   1  -5   25.49    0.55
   7  -2  -8    0.24    0.29
   8  -1  -5   25.21    0.49
   8   1  -5   24.50    1.03
   5   8   6    0.41    0.47
   0 -16   6   59.64    2.33
   5  -8   6    0.18    0.45
   0  16  -6   59.69    1.64
  -5   8  -6   -0.04    0.70
   0  16  -6   62.92    1.39
   0  16   6   60.48    1.53
   0 -16  -6   57.00    1.46
  -5   8  -6    0.29    0.59
  -5  -8  -6   -0.11    0.68
   2  -6 -11  195.22    3.83
  -2  -6  11  189.68    3.69
   2   6 -11  202.75    4.03
  -2   6  11  184.06    3.97
   3  -9 -10   51.19    1.06
  -3   9  10   43.96    1.05
  -3  -9  10   50.16    2.19
   3   9 -10   54.41    2.75
  -6  10  -3    1.13    0.49
  -8   1   0    7.44    0.39
   6  10   3    1.58    0.52
   8   1   0   10.33    0.95
  -8   1   0    7.80    0.40
  -6  10  -3    1.87    0.49
   8  -1   0    9.50    0.90
   6 -10   3    1.39    0.69
  -8  -1   0    8.13    0.35
   7   7   2   57.39    1.45
  -7   7  -2   55.75    1.28
  -7   7  -2   51.69    1.29
  -2 -16   6   -0.61    0.40
  -4  -3  11  104.38    1.96
   4   3 -11  114.74    2.30
   2 -16  -6    0.29    0.57
  -2  16   6    0.00    0.13
  -7  -7  -2   54.56    0.73
   4  -3 -11  116.38    1.89
  -2  16   6   -0.03    0.13
  -4   3  11   99.57    1.62
   7  -7   2   61.50    1.23
   2  16  -6    0.22    0.53
  -5  15   2   11.72    0.22
   5  15  -2   11.42    0.85
  -5  15   2   12.67    0.78
   5  15  -2   13.33    1.30
   5 -15  -2   14.11    0.81
   4 -14   4   13.75    0.60
  -6  12  -1    3.95    0.57
   6  12   1    3.33    0.55
  -4  14  -4   14.32    0.81
   6 -12   1    2.70    0.51
  -6  12  -1    3.65    0.21
  -4  14  -4   12.30    0.98
   4  14   4   13.37    0.76
  -6  -8   8   22.76    0.80
   5  12  -7   28.66    1.19
   5 -12  -7   28.79    1.02
   6  -8  -8   22.97    0.94
  -5 -12   7   28.73    1.04
   6   8  -8   23.66    0.96
   5 -15  -1   61.31    2.40
   5  15  -1   58.34    2.38
   5 -15  -1   56.51    0.71
   5  15  -1   57.55    1.41
  -5  15   1   58.61    1.42
  -5  15   1   48.92    0.75
   6  11  -6   36.16    1.27
   6 -11  -6   32.00    2.05
   0  17  -5    9.20    1.38
   0  17   5    9.06    0.41
   7   6  -7    1.91    0.27
   0 -17   5   10.46    0.67
   0 -17  -5    9.68    0.67
   0  17  -5    7.97    0.56
   7   6  -7    1.79    0.43
   0  17   5    8.33    0.75
   7  -6  -7    2.11    0.48
  -6  -6  -5   58.61    2.17
  -6   6  -5   55.95    1.16
   6  -6   5   63.71    2.49
  -6  -6  -5   55.45    1.02
  -6   6  -5   57.85    2.02
   6   6   5   66.51    1.66
   7  10  -2    0.88    0.45
   8  -2  -5    9.21    0.53
   2  15  -7   15.98    1.83
   8  -2  -5    9.47    0.54
  -2  15   7   14.45    0.56
   2 -15  -7   14.71    0.63
   8   2  -5   10.43    0.39
   8  -2  -5   10.33    0.49
   8   2  -5   10.21    0.41
   8   2  -5    9.29    0.44
  -7  10   2    1.26    0.94
  -2 -15   7   14.03    0.87
   7 -10  -2    1.11    0.93
   7  10  -2    0.58    0.50
   7 -10  -2    0.88    0.19
  -1  -6  11    0.40    0.53
  -1  12   9    2.96    0.61
   1 -12  -9    2.11    0.47
   3  -6   9    9.67    0.94
   6 -13  -2   13.39    1.52
  -3   6  -9   10.17    0.80
   1 -12  -9    2.55    0.40
  -1   6  11    0.48    0.37
  -3  -6  -9    9.83    0.70
  -6  13   2   13.39    0.81
   3   6   9    9.62    0.85
   1  -6 -11    1.03    0.58
   6  13  -2   14.62    0.76
   1  12  -9    1.45    1.31
   1   6 -11    0.53    0.57
  -6  13   2   13.34    0.16
  -1 -12   9    2.53    0.62
   6  13  -2   12.68    1.51
   0   9  10   -0.05    0.34
   0  -9  10   -0.63    0.93
  -5  13  -3   17.78    0.86
   0   9 -10    0.55    0.55
   0  -9 -10   -0.11    0.51
  -7  -5  -3    5.13    0.34
   4  -6   8   24.21    1.20
  -5  13  -3   21.81    1.58
  -7   5  -3    3.63    0.67
  -4   6  -8   24.21    0.96
  -7   5  -3    4.68    0.85
  -7  -5  -3    5.28    0.93
   7  -5   3    6.36    0.98
   5  13   3   21.70    0.90
  -4  -6  -8   25.16    1.63
   7   5   3    5.18    1.16
   4   6   8   25.62    1.14
   5 -13   3   20.79    0.66
   1 -18   3    1.49    0.41
  -1  18  -3    1.89    0.43
  -8   2   0   39.58    1.32
   8  -2   0   43.42    0.92
  -1 -18  -3    1.42    0.41
   1  18   3    1.49    0.37
  -1  18  -3    1.99    0.48
   1  18   3    2.33    0.66
  -8   2   0   40.72    1.15
  -8  -2   0   41.25    0.72
   8   2   0   42.85    1.60
   8   4  -4   56.79    1.09
   2  12  -9   27.76    1.31
  -2  12   9   26.33    0.56
   8  -4  -4   55.27    1.89
   2 -12  -9   28.74    0.51
   8  -4  -4   59.42    1.04
   8  -4  -4   57.31    1.03
   8   4  -4   57.00    1.26
   2 -12  -9   27.42    0.86
   8   4  -4   57.94    1.16
  -2 -12   9   26.91    1.08
   4  15   3    0.04    0.34
  -4  15  -3    0.99    0.82
   4 -15   3    0.00    0.24
  -4  15  -3    0.20    0.49
   2  -9   9    5.57    1.46
  -2  -9  -9    5.21    0.52
  -2   9  -9    4.34    0.73
   2   9   9    5.34    1.19
   5 -14  -5   28.85    1.79
   8  -4  -1  139.64    2.63
   7  10  -3  137.93    3.87
   5  14  -5   32.50    2.03
  -7  10   3  145.66    2.85
   7  10  -3  141.54    3.64
   7  10  -3  145.92    1.84
   7 -10  -3  139.01    2.83
  -8   4   1  131.13    3.05
   8   4  -1  135.81    2.42
   8  -4  -1  131.56    3.19
   3 -17   2    0.00    0.22
  -3  17  -2   -0.06    0.51
  -3  17  -2    0.55    0.39
  -2  18   3    7.74    0.52
   2  18  -3    7.90    0.33
   2 -18  -3    6.60    0.51
   3  17   2   -0.10    0.32
  -2  18   3    8.91    0.52
   3  17   2    0.03    0.63
  -2  18   3    8.09    0.27
   2  18  -3    7.83    1.30
   4   8 -10   79.92    1.96
   7   3  -8    1.68    0.34
  -4  -8  10   74.71    1.65
  -4   8  10   66.27    0.91
   7  -3  -8    1.95    0.45
   0  19   0   -0.36    0.33
   0  19   0   -0.09    0.25
  -2   5 -10    6.12    0.74
   6  12  -5 1045.06   26.14
  -2  -5 -10    5.74    0.59
   7   3  -8    1.98    0.66
   4  -8 -10   78.30    1.31
   6 -12  -5 1013.91   25.37
   2  -5  10    5.00    1.50
   2   5  10    5.13    1.34
   7  -3  -8    1.64    0.13
   7  -3  -8    1.84    0.20
   0  15  -7   19.11    1.85
   4  16  -4    0.01    0.22
   0  15   7   18.74    0.96
   6  13  -1    0.69    0.48
   7  -9  -5    4.88    0.61
   6  13  -1    0.58    0.43
  -4  16   4    0.20    0.06
   6 -13  -1    0.25    0.49
   7   9  -5    4.12    0.36
   7   9  -5    5.05    0.58
   4 -16  -4   -0.37    0.63
  -6  13   1    0.57    0.15
   0 -15  -7   19.15    0.91
   7   9  -5    5.69    0.49
  -4  16   4    0.10    0.06
  -6  13   1    0.11    0.45
   0 -15   7   18.03    0.89
   4  16  -4    0.15    0.77
   6 -13  -1    0.55    0.19
   1   0  11  106.45    2.47
  -1   0 -11  108.30    2.28
   0  -5  11   65.69    2.93
   0   5  11   64.94    1.59
   0  -5 -11   67.78    2.11
   0   5 -11   66.06    1.78
   5   5   7    2.51    1.16
  -5   5  -7    1.48    0.89
  -5  -5  -7    2.04    0.52
   5  -5   7    1.82    0.65
  -5   5  -7    2.17    0.49
  -3  17   4   14.34    0.25
  -3  17   4   12.91    0.43
   3 -17  -4   12.92    0.68
   3  17  -4   13.83    0.88
   6  13  -3  229.69    4.44
   6 -13  -3  225.42    4.35
  -6  13   3  231.94    5.64
   6  13  -3  227.00    5.24
   3  17  -4   14.64    0.64
   6  10  -7   14.81    0.89
  -5  15   3   -0.55    0.83
   7  -8  -6   28.19    0.97
   6 -10  -7   13.10    0.85
   7   8  -6   28.79    0.53
   5  15  -3    0.69    0.83
   7   8  -6   28.91    0.95
   5  15  -3    0.13    0.08
   5 -15  -3    0.02    0.41
   1  -1  11   52.57    1.67
  -4 -13  -5  147.89    1.97
  -1   1 -11   51.08    1.42
  -4  13  -5  159.53    3.09
   4 -13   5  163.44    3.00
   4  13   5  161.56    3.10
   1   1  11   54.98    2.69
  -4  13  -5  148.73    3.46
  -5  12  -4    1.85    0.52
   5 -12   4    2.93    0.43
   5  12   4    1.94    0.55
  -5  12  -4    1.62    0.32
  -1  -1 -11   51.05    1.37
   7 -10  -1    0.43    0.47
   7 -10  -1    0.76    0.28
  -7  10   1    0.81    0.45
   7  10  -1    0.70    0.46
  -7  10   1    0.72    0.11
   7  10  -1    0.56    0.43
  -2 -17   5   24.13    1.71
  -2  17   5   23.13    0.67
   2  17  -5   26.88    2.00
   2  17  -5   28.02    0.67
  -2  17   5   26.99    0.67
   2 -17  -5   25.57    0.76
   8   5  -3   10.19    0.91
   8   5  -3   10.62    0.56
   5 -14   2    2.44    0.55
  -5  14  -2    2.58    1.00
   0  19   1  240.94    4.10
   8  -5  -3    9.81    0.43
  -5  14  -2    2.19    0.24
   0  19  -1  239.88    4.10
   8   5  -3    9.71    0.50
   8  -5  -3   10.43    0.61
   8  -5  -3   10.30    0.47
   5  14   2    2.41    0.53
   0  19  -1  235.44    5.26
   0  19   1  236.94    5.03
   0  19   1  247.43    4.14
   8   5  -2   22.00    0.73
   8   5  -2   22.46    0.66
   8   3  -5   16.43    0.47
   6   0   6    0.18    0.48
  -6   0  -6    0.41    0.25
  -6   0  -6   -0.19    0.37
   8   3  -5   16.40    0.50
   8  -3  -5   15.66    1.14
   8  -3  -5   15.76    0.34
   8   3  -5   16.22    0.55
   8  -5  -2   22.62    0.75
   8   5  -2   21.10    0.74
   8  -3  -5   16.40    0.51
   8  -5  -2   21.79    1.33
  -8   5   2   21.98    0.75
  -5  15   0   16.59    0.31
   5 -15   0   19.23    0.38
   5  15   0   19.02    0.93
   5  15   0   20.90    0.86
   5 -15   0   22.04    0.97
  -5  15   0   23.49    1.52
  -4   4  11  279.69    5.16
   4  -4 -11  327.48    6.09
   4   4 -11  327.35    6.20
  -4  -4  11  300.27    6.43
  -2  18  -2   33.57    0.88
   2 -18   2   33.99    1.30
   2  18   2   37.71    0.94
   2  18   2   33.73    1.59
  -2  18  -2   35.82    1.01
  -3   6  11   48.23    0.90
  -3  -6  11   51.96    1.34
   3   6 -11   56.40    2.59
   3  -6 -11   54.23    0.94
   8  -3   0   74.37    1.31
  -6   1  -6    1.41    0.75
   8   3   0   71.98    2.14
  -8   3   0   70.98    1.33
   6   1   6    1.01    0.55
  -8  -3   0   71.09    1.02
  -6  -1  -6    1.30    0.49
  -6  -1  -6    0.78    0.43
   6  -1   6    0.93    0.55
  -8   3   0   68.10    1.11
  -6   1  -6    0.83    0.31
  -5  -6  10    1.46    0.41
   5   6 -10    0.95    0.48
  -5   6  10    1.35    0.15
   5  -6 -10    0.60    0.28
  -2  16  -5   31.48    1.07
  -2  10  10   15.05    0.49
  -2 -10  10   15.23    0.91
   2 -10 -10   16.71    0.70
  -2 -16  -5   29.56    0.48
   2 -16   5   34.62    1.03
  -2  16  -5   32.22    1.10
   2  16   5   29.63    1.51
   2  10 -10   17.15    1.09
   1  -8  10    4.87    0.79
   1 -14  -8    8.26    0.47
  -1   8 -10    4.41    1.41
  -1 -14   8    7.53    0.74
  -1  14   8    8.09    0.66
  -1  -8 -10    5.87    0.49
   1   8  10    5.51    1.10
   1  14  -8    8.43    0.89
  -1  -2 -11   16.99    1.48
  -1   2 -11   17.48    0.92
   1  -2  11   15.67    1.04
   1   2  11   15.21    0.99
  -5   9   9  164.27    2.05
   5   9  -9  182.16    3.70
  -5  -9   9  168.70    3.13
   5  -9  -9  179.33    2.35
   5  -9  -9  179.27    4.65
   1 -10 -10    1.46    0.50
  -1  10  10    1.63    0.64
  -7   0  -4   -0.08    0.20
  -7   0  -4    0.19    0.28
   7   0   4    0.03    0.38
  -1 -10  10    2.04    0.60
   1  10 -10    1.95    1.24
  -6  -6   9   38.49    1.48
   6  -6  -9   37.72    1.16
   6  -6  -9   40.26    0.61
   1  19   0    4.15    0.52
   1  19   0    6.28    0.54
  -1  19   0    6.03    0.79
  -1  19   0    4.17    0.43
   6   6  -9   40.75    1.90
  -1 -13  -8    1.15    0.30
   1  13   8    1.19    0.69
   1 -13   8    1.26    0.55
  -1 -13  -8    0.52    0.25
  -1  13  -8    0.67    0.57
   1  18  -4   12.68    0.50
  -1  18   4   11.80    0.39
  -1  18   4   11.38    0.62
   1 -18  -4   12.16    0.50
  -1 -18   4   12.93    0.73
   1  18  -4   14.20    0.84
   3  12   7  118.87    3.40
  -3  12  -7  109.82    3.32
  -7  -1  -4    5.08    0.49
   3 -12   7  123.00    3.78
  -7   1  -4    4.43    0.82
   7  -1   4    5.72    0.63
  -3 -12  -7  110.04    2.11
  -7   1  -4    4.20    0.36
  -7  -1  -4    4.90    0.31
  -3  12  -7  118.38    3.63
   7   1   4    6.25    0.64
   5  11  -8   26.76    1.19
  -1  19   1   26.96    0.73
  -5 -11   8   28.32    1.79
   7  10  -4   44.52    2.14
   7 -10  -4   41.66    1.29
   7  10  -4   43.27    1.14
   5 -11  -8   24.17    1.02
   7  10  -4   43.54    0.68
   1  19  -1   27.52    0.92
  -1  19   1   26.30    0.68
   1  19  -1   27.40    1.53
   6  -2   6   31.22    1.17
  -6  -2  -6   28.32    0.97
   6   2   6   30.03    2.08
  -6  -2  -6   28.49    1.59
  -6   2  -6   28.50    1.48
  -6   2  -6   27.30    0.76
  -6   9  -4   16.71    0.90
   7  -4  -8    4.73    0.24
  -6  -9  -4   16.46    1.36
   6   9   4   19.64    0.91
  -1 -11  -9   32.21    0.83
  -1  11  -9   33.52    1.31
   6  -9   4   18.15    0.75
   7  -4  -8    5.08    1.00
   7  -4  -8    5.51    0.35
  -6  -9  -4   16.27    0.27
   1  11   9   31.82    0.95
  -6   9  -4   17.04    1.39
   1 -11   9   33.16    1.27
   7   4  -8    4.99    0.48
   2  14  -8    3.08    0.75
  -2 -14   8    3.54    0.62
   2 -14  -8    3.53    0.45
  -2  14   8    3.89    0.45
  -7   9  -1    0.50    0.31
   0 -18  -4   14.10    0.76
  -2 -15  -6   23.29    0.67
  -2  15  -6   25.67    1.01
   0  18   4   14.32    0.85
  -2  15  -6   20.95    1.01
   0  18   4   15.02    0.81
   2  15   6   24.87    1.38
   0 -18   4   14.45    0.71
   0  18  -4   15.28    0.62
   2 -15   6   23.14    0.95
   0  18  -4   14.42    0.81
   7  -9   1    0.89    0.26
   7   9   1    0.21    0.45
  -7   9  -1    0.51    0.74
   8   5  -4   27.60    0.74
   8   5  -4   26.97    0.80
   8  -5  -4   25.91    0.87
   8  -5  -4   27.85    0.41
   8   5  -4   28.23    0.78
   8  -5  -4   29.69    0.61
  -6  13   0   25.56    0.96
   6 -13   0   25.60    0.66
  -6  13   0   22.04    0.51
   6  13   0   25.39    1.76
   6 -13   0   24.45    1.04
   6  13   0   25.09    0.96
  -2   7  11    4.34    0.41
  -2  -7  11    4.47    0.65
   2  -7 -11    4.80    0.35
   2   7 -11    1.90    1.39
   8  -5  -1  108.54    2.10
   0 -12  -9    0.66    0.27
   8  -5  -1   99.86    2.76
  -8   5   1   29.86    0.54
   8   5  -1  103.68    2.74
   0  12   9    1.04    0.35
   0 -12   9    0.84    0.57
   0  12  -9    1.69    1.12
   2  17   4   41.83    1.02
  -2  17  -4   41.81    1.92
  -2 -17  -4   38.98    0.79
   2 -17   4   43.38    1.05
  -2  17  -4   40.02    1.81
  -4  16  -2    2.46    0.55
   4  16   2    3.09    0.50
   4  16   2    3.30    0.53
  -4  16  -2    2.45    0.28
   4 -16   2    2.39    0.29
  -7  -2  -4   25.19    1.38
  -7   2  -4   26.35    1.23
  -7  -2  -4   23.95    0.81
   7  -2   4   26.59    0.97
  -3 -10  -8  218.12    4.99
   7   2   4   26.26    0.99
   3 -10   8  227.14    4.55
   3  10   8  223.39    4.28
  -7   2  -4   23.85    0.66
  -3  10  -8  217.73    4.24
  -7  -6  -3   25.68    0.52
  -7  -6  -3   24.96    0.86
  -7   6  -3   23.57    0.62
  -7   6  -3   25.81    1.36
   7   6   3   28.43    1.02
   7  -6   3   27.34    0.87
   1  -3  11    1.40    1.21
   1   3  11    1.43    0.59
  -1   3 -11    0.74    1.01
  -1  -3 -11    1.13    0.84
  -3  15  -5    3.56    0.50
   8   4  -5   -0.13    0.25
   8  -4  -5   -0.62    0.30
   8  -4  -5   -0.02    0.11
   8   4  -5    0.25    0.32
  -3 -15  -5    3.17    0.24
   3 -15   5    3.57    0.88
   8   4  -5   -0.20    0.40
   8  -4  -5    0.14    0.10
   3  15   5    2.36    0.49
  -3  15  -5    3.83    0.60
   1  19   1  375.71    6.83
   1  19   1  386.38    7.07
  -1  19  -1  376.19    7.95
  -1  19  -1  378.75    7.93
   1  19   1  355.02    6.70
  -6  13   4    0.87    0.50
   6  13  -4    0.85    0.14
   6  13  -4    1.29    0.52
   6 -13  -4    0.77    0.91
   8   0  -6   16.51    0.58
   8   0  -6   17.16    0.41
  -3  18   1   21.79    0.46
   7  -7  -7   16.73    1.38
   3  18  -1   22.25    0.94
   3  18  -1   24.48    0.49
   7   7  -7   16.45    0.74
   3  18  -1   21.38    0.83
   3 -18  -1   23.45    1.48
   8   0  -6   16.59    0.76
  -3  18   1   24.59    1.40
  -6   7  -5    3.00    0.70
  -3  16  -4   55.48    1.23
  -6  -7  -5    2.75    0.52
  -6  -7  -5    3.02    0.28
   6  -7   5    4.28    1.07
  -6   7  -5    2.64    0.90
   3  16   4   61.69    1.36
  -3  16  -4   59.88    1.46
   3 -16   4   58.40    1.86
   6   7   5    2.94    1.17
  -3 -16  -4   53.25    0.72
   4 -15  -6    1.99    0.47
   3 -12  -9    2.98    0.28
  -8   4   0    5.69    0.52
  -4  11   9    0.16    0.14
  -4 -15   6    2.32    0.56
   4 -11  -9    0.10    0.70
   4  11  -9   -0.09    0.49
   8   4   0    5.39    0.53
   4  15  -6    1.32    0.62
   3  12  -9    2.09    0.73
  -3 -12   9    2.93    0.58
   2  -6  10    6.78    0.85
  -8   4   0    6.37    0.46
   3 -12  -9    2.75    0.49
  -2   6 -10    6.84    1.43
   4 -11  -9    0.07    0.12
  -4 -11   9    0.03    0.79
   2   6  10    6.70    0.75
  -2  -6 -10    7.47    0.60
  -3  12   9    2.68    0.32
   8  -4   0    6.32    0.72
   4  14  -7   -0.16    0.48
   0  19  -2  487.24    9.70
   0  19   2  470.97    9.93
  -4 -14   7   -0.50    0.87
   1   7 -11    6.72    0.85
  -3   7  -9   17.80    1.68
  -1   7  11    7.30    0.99
   0  19  -2  509.19   10.59
  -1  -7  11    7.77    0.79
   1  -7 -11    8.38    0.46
   0 -19  -2  507.99   10.22
   3  -7   9   19.63    2.04
   4 -14  -7    0.01    0.35
   0  19   2  494.27   10.04
  -3  -7  -9   18.28    0.82
   3   7   9   19.91    1.04
  -7   8  -2   46.41    1.15
  -7   8  -2   47.21    1.20
  -1  16  -6   31.43    1.12
  -1 -16  -6   25.98    0.82
   1  16   6   28.45    1.24
   1 -16   6   30.04    1.00
  -1  16  -6   28.92    0.98
   7  -8   2   51.80    1.62
   7   8   2   50.94    2.15
   4   7   8    0.26    0.97
   8  -1  -6  153.71    2.61
   8  -1  -6  159.60    2.73
  -4  -7  -8    0.53    0.81
   4  -7   8    0.53    0.55
   8  -1  -6  160.38    2.25
  -7  10   0  119.67    1.86
   8   1  -6  157.55    2.32
   8   1  -6  159.25    2.44
   7 -10   0  130.59    1.86
  -7  10   0  126.44    2.43
   7  10   0  132.19    3.47
   8   1  -6  153.70    3.15
  -4   7  -8    0.59    0.45
   7 -10   0  130.18    2.63
  -2 -12  -8  218.25    3.83
  -8   0  -1    0.12    0.35
   2 -12   8  234.80    6.09
  -8   0  -1   -0.09    0.23
   2  12   8  228.74    5.30
  -2  12  -8  223.17    4.42
   8   0   1   -0.11    0.31
   0   6 -11   21.41    1.93
   1  17   5   24.05    0.69
  -1  17  -5   24.39    0.98
  -6   3  -6    1.19    0.62
   6   0 -10   19.90    0.61
  -6   0  10   17.74    0.45
  -1 -17  -5   23.25    0.76
   0  -6  11   20.45    1.10
   0  -6 -11   22.43    1.27
  -1  17  -5   25.76    1.50
   1 -17   5   23.59    1.48
   6   3   6    0.24    0.95
  -6  -3  -6    0.80    0.39
  -6  -3  -6    0.79    0.78
   6  -3   6    0.49    0.50
   0   6  11   20.49    1.52
  -6   3  -6    0.43    0.38
   5  -9   6    7.35    0.70
  -5   6  -7   87.84    1.78
  -5   6  -7   85.66    1.79
  -5   9  -6    5.79    0.64
   5   6   7   91.54    2.16
   5  -6   7   96.21    2.23
  -5  -9  -6    5.56    0.61
  -5  -6  -7   87.96    1.88
   5   9   6    7.91    1.32
  -5   9  -6    7.34    0.52
   5  15  -4    2.69    0.59
  -4  -5  11  337.41    6.21
   5  15  -4    2.28    0.24
   4   5 -11  370.71    8.66
  -5  15   4    2.41    0.54
   5 -15  -4    2.01    0.53
  -4   5  11  310.62    5.66
   4  -5 -11  372.33    6.24
  -5  11  -5    6.85    1.16
   5 -11   5    7.78    1.08
  -5 -11  -5    5.70    0.59
   4  17  -1    1.83    0.46
   4  17  -1    1.08    0.52
  -5 -11  -5    5.55    0.17
  -4  17   1    1.13    0.27
   5  11   5    6.80    0.67
  -5  11  -5    6.45    0.80
  -4  17   1    1.55    0.85
   4 -17  -1    1.31    0.50
  -8   1  -1   26.34    1.05
  -8  -1  -1   26.59    0.58
  -8   1  -1   27.24    0.65
  -8  -1  -1   26.42    1.15
  -6   1  10   49.42    0.79
   8  -1   1   30.89    0.84
  -6  -1  10   50.01    0.86
   6   1 -10   55.93    1.13
   6  -1 -10   56.88    1.46
   8   1   1   28.60    0.87
  -3  18   0   15.26    0.73
  -3  18   0   17.23    0.74
   3  18   0   16.39    0.82
   3  18   0   17.28    1.26
   1 -19  -2    0.27    0.50
  -1  19   2   -0.22    0.33
  -1  19   2    0.16    0.24
   0 -14  -8    0.30    0.23
   1  19  -2   -0.31    0.21
   0  14  -8    0.29    0.53
   0 -14  -8    0.18    0.25
  -1  19   2    0.02    0.38
   1  19  -2   -0.33    0.39
   0 -14   8    0.17    0.48
   0  14   8    0.51    0.28
  -3 -15   7   10.95    0.78
  -3  15   7   10.39    0.31
  -3  15   7   10.58    0.34
   3  15  -7   12.50    0.97
   3 -15  -7   12.07    0.64
  -3  16   6    9.40    0.30
  -3 -16   6    9.58    0.76
   3 -18  -2   13.08    1.17
   8  -6  -3    0.91    0.40
  -3  16   6    8.50    0.29
   3  18  -2   12.93    1.37
   3  18  -2   11.43    0.42
   8   6  -3    0.51    0.34
   8  -6  -3    0.63    0.23
   8  -6  -3    0.88    0.27
   8   6  -3    0.37    0.37
  -3  18   2   10.37    0.52
   8   6  -3    0.61    0.15
   3  16  -6   10.17    0.88
   3 -16  -6    9.73    0.61
  -3  18   2   12.37    0.44
  -3  18   2   12.81    1.17
  -4 -10  -7    7.33    1.13
   8   6  -2    4.99    0.51
   8   6  -2    4.46    0.87
  -4  10  -7    7.71    0.72
   8  -6  -2    5.10    0.26
   8   6  -2    4.69    0.35
   4 -10   7    7.78    0.75
  -4  10  -7    8.04    0.63
   8  -6  -2    5.76    0.53
   6  -9  -8   10.16    0.73
   4  10   7    7.90    1.31
   6   9  -8   11.44    0.78
  -8   6   2    3.79    0.88
   4 -17  -2   14.01    1.31
  -4  17   2   14.48    0.72
  -4  17   2   10.76    0.35
   4  17  -2   13.62    0.83
   4  17  -2   13.18    0.26
   7   3   4    0.37    0.84
  -7   3  -4    0.48    0.31
  -7  -3  -4    0.71    0.37
  -7   3  -4    0.72    0.30
   7  -3   4    0.37    0.42
  -7  -3  -4    0.19    0.33
   8   2  -6   21.42    0.51
   8  -2  -6   21.99    0.60
   8  -2  -6   21.59    0.43
   8   2  -6   20.33    0.58
  -3 -10  10   15.97    0.85
  -4 -12  -6   16.68    0.74
   8   2  -6   21.99    0.59
  -3  10  10   13.53    0.60
   8  -2  -6   20.83    1.20
  -4  12  -6   14.84    0.87
  -4  12  -6   14.73    1.23
   3  10 -10   16.36    1.03
   4 -12   6   16.34    1.41
   3 -10 -10   14.99    0.55
   4  12   6   15.09    0.82
   5 -15   1   27.96    0.54
   5  15   1   29.99    1.68
  -5  15  -1   27.96    1.01
  -5  15  -1   23.10    0.66
   5  15   1   27.98    1.78
   6 -12   2    8.83    0.41
   6  12   2    7.89    0.71
  -6  12  -2    7.54    0.30
  -6  12  -2    8.86    0.69
  -2  18   4    4.50    0.38
   2 -18  -4    4.13    0.44
   2  18  -4    4.97    0.66
   2  18  -4    4.65    0.33
  -2  18   4    3.92    0.41
  -8   2  -1  141.96    2.28
  -6  -2  10    1.00    0.26
   6   2 -10    1.08    0.36
   8   2   1  158.94    2.84
   6  -2 -10    1.23    0.25
  -8  -2  -1  147.52    2.18
   8  -2   1  158.59    2.72
  -6   2  10    0.56    0.18
  -8  -2  -1  146.28    2.50
  -8   2  -1  149.66    3.04
   7   5  -8  100.00    2.65
   7  -5  -8   97.82    1.22
   7  -5  -8   96.63    1.94
   7  -5  -8  106.15    1.41
   1  -4  11   60.63    1.79
  -1   4 -11   61.89    1.67
   1   4  11   62.94    1.67
  -3   7  11   11.84    0.42
  -1  -4 -11   63.78    2.17
   3   7 -11   13.20    0.92
  -3  -7  11   12.40    0.77
   3  -7 -11   12.65    0.69
  -6  11  -3   14.09    0.80
   3  14   6    4.90    0.56
   6 -11   3   15.57    0.60
  -6  11  -3   13.70    0.43
  -4   0  -9    0.13    0.41
   4   9 -10    5.17    0.74
   4  -9 -10    4.96    0.19
   6  11   3   16.26    0.84
  -3 -14  -6    5.22    0.19
  -3  14  -6    5.62    1.22
   4  17   0   29.33    1.60
  -4  17   0   28.75    0.96
  -4   9  10    3.88    0.31
   4 -17   0   29.31    0.78
   4   0   9    0.11    0.55
  -3  14  -6    4.21    0.58
  -4  -9  10    4.32    0.58
   4  17   0   28.19    1.02
   4  -9 -10    4.54    0.62
  -4  17   0   24.26    0.71
   3 -14   6    4.86    0.59
   0  10 -10   65.63    3.04
   0 -10  10   67.82    2.92
  -5  -7  10   48.13    1.18
   5  -7 -10   48.91    1.36
   5   7 -10   50.70    1.43
   0  10  10   66.12    2.09
   0 -10 -10   66.79    1.23
   5  -7 -10   50.91    0.85
  -5   7  10   43.91    0.57
  -5   0  11   10.19    0.41
   5   0 -11   10.57    0.94
   4   1   9   20.44    1.15
   4  -1   9   20.04    2.06
  -4   1  -9   19.71    1.58
  -4  -1  -9   18.15    0.89
   2 -14   7    4.55    0.63
   4  16  -5   18.45    0.98
   2  14   7    5.03    0.52
   1 -15   7    2.46    0.57
   4  16  -5   18.39    0.42
  -2 -14  -7    4.38    0.45
   1  15   7    2.86    0.40
   4 -16  -5   16.78    0.78
  -2 -14  -7    4.97    0.26
  -1 -15  -7    2.25    0.25
  -2  14  -7    5.15    1.21
  -1  15  -7    2.54    1.15
  -1  15  -7    2.35    0.54
  -2  14  -7    5.13    0.66
  -2 -10  -9   58.59    1.28
   6  -7  -9    0.22    0.79
   6   7  -9   -0.12    0.43
  -2  10  -9   60.39    2.67
   6  -7  -9    0.41    0.09
   2 -10   9   63.30    2.92
   2  10   9   59.94    1.47
  -6  -7   9    0.80    0.37
  -4  13   8   13.84    0.21
   7  -9  -6   27.57    0.99
   4  13  -8   17.94    1.08
   7   9  -6   26.90    0.73
   4 -13  -8   18.50    0.82
  -4 -13   8   17.17    0.85
   7   9  -6   27.19    0.94
  -4  13   8   15.03    0.22
  -6  -4  -6    0.21    0.42
   6  -4   6    0.23    0.50
   6   4   6    0.55    0.50
  -6   4  -6    0.47    0.35
  -6   4  -6    0.99    0.37
  -6  -4  -6    0.77    0.35
   8  -5  -5   54.44    0.82
   8   6  -4    1.11    0.33
   3 -17   3   16.20    0.56
  -5  -1  11    5.08    0.65
   7  11  -2  816.34   19.40
   7  11  -2  816.14   17.34
   8   5  -5   52.21    1.14
  -7  11   2  812.50   19.25
   7 -11  -2  790.66   17.11
  -3  17  -3   15.36    0.77
   3  17   3   14.79    0.70
   8  -5  -5   56.20    0.67
   7 -11  -2  757.04   14.44
   5  -1 -11    3.91    0.75
   8   6  -4    1.94    0.35
  -5   1  11    4.83    0.32
   3  17   3   13.77    0.72
  -3  17  -3   15.64    1.04
   5   1 -11    6.14    0.49
   8  -6  -4    1.96    0.20
   8  -6  -4    2.29    0.44
   8   6  -4    1.99    0.40
   8   5  -5   51.31    1.11
   8  -5  -5   51.48    1.21
   8   5  -5   52.95    1.01
   8  -6  -4    1.33    0.23
   7  10  -5    3.77    0.48
   7 -10  -5    3.85    0.59
   7  10  -5    3.26    0.56
   7  10  -5    3.71    0.17
   8   3  -6   61.39    1.46
   8  -3  -6   64.02    1.03
  -8   6   1  250.03    3.80
   8   3  -6   61.39    1.65
   8  -3  -6   64.46    0.86
   8   3  -6   60.41    1.05
   8   6  -1  275.06    4.89
   8  -6  -1  278.95    4.90
   8  -6  -1  266.31    5.91
   8  -3  -6   61.21    1.27
  -8   6   1  266.40    4.75
   2   0 -12   53.85    1.31
  -2   0  12   51.37    1.28
   8  -5   0    0.51    0.37
   6  12  -6  106.24    2.34
   6 -12  -6  104.08    2.23
  -8   5   0    0.23    0.17
   8   5   0    0.20    0.36
  -8   5   0   -0.25    0.57
   8  -5   0    0.24    0.47
  -1 -18  -4  358.38    6.14
   1 -19   2  711.89   15.87
  -1  18  -4  389.97    8.39
   1  19   2  677.96   13.95
  -1  19  -2  680.60   14.24
   1  19   2  669.61   15.07
   1  18   4  371.21    7.70
   1 -18   4  383.62    8.31
  -1  18  -4  384.38    8.72
  -1  19  -2  704.66   15.85
   1  18   4  383.98    7.81
   3   0  10   -0.22    0.58
  -3   0 -10    0.51    0.48
  -7  11   3  275.71    5.22
   7  11  -3  273.57    6.10
   7  11  -3  279.09    5.32
   7 -11  -3  265.13    5.13
   8   3   1    2.82    0.47
  -8   3  -1    2.86    0.67
  -8   3  -1    2.38    0.54
   8  -3   1    2.50    0.74
  -8  -3  -1    3.16    0.39
   4  -2   9   15.80    1.99
  -4  17   3    0.15    0.07
   4 -17  -3   -0.04    0.33
  -2  -1  12    6.53    0.64
  -4  17   3    0.09    0.11
   6   3 -10    0.45    0.35
   4  17  -3   -0.44    0.72
  -2  18  -3    1.01    0.70
   2  18   3    0.21    0.33
   4   2   9   17.08    1.07
  -2 -18  -3    0.39    0.23
   2 -18   3    0.35    0.53
  -4  17   3    0.07    0.38
   3 -14  -8    3.31    0.49
  -2   1  12    6.44    1.06
   2   1 -12    6.93    0.64
  -2  18  -3    0.10    0.34
  -3 -14   8    3.65    1.15
  -4  -2  -9   16.02    0.84
  -3  14   8    3.98    0.17
  -6   3  10    0.13    0.26
   3  14  -8    4.39    0.75
  -4   2  -9   16.23    0.86
   2  18   3    0.01    0.30
  -6  -3  10    0.40    0.25
   2  -1 -12    6.04    0.57
   4  17  -3    0.03    0.14
   6  -3 -10    0.37    0.35
   3 -17  -5    0.22    0.36
  -3  17   5    0.42    0.18
  -3  18  -1    3.01    0.57
   3  17  -5    0.59    0.39
  -3  17   5    0.18    0.16
   3  17  -5    0.72    0.52
   3 -18   1    3.98    0.31
   3  18   1    4.63    0.54
  -3  18  -1    3.43    0.51
   3  18   1    3.40    0.49
   3   1  10  151.30    4.84
   5  14  -6   47.92    2.40
   5 -14  -6   44.90    1.26
   3  -1  10  151.57    3.40
  -7   4  -4   19.08    1.04
  -3  -1 -10  148.80    4.07
  -3   1 -10  148.02    2.97
   7   4   4   20.27    0.93
  -7  -4  -4   18.34    0.75
  -7   4  -4   19.53    0.65
  -7  -4  -4   18.23    0.38
   7  -4   4   19.82    0.84
   1   9  10    3.95    0.55
   6  13   1    9.57    0.71
  -2  19   1    0.66    0.43
  -1  -9 -10    3.41    0.43
   1  -9  10    4.47    0.76
  -6  13  -1    9.91    0.72
   6 -13   1    9.48    0.35
  -1   9 -10    2.90    0.70
  -6  13  -1    9.12    0.26
   2  19  -1    0.44    0.42
   2 -19  -1    0.65    0.36
  -2  19   1    0.48    0.33
   2  19  -1    0.62    0.16
   5 -13  -7    3.07    1.04
   5  13  -7    3.76    0.67
  -5 -13   7    3.95    0.61
  -5  -2  11   15.91    0.55
  -5   2  11   15.48    0.71
   5  -2 -11   16.92    0.53
   5   2 -11   16.48    0.72
   3  18  -3    0.67    0.49
   3  18  -3    0.63    0.16
   2  19   0    0.36    0.60
  -2  19   0    0.21    0.34
   3 -18  -3    0.30    0.37
  -3  18   3    0.32    0.72
   2  19   0   -0.05    0.38
   2  19   0    0.49    0.26
  -2  19   0    0.73    0.26
  -3  18   3    0.80    0.15
  -3  18   3    0.69    0.22
  -7  -7  -3    2.99    0.20
  -7   7  -3    2.96    0.30
  -7  -7  -3    2.38    0.50
   7  -7   3    4.07    0.85
   6 -11  -7  832.50   18.34
  -7   7  -3    3.12    0.85
   6  11  -7  888.01   19.63
   7   7   3    3.39    1.06
   7  11  -1   14.53    1.35
  -7  11   1   12.65    0.77
   7 -11  -1   13.55    1.49
  -7  11   1   12.58    0.33
   7  11  -1   12.93    0.82
   7 -11  -1   14.01    0.47
  -4   6  11    1.05    0.21
  -1  17   6    5.87    0.30
  -1 -17   6    6.37    0.64
   1 -17  -6    6.33    0.41
  -4  -6  11    1.07    0.82
  -1  17   6    6.45    0.30
   1  17  -6    7.21    0.77
  -1  13   9    0.69    0.27
   1  13  -9    1.77    1.18
   1 -13  -9    1.21    0.35
  -1 -13   9    0.96    0.96
   4   6 -11    0.55    0.56
   1 -13  -9    1.09    0.22
   4  -6 -11    1.12    0.22
   1  17  -6    6.11    0.49
   2   8 -11    0.35    0.59
  -2  -8  11    1.43    1.01
   2  -8 -11    0.89    0.25
  -2   8  11    1.16    0.57
  -2  -2  12    9.92    1.29
  -2   2  12    9.61    0.61
   2  -2 -12    8.51    0.58
   2   2 -12   10.22    0.72
   2  13  -9   19.01    2.04
   2 -13  -9   19.42    0.73
   2 -13  -9   19.48    0.40
   2   7  10   31.27    1.15
  -2  13   9   18.40    0.75
  -2  -7 -10   31.06    0.96
  -2   7 -10   31.14    1.22
   2  -7  10   30.78    1.34
  -2 -13   9   19.20    1.65
   5  10  -9  173.63    4.85
  -5 -10   9  160.61    3.01
   5 -10  -9  162.89    3.17
  -1   0  12    0.32    0.45
  -3   2 -10   17.02    0.91
   3   2  10   17.19    1.10
   1   0 -12   -0.32    0.76
   3  -2  10   17.76    1.15
  -3  -2 -10   15.40    0.86
  -1  16   7   78.67    1.22
  -1 -16   7   77.65    1.79
   1  16  -7   77.74    2.01
   1 -16  -7   76.99    1.92
   6  13  -5   33.75    2.05
   6 -13  -5   32.15    1.15
   0  -7 -11    0.89    0.34
   0  -7  11    1.21    0.58
   0   7 -11    0.63    0.58
   0   7  11    0.16    0.42
  -5   7  -7    6.22    0.61
   6  14  -2    2.36    0.50
  -6  14   2    2.48    0.52
   0  19   3   35.72    0.73
   0 -19   3   32.64    1.58
   5   7   7    5.92    0.74
   6 -14  -2    1.24    0.55
   0  19   3   29.86    0.74
   5  -7   7    6.65    0.75
   6  14  -2    1.80    0.56
  -6  14   2    1.56    0.05
   0  19  -3   35.60    0.84
  -5   7  -7    6.53    0.56
   0 -19  -3   31.86    1.07
  -5  -7  -7    5.44    0.62
   0  19  -3   32.31    1.08
   1  -1 -12    3.64    0.97
  -1  19   3    1.22    0.45
   2  11 -10    1.28    1.20
  -1  19   3    1.14    0.40
  -2  11  10    0.90    0.25
   1  19  -3    0.80    0.86
  -1   1  12    3.59    1.13
  -1  -1  12    5.62    0.66
   1  19  -3    0.78    0.26
  -2 -11  10    0.83    0.98
   1 -19  -3    0.97    0.30
   1   1 -12    4.36    1.07
   2 -11 -10    1.09    0.37
  -5  14  -3    0.49    0.23
  -5  14  -3    1.01    0.45
   7   8  -7   22.89    0.87
   7  -8  -7   22.46    0.90
   5  14   3    1.06    0.47
  -4  15  -4    9.99    0.75
   6  -8   5    0.01    0.38
   6   8   5    0.36    0.45
   4 -15   4   10.28    0.53
  -6   8  -5   -0.04    0.35
  -4  15  -4   10.69    0.51
   4  15   4   11.46    1.22
  -6   8  -5   -0.07    0.26
  -6  -8  -5    0.26    0.36
  -6  -8  -5    0.07    0.16
  -4  -3  -9   13.07    1.41
  -1   5 -11    1.32    0.58
   1   5  11    0.95    0.96
   7   0  -9  255.52    5.49
   1  -5  11    0.84    0.62
   4   3   9   15.96    1.85
   4  -3   9   15.26    1.08
   7   0  -9  275.81    5.03
  -1  -5 -11    0.79    0.78
  -4   3  -9   14.26    0.84
  -3  -8  -9   74.39    1.64
   3   8   9   79.59    3.02
   1  -8 -11    1.34    0.55
   1   8 -11    1.22    0.63
  -1  -8  11    0.68    1.03
   3  -8   9   90.33    3.49
  -3   8  -9   75.13    1.82
  -6  10  -4   12.79    0.48
  -6 -10  -4   13.07    0.72
  -1   8  11    0.83    0.36
  -6  10  -4   15.06    0.76
   6  10   4   14.51    1.46
   6 -10   4   14.37    0.66
   2  19  -2   39.69    1.19
  -1  11  10    0.26    0.54
  -2  19   2   41.52    0.65
   2  19  -2   41.81    0.67
   1 -11 -10    0.89    0.24
  -2  19   2   42.42    1.00
   1  11 -10    1.13    0.63
  -2  19   2   39.90    0.72
  -1 -11  10    0.94    0.52
   2 -19  -2   39.56    1.55
   8  -4  -6    9.03    0.32
   8   4  -6    9.01    0.64
   8   4  -6    8.71    0.41
   8  -4  -6    9.49    0.58
  -3   0  12   -0.16    0.60
   8   4  -6    8.82    0.84
   8  -4  -6    8.97    0.38
   3   0 -12   -0.43    0.70
  -8   7   3   46.28    1.16
  -7  10  -1   30.22    0.77
  -4  -8  -8   26.76    0.96
  -7  10  -1   31.82    1.00
   7 -10   1   34.47    0.69
  -5   0  -8    0.24    0.41
   8   7  -3   48.29    0.83
   7  10   1   33.94    1.09
   8  -7  -3   44.43    1.18
   8  -7  -3   46.94    0.81
   4   8   8   28.52    1.13
   8  -7  -3   45.82    0.72
   8   7  -3   45.26    1.66
   8   7  -3   43.66    1.79
   4  -8   8   27.34    1.20
  -4   8  -8   26.82    1.67
   5   0   8    0.21    1.01
  -8   7   2   46.78    1.83
   8  -7  -2   46.50    0.95
   8  -7  -2   45.20    1.19
   4 -17   1   11.08    0.63
   5  13   4   26.08    0.97
   5 -13   4   25.56    1.32
   8   7  -2   47.39    1.85
   4  17   1   10.98    0.75
  -5  13  -4   23.93    1.70
  -4  17  -1   10.69    0.36
   8   7  -2   46.49    1.11
  -5  13  -4   23.25    1.03
   4  17   1   12.60    0.69
  -4  17  -1   12.67    0.72
   7  -1  -9   62.25    1.42
   7  -6  -8   10.36    0.68
   5  -3 -11   15.88    0.79
  -5   3  11   13.28    0.62
   7   1  -9   60.90    1.63
   7   6  -8   10.29    1.09
   7   1  -9   57.00    1.25
   7  -6  -8   10.32    0.14
   7  -1  -9   58.52    1.31
  -5  -3  11   13.65    0.57
   5   3 -11   13.89    1.28
   6  14  -1   75.45    2.77
  -6  14   1   70.39    0.93
   6 -14  -1   76.33    1.06
  -6  14   1   78.39    2.60
   6  14  -1   75.71    2.53
   6 -14  -1   74.05    2.77
   7  11  -4  529.60    8.91
  -3  -1  12   11.10    0.63
   5  16  -2    3.54    0.96
   5 -16  -2    2.74    0.58
  -5  16   2    2.75    0.14
   7  11  -4  529.90   10.34
   5  16  -2    3.81    1.15
   3  -1 -12   12.46    1.12
  -5  16   2    3.32    0.55
   7  11  -4  532.12   10.66
  -3   1  12   10.30    0.58
   7 -11  -4  514.78   11.93
   3   1 -12   12.81    1.26
   8   4   1  237.01    4.24
  -6  -4  10   -0.18    0.26
  -6   4  10   -0.15    0.22
   6   5   6    0.26    0.49
   6  -5   6    0.58    0.49
  -5  -1  -8   96.00    2.92
   8  -4   1  244.50    4.85
  -6   5  -6    0.08    0.34
  -6  -5  -6    0.19    0.29
   6  -4 -10    0.30    0.28
   5  -1   8  101.35    2.41
  -8   4  -1  220.11    3.79
  -6  -5  -6    0.31    0.39
   6   4 -10    0.58    0.65
   6  -4 -10   -0.22    0.39
  -5   1  -8   93.85    1.97
  -8   4  -1  213.36    3.43
   5   1   8   97.17    3.65
  -6   5  -6    0.52    0.60
  -8  -4  -1  226.41    3.31
   5  16  -1    5.18    0.64
   5 -16  -1    4.45    0.28
   5  16  -1    5.45    0.57
   5 -16  -1    4.21    0.63
  -5  16   1    4.07    1.04
  -5  16   1    3.22    0.13
   0  17  -6   73.26    2.25
   0  17   6   72.01    1.66
   0  17  -6   67.45    1.74
   0 -17   6   67.40    1.58
   0 -17  -6   68.75    1.60
   7  -9   2    6.04    0.42
  -1   2  12    8.57    1.19
  -1  -2  12    7.28    1.35
  -7   9  -2    4.83    0.28
   7   9   2    5.92    0.64
  -7   9  -2    5.33    0.57
   1   2 -12    8.22    0.72
   1  -2 -12    8.71    1.08
   2  19   1    2.96    0.40
   6  14  -3   41.15    2.11
  -2  19  -1    2.71    0.79
   2  19   1    1.93    0.81
   6  14  -3   38.69    1.87
   5 -15  -5   60.64    1.46
   2 -19   1    1.85    0.31
  -6  14   3   39.30    2.03
  -2  19  -1    2.19    0.64
   6 -14  -3   41.59    2.09
   5  15  -5   60.54    1.66
  -4  14  -5   14.16    0.61
  -4 -14  -5   12.91    0.23
   4  14   5   14.46    1.38
   4 -14   5   15.36    0.71
  -4  14  -5   14.44    0.82
   2  16  -7   10.91    1.67
   2 -16  -7   10.39    0.55
  -2  16   7   11.10    0.47
   2  -3 -12    2.21    0.40
   2   3 -12    1.56    1.03
  -2  16   7   10.61    0.30
  -2   3  12    1.04    0.40
  -2  -3  12    1.49    0.50
  -2 -16   7   11.97    0.78
   3   3  10    2.01    0.67
  -3   3 -10    1.53    1.09
   1 -18  -5    6.53    0.70
   2  17  -6   22.84    1.13
   2 -17  -6   21.77    1.19
  -1  18   5    5.82    0.31
  -2 -17   6   22.51    1.64
  -2  17   6   20.96    0.39
  -2  17   6   21.82    0.62
   1  18  -5    5.93    1.32
   1  18  -5    6.01    0.44
  -3  -3 -10    2.24    0.53
  -1 -18   5    6.73    1.16
  -1  18   5    7.38    0.30
   2  17  -6   22.24    0.66
   3  -3  10    2.07    0.71
   5  12  -8  544.54   13.05
   5 -12  -8  506.96   11.67
  -5 -12   8  524.59   10.41
   7   2  -9   16.05    0.99
   7  -2  -9   16.55    0.42
   1  12   9   10.11    0.60
   7  -2  -9   14.77    1.28
  -1  12  -9    9.82    0.87
   1 -12   9    8.82    0.83
  -1 -12  -9    9.13    0.48
   8   6  -5    2.92    0.42
   8  -6  -5    2.63    0.18
   8   6  -5    2.18    0.39
   8   6  -5    2.91    0.36
   8  -6  -5    2.93    0.89
   8  -6  -5    2.99    0.18
   4  16   3    3.71    0.53
  -4  16  -3    5.48    0.60
   4 -16   3    3.57    0.65
  -4  16  -3    3.14    0.63
   3  11   8   16.90    1.56
   7  -5   4    7.87    1.11
  -7   5  -4    6.28    0.75
  -3   2  12   39.99    1.54
   3 -11   8   16.59    1.01
   3   2 -12   45.17    2.00
   7   5   4    7.27    0.70
   3  -2 -12   46.65    1.61
  -3  -2  12   41.14    1.08
  -7   5  -4    6.20    0.49
  -3  11  -8   15.41    0.91
  -7  -5  -4    6.02    1.00
  -3 -11  -8   17.40    1.31
  -7  -5  -4    6.10    0.38
   5   2   8    9.89    0.95
  -5   2  -8   10.62    1.25
  -5  -2  -8    9.94    1.29
   5  -2   8   13.49    0.96
  -8   6   0   12.78    0.58
  -8   6   0   13.44    1.14
   8   6   0   16.40    1.32
   8  -6   0   16.08    0.51
   5  10   6   16.54    0.91
  -5  10  -6   14.62    0.65
   5 -10   6   17.07    0.83
  -5 -10  -6   15.82    0.78
  -5  10  -6   16.39    0.83
  -3  13  -7    9.82    0.80
  -3 -13  -7   10.22    0.28
   0  16  -7    1.90    0.64
  -3  13  -7    7.56    0.72
   0  16  -7    1.82    0.51
   3 -13   7   10.05    1.43
   3  13   7   10.68    0.72
  -3 -13  -7   12.35    0.62
   0 -16   7    1.94    0.98
   0 -16  -7    2.56    0.29
   0  16   7    1.90    0.31
  -3  -8  11    9.05    1.26
  -3   8  11    7.14    0.59
  -5  15  -2   21.80    0.92
  -5  15  -2   17.15    0.69
   5  15   2   22.66    0.91
   3   8 -11    8.71    1.50
   5 -15   2   21.46    0.87
   3  -8 -11    7.43    0.54
   8   7  -4    0.53    0.25
   8  -7  -4    0.56    0.15
   8  -7  -4    0.48    0.13
   8  -7  -4    0.62    0.74
   8   7  -4    0.59    0.32
   8   7  -4    0.31    0.67
  -5   8  10  362.51    5.86
   5   8 -10  421.05    8.30
   5  -8 -10  412.62    6.54
  -5  -8  10  393.61    8.39
   5  -8 -10  397.05    7.74
   8  -7  -1   32.35    0.94
   0 -18  -5    3.36    0.54
   8   0  -7    0.16    0.36
  -5  16   3  111.78    2.27
   8   0  -7    0.19    0.16
   7  11   0    8.75    0.68
   0  18   5    3.78    0.33
   5  16  -3  105.04    1.21
   0  18  -5    2.66    1.16
  -8   7   1   28.81    0.92
   0 -18   5    3.10    0.53
   5  16  -3  106.77    2.31
   0  18   5    3.09    0.32
   5 -16  -3  106.91    2.21
   8  -7  -1   28.63    1.00
   8   0  -7   -0.03    0.28
  -7  11   0    8.32    0.22
   0  18  -5    5.01    0.46
   8   7  -1   28.61    1.58
   7 -11   0    8.04    0.52
  -7  11   0    9.67    0.68
   7 -11   0    9.96    0.75
  -8   7   1   25.76    0.65
  -1 -14  -8   26.03    1.12
   1 -14   8   26.54    1.07
  -1 -14  -8   25.34    0.91
   6 -10  -8    0.25    0.79
  -1  14  -8   24.61    1.15
   6  10  -8    0.43    0.86
   1  14   8   27.23    0.79
  -4  -4  -9   42.12    2.02
   4  -4   9   45.20    1.60
  -4   4  -9   42.60    1.27
   4   4   9   43.58    1.52
   4  17  -4   28.38    1.14
   4 -17  -4   26.51    0.93
  -1  -3  12    3.14    0.62
   1   3 -12    2.91    0.61
  -4  17   4   18.37    0.24
   1  -3 -12    3.33    0.85
  -1   3  12    2.61    0.52
  -4  17   4   23.49    0.28
   4  17  -4   28.06    0.66
   0  13   9   14.57    0.57
   6  -8  -9   26.76    0.99
   8   1  -7    0.20    0.26
   0 -13  -9   14.07    0.81
   0 -13  -9   13.81    0.54
   8  -1  -7   -0.23    0.14
   8   1  -7   -0.04    0.22
   8  -1  -7   -0.06    0.32
  -6  -8   9   28.43    0.87
   0  13  -9   15.24    1.84
   0 -13   9   13.57    0.92
   6   8  -9   27.98    1.04
   8  -1  -7   -0.29    0.54
   8   1  -7   -0.10    0.17
   1 -15  -8    1.38    0.33
   1  15  -8    1.32    0.63
  -1  15   8    1.36    0.25
  -1 -15   8    0.82    0.54
   5  -4 -11   28.24    0.58
  -5   4  11   25.23    0.48
  -5  -4  11   26.49    1.24
   5   4 -11   27.87    1.61
  -4  12   9    1.72    0.15
  -4 -12   9    2.38    0.54
  -5  16   0   11.12    0.24
   4 -12  -9    2.36    0.94
  -5  16   0   14.41    0.78
   5 -16   0   14.07    0.50
   5 -16   0   10.00    0.83
   5  16   0   14.63    0.76
   5  16   0   14.68    1.46
   4  12  -9    2.83    1.27
  -8   0  -2  145.49    2.78
   8   0   2  154.84    2.80
  -8   0  -2  144.71    3.07
  -4  11  -7   15.81    1.60
  -3  18  -2    8.53    0.77
   4 -11   7   17.62    0.92
   3  18   2    8.92    1.13
   3 -18   2    8.90    0.41
  -3  18  -2    9.40    1.17
   3  18   2    9.43    0.59
  -4  11  -7   16.72    1.37
  -4 -11  -7   18.83    1.35
   4  11   7   18.64    0.92
   7   3  -9   23.90    0.73
   7  -3  -9   23.15    0.87
   7  -3  -9   24.22    0.45
   6  14   0   50.78    1.32
   6  14   0   49.74    1.42
  -6  14   0   51.53    1.34
   6 -14   0   50.33    0.93
  -8  -1  -2   59.25    1.18
  -8   1  -2   59.80    1.15
   8  -1   2   66.55    1.41
   6 -14   0   50.52    1.46
  -6  14   0   45.26    0.77
   8   1   2   66.35    1.46
  -8   1  -2   59.42    1.07
  -8  -1  -2   61.90    1.01
  -3  -3  12    4.09    0.54
   8   5  -6    1.27    0.52
   8  -5  -6    1.13    0.17
   8  -5  -6    0.91    0.19
   8   5  -6    1.00    0.63
   3   3 -12    4.87    0.61
  -3   3  12    4.27    0.42
   8  -5  -6    1.85    0.75
   3  -3 -12    4.08    0.42
   8   5  -6    1.23    0.41
  -3  11  10   33.50    0.55
  -5 -12  -5   12.53    0.19
  -5  -3  -8   13.60    0.77
  -5  12  -5   11.71    0.53
   3 -11 -10   38.54    1.80
  -5   3  -8   12.62    0.75
   3 -11 -10   39.11    0.58
  -3 -11  10   36.53    1.99
   5   3   8   14.98    1.01
   5  12   5   13.83    0.80
   3  11 -10   40.74    1.48
  -5  12  -5   13.09    0.78
   5  -3   8   16.37    1.04
   5 -12   5   13.36    1.21
   2  -4 -12    0.62    0.59
  -4  10  10    4.45    0.29
  -2  -4  12    0.28    0.88
  -1  19  -3  180.38    4.37
  -1 -19  -3  178.81    3.13
   1  19   3  175.98    3.07
  -4 -10  10    5.38    0.61
   4  10 -10    6.48    1.41
   1 -19   3  181.03    3.26
   4 -10 -10    6.27    0.62
   1  19   3  187.40    3.88
  -2   4  12    0.74    0.65
   4 -10 -10    5.50    0.17
   2   4 -12    0.18    0.92
  -1  19  -3  188.17    3.33
  -3  13   9   39.94    0.78
   3  13  -9   46.07    1.56
  -3 -13   9   41.01    2.10
   3 -13  -9   43.88    1.13
  -2  15   8   54.53    0.82
  -4  -7  11  110.96    2.19
  -2 -15   8   53.50    2.38
   2 -15  -8   53.79    1.17
   4  -7 -11  120.29    1.70
  -4   7  11   98.31    1.77
   4   7 -11  124.09    3.89
   2  15  -8   57.05    1.73
   3 -18  -4  104.73    2.79
   3   4  10   21.18    2.03
  -3  18   4  102.19    1.48
   3  18  -4  103.56    3.42
   3  18  -4  108.01    1.54
  -3   4 -10   23.14    1.02
   3  -4  10   24.45    2.16
  -3  18   4   98.73    1.29
  -3  -4 -10   22.39    0.92
  -2 -13  -8   21.12    0.71
   8   2  -7  126.44    2.68
   2 -13   8   19.57    1.79
   8  -2  -7  125.77    2.26
   8   2  -7  128.15    2.32
   8   2  -7  138.14    2.70
  -2  13  -8   18.40    1.79
   2  13   8   20.55    0.82
   8  -2  -7  130.07    2.01
   8  -2  -7  140.57    2.29
  -8   5  -1   18.11    0.46
  -2  19   3   52.47    1.03
   8  -5   1   19.37    0.64
   1  -6  11    1.29    0.63
   2   0  11   -0.36    0.58
   8   5   1   20.61    1.38
  -2  19   3   52.66    1.15
  -6   5  10    0.35    0.11
   6   5 -10   -0.07    0.36
   6  -5 -10    0.09    0.23
  -2  19   3   50.08    0.80
  -2   0 -11   -0.24    0.83
   1   6  11    0.89    0.52
   6  -5 -10    0.99    0.72
  -8   5  -1   17.94    0.68
  -6  -5  10   -0.06    0.53
   2 -19  -3   51.34    1.72
  -1  -6 -11    1.26    0.75
   2  19  -3   54.24    0.88
  -1   6 -11    1.02    1.10
   2  19  -3   55.09    1.43
  -2  18   5   80.81    1.11
  -2 -18   5   80.78    1.83
   2 -18  -5   78.96    2.12
   2  18  -5   83.89    1.38
   2  18  -5   81.52    3.14
  -2  18   5   74.96    1.36
   6 -14  -4    4.45    0.63
  -2 -17  -5    1.04    0.28
   6  14  -4    4.44    0.16
  -2  17  -5    1.35    0.89
  -6  14   4    4.60    0.62
   6  14  -4    4.11    0.67
   6  14  -4    5.40    0.20
  -2  17  -5    1.18    0.86
   2 -17   5    0.86    0.42
   2  17   5    1.66    0.39
  -7  -8  -3    3.80    0.15
   7   8   3    3.53    0.59
  -7   8  -3    5.15    0.51
  -7   8  -3    2.71    0.55
   7  -8   3    3.87    0.83
   7  10  -6   -0.00    0.36
   7 -10  -6   -0.32    0.70
   7  10  -6   -0.02    0.24
   2   1  11   72.34    1.99
  -2  -1 -11   71.06    1.70
  -2   1 -11   71.52    2.70
   2  -1  11   72.21    2.01
   8  -2   2   26.23    0.83
  -8   2  -2   26.67    1.06
  -8  -2  -2   26.74    0.75
  -8  -2  -2   25.85    0.80
   8   2   2   27.97    0.92
  -8   2  -2   24.68    0.67
   0  11 -10   38.23    1.45
   0 -11  10   34.91    1.33
   0 -11 -10   38.13    0.82
   0  11  10   36.49    0.94
  -2  16  -6  200.64    3.79
  -2 -16  -6  186.51    3.08
  -2  16  -6  194.75    3.76
   2  16   6  200.89    3.51
   2 -16   6  196.33    3.66
  -6   6  -6   26.89    1.48
  -6  -6  -6   27.74    0.94
   0  20   0  115.31    2.88
  -6   6  -6   26.92    0.79
   0  20   0  122.96    2.00
   6  -6   6   30.99    1.15
   2   8  10    1.88    1.03
   2  -8  10    1.77    0.68
  -6  -6  -6   26.51    0.69
  -2  -8 -10    1.35    0.43
  -2   8 -10    1.73    1.10
   6   6   6   27.35    1.97
   2 -11   9    0.10    0.98
   4  13   6    1.85    0.97
   2  11   9    0.34    0.75
  -2 -11  -9    0.88    0.67
  -2  11  -9    0.61    0.54
  -4  13  -6    1.77    0.44
  -4 -13  -6    1.56    0.46
   4 -13   6    2.58    0.95
  -4  13  -6    2.09    0.56
  -4 -13  -6    1.88    0.20
   0  -8 -11    3.48    0.41
  -6  12  -3   -0.06    0.72
   7   7  -8   27.48    0.92
  -6  12  -3   -0.09    0.19
   0   0 -12    0.07    0.40
   0   0  12    0.21    0.48
   6 -12   3   -0.09    0.49
   7  -7  -8   28.06    0.97
   0  -8  11    3.93    0.73
   6  12   3    0.57    0.75
   0   8 -11    2.99    1.30
   0   8  11    3.56    0.52
   4 -15  -7    1.16    0.45
   5   8   7   52.94    2.45
   4  15  -7    1.73    0.61
  -5  -8  -7   47.00    1.25
  -4 -15   7    0.16    0.45
  -5   8  -7   48.35    1.87
   5  -8   7   51.31    1.50
  -5   8  -7   51.18    2.09
  -1   4  12   19.45    1.39
  -2  -9  11    6.36    0.74
  -2   9  11    7.68    0.72
   2  -9 -11    7.47    0.61
   2   9 -11    6.59    1.58
  -1  -4  12   17.34    0.98
   1   4 -12   18.10    0.97
   1  -4 -12   17.92    1.19
   7  11  -5   31.25    0.43
   2  19   2   35.15    0.91
  -6  13  -2    9.25    0.70
   2  19   2   35.59    0.98
   6  13   2   10.75    1.33
   7  11  -5   31.71    0.94
   2 -19   2   37.43    0.84
  -6  13  -2    8.09    0.29
   6 -13   2   10.72    0.43
  -2  19  -2   35.33    0.88
   7 -11  -5   30.36    1.08
   7  11  -5   29.95    1.84
  -2  19  -2   36.46    0.99
  -1 -10 -10    0.92    0.34
   1 -10  10    1.33    0.62
   1  10  10    0.69    0.82
  -1  10 -10    0.90    1.08
   0   1  12   43.79    2.26
   2  -2  11    2.34    1.36
   0  -1 -12   43.50    1.20
   2   2  11    2.65    1.29
   0  -1  12   43.24    1.39
   0   1 -12   43.43    1.27
  -2  -2 -11    3.10    0.57
  -2   2 -11    2.80    0.62
  -3 -16  -5  194.37    2.88
  -3  16  -5  201.60    4.65
  -3  16  -5  214.06    4.02
   3  16   5  214.52    3.87
   3 -16   5  208.98    3.72
   7   6   4   36.63    1.99
  -7   6  -4   32.12    0.91
  -7   6  -4   32.22    0.76
  -7  -6  -4   31.94    0.64
  -7  -6  -4   34.40    1.00
   7  -6   4   36.67    1.73
   8  -8  -3    8.45    0.25
   8  -3  -7   21.78    0.40
   8   3  -7   21.39    0.62
   8  -8  -3    8.03    1.17
   8  -3  -7   22.44    1.28
   8   8  -3    9.37    0.57
   8  -8  -3    8.37    0.31
   8   8  -3    8.27    0.61
   8  -3  -7   20.85    0.33
   8   8  -3    9.48    0.32
  -8   8   3    8.91    0.64
   8   3  -7   20.24    0.50
   8   3  -7   20.73    0.58
   4 -16  -6   22.72    0.86
   8   8  -2   -0.10    0.36
   0  20   1  401.93    7.10
   4  16  -6   24.46    1.13
   8  -8  -2    0.20    0.24
  -8   8   2   -0.26    0.38
   0  20  -1  381.26    7.18
   0  20   1  375.04    6.99
   8   8  -2    0.01    0.61
   8  -8  -2    0.05    0.37
   0  20   1  386.11    7.77
   0  20  -1  392.08    7.71
   7  -4  -9   21.57    1.44
   7  12  -2  303.30    5.57
  -7  12   2  303.19    7.05
   4   5   9   11.63    0.92
   7 -12  -2  295.50    5.64
   7  12  -2  292.51    5.60
   7  -4  -9   22.85    0.57
  -4  -5  -9   10.76    0.73
  -4   5  -9   11.61    1.39
   4  -5   9   10.74    0.97
   7 -12  -2  279.33    4.03
   7   4  -9   21.48    0.75
   0 -15  -8  108.73    2.34
  -4  17  -2   15.31    0.79
   4  17   2   16.62    0.83
   0 -15   8  111.12    2.42
   0  15   8  113.88    2.47
   4 -17   2   16.07    0.81
   0  15  -8  112.83    2.55
   4  17   2   18.90    0.78
  -4  17  -2   18.49    0.84
   3   4 -12   43.42    1.31
   3  -4 -12   42.88    0.90
  -3  -4  12   39.44    1.14
  -3   4  12   37.75    1.33
  -5   4  -8    2.73    0.53
  -6   9  -5   13.70    0.73
   7  -9  -7    1.62    0.90
   6  -9   5   13.57    0.73
  -5  -4  -8    3.06    0.55
   5   4   8    2.79    1.30
  -6  -9  -5   12.03    0.30
  -6  -9  -5   12.08    0.72
  -6   9  -5   12.71    0.91
   5  -4   8    3.38    0.74
   6   9   5   13.65    1.52
   7   9  -7    1.41    0.47
   7   0   5    5.75    0.67
  -7   0  -5    5.05    0.50
  -7   0  -5    5.05    0.62
  -1  19   4    2.96    0.26
   1  19  -4    2.45    0.56
   5   5 -11    0.01    0.39
   8  -7  -5   35.85    1.07
   8   7  -5   37.92    1.60
   1  -9 -11    1.90    0.55
   1  19  -4    1.89    0.32
   8   7  -5   36.47    1.39
  -1  19   4    1.57    0.44
  -1   9  11    1.26    0.36
   8   7  -5   36.80    0.81
  -1 -19   4    2.33    0.93
   5  -5 -11    0.07    0.16
   1   9 -11    1.64    0.67
   1 -19  -4    2.14    0.32
  -5   5  11   -0.09    0.14
  -1  -9  11    1.33    0.58
  -5  -5  11   -0.29    0.30
   8  -3   2   -0.18    0.60
   3   9   9   55.42    1.51
  -3   9  -9   52.58    1.51
   8   3   2   -0.14    0.70
  -8  -3  -2    0.39    0.28
  -3  -9  -9   51.68    1.28
  -8   3  -2   -0.05    0.49
   3  -9   9   51.55    2.78
  -8  -3  -2    0.38    0.57
  -8   3  -2    0.09    0.24
   5  16  -4    4.97    0.26
   5 -16  -4    4.19    0.60
   5  16  -4    4.96    1.26
   7  12  -3   89.78    2.70
   7  12  -3   86.96    2.94
  -4   9  -8   15.28    0.80
  -7  12   3   87.73    1.96
   4   9   8   15.82    1.59
   4  -9   8   14.12    0.95
  -4   9  -8   14.65    0.86
  -4  -9  -8   14.72    0.77
   7 -12  -3   86.72    2.96
  -7   1  -5    1.05    0.50
  -3  17  -4    8.54    0.97
   7  -1   5    0.74    0.47
  -7   1  -5    1.25    0.66
  -7  -1  -5    0.26    0.38
   3  17   4    8.70    0.62
  -3  17  -4    9.29    1.19
   7   1   5    0.17    0.47
  -3 -17  -4    7.43    0.22
  -7  -1  -5    0.74    0.42
   3 -17   4   10.01    0.52
   8  -7   0  574.07   10.56
  -8   7   0  497.04    8.89
   2  18   4   31.72    0.85
   0  -2 -12    0.52    0.42
   0   2  12    1.44    0.54
  -2  18  -4   30.44    1.56
  -2  18  -4   29.92    0.99
  -8   7   0  525.16   10.21
   2 -18   4   31.21    0.88
   2  18   4   30.64    1.48
   0   2 -12    0.47    0.49
   0  -2  12    0.84    0.59
   8   7   0  555.68   11.01
  -2 -18  -4   28.31    0.63
  -3  16   7    9.84    0.34
   1  17   6   26.70    0.71
  -4   0  12   80.66    2.03
  -3 -16   7   10.51    1.42
  -1 -17  -6   24.03    0.77
   3  16  -7   13.05    0.96
   1 -17   6   27.26    1.63
  -1  17  -6   25.76    1.04
  -3  16   7   10.15    0.32
  -1  17  -6   25.83    1.56
   4   0 -12   90.93    1.74
   3 -16  -7   10.71    0.61
   0  19  -4    7.10    0.48
   0  19   4    6.77    0.70
   0 -19   4    6.31    0.59
   0  19  -4    7.03    0.66
  -1  20   0   97.17    1.71
   1  20   0   97.05    2.64
   0 -19  -4    5.96    0.61
   0  19   4    6.56    0.65
   1  20   0   99.72    1.49
  -1  20   0   98.00    1.73
  -2   5  12    8.83    0.53
  -2  -5  12    9.29    0.76
   2   5 -12   11.09    0.81
   2  -5 -12    8.49    0.88
   6  13  -6  151.01    3.06
   6 -13  -6  145.61    2.89
   5 -11  -9  248.33    4.79
  -5 -11   9  253.66    5.94
   5  11  -9  272.32    6.98
   3  -5  10   33.94    2.49
  -3  -5 -10   30.58    1.05
  -3   5 -10   31.50    1.18
  -4   1  12    0.21    0.26
   4  -1 -12    0.38    0.32
  -4  -1  12    0.22    0.29
   4   1 -12    0.28    0.36
   3   5  10   33.97    1.32
  -5  16  -1    0.83    0.16
   6  12  -7   99.41    2.19
  -1  20   1  121.57    2.58
   5  16   1    0.98    0.50
   1  20  -1  123.35    2.34
   5 -16   1    0.86    0.35
   6 -12  -7   90.63    2.02
  -5  16  -1    0.42    0.87
  -1  20   1  127.06    2.16
   1  20  -1  129.32    2.39
   5  16   1    0.68    0.84
   4 -14  -8   79.93    1.73
   4  14  -8   86.90    2.23
  -4 -14   8   81.30    2.89
  -3  15  -6   45.83    1.95
  -3 -15  -6   45.64    0.79
   7 -12  -1   47.12    1.39
  -3  15  -6   48.39    1.38
   7  12  -1   48.61    2.10
  -7  12   1   48.57    1.33
   3 -15   6   48.53    1.25
   7  12  -1   48.41    1.38
  -7  12   1   45.43    0.66
  -2   3 -11   24.47    1.05
  -2  -3 -11   22.72    0.93
   7 -12  -1   48.66    0.61
   3  15   6   48.39    1.22
   2  -3  11   26.23    1.27
   2   3  11   25.07    1.19
   8  -6  -6    8.42    0.17
   3  17  -6   38.08    2.28
   8  -6  -6    8.31    0.19
  -3 -17   6   36.78    1.20
   3  17  -6   36.01    0.74
  -3  17   6   31.57    0.55
   8  -6  -6    7.97    0.62
   3 -17  -6   34.01    0.94
   8   6  -6    8.45    0.31
  -3  17   6   32.72    0.56
   8   6  -6    7.58    0.44
   8   6  -6    8.61    0.94
  -7   2  -5    0.59    0.52
  -7   2  -5    0.69    0.34
   7  -2   5    0.63    0.48
  -7  -2  -5    0.42    0.70
  -7  -2  -5    0.35    0.38
   7   2   5    0.40    0.90
   1  18   5   54.31    1.11
  -1 -18  -5   51.47    0.82
   1 -18   5   56.26    2.07
  -1  18  -5   55.74    1.44
  -1  18  -5   57.42    2.05
   1  18   5   55.96    1.09
  -6  11  -4   14.81    0.83
   8  -8  -4    0.02    0.05
   8   8  -4    0.64    0.53
   8  -8  -4    0.58    0.35
   8  -8  -4    0.05    0.09
   8   8  -4    0.02    0.19
  -6  11  -4   16.15    0.81
   6  11   4   16.82    0.87
   8   8  -4    0.13    0.62
   6 -11   4   15.52    1.17
  -2  15  -7    4.30    0.62
  -2 -15  -7    3.92    0.23
  -7  10  -2   -0.65    0.71
  -2  15  -7    3.66    0.63
   7 -10   2    0.03    0.24
   7  10   2    0.41    0.73
   2 -15   7    4.63    0.61
   2  15   7    4.40    0.90
  -7  10  -2    0.33    0.31
   3  19  -1   24.79    0.83
   3  19  -1   23.28    0.35
   3 -19  -1   24.48    0.85
   3  19  -1   20.81    0.92
  -3  19   1   20.66    0.45
  -3  19   1   24.34    0.83
   8   8  -1  591.40   11.78
  -8   8   1  572.38   12.64
   4  18  -1   65.40    1.45
   8  -8  -1  572.54   11.61
  -4  18   1   49.20    0.94
   4 -18  -1   64.64    2.38
  -4  18   1   64.78    1.45
  -7  11  -1   85.09    1.18
   8  -8  -1  611.38   11.09
   7 -11   1   97.29    1.47
  -8   8   1  534.62    9.87
  -7  11  -1   90.68    1.91
   4  18  -1   58.77    1.54
   7  11   1   94.02    2.94
  -6  -6  10    3.53    0.77
  -6   6  10    3.76    0.23
   6   6 -10    3.35    1.01
   6  -6 -10    4.01    0.26
  -8   6  -1    5.52    0.48
   8  -6   1    5.79    0.74
  -8   6  -1    4.18    0.49
   8   6   1    5.39    0.59
   6  -6 -10    4.02    0.58
   4   2 -12    1.00    0.42
  -4   2  12    0.52    0.44
   4  -2 -12    0.07    0.57
  -4  -2  12   -0.19    0.57
   6 -14   1   27.86    0.53
  -6  14  -1   23.27    0.61
  -2 -12  10   75.10    1.85
   2 -12 -10   77.33    1.58
  -2  12  10   74.38    1.63
   6  14   1   28.59    1.01
   2  12 -10   77.99    2.09
  -6  14  -1   27.06    1.71
   2 -12 -10   76.76    1.11
   8  -4  -7   -0.06    0.14
   5 -14  -7    6.54    0.64
   8   4  -7    0.10    0.25
   5  14  -7    6.15    0.79
   8   4  -7   -0.25    0.36
   8  -4  -7    0.06    0.10
   8  -4  -7   -0.25    0.31
   8   4  -7   -0.45    0.36
  -3  -9  11   23.29    0.97
   0   3 -12    0.36    0.98
  -3   9  11   20.90    0.48
   3  -9 -11   24.71    0.49
   0  -3 -12    1.24    0.79
   0   3  12    1.17    0.52
   3   9 -11   25.11    1.17
   0  -3  12    1.18    1.11
  -1  20  -1   10.06    0.99
   1  20   1   10.95    0.92
  -4  18   2   32.71    0.42
   4 -18  -2   34.18    1.06
   1  20   1   10.25    0.59
  -1  20  -1    9.15    0.53
   4  18  -2   33.51    0.47
  -4  18   2   35.65    1.74
   4  18  -2   36.09    1.16
  -5   9  10    0.88    0.16
  -1   5  12    1.92    0.45
  -1  -5  12    0.99    1.13
   5   9 -10    1.27    1.12
   1   5 -12    1.88    1.10
  -1 -16  -7   22.95    0.79
  -1  16  -7   24.09    0.94
  -1  16  -7   24.20    1.84
   1  -5 -12    1.42    0.69
   5  -9 -10    1.35    1.00
   5  -9 -10    1.63    0.16
   1 -16   7   24.65    0.98
  -5  -9  10    1.92    0.46
   1  16   7   25.53    1.20
  -1  12  10    1.56    0.32
   1  12 -10    1.90    0.70
  -1 -12  10    0.87    1.09
   6   0   7    0.08    0.48
  -6   0  -7    0.15    0.26
  -6   0  -7    0.36    0.38
  -1   7 -11   18.05    1.02
   3 -15  -8    8.63    0.60
   3  15  -8   11.98    0.93
   1   7  11   18.46    1.53
  -3  15   8    9.87    0.32
  -3  15   8    9.52    0.34
   1  -7  11   17.73    1.95
  -1  -7 -11   16.34    0.70
  -3 -15   8    8.36    0.77
  -3  19   0    4.64    0.51
   3  19   0    3.57    0.90
  -3  19   0    2.99    0.51
   3  19   0    4.09    0.56
  -8   4  -2  135.26    3.05
   8  -4   2  150.69    3.42
   0  20   2   40.65    1.47
   0 -20  -2   43.42    0.86
  -8   4  -2  132.50    2.67
  -1  14   9   25.31    0.98
  -8  -4  -2  137.93    2.45
   1  14  -9   25.16    1.24
   0  20  -2   44.11    1.92
  -8  -4  -2  136.76    2.20
   0  20  -2   44.67    1.47
  -1 -14   9   24.69    1.86
   1 -14  -9   24.48    0.81
   8   4   2  150.58    2.82
   0  20   2   46.07    1.36
   1 -14  -9   24.71    0.73
   5  15  -6   14.76    1.66
   5 -15  -6   13.23    0.78
   7 -12  -4   14.49    0.84
  -6  -9   9    4.13    0.51
   3 -19  -2    7.54    0.57
   6   9  -9    3.44    1.14
   3  19  -2    7.92    0.70
  -3  19   2    7.39    0.45
  -6  -1  -7   11.31    0.79
  -3  19   2    7.54    0.57
   7  12  -4   13.35    0.83
  -6   1  -7   11.18    0.52
  -6  -1  -7   13.96    1.24
  -3  19   2    6.06    0.37
   7  12  -4   13.45    0.24
  -6   1  -7   12.18    0.69
   3  19  -2    7.23    0.36
   7  12  -4   14.54    0.73
   6  -9  -9    3.36    0.57
   6  -1   7   14.02    0.95
   6   1   7   13.40    1.71
  -2  14   9   86.52    1.64
   7  -5  -9    0.03    0.15
   7  -5  -9   -0.07    0.35
   7  -5  -9    0.01    0.11
   2  14  -9   89.27    3.59
   2 -14  -9   87.12    1.67
   7   5  -9    0.29    0.32
  -2 -14   9   87.01    2.02
  -4   8  11   70.09    1.00
  -4  -8  11   83.60    2.72
   4   8 -11   92.87    2.21
   4  -8 -11   85.61    1.19
   4  17  -5    6.19    0.46
   4 -17  -5    6.47    0.58
   4  17  -5    5.34    1.36
  -3   5  12    6.27    0.72
   3  -5 -12    8.15    0.73
  -3  -5  12    6.42    1.14
   3   5 -12    6.68    1.37
   7  -3   5    5.60    0.65
  -7   3  -5    5.05    0.82
  -6  -7  -6   13.72    0.47
   5  -5   8   81.42    2.11
  -7   3  -5    5.40    0.42
  -7  -3  -5    5.14    0.97
   6   7   6   15.40    0.92
  -6   7  -6   14.36    0.71
  -6   7  -6   14.28    1.06
   7   3   5    5.44    0.68
  -5   5  -8   74.00    2.53
   6  -7   6   15.42    0.88
   5   5   8   79.88    2.06
  -6  -7  -6   15.02    1.32
  -7  -3  -5    4.61    0.27
  -5  -5  -8   75.58    1.71
  -4  18   0   -0.32    0.41
   4  18   0   -0.12    0.73
   4  18   0    0.29    0.44
   4 -18   0    0.48    0.30
  -4  18   0    0.41    0.16
   6 -14  -5   67.74    2.59
   6  14  -5   70.34    1.77
  -5  11  -6   21.89    1.23
  -1  20   2   -0.79    0.54
   1 -20  -2    0.25    0.48
  -1  20   2   -0.70    0.25
  -5 -11  -6   21.09    0.87
   1  20  -2   -0.39    0.70
   5  11   6   25.61    1.06
  -5  11  -6   24.24    1.66
   1  20  -2    0.17    0.20
   5 -11   6   25.14    0.95
  -2  19   4   90.25    1.54
   2  19  -4   86.84    2.01
   2  19  -4   91.20    1.42
   2 -19  -4   88.77    1.63
  -2  19   4   82.46    1.53
   4  -6   9   36.31    1.42
  -4  -6  -9   35.95    1.12
  -2   4 -11   43.39    2.27
  -4   6  -9   35.26    1.16
   2   4  11   42.43    1.49
  -2  -4 -11   42.70    1.19
   2  -4  11   45.97    1.59
   4   6   9   35.27    2.31
   4  -3 -12    6.74    0.42
  -4   3  12    5.22    0.36
   4   3 -12    6.49    1.16
  -4  -3  12    6.20    0.50
  -6   2  -7    8.29    1.12
  -6   2  -7    7.91    0.89
   3 -12   8  253.14    4.99
   6   2   7   10.82    1.57
   6  -2   7    9.40    0.86
  -6  -2  -7    9.94    0.69
  -6  -2  -7    9.02    0.65
  -3 -12  -8  235.65    5.29
   3  12   8  243.30    4.64
  -3  12  -8  233.72    4.56
  -3  12  -8  241.34    4.70
   5  14   4    0.40    0.74
  -5  14  -4   -0.21    0.24
   6 -11  -8    9.65    0.72
   5 -14   4   -0.41    0.54
   6  11  -8   10.33    1.46
  -5  14  -4   -0.30    0.44
   5   6 -11    2.86    1.07
   3 -18   3   24.00    0.66
  -5   6  11    4.02    0.34
  -3  18  -3   23.88    1.19
  -5  -6  11    3.61    0.47
   3  18   3   24.65    0.82
   5  -6 -11    3.01    0.36
   3  18   3   23.93    0.86
  -3  18  -3   25.12    0.92
  -6  15   2   70.00    1.65
   6 -15  -2   66.71    2.64
   6  15  -2   68.30    1.54
   6  15  -2   65.51    2.66
  -7   7  -4    0.68    0.51
   7  -7   4    0.91    0.42
  -7  -7  -4    1.01    0.41
  -7   7  -4    0.84    0.71
  -7  -7  -4    0.75    0.19
   7   7   4    0.78    0.51
   5 -15   3    0.73    0.28
   7  -9   3   73.18    1.41
  -5  15  -3    0.92    0.43
   7   9   3   73.11    2.64
  -5  15  -3    0.85    0.88
  -7   9  -3   63.10    1.07
  -7   9  -3   70.61    1.55
   5  15   3    1.24    0.47
   5  13  -8   13.00    1.72
   5 -13  -8   11.60    0.78
  -5 -13   8   10.95    0.79
  -1  13  -9    1.88    1.23
   1 -13   9    0.92    1.09
   7  -8  -8    5.52    0.63
  -1 -13  -9    2.45    0.65
   1  13   9    1.62    0.40
   7   8  -8    6.21    0.59
  -7  12   0    1.11    0.23
  -7  12   0    0.83    0.89
   7  12   0    1.04    0.48
   7 -12   0    1.19    0.33
   7 -12   0    0.72    0.53
   7  12   0    1.07    0.51
   4  18  -3    1.14    0.51
   0   4 -12   -0.07    0.46
   2   9  10    2.77    0.58
   4 -18  -3    0.89    0.79
   2   6 -12   21.70    1.09
   0  -4 -12    0.32    0.62
   0  -4  12   -0.16    0.49
  -2  -9 -10    2.22    0.45
  -4  18   3    0.95    0.45
   4  18  -3    0.70    0.11
   2  -9  10    2.28    0.70
   2  -6 -12   22.40    0.62
  -4  18   3    0.62    0.15
   0   4  12    0.69    0.76
  -2  -6  12   22.10    0.99
  -4  18   3    1.14    0.15
  -2   6  12   21.63    1.17
  -2   9 -10    2.47    0.65
   3  18  -5    7.58    0.76
  -3  18   5    5.61    0.17
  -6  15   1    3.90    0.19
   6 -15  -1    5.54    0.65
  -3  18   5    5.51    0.16
   6  15  -1    4.26    0.65
  -6  15   1    4.18    1.10
   3  18  -5    5.89    0.56
  -3  -6 -10  100.13    2.11
   3   6  10  102.81    2.42
   6 -15  -1    4.02    0.23
  -3   6 -10   98.36    3.40
   3  -6  10   99.35    2.56
   6  15  -1    5.14    1.06
   3 -18  -5    5.56    0.53
  -4  16  -4   27.33    1.03
   4  16   4   27.99    1.60
  -4  16  -4   23.82    0.70
   4 -16   4   26.58    1.23
   4 -11 -10    0.80    0.18
  -4 -11  10    1.82    0.91
   4  11 -10    1.04    1.13
   0  -9  11    1.42    1.14
   4 -11 -10    0.98    0.46
  -4  11  10    0.72    0.18
   0   9  11    1.21    0.77
   0  -9 -11    1.62    0.34
   0   9 -11    0.43    0.63
   5   9   7    8.21    0.79
  -5   9  -7    8.51    0.70
  -1  19  -4   22.66    1.42
  -1  19  -4   25.99    1.59
   1 -19   4   26.42    1.48
   1  19   4   25.07    1.24
   5  -9   7    9.13    0.77
  -1 -19  -4   22.68    0.76
  -5  -9  -7    7.57    1.19
   1  19   4   23.68    1.17
  -5   9  -7    8.37    0.59
   6 -15  -3   47.54    1.35
   6  15  -3   48.79    1.42
   6  15  -3   48.63    1.27
  -6  15   3   50.02    1.38
   1 -17  -7    3.10    0.64
   1  17  -7    2.70    0.69
  -1  17   7    3.32    0.47
   8   5  -7   18.17    0.80
   1  17  -7    3.08    0.45
   8  -5  -7   19.23    0.31
   8   5  -7   18.06    0.54
   4  12   7    6.02    1.19
  -1 -17   7    2.43    0.59
  -4  12  -7    5.56    0.58
   4 -12   7    5.25    0.68
   8   5  -7   17.78    1.14
   8  -5  -7   19.94    0.39
  -4  12  -7    5.40    0.68
   8  -5  -7   18.86    0.76
  -4 -12  -7    5.51    1.02
  -2  19  -3   18.66    0.70
  -2  19  -3   16.78    0.75
   2 -19   3   19.41    1.07
   2  19   3   16.14    0.65
  -4  15  -5    5.30    0.47
   2  19   3   17.93    1.20
  -4  15  -5    5.77    0.67
   4 -15   5    7.03    0.93
   4  15   5    4.61    1.07
   8  -8  -5    4.46    0.57
   3 -19   1   56.85    0.97
  -3  19  -1   58.42    2.08
   8   8  -5    3.98    0.94
   3  19   1   59.44    1.30
  -3  19  -1   53.13    1.38
   3  19   1   55.61    2.14
   8   8  -5    4.64    0.45
   8   8  -5    4.82    0.35
  -1  18   6    0.12    0.18
   1 -18  -6    0.61    0.27
   1  18  -6    0.43    0.53
   1  18  -6    0.29    0.32
  -1  18   6    0.31    0.19
  -1 -18   6    0.84    0.78
   3  14   7    5.88    0.63
  -3  14  -7    5.88    0.75
  -3 -14  -7    6.91    0.56
  -3  14  -7    7.94    0.66
   3 -14   7    5.98    1.26
  -3 -14  -7    6.42    0.24
  -3  12  10   17.84    0.58
   8   9  -3   24.81    0.90
   7 -11  -6    0.73    0.52
   8  -9  -3   24.56    1.61
   8  -9  -3   25.08    0.38
   6   3   7   18.72    1.04
  -8   9   3   26.22    1.58
  -6   3  -7   16.45    0.74
   3 -12 -10   20.41    0.35
   3 -12 -10   19.72    1.42
   3  12 -10   18.86    2.06
  -3 -12  10   20.32    0.95
   8  -9  -3   25.46    0.34
  -6  -3  -7   16.27    0.76
   6  -3   7   18.96    1.04
  -6   3  -7   17.24    1.12
  -6  -3  -7   16.46    0.80
   7  11  -6    1.46    0.16
   8   9  -3   27.20    0.44
   7  11  -6    1.79    0.50
   8   9  -3   25.07    0.84
   7   4   5   17.75    0.93
  -8   8   0    0.42    0.28
   8  -9  -2   45.53    1.25
   7  -4   5   19.13    0.87
   8  -9  -2   46.80    0.80
  -8   9   2   46.09    1.22
   8   9  -2   45.54    1.99
   8  -8   0   -0.21    0.21
  -7   4  -5   17.69    1.06
   8   9  -2   47.06    1.16
  -7  -4  -5   16.88    0.73
  -8   8   0    0.40    0.40
  -7   4  -5   15.51    0.62
  -7  -4  -5   15.46    0.36
   8   8   0   -0.09    0.70
   8  -8   0    0.44    0.40
   4  13  -9    3.31    1.30
  -4  13   9    1.59    0.12
   4 -13  -9    2.38    0.51
  -4 -13   9    2.36    0.54
   1  20   2   24.41    1.36
  -2 -10  11    1.94    1.08
  -1  20  -2   27.54    0.87
  -8  -5  -2   83.25    1.31
  -2  10  11    1.71    0.30
   2  10 -11    1.69    0.67
   3  19  -3    1.26    0.50
   8  -5   2   90.81    1.66
  -3  19   3    0.65    0.23
   3  19  -3    0.75    0.16
  -8   5  -2   83.06    2.23
   1  20   2   27.70    1.23
  -1  20  -2   26.93    0.82
  -3  19   3    1.21    0.72
   3 -19  -3    0.50    0.71
   8   5   2   89.54    1.88
  -8   5  -2   80.40    1.77
   2 -10 -11    1.49    0.24
  -3  19   3    0.75    0.28
   8  -7  -6    6.37    1.05
   5  16  -5    0.57    0.14
   5 -16  -5    0.31    0.43
   8   7  -6    6.20    0.93
   8   7  -6    5.49    0.26
   8   7  -6    5.63    0.42
   5  16  -5   -0.12    0.51
   6   0 -11   -0.12    0.26
  -6   0  11    0.23    0.20
  -4  -4  12  257.24    4.63
  -4   4  12  234.81    4.35
   1   6 -12   15.64    0.96
   8   0  -8   16.82    0.76
  -1   6  12   14.05    0.70
   8   0  -8   15.23    0.35
   1  -6 -12   14.50    0.58
   4  -4 -12  286.42    4.72
  -1  -6  12   13.53    0.95
   4   4 -12  291.36    6.78
   8   0  -8   13.88    0.61
  -5  17   2    7.31    0.65
   0 -14  -9    0.06    0.23
   5  17  -2    7.30    0.72
   0 -14  -9    0.56    0.26
  -5  17   2    6.06    0.18
   5  17  -2    7.78    0.64
   2  20  -1   10.84    0.66
   0  14   9    0.74    0.30
  -2  20   1   10.18    0.41
   0 -14   9    0.03    0.52
   2  20  -1    9.92    0.29
   5 -17  -2    6.81    0.69
  -2  20   1   11.61    0.98
   0  14  -9    0.78    0.57
  -6   1  11    2.21    0.45
   6  -1 -11    2.71    0.34
   5  13   5    0.01    0.77
   6   1 -11    3.97    0.40
  -6  -1  11    3.40    0.29
  -5  13  -5    0.40    0.75
  -5  13  -5   -0.08    0.46
   5 -13   5   -0.17    0.34
   6   7 -10   25.99    0.97
   8  -7   1   25.57    1.10
  -8   7  -1   22.40    0.47
   8   7   1   23.96    1.58
   6  -7 -10   26.13    0.42
   6  -7 -10   25.08    0.98
  -6   7  10   22.95    0.27
  -6  -7  10   25.13    0.78
  -8   7  -1   22.52    0.81
   5  17  -1    2.81    0.54
  -5  17   1    3.79    1.00
  -5  17   1    2.51    0.21
   5 -17  -1    3.49    0.59
   5  17  -1    4.16    1.12
   8   1  -8   25.37    0.77
   2  20   0   10.39    0.46
  -2  20   0    9.28    0.75
   2  20   0    9.55    0.99
   8  -1  -8   27.81    0.85
   8  -1  -8   25.12    0.78
   8   1  -8   26.75    1.01
  -2  20   0   10.24    0.56
   8   1  -8   23.41    1.20
   8  -1  -8   25.49    0.43
   2  20   0    9.79    0.64
   7 -10  -7    1.62    0.52
   7  10  -7    2.24    0.51
   0  12  10    1.86    0.67
   0 -12 -10    0.28    0.47
   0 -12  10    0.57    0.59
   0  12 -10    0.49    0.57
   6 -10   5    0.14    0.70
  -6 -10  -5    0.15    0.10
  -6 -10  -5    0.76    0.72
  -1  11 -10    4.64    0.78
   6  10   5    0.32    0.46
  -1 -11 -10    5.54    0.79
  -6  10  -5    0.79    0.74
   1  11  10    5.53    0.56
   1 -11  10    6.61    0.79
  -6  10  -5    0.38    0.26
   1  15   8   11.95    0.99
  -4  18  -1    8.66    0.58
   2   5  11   38.27    2.29
  -1 -15  -8   11.39    0.40
  -2   5 -11   37.43    1.31
  -4  18  -1   11.19    1.24
  -2  -5 -11   39.10    1.10
  -1  15  -8   12.76    0.90
   4 -18   1    9.33    0.59
   2  -5  11   37.66    1.47
   1 -15   8   10.72    1.46
   4  18   1   11.67    0.65
   4  18   1    8.24    0.70
  -2  17   7    4.21    0.39
   7   6  -9    2.26    0.83
   7  -6  -9    1.95    0.12
  -1  10  11    9.27    0.91
   1  10 -11    9.33    0.93
   2 -17  -7    6.03    0.47
   2  17  -7    5.29    1.47
   7  -6  -9    1.65    0.48
   1 -10 -11   10.69    0.43
  -1 -10  11   10.06    0.85
  -2 -17   7    4.04    1.18
   7  -6  -9    1.55    0.10
  -2  17   7    4.48    0.21
  -8   0  -3   -0.54    0.52
  -3 -10  -9   20.69    0.81
  -8   0  -3    0.25    0.21
   3 -10   9   22.30    1.96
   3  10   9   18.85    1.69
  -3  10  -9   19.52    0.99
   8   0   3    0.26    0.38
   2 -12   9   24.67    2.02
  -3   6  12   18.77    0.55
   2  12   9   24.92    0.91
  -2 -12  -9   23.05    1.27
   3  -6 -12   21.06    0.56
   3   6 -12   22.43    1.04
  -3  -6  12   20.93    0.90
  -2  12  -9   23.42    1.09
   4 -10   8    7.74    0.82
  -4  10  -8    7.64    0.75
   5  -6   8   29.21    2.13
   5   6   8   28.34    1.23
  -5   6  -8   29.42    1.00
  -5   6  -8   29.41    0.99
   4  10   8    9.12    0.77
  -4 -10  -8    7.49    0.62
  -5  -6  -8   27.23    1.76
  -4  10  -8    9.38    1.21
  -5  16  -2    0.51    0.19
   5 -16   2    0.48    0.40
   5  16   2    0.60    0.46
  -5  16  -2    0.79    0.47
   5  16   2    0.54    0.44
  -3 -14   9    1.14    0.49
   3  14  -9    0.27    0.58
  -3  14   9    0.25    0.23
   3 -14  -9    0.43    0.37
   0  18  -6   35.75    1.54
  -4  17  -3   15.66    1.48
   0  18   6   32.69    0.70
  -8   1  -3    9.30    0.48
  -8   1  -3    9.06    0.72
   4  17   3   17.43    1.36
   0 -18   6   32.45    1.08
   0  18  -6   33.93    1.20
   4 -17   3   17.07    0.54
   8   1   3    9.64    1.20
  -4  17  -3   15.36    0.52
  -8  -1  -3    9.23    0.35
  -8  -1  -3    8.18    0.52
   8  -1   3   10.05    0.66
   0  18   6   32.42    0.70
   0 -18  -6   30.73    0.66
   7  12  -5    7.79    0.28
   7  12  -5    7.57    0.60
   7  12  -5    8.62    0.70
   7 -12  -5    8.41    0.71
   2  14   8   28.00    1.52
  -2  14  -8   29.17    1.13
  -2 -14  -8   27.73    0.79
  -2 -14  -8   27.03    0.54
  -2  14  -8   29.40    1.12
   2 -14   8   30.06    1.92
  -6  -2  11    3.98    0.34
   6  -2 -11    2.55    0.54
  -6   2  11    3.75    0.43
   6   2 -11    3.86    0.44
   0 -20  -3   15.28    0.80
   0  20  -3   18.29    1.03
   8   9  -4    2.19    0.48
   8   9  -4    1.90    0.22
   0  20   3   16.99    0.56
   0 -20   3   17.34    0.74
   0  20   3   16.57    0.52
   8   9  -4    1.39    0.41
   8  -9  -4    1.89    0.50
   0  20  -3   19.07    0.83
   8   2  -8    0.08    0.27
   6 -15   0    0.99    0.62
  -6  15   0    3.05    0.58
   6  15   0    3.40    1.11
   8  -2  -8    0.17    0.29
   8  -2  -8    0.22    0.12
   8  -2  -8   -0.15    0.60
   8   2  -8    0.46    0.25
   8   2  -8    0.01    0.18
   6  15   0    3.18    0.56
   6 -15   0    3.22    0.31
  -6  15   0    2.77    0.14
   1  20  -3   -0.36    0.40
  -1  20   3    0.11    0.34
   1 -20  -3   -0.15    0.45
   1  20  -3    0.18    0.40
   0  17  -7   20.00    1.39
  -1  20   3    0.23    0.38
  -2  18   6    1.74    0.34
   2  18  -6    2.36    0.67
   0 -17   7   18.35    0.89
  -2 -18   6    2.47    0.57
  -2  18   6    2.24    0.18
   0  17  -7   19.58    1.02
   0 -17  -7   17.70    0.51
   0  17   7   18.15    0.90
   2 -18  -6    1.79    0.38
   2  18  -6    3.26    0.62
  -8   9   1    0.49    0.12
   8   9  -1   -0.21    0.43
   8  -9  -1    0.41    0.30
   8  -9  -1    0.34    0.44
  -1  16   8    4.88    0.54
  -1 -16   8    4.24    1.21
  -8   9   1    0.43    0.77
   1  16  -8    4.98    1.47
   8   9  -1    1.58    0.74
   1 -16  -8    5.33    0.41
   1  -8  11    4.81    1.40
   1   8  11    3.61    0.58
   0  -5  12   22.36    1.12
   0   5 -12   23.28    1.07
   0   5  12   20.93    0.94
  -1   8 -11    5.79    1.35
   0  -5 -12   20.96    0.75
  -1  -8 -11    3.96    0.47
   6 -13   3   10.72    0.49
  -6  13  -3    9.62    0.71
  -6  13  -3    6.99    0.57
   6  13   3    9.04    0.75
  -2  20   2    0.45    0.35
  -2  20   2   -0.27    0.55
   2  20  -2   -0.04    0.75
  -2  20   2    0.10    0.28
   2 -20  -2    0.33    0.31
   2  20  -2    0.18    0.16
   6  -4   7    2.89    0.67
   5 -17  -3    2.83    0.57
  -5  17   3    4.78    0.61
   5  17  -3    3.58    1.17
   6   4   7    2.95    0.67
  -6  -4  -7    2.26    0.45
  -6  -4  -7    3.33    0.94
  -6   4  -7    2.94    0.47
  -6   4  -7    2.49    0.43
   4   7   9   28.75    1.23
  -4   7  -9   27.47    1.76
   4  -7   9   28.80    1.29
  -4  -7  -9   26.48    0.98
   8   2   3   90.00    2.77
   8  -2   3   90.30    1.84
  -8  -2  -3   81.66    1.59
  -8   2  -3   81.17    1.96
  -8  -2  -3   82.03    1.56
  -8   2  -3   82.58    2.03
  -4  14  -6   28.87    1.07
   1  19  -5    1.44    0.86
   6  15  -4    0.12    0.09
  -4  14  -6   25.53    0.85
  -1 -19   5    0.33    0.38
   6 -15  -4   -0.54    0.76
   4  14   6   28.57    1.01
  -1  19   5    0.21    0.18
  -6  15   4    0.27    0.45
   4 -14   6   29.30    1.66
  -4 -14  -6   26.46    0.45
  -1  19   5   -0.34    0.16
   6  15  -4    0.61    0.83
   6  15  -4    0.10    0.07
   1 -19  -5   -0.16    0.45
   1  19  -5    0.17    0.27
   7   0 -10    0.25    0.45
   1   0  12    0.45    0.56
  -1   0 -12    0.58    0.87
  -6   8  -6    3.31    0.43
  -6  -8  -6    3.81    0.16
  -6  -8  -6    4.29    0.55
   6  -8   6    4.52    0.61
   6   8   6    3.65    1.27
   9   0  -3   63.25    1.07
   9   0  -3   65.48    1.50
   9   0  -3   64.10    1.13
  -6   8  -6    3.09    0.53
   5 -17   0    4.96    0.21
   5  17   0    5.69    0.59
  -5   7  11    7.86    0.36
  -5  17   0    4.16    0.28
   5   7 -11   11.70    0.77
  -5  -7  11    8.57    1.06
   5  17   0    6.82    0.65
  -5  17   0    4.56    0.60
   7  13  -2   87.06    2.00
   7 -13  -2   87.55    3.06
  -7  13   2   90.68    2.98
   7  13  -2   89.56    1.90
   5  -7 -11    8.96    0.41
  -2 -16   8   25.56    1.10
  -2  16   8   26.27    0.74
   2  16  -8   26.75    1.27
   2 -16  -8   26.00    0.78
   6 -14   2   49.96    1.27
  -6  14  -2   47.23    1.33
   6  14   2   48.10    1.33
  -6  14  -2   39.49    0.92
   2  20   1    8.21    0.58
  -1   1 -12    5.79    1.24
   1   1  12    5.14    0.76
   1  -1  12    5.13    1.43
   7  -1 -10   46.46    0.82
  -2  20  -1    8.31    0.46
  -2  20  -1    8.56    0.55
   7   1 -10   46.79    1.43
   2  20   1    7.84    0.94
   7  -1 -10   43.79    1.13
  -1  -1 -12    5.74    0.64
  -7  -5  -5    0.78    0.29
  -7  -5  -5    0.72    0.42
  -3  10  11   23.96    0.77
  -7   5  -5    0.93    0.33
  -3 -10  11   25.30    1.78
   7  -5   5    1.82    0.51
   7   5   5    0.76    1.04
   3  10 -11   29.59    2.19
   3 -10 -11   26.08    0.48
  -7   5  -5    1.07    0.36
   9   1  -3   28.32    0.67
   9  -1  -3   29.72    0.62
   9  -1  -3   29.23    0.72
   9   1  -3   29.41    0.65
   9  -1  -3   29.72    0.95
   9   1  -3   31.21    1.05
  -4   9  11  330.84    5.74
  -5 -12   9  132.87    2.68
   5 -12  -9  127.40    3.75
  -4  -9  11  421.77    7.93
   4  -9 -11  460.57    8.20
   4   9 -11  461.82   11.28
   5  12  -9  143.97    3.13
   7  11   2   63.06    1.57
   5 -10 -10  100.52    3.21
   5 -10 -10   97.88    1.18
  -4  18   4   73.22    0.87
   5  10 -10  106.40    2.39
  -7  11  -2   54.93    1.16
   4  18  -4   99.40    1.34
  -4  18   4   91.00    1.05
  -7  11  -2   59.74    2.26
   7 -11   2   68.70    1.66
  -5  10  10   93.10    1.13
  -5 -10  10  102.80    2.98
   4  18  -4  102.53    2.28
   4 -18  -4   98.27    2.00
   7 -13  -3   58.91    1.57
  -7  13   3   62.41    1.60
   7  13  -3   61.75    2.26
   8   6  -7    3.08    0.35
   8  -6  -7    4.60    0.51
   7  13  -3   62.53    1.63
   8   6  -7    4.74    0.81
   8   6  -7    2.77    0.27
   9   0  -2    0.11    0.21
   6   3 -11    0.13    0.36
  -2  -7  12    2.43    1.04
   2   7 -12    2.77    0.66
  -6  -3  11    0.83    0.27
  -6   3  11    0.29    0.16
   2  -7 -12    2.19    0.56
  -2   7  12    1.43    0.35
   9   0  -2   -0.08    0.21
   6  -3 -11    0.49    0.20
   8  -3  -8   95.29    1.52
   8  -3  -8   85.78    1.71
   8   3  -8   85.59    2.03
  -4   5  12   28.13    0.59
   8   3  -8   90.33    2.12
  -4  -5  12   29.82    0.93
   4   5 -12   34.65    1.20
   8  -3  -8   88.01    1.29
   4  -5 -12   32.31    1.06
   3  -7  10  206.46    4.43
   7   8   4    1.71    0.57
   7  -8   4    2.49    0.45
  -7  -8  -4    2.48    0.89
  -7  -8  -4    2.07    0.17
  -3  -7 -10  196.89    3.68
  -7   8  -4    2.58    0.84
   3   7  10  209.87    5.67
  -3   7 -10  199.25    3.97
  -7   8  -4    1.70    0.30
   0  19   5    1.95    0.52
   0  19  -5    0.97    0.99
   0  19  -5    1.13    0.69
   6  10  -9    0.85    1.03
   0 -19   5    1.50    0.47
  -6 -10   9    1.20    0.81
   0 -19  -5    1.55    0.45
   0  19   5    1.70    0.50
   6 -10  -9    1.83    0.93
   9  -1  -2   13.82    0.51
   9   1  -2   12.35    0.75
   9  -1  -2   13.43    0.46
   9   1  -2   13.54    0.50
  -6  12  -4    2.36    0.56
   6 -12   4    2.50    0.40
   6  12   4    2.12    0.57
  -6  12  -4    2.79    0.30
  -8   6  -2    0.87    0.70
  -8  -6  -2    1.34    0.21
   8  -6   2    1.87    0.67
  -8   6  -2    1.03    0.25
   8   6   2    1.11    0.90
  -7  12  -1    9.42    0.69
   1   2  12    0.41    0.96
  -1  -2 -12    0.37    0.44
   7  12   1    8.70    1.32
   9   0  -4   -0.18    0.23
   7 -12   1   10.42    0.36
   9   0  -4    0.13    0.35
   6 -13  -7   11.87    1.43
  -7  12  -1    7.91    0.42
   6  13  -7   14.49    0.91
  -1   2 -12    0.63    0.49
   9   0  -4   -0.00    0.18
   7  -2 -10   55.62    1.22
   7  -2 -10   48.49    1.99
   1  -2  12    0.32    0.57
   7   2 -10   53.87    1.61
   7 -13  -1   10.45    0.32
  -7  13   1    9.77    0.25
  -7  13   1    9.93    0.74
   9  -2  -3   25.33    0.53
   9  -2  -3   26.66    0.55
   9  -2  -3   25.62    0.71
   9   2  -3   25.83    1.08
  -4 -16   7    9.33    1.38
   7 -13  -1    9.99    0.81
   9   2  -3   25.74    1.03
   7  13  -1   12.99    0.80
   4  16  -7    8.14    1.59
   7  13  -1   11.73    0.75
   4 -16  -7    8.71    1.15
   9   2  -3   25.06    0.56
  -8   3  -3   48.65    1.02
  -8  -3  -3   49.30    1.76
   8  -3   3   55.04    2.02
  -8  -3  -3   48.92    0.76
   8   3   3   54.82    1.42
  -8   3  -3   48.71    0.99
  -2 -17  -6   93.71    1.30
   9   1  -4   29.20    0.99
  -2  17  -6   92.89    3.07
   9   1  -4   26.39    0.63
  -2  17  -6   99.27    3.07
   9  -1  -4   28.38    0.86
   9  -1  -4   27.16    0.54
   9   1  -4   27.36    0.61
   2 -17   6   95.27    1.99
   9  -1  -4   26.37    0.70
   2  17   6   99.78    1.85
   3  19   2   -0.21    0.40
  -3  19  -2    0.30    0.41
   3  19   2    0.34    0.37
  -3  19  -2    0.83    0.49
   3 -19   2    0.89    0.25
   6 -14  -6    2.53    1.01
   7  -9  -8    2.94    0.95
   7   9  -8    2.03    0.52
   6  14  -6    1.48    1.13
  -2  18  -5   31.68    1.07
  -2  18  -5   30.20    1.72
  -2 -18  -5   30.77    0.47
   2  18   5   32.98    0.90
   2 -18   5   32.36    0.96
  -2   6 -11    2.65    0.67
   9  -2  -2   63.57    1.20
   9   2  -2   62.96    1.01
   9  -2  -2   64.47    1.46
   2  -6  11    3.65    1.42
   2   6  11    3.14    0.66
   9   2  -2   63.94    1.18
  -2  -6 -11    3.22    0.51
   0  16   8   14.71    0.52
   0 -16  -8   13.71    0.81
   0  16  -8   11.93    1.74
   5   0 -12   -0.29    0.30
   0 -16   8   13.47    0.84
  -5   0  12    0.05    0.39
  -3  19   4   34.73    0.63
   1  -7 -12   56.28    1.10
   3  19  -4   36.09    1.26
   1   7 -12   53.62    2.68
   2 -13 -10   44.65    1.00
   2 -13 -10   46.96    1.13
   2  13 -10   49.04    1.66
  -2  13  10   45.93    0.82
  -2 -13  10   47.20    1.43
  -3  19   4   34.91    0.70
   3  19  -4   36.08    0.87
   3 -19  -4   34.56    0.97
  -1  -7  12   52.20    1.59
  -1   7  12   52.68    1.89
  -7  10  -3   27.27    0.89
  -7  10  -3   28.85    0.99
   7  10   3   30.03    1.09
   7 -10   3   30.33    1.31
   3 -17   5   -0.09    0.32
   3  17   5   -0.11    0.64
  -3  17  -5   -0.13    0.42
  -3 -17  -5    0.15    0.15
  -3  17  -5    0.52    0.63
  -5   1  12   13.32    0.44
   2  19  -5   60.55    1.07
  -2  19   5   54.30    1.08
   5  -1 -12   16.22    0.56
  -2 -19   5   59.34    1.51
  -5  -1  12   14.53    0.51
   5   1 -12   15.30    0.65
   2 -19  -5   57.36    1.76
  -2  19   5   57.13    1.07
   2  19  -5   58.88    1.69
  -1 -13  10   24.74    1.09
   1 -13 -10   22.22    0.52
   1 -13 -10   22.75    0.73
   1  13 -10   24.73    1.23
  -1  13  10   23.10    1.04
   9   2  -4   30.78    0.68
   9  -2  -4   29.92    0.82
  -6   5  -7   10.74    1.08
   9  -2  -4   29.84    0.83
   8  -8  -6    2.15    0.54
   8   8  -6    3.27    0.40
   9   2  -4   29.79    0.62
   6   5   7   10.73    1.62
   9   2  -4   29.86    1.11
  -6  -5  -7   11.94    1.26
   8   8  -6    3.09    0.88
   8   8  -6    3.40    0.37
  -6   5  -7   10.93    0.63
  -6  -5  -7    9.87    0.33
   9  -2  -4   28.58    0.78
   6  -5   7   12.85    1.60
  -2  10 -10   16.75    1.75
   4  15  -8   40.80    1.51
  -2 -10 -10   15.52    0.68
   2 -10  10   17.86    1.95
   4  17  -6   77.72    2.00
  -4 -15   8   38.94    1.24
   4 -17  -6   76.08    2.45
   4 -15  -8   37.02    1.09
   2  10  10   16.29    1.52
   8   9  -5    0.05    0.20
   8   9  -5    0.43    0.67
   7   7  -9    1.63    0.47
   1  20   3   46.11    1.06
   1  20   3   50.19    1.56
   1 -20   3   45.71    1.76
   8   9  -5    0.12    0.31
   8  -9  -5    1.30    0.72
  -1  20  -3   48.62    1.95
   7  -7  -9    1.29    0.48
  -1 -20  -3   48.99    1.10
  -1  20  -3   48.85    1.80
   5  12   6    8.11    1.33
  -5  12  -6    8.04    0.73
  -5  12  -6    8.37    0.52
  -5 -12  -6    7.96    0.65
   5 -12   6    8.51    1.18
   3   7 -12   12.27    0.91
  -3  -7  12   11.42    1.32
   3  -7 -12   11.43    0.69
  -3   7  12    9.52    0.71
   7 -13  -4   74.78    2.76
   1  -3  12   81.21    2.14
   7  13  -4   73.91    1.79
   7  -3 -10    0.22    0.37
  -1   3 -12   81.09    1.94
   7   3 -10   -0.49    0.30
   7  13  -4   77.14    0.88
   1   3  12   80.13    2.03
   7  13  -4   75.54    1.64
   7  -3 -10    0.03    0.28
  -1  -3 -12   79.47    1.72
  -8   9   0   19.77    0.36
   9  -3  -3    9.15    0.55
   9  -3  -3    9.00    0.52
  -6  -4  11   29.81    1.18
   0 -10 -11    0.66    0.54
   6  -4 -11   33.52    0.57
   5   7   8    1.90    1.17
  -8   8  -1   22.70    0.82
   8   8   1   23.65    0.92
   9  -3  -3    9.06    0.31
  -8   9   0   18.86    0.83
  -5   7  -8    1.93    0.51
  -6   4  11   28.53    0.47
   6   8 -10   14.20    1.43
   8  -8   1   24.57    0.64
   2  20  -3    4.69    0.64
   0  10  11    1.89    0.41
  -5   7  -8    3.04    0.96
  -5  -7  -8    2.81    0.96
   0   6 -12    0.87    0.94
   2  20  -3    5.48    0.29
   6  -8 -10   12.45    0.19
  -6  -8  10   13.17    0.65
   9   3  -3    9.52    0.58
   8  -9   0   20.84    0.49
  -8   8  -1   20.34    0.69
   0  10 -11    0.59    1.08
   0 -10  11    0.33    0.64
   0  -6 -12    0.11    0.32
  -2  20   3    5.06    0.40
   2 -20  -3    6.10    0.82
   8   9   0   22.54    0.88
   5  -7   8    1.56    1.18
   9   3  -3    8.44    0.84
   6  -8 -10   11.47    1.40
   6   4 -11   31.13    1.62
   0   6  12   -0.16    0.72
   9   3  -3    9.63    0.79
  -2  20   3    4.51    0.47
   0  -6  12    0.48    0.95
  -5  10  -7    5.70    1.18
   5  10   7    7.15    0.76
   5 -10   7    7.14    0.71
   8  -4  -8    1.54    0.81
   8  -4  -8    1.48    0.19
  -5  10  -7    5.29    0.96
  -5 -10  -7    6.81    1.09
   8   4  -8    1.62    0.36
   8   4  -8    1.83    0.30
   8  -4  -8    2.28    0.26
   5 -17  -4   16.60    0.84
   9   0  -1   12.73    0.51
   5  17  -4   16.78    0.96
   5  17  -4   16.27    0.25
   6  12  -8   -0.58    0.95
  -4   0 -10   49.43    1.37
   6 -12  -8   -0.45    0.45
   4   0  10   52.11    1.75
  -3  16  -6    8.52    1.16
  -3 -16  -6    8.09    0.33
  -3  16  -6   10.40    0.74
   3 -16   6    9.43    0.66
   3  16   6    9.60    1.14
  -5   2  12    3.48    0.28
   5  -2 -12    4.48    0.37
  -4  18  -2    1.93    0.53
  -4  18  -2    2.46    0.28
  -5  -2  12    3.87    0.37
   4 -18   2    2.23    0.51
   4  18   2    2.20    0.97
   4  18   2    2.47    0.49
   5   2 -12    5.49    0.51
  -3  17   7    4.25    0.26
  -9   1   1   35.11    0.77
   9  -1  -1   37.30    0.81
   9   1  -1   35.66    0.84
   9  -1  -1   39.38    1.25
  -3 -17   7    4.75    0.69
   3  17  -7    6.09    0.85
   3 -17  -7    6.84    0.96
  -3  17   7    5.22    0.16
   8 -10  -3    7.90    0.69
   8  10  -3    7.70    1.06
  -8  10   3    9.18    1.23
  -6  15  -1   -0.08    0.43
   6  15   1    0.08    0.44
   6  15   1   -0.17    0.78
  -6  15  -1   -0.18    0.22
   8  10  -3    9.12    1.17
   6 -15   1   -0.29    0.30
   4  -1  10    0.37    1.06
  -8  10   2    0.26    0.41
   5 -15  -7   61.45    1.50
   9  -3  -2   12.61    0.40
  -4  -1 -10    0.87    0.49
   9   3  -2   11.74    0.53
  -4   1 -10    0.80    0.93
   8  10  -2    0.47    0.41
   8 -10  -2   -0.16    0.78
   9  -3  -2   11.96    0.56
   4   1  10    0.08    0.56
   8 -10  -2    0.26    0.09
   5  15  -7   61.99    1.75
   8  10  -2   -0.07    0.38
   9   3  -2   12.80    0.61
  -8   4  -3   27.14    0.76
  -8  -4  -3   27.37    0.84
  -8  -4  -3   27.19    0.46
   8  -4   3   29.67    1.53
   8   4   3   30.50    1.05
  -8   4  -3   26.43    0.68
   2 -16   7   30.27    1.77
  -2  16  -7   29.49    1.08
   2  16   7   28.49    0.87
  -2 -16  -7   26.86    0.72
  -2  16  -7   27.46    1.08
  -3  13  -8   16.78    0.94
  -3 -13  -8   18.70    1.32
   5  17   1   30.28    1.71
   5 -17   1   28.71    0.53
   5  17   1   29.77    1.11
  -3  13  -8   18.63    1.76
   3 -13   8   18.70    1.02
   3  13   8   18.65    0.90
  -5  17  -1   22.33    0.62
  -5  17  -1   30.04    1.02
  -3  18  -4    9.44    0.99
  -7   6  -5    7.98    0.81
   3  18   4    9.90    1.06
   7   6   5    7.36    0.76
   7  -6   5    7.53    0.67
   3  18   4    8.79    0.63
  -7   6  -5    6.98    0.54
  -3  18  -4   10.09    0.70
  -7  -6  -5    7.75    1.10
   3 -18   4    9.48    0.52
   1 -15  -9    5.80    0.44
  -1 -15   9    5.92    0.73
  -1  15   9    6.64    0.36
   1  15  -9    6.08    0.85
   2  20   2   10.72    0.64
  -2  20  -2   11.08    0.54
  -2  20  -2   10.82    1.13
   9   3  -4   85.86    2.05
  -1  18  -6   -0.21    0.39
   1 -18   6   -0.33    0.69
   9  -3  -4   86.24    1.21
   9  -3  -4   92.69    1.58
   1  18   6    0.16    0.26
   2 -20   2   11.13    0.50
   9   3  -4   87.25    1.45
  -1  18  -6    0.32    0.34
   9   3  -4   86.83    1.31
   9  -3  -4   85.43    1.60
  -1 -18  -6   -0.02    0.15
   2  20   2   11.82    0.58
   9   0  -5  131.52    2.17
   9   0  -5  139.00    2.40
   9   0  -5  132.31    2.42
   4 -12 -10   18.04    1.46
  -4  12  10   12.63    0.29
   4 -12 -10   17.28    0.35
  -4 -12  10   18.87    0.87
   4  12 -10   17.03    1.10
   0  21   0    0.52    0.44
  -2  15   9    5.64    0.28
   2  15  -9    7.24    0.87
   0  21   0   -0.06    0.32
   2 -15  -9    5.81    0.50
  -2 -15   9    5.73    0.71
  -4   6  12    9.25    0.57
   4   6 -12   13.26    1.51
  -4  -6  12   10.41    0.67
   4  -6 -12    9.93    0.64
   9   2  -1    4.42    0.75
   7  13   0   43.84    1.26
   7  13   0   41.42    2.16
  -7  13   0   42.70    2.06
   7 -13   0   41.76    0.86
  -2  11  11    5.14    0.62
  -7  13   0   39.50    0.52
   2  11 -11    5.91    0.83
  -9   2   1    3.58    0.65
   9  -2  -1    5.52    0.64
   9  -2  -1    4.75    0.42
  -2 -11  11    4.74    0.70
   2 -11 -11    4.71    0.50
   9  -1  -5    2.98    0.36
   9   1  -5    2.89    0.26
   9  -1  -5    1.89    0.40
   9   1  -5    2.96    0.57
   9  -1  -5    1.05    0.43
   9   1  -5    3.35    0.29
  -4  -2 -10   30.74    1.10
  -4  -8  -9    6.35    0.63
   6  15  -5    8.82    0.79
  -2  19  -4   17.13    0.79
   4  -2  10   34.60    1.49
  -3 -16   8   20.95    0.97
  -2  19  -4   15.91    1.27
  -3  16   8   19.50    0.46
   2  19   4   17.24    0.67
  -4   2 -10   31.99    1.13
   2 -19   4   17.02    0.69
  -2 -19  -4   15.47    0.30
  -3  16   8   19.58    0.43
   4   2  10   32.86    1.40
  -4   8  -9    6.09    0.68
   6 -15  -5    7.39    0.71
   2  19   4   15.67    1.21
   3 -16  -8   22.10    1.32
   4   8   9    5.26    1.37
   4  -8   9    5.59    1.46
   3  16  -8   21.21    1.18
   5 -16  -6    0.80    0.88
   5  16  -6    1.81    0.61
  -3 -18   6    7.07    1.27
  -5 -14   8  144.58    4.04
   3 -18  -6    6.83    0.53
   3  18  -6    7.56    1.51
   5  14  -8  149.78    4.60
   3  18  -6    6.73    0.37
   5 -14  -8  138.22    2.75
   8   7  -7   10.49    0.35
   8   7  -7   12.22    1.09
   7 -12  -6   13.67    1.43
  -3  18   6    6.27    0.17
  -3  18   6    6.15    0.28
   7  12  -6   12.11    1.46
   8  -7  -7   11.07    0.69
  -1 -14  -9   33.92    1.25
   1  14   9   34.77    0.92
   1  -9  11    0.13    0.57
  -1   9 -11   -0.53    0.57
  -1  -9 -11   -0.63    0.34
   1 -14   9   34.20    2.15
  -1  14  -9   33.94    1.32
  -1 -14  -9   32.33    1.07
   1   9  11   -0.55    0.42
  -1  20   4   14.42    0.70
   1 -20  -4   13.63    0.52
   5  -8 -11    0.23    0.41
   1  20  -4   15.26    0.87
  -5  -8  11    0.02    0.37
   5   8 -11    0.08    0.82
  -5   8  11    0.23    0.19
   5  -8 -11   -0.13    0.18
  -1 -20   4   14.51    0.76
   1  20  -4   15.22    1.52
  -1  20   4   14.56    0.67
  -5  -3  12    0.04    0.51
  -5   3  12    0.14    0.32
   1  17   7   26.13    0.72
   5   3 -12   -0.29    0.36
  -1  17  -7   27.95    1.62
   1 -17   7   24.98    0.97
   5  -3 -12    0.12    0.40
  -1  17  -7   23.99    1.84
  -1 -17  -7   23.53    0.51
   7  -4 -10    2.51    0.53
   7  11  -7    0.63    0.45
   7 -11  -7   -0.32    0.83
   7   4 -10    3.25    0.80
   7  -4 -10    3.18    0.33
   4  13   7   21.72    0.96
  -4  13  -7   22.09    1.47
  -4  13  -7   24.34    1.75
  -4 -13  -7   21.40    1.45
   1  -4  12    0.84    0.66
   4 -13   7   23.96    1.70
  -1  -4 -12    1.14    0.43
  -1   4 -12   -0.16    1.04
  -6  11  -5   11.44    0.74
  -6 -11  -5   10.03    0.70
   6  11   5   12.00    0.82
   1   4  12    1.51    0.58
   6 -11   5   10.43    1.18
  -6  11  -5   10.10    0.47
   0  21   1    8.89    0.44
   5  15   4    0.79    0.91
   9  -4  -3   68.59    1.29
   9  -4  -3   66.14    1.35
   0  21  -1    7.96    1.05
  -5  15  -4    1.46    0.53
   9   4  -3   65.73    1.29
   5   0   9    0.25    1.06
   9  -4  -3   67.43    0.95
  -5  15  -4    1.23    0.51
   0  21   1    9.51    0.72
   5 -15   4    1.49    0.35
   0  21  -1    9.43    0.44
   9   4  -3   68.06    1.29
   0  21   1    8.25    0.90
   9   4  -3   68.29    0.99
  -5   0  -9    0.74    0.47
   8 -10  -4   11.83    1.36
  -1 -11  11    0.72    1.06
   1 -11 -11    1.12    0.47
  -1  11  11    0.96    0.32
   3  11   9    8.68    0.74
   8  10  -4   12.38    0.30
  -3 -11  -9    7.25    0.58
   8  10  -4   12.66    0.74
   1  11 -11    0.20    1.22
  -3  11  -9    7.76    1.36
   8  10  -4   12.12    0.64
   3 -11   9    7.50    1.56
  -8   7  -2    5.21    0.53
  -8   7  -2    5.48    0.93
   8   7   2    6.01    0.62
   8  -7   2    6.09    0.82
   0 -20   4  119.83    3.19
   4 -11   8   56.82    1.62
   0  20  -4  119.95    3.42
  -4  11  -8   56.08    1.53
   0  20  -4  118.70    2.06
  -4 -11  -8   56.74    1.36
  -4  11  -8   53.77    1.40
   4  11   8   55.77    2.47
   0 -20  -4  109.33    2.22
   0  20   4  116.32    2.34
   0  20   4  112.65    1.89
  -3  13  10    3.05    0.35
   8 -10  -1    5.25    0.65
   9   2  -5   18.68    0.83
  -8  10   1    5.06    0.27
   8  10  -1    7.00    1.18
  -8  10   1    8.03    1.09
   9  -2  -5   20.21    0.41
   9   2  -5   19.27    0.85
   9   2  -5   19.20    0.54
   3  13 -10    4.09    1.44
   9  -2  -5   19.82    0.39
   9  -2  -5   19.12    0.65
   3 -13 -10    3.33    0.53
  -3 -13  10    3.80    0.62
   3 -13 -10    4.45    0.30
   8 -10  -1    6.58    0.24
   8  10  -1    5.98    1.10
  -6   9  -6    2.75    0.39
  -6   9  -6    2.48    0.94
  -2   8  12    0.42    0.29
  -6  -9  -6    2.26    0.22
   6   9   6    2.40    0.63
   6  -9   6    2.96    1.00
  -6  -9  -6    2.32    0.51
  -5  -1  -9   30.42    1.80
  -2  -8  12    0.09    0.49
   2  -8 -12   -0.05    0.38
  -5   1  -9   30.72    1.07
   5  -1   9   30.44    1.39
   5   1   9   32.54    2.34
   2   8 -12    0.17    0.49
   1  19   5   61.02    1.22
  -1  19  -5   66.06    1.45
   1 -19   5   62.53    1.45
  -1  19  -5   61.63    1.55
   3   0  11   20.63    1.19
   1  19   5   62.78    1.20
  -3   0 -11   20.47    0.95
  -1 -19  -5   59.30    1.24
  -3  -8 -10    5.01    1.09
   3   8  10    6.25    0.79
   3  -8  10    8.29    0.90
  -3   8 -10    5.96    1.32
  -4  19   1  138.17    2.59
  -1 -12 -10    0.91    0.63
  -1  12 -10    2.36    0.63
  -6   5  11   45.42    0.82
   6   5 -11   52.84    1.31
  -4  19   1  112.01    1.82
   1 -12  10    0.76    1.11
  -6  -5  11   46.35    1.54
   4  19  -1  136.88    2.59
   4 -19  -1  133.48    2.66
   4  19  -1  131.08    2.68
   6  -5 -11   51.12    0.98
   1  12  10    1.30    0.77
   6  -5 -11   51.73    1.38
   9  -4  -2    0.53    0.33
  -9   4   2    0.58    0.32
   9  -4  -2    0.22    0.36
   9   4  -2   -0.13    0.56
   9   4  -2    0.53    0.17
   9   4  -2    0.30    0.31
  -3   1 -11    3.92    0.66
  -3  -1 -11    4.68    0.61
  -6  16   2   12.75    0.80
   3  -1  11    2.32    0.76
   3   1  11    2.70    1.36
   6 -16  -2   10.44    0.81
   6  16  -2   12.29    0.75
   6  16  -2   11.21    0.85
   8   5  -8    2.83    0.29
   8   5  -8    1.69    0.40
   9  -3  -1   71.66    1.18
   8  -5  -8    1.86    0.18
   9   3  -1   66.97    1.92
  -9   3   1   66.94    1.27
   9  -3  -1   69.88    1.35
   8  -5  -8    2.09    0.14
   8  -5  -8    2.10    0.47
  -1  21   0    0.28    0.51
  -5  16  -3   13.96    0.82
  -5  16  -3   11.90    0.40
   1  21   0    0.90    0.37
   5 -16   3   14.43    0.84
   1  21   0    0.26    0.36
   1  21   0    0.37    0.31
   5  16   3   13.73    1.39
  -1  21   0    0.27    0.53
  -7   0  -6    0.32    0.39
  -6   6  -7    1.23    0.69
  -7   0  -6   -0.34    0.33
  -6  -6  -7    0.39    0.16
   6  -6   7    0.64    0.83
  -6   6  -7    0.26    0.35
  -6  -6  -7   -0.38    0.43
   7   0   6    0.11    0.45
   6   6   7   -0.23    0.45
   2  -7  11    3.87    1.43
  -4   3 -10    1.61    0.54
  -2   7 -11    3.59    0.68
   2   0 -13    0.37    0.40
  -4  -3 -10    0.39    0.94
   4   3  10   -0.20    1.09
  -2  -7 -11    3.73    0.95
   4  -3  10    0.63    0.63
  -2   0  13    0.30    0.73
   2   7  11    2.79    1.19
  -4  14   9   51.10    0.60
   4 -14  -9   52.84    1.35
   4 -19  -2   35.91    1.80
  -4  19   2   38.29    1.79
  -4 -14   9   55.34    1.46
   4  19  -2   34.73    1.06
   4  19  -2   34.69    0.49
  -4  19   2   33.07    0.59
   4  14  -9   57.48    2.91
   4  19  -2   32.79    1.19
   7  -9   4    0.81    0.67
   4  18  -5    3.06    0.68
  -7   9  -4    0.45    0.36
  -7  -9  -4   -0.16    0.37
   0 -13 -10   12.64    0.80
   4  18  -5    2.86    0.21
   7   9   4    0.46    0.49
  -7   9  -4   -0.19    0.22
   4 -18  -5    3.59    0.91
   0  13 -10   13.41    1.83
  -7  -9  -4    0.13    0.11
   0 -13  10   12.04    0.93
  -4  18   5    1.73    0.05
   0  13  10   12.92    0.58
  -4  18   5    2.20    0.07
   9  -4  -4   10.98    0.47
   1  21  -1   24.93    1.47
   9   4  -4   10.39    0.81
   3  20  -1   26.71    0.89
  -1  21   1   23.78    1.13
   9  -4  -4   10.17    0.45
   9  -4  -4   10.54    0.58
  -1  21   1   25.31    0.57
  -3  20   1   22.45    0.49
  -3  20   1   27.62    1.42
   9   4  -4    9.83    0.52
  -1  21   1   23.96    0.66
   1  21  -1   24.82    0.55
   3 -20  -1   26.72    0.91
   3  20  -1   24.51    0.97
   3  20  -1   27.00    0.54
   7   1   6    3.13    1.17
  -7   1  -6    2.74    0.46
   7  -1   6    2.55    0.63
  -7   1  -6    3.00    0.61
  -7  -1  -6    2.13    0.52
  -7  -1  -6    2.65    0.86
   2  -1 -13    1.87    0.47
   2   1 -13    2.37    0.51
  -2  -1  13    1.73    0.51
  -2   1  13    1.23    0.45
  -5   2  -9    1.02    0.85
  -5  -2  -9    0.63    0.48
   5  -2   9    0.51    0.61
   5   2   9    0.55    0.59
  -6  16   1    8.39    0.71
   4 -10 -11   42.88    0.81
   6 -16  -1    6.98    0.74
  -8  -5  -3   21.74    1.36
  -4  10  11   32.91    0.47
   4 -10 -11   44.40    2.13
   4  10 -11   46.17    1.57
  -8   5  -3   22.90    0.98
  -8  -5  -3   22.25    0.38
   8   5   3   24.92    1.71
   6  16  -1    8.40    1.18
   6 -16  -1    7.31    0.26
   8  -5   3   24.74    1.40
  -8   5  -3   23.01    0.73
  -4 -10  11   43.14    2.00
   6  16  -1    8.49    1.35
  -6  16   1    7.02    0.21
  -3  15  -7  256.46    6.09
  -3 -15  -7  242.23    3.69
   3  15   7  264.89    6.10
   2 -13   9    1.27    0.59
  -2 -13  -9    1.25    0.66
   2  13   9    1.06    0.80
  -3  15  -7  262.31    5.09
   3 -15   7  268.45    6.39
  -2  13  -9    0.36    1.04
  -5  14  -5    8.98    0.76
   5  14   5    8.93    0.72
   5 -14   5   10.58    0.60
  -5  14  -5    9.22    0.48
  -3  -2 -11    0.28    0.83
   3  -2  11    0.76    1.15
  -3   2 -11    0.68    0.91
   3   2  11    0.49    0.60
   7 -13  -5    3.21    0.61
   1   8 -12    2.15    0.66
   7  13  -5    3.58    0.20
   7  13  -5    3.44    0.52
  -1   8  12    2.16    0.42
  -1  -8  12    1.14    1.18
   1  -8 -12    1.27    0.60
   7  13  -5    3.85    0.62
   6  16  -3   18.66    0.84
   6  16  -3   16.66    0.96
  -6  16   3   17.85    0.92
   6 -16  -3   17.25    1.61
   3 -11 -11    9.78    0.28
   3  11 -11    9.90    0.95
   9   3  -5   40.05    1.19
   3 -11 -11    8.89    0.68
   4  16   5    8.50    0.65
   9   3  -5   39.92    1.08
  -3 -11  11    7.49    0.73
   9   3  -5   39.66    0.85
   9  -3  -5   39.54    1.52
  -4  16  -5    8.36    0.90
  -3  11  11    7.38    0.29
   9  -3  -5   40.49    0.84
  -4  16  -5    7.87    0.73
   4 -16   5    7.96    0.99
   9  -3  -5   41.03    0.82
   4  19   0    6.48    0.70
   3  20   0   15.29    1.35
   0   7  12   21.14    0.90
   0   7 -12   23.27    1.14
  -4  19   0    8.65    1.14
   3  20   0   13.96    0.68
  -4  19   0    5.61    0.45
   0  -7  12   24.86    1.20
  -3  20   0   13.41    0.70
   0  -7 -12   21.99    0.73
   4  19   0    7.76    0.61
  -3  20   0   15.96    1.24
   5  -4 -12   44.83    0.79
   5   4 -12   45.24    1.23
  -5   4  12   36.57    0.93
  -5  -4  12   40.54    0.94
  -5 -11  10   87.00    1.87
   5 -11 -10   91.91    2.04
   5  11 -10   96.56    2.32
   9   0   0    0.13    0.52
  -9   0   0   -0.03    0.19
  -5  11  10   78.57    0.91
   3 -20  -2   17.38    0.74
   3  20  -2   15.83    0.48
   3  20  -2   16.52    0.88
   0  15  -9    0.59    0.58
   0 -15  -9    0.72    0.50
  -3  20   2   18.54    0.76
  -3  20   2   17.50    0.51
   0  15   9    0.24    0.50
   0 -15   9    0.13    0.89
  -3  20   2   16.02    0.38
   0 -15  -9    0.44    0.24
  -4  17  -4   26.96    1.03
  -7   2  -6   11.58    1.09
  -7   2  -6   10.14    0.87
  -7  -2  -6   10.68    0.65
   4 -17   4   26.67    1.20
   7   2   6   13.35    1.56
  -4  17  -4   23.87    1.14
   4  17   4   28.69    1.61
  -7  -2  -6   12.56    0.67
   7  -2   6   11.43    0.84
   7   8  -9    3.00    0.56
  -2  -2  13   42.22    2.05
  -2   2  13   41.56    1.10
   2   2 -13   43.54    1.27
   7  -8  -9    3.29    0.56
   2  -2 -13   42.06    1.06
  -1  21  -1    2.31    0.41
   1  21   1    2.76    0.75
   1  21   1    1.98    0.36
  -1  21  -1    2.20    0.67
   9  -1   0   62.52    1.77
   9   1   0   63.47    1.88
  -9  -1   0   58.97    1.34
  -9   1   0   59.21    1.09
   3  -8 -12   11.55    0.65
  -6 -11   9   18.57    0.82
  -3   8  12    9.27    0.39
   3   8 -12   10.97    0.95
  -3  -8  12   10.70    0.77
   6  11  -9   19.68    1.76
   6 -11  -9   16.50    0.89
  -3   0  13  102.86    2.84
  -5   8  -8   11.30    1.27
  -5  -8  -8   13.46    0.77
  -5   8  -8   11.75    0.77
   5  -8   8   15.49    1.70
   3   0 -13  108.32    3.04
   5   8   8   13.59    0.94
   3 -19   3   -0.16    0.23
  -3  19  -3    0.11    0.35
   7 -10  -8    1.44    0.52
   3  19   3    0.23    0.30
   7  10  -8    2.05    0.53
  -3  19  -3   -0.26    0.47
   3  19   3    0.03    0.32
   0  21  -2   14.88    0.54
   0  21   2   15.17    0.50
   0  21   2   14.43    0.56
   0  21  -2   16.22    0.74
  -7  12  -2    0.51    0.17
  -7  12  -2    0.82    0.45
   7  12   2    0.53    0.52
   7 -12   2    1.25    0.27
  -2  20   4   11.66    0.49
   1   5  12    7.01    0.74
  -1   5 -12    7.57    0.79
   2  20  -4   12.51    1.52
   2  20  -4   12.77    0.41
  -1  -5 -12    6.89    0.59
   7   5 -10   10.48    0.61
   8   9  -6    4.26    0.36
   7  -5 -10    9.04    0.35
  -2  20   4   10.42    0.32
   2 -20  -4   10.63    0.55
   7  -5 -10    9.09    0.70
   8  -9  -6    4.80    0.60
   1  -5  12    6.30    1.59
   8   9  -6    5.44    0.81
   8   9  -6    4.63    0.99
   7   7   5   41.63    1.35
  -7   7  -5   37.28    0.86
   5   3   9   -0.27    0.55
  -5  -3  -9    0.01    0.39
  -7   7  -5   38.76    1.70
  -7  -7  -5   37.78    0.68
  -7  -7  -5   40.46    1.11
  -3  -1  13  250.52    4.65
   3   1 -13  277.36    6.32
   3  -1 -13  276.18    6.04
  -3   1  13  250.42    4.54
   5  -3   9   -0.13    0.56
  -5   3  -9    0.05    0.38
   7  -7   5   42.09    1.21
   9  -5  -3    7.45    0.24
   6  14   3   46.05    1.32
   9   5  -3    7.11    0.51
   9  -5  -3    7.96    0.46
  -6  14  -3   44.11    1.27
   9   5  -3    7.55    0.47
  -3  15   9    0.01    0.10
   3 -15  -9    0.65    0.38
  -6  14  -3   35.46    0.66
   9  -5  -3    7.61    0.55
   6 -14   3   44.83    1.40
   9   5  -3    7.78    0.45
   3  15  -9    0.47    0.62
  -3 -15   9   -0.80    0.77
   1   0 -13    8.71    0.67
  -1   0  13    9.09    1.36
   9   4  -1    0.95    0.36
   9  -4  -1    1.28    0.46
  -9   4   1    0.67    0.58
   9  -4  -1    1.16    0.37
  -1 -18   7   26.38    1.82
  -2 -15  -8    6.87    0.49
   2  15   8    8.02    0.57
  -2  15  -8    8.38    0.76
  -2  15  -8    7.56    1.36
  -1  18   7   26.64    0.86
   5  17  -5   33.61    0.49
   5 -17  -5   32.89    1.79
   1  18  -7   29.49    1.24
   1 -18  -7   25.00    1.11
   5  17  -5   32.80    2.13
   2 -15   8    7.81    0.74
   1  18  -7   28.55    0.83
  -1  18   7   26.89    0.83
  -2 -15  -8    7.22    0.51
  -4  -4 -10    0.34    0.43
  -4  19   3   21.49    0.85
   8  -9   1  139.70    2.69
  -4   4 -10    0.22    0.87
  -4  19   3   18.18    0.35
   4   4  10   -0.18    0.57
   4  19  -3   19.44    0.43
  -6  -9  10   -0.43    0.70
  -1  16  -8    0.34    0.43
   1 -16   8   -0.08    0.86
  -1 -16  -8    0.16    0.19
   6  -9 -10    0.38    0.44
   8   9   1  140.26    3.71
   4  19  -3   20.58    0.99
   6   9 -10    0.12    0.86
   1  16   8   -0.45    0.56
   4  -4  10    0.99    0.60
  -8   9  -1  124.00    1.79
   4 -19  -3   20.64    0.84
  -1  16  -8    0.25    0.93
  -8   9  -1  130.58    2.50
  -3   3 -11    0.17    0.45
   3   3  11    0.21    0.55
   3  -3  11    0.19    1.09
  -3  -3 -11    0.15    0.41
   5 -13  -9   15.90    1.46
   3  19  -5    2.09    0.25
   3 -19  -5    2.22    0.43
  -4   7  12   25.64    0.76
  -1   1  13    0.53    0.46
   4   7 -12   35.11    1.27
  -1  21   2    1.63    0.55
  -1  -1  13    0.49    0.49
  -4  -7  12   30.40    1.00
   5  13  -9   16.24    1.07
   1  -1 -13    0.89    0.43
   3  19  -5    2.79    0.64
  -3  19   5    1.65    0.25
  -3  19   5    2.24    0.22
   1   1 -13    0.52    0.87
   1  21  -2    2.25    0.49
  -1  21   2    2.32    0.46
   1  21  -2    3.59    0.51
  -5 -13   9   13.90    0.86
   1 -21  -2    2.05    0.35
   4  -7 -12   32.25    0.59
  -1  21   2    2.99    0.61
   9  -2   0    6.25    0.43
   8   0  -9    0.26    0.20
   8   0  -9    0.26    0.54
   8   0  -9   -0.09    0.14
  -9   2   0    4.93    0.68
   9   2   0    6.52    0.90
   9  -5  -2    2.26    0.43
   9   5  -2    2.57    0.72
  -9   5   2    2.41    0.41
   9   5  -2    2.66    0.40
   9  -5  -2    2.00    0.42
   7 -14  -2    2.18    0.60
   7  14  -2    2.39    0.53
   8  10  -5   12.14    0.71
   8  10  -5   11.66    0.60
  -7  14   2    1.94    1.02
   8 -10  -5   11.14    0.74
   8  10  -5   10.49    0.22
   7  14  -2    2.79    1.09
   8   1  -9    4.73    0.35
   9   0  -6    0.50    0.27
   8  -1  -9    4.55    0.49
   8   1  -9    4.72    0.45
   9   0  -6   -0.13    0.31
   8  -1  -9    4.96    0.52
   9   0  -6    0.39    0.19
   8  -1  -9    4.70    0.21
  -7  11  -3    4.47    0.29
  -7   3  -6   17.54    1.05
   7 -11   3    5.22    0.43
  -7   3  -6   15.60    0.69
   7  11   3    5.56    1.21
   7  -3   6   16.90    0.94
  -7  -3  -6   16.62    0.68
  -7  11  -3    4.75    1.09
  -7  -3  -6   16.17    0.76
   7   3   6   16.66    0.99
  -2   3  13    7.03    1.01
   2  -3 -13    6.36    0.51
   3  -2 -13    1.96    0.79
  -3  -2  13    2.24    0.49
  -8  10   0   31.62    1.02
  -8  10   0   28.69    0.62
  -2  -3  13    6.69    0.70
  -3   2  13    2.54    0.77
   8 -10   0   32.62    0.60
   3   2 -13    2.85    0.56
   2   3 -13    5.86    1.26
   8  10   0   33.28    1.08
   6 -13   4    0.16    0.56
  -6  13  -4   -0.16    0.75
   6  13   4    0.59    0.83
  -6  13  -4   -0.05    0.37
   1  19  -6   13.72    0.94
  -1  19   6   14.21    0.65
  -1  19   6   14.36    0.65
   6  16   0   42.52    1.24
  -6  16   0   35.57    0.63
  -1 -19   6   14.49    0.80
   6 -16   0   39.75    0.56
   6  16   0   41.38    1.29
   1  19  -6   14.25    0.59
   1 -19  -6   13.67    0.51
  -6  16   0   41.89    2.04
   9  -5  -4   25.03    1.36
   9   5  -4   24.62    0.74
   4 -15   6    3.44    0.51
   9  -5  -4   25.54    0.60
   9  -1  -6    4.58    0.40
   9   5  -4   24.36    0.69
   9   1  -6    4.05    0.47
  -7  14   3   14.96    0.88
   9   1  -6    3.69    0.54
   9   5  -4   24.33    0.71
  -5  18   2   15.24    1.40
   7 -14  -3   13.93    0.87
   7  14  -3   15.10    1.37
   5  18  -2   12.30    1.55
   9  -5  -4   24.40    0.39
  -4  15  -6    2.75    0.61
   5  18  -2   13.15    0.75
  -4  15  -6    3.34    0.83
   9   1  -6    3.60    0.35
   7  14  -3   16.49    0.90
  -5  18   2   12.76    0.25
   9  -1  -6    4.24    0.23
  -4 -15  -6    2.88    0.17
   4  15   6    3.56    0.55
   5 -18  -2   14.32    0.82
   9  -1  -6    2.44    0.44
  -6  -6  11   30.29    0.81
   9  -4  -5   24.24    1.31
   9   4  -5   24.99    0.80
   9  -4  -5   25.64    0.40
   6   6 -11   31.83    1.05
   9   4  -5   24.10    0.69
   7 -13   1   -0.38    0.19
   7  13   1   -0.05    0.44
   9  -4  -5   24.78    0.58
   9   4  -5   24.99    0.63
  -6   6  11   28.20    0.54
   6  -6 -11   32.29    0.65
  -7  13  -1   -0.16    0.12
   6  -6 -11   29.39    1.85
  -7  13  -1    0.40    0.41
  -8   0  -4    3.19    0.30
  -5  17  -2   31.38    1.82
  -2 -11 -10    7.65    0.56
   5 -17   2   27.52    0.58
   8   0   4    3.04    1.04
  -2  11 -10    8.36    0.83
   2  11  10    8.71    0.70
  -8   0  -4    3.23    0.75
   5  17   2   31.54    1.03
   2 -11  10    9.42    1.68
  -5  17  -2   23.46    0.73
   5  17   2   29.34    1.82
  -1  20  -4  178.47    3.37
   1  20   4  176.86    3.80
   5 -18  -1   24.16    1.72
   1   2 -13   22.74    1.64
   1  -2 -13   19.60    0.80
   1 -20   4  178.36    3.26
  -1 -20  -4  173.52    3.01
   1  20   4  182.40    3.73
  -5  18   1   23.37    0.88
   5  18  -1   21.98    1.55
  -1   2  13   18.80    0.89
  -1  20  -4  183.86    3.32
  -1  -2  13   18.36    0.97
  -5  18   1   14.55    0.32
   5  18  -1   22.07    1.03
   8   6  -8   11.01    1.00
   8   6  -8    7.95    0.66
   8  -6  -8    9.58    1.18
  -6  15  -2    9.62    0.29
   6 -15   2   11.58    0.40
   6  15   2   11.85    0.78
  -6  15  -2   11.24    1.38
   8   8  -7   10.31    1.12
   8   8  -7    8.86    0.54
   8  -8  -7    8.25    1.23
  -2  20  -3   72.09    1.52
  -8   1  -4   39.49    0.94
   0 -11  11    7.17    0.83
   2 -18  -7   25.17    0.75
   2  18  -7   27.09    0.76
   8  -1   4   42.31    1.98
  -8  -1  -4   38.30    0.96
   2  20   3   64.71    2.07
  -2  20  -3   63.45    1.36
   8   1   4   40.67    2.04
  -2  18   7   25.11    0.45
   0  11  11    6.29    0.96
  -8  -1  -4   37.66    1.04
   0  11 -11    7.20    0.85
   2 -20   3   64.91    1.85
  -2  18   7   22.29    0.63
  -8   1  -4   38.66    0.79
  -2 -18   7   25.51    1.05
   2  20   3   68.40    1.35
   0 -11 -11    5.69    0.74
   2  18  -7   24.86    2.10
   5 -11   7    1.09    0.89
   3  20   1    3.32    0.85
  -3  20  -1    3.19    0.49
   3  20   1    2.21    0.53
  -5 -11  -7    0.92    0.44
   3 -20   1    3.17    0.29
  -3  20  -1    2.25    0.54
  -5  11  -7    0.40    0.38
  -5  11  -7    1.14    0.49
   5  11   7    0.48    0.51
  -6  16   4   12.59    0.81
   6  14  -7    0.17    0.46
   8  -2  -9    1.37    0.73
   8   2  -9    0.95    0.34
   8  -2  -9    0.97    0.14
   8   2  -9    1.44    0.56
   6 -14  -7   -0.04    0.40
   6  16  -4   11.93    0.87
   6 -16  -4   11.36    0.80
   8  -2  -9    1.16    0.36
  -1  17   8   20.86    0.50
   1  17  -8   24.00    2.02
   1 -17  -8   20.09    0.63
  -1 -17   8   20.32    0.98
   7  14  -1   12.98    0.79
  -4   9  -9   16.51    1.56
   4  -9   9   22.31    2.00
  -7  14   1   14.00    0.82
  -7  14   1   12.21    0.26
   7 -14  -1   13.20    0.31
   7  14  -1   14.57    0.88
   4   9   9   19.64    1.06
  -4  -9  -9   18.56    0.85
   7 -14  -1   13.04    0.87
   3  20  -3   22.33    1.74
   4 -18   3    2.33    0.32
  -4  18  -3    2.82    0.56
  -8   8  -2   19.15    0.46
  -3  20   3   22.99    0.80
   3 -20  -3   20.07    1.33
   8   8   2   21.97    1.58
   8  -8   2   21.15    0.66
  -4  18  -3    2.20    0.31
   4  18   3    2.24    0.96
   3  20  -3   21.46    0.61
   5   5 -12   21.52    1.60
  -3  20   3   20.96    0.51
  -3  20   3   20.42    0.59
  -8   8  -2   19.87    1.34
   4  18   3    2.41    0.90
   5  -5 -12   21.29    0.46
  -5   5  12   17.79    0.40
  -5  -5  12   20.15    0.70
   9  -3   0   68.54    1.23
  -8   6  -3   -0.01    0.22
  -9   3   0   64.20    1.22
   8   6   3    0.37    0.45
   9   3   0   68.02    1.40
  -8  -6  -3    0.15    0.35
  -8   6  -3    0.38    0.31
  -8  -6  -3    0.13    0.17
   8  -6   3    0.45    0.35
   9  -2  -6    1.60    0.32
  -6  -7  -7    0.79    0.28
   9  -2  -6   -0.16    0.62
   9   2  -6    0.65    0.47
   9   2  -6    0.86    0.23
   8  11  -3    2.40    0.47
   8  11  -3    2.27    0.54
  -6  -7  -7    0.85    0.43
  -8  11   3    2.13    0.97
  -6   7  -7    0.51    0.37
   9   2  -6    0.39    0.47
   6   7   7    0.09    0.94
   8 -11  -3    2.82    0.55
   6  -7   7    0.40    0.88
  -6   7  -7    0.38    0.41
   9  -2  -6    1.02    0.28
  -5  -4  -9    1.97    0.52
   8  11  -2   85.08    2.57
   8 -11  -2   78.76    1.02
   8  11  -2   81.33    1.82
   8 -11  -2   82.61    1.84
  -4  19  -1    0.67    0.45
   4 -19   1    0.77    0.21
  -5   4  -9    1.59    0.51
   5  -4   9    1.68    1.31
  -4  19  -1    1.01    0.37
   4  19   1    1.04    0.77
  -8  11   2   83.59    1.83
   5   4   9    1.88    1.28
   4  19   1    1.35    0.86
  -5   9  11   36.76    0.61
   5   9 -11   44.77    1.41
  -5  -9  11   43.73    1.85
   5  -9 -11   44.20    1.28
   5  -9 -11   42.69    0.67
   0  18  -7    1.03    0.77
   0  18  -7    1.38    0.57
   0  18   7    1.31    0.50
   0 -18   7    1.19    0.50
   0 -18  -7    0.74    0.45
   3  -3 -13   45.60    1.57
   3   3 -13   46.25    1.33
  -8  -2  -4    1.10    0.34
  -8   2  -4    0.64    0.56
  -3   3  13   42.68    1.01
  -8   2  -4    0.71    0.27
   8   2   4    0.45    0.42
  -3  -3  13   43.62    1.19
  -8  -2  -4    0.06    0.19
   8  -2   4   -0.14    0.40
   3  -4  11   17.93    1.19
  -3   4 -11   17.41    0.95
  -3  -4 -11   17.70    0.86
   3   4  11   17.92    1.96
   0 -19   6   30.10    1.75
  -5  13  -6   12.32    1.44
  -1  21  -2    2.34    0.39
   0 -19  -6   29.05    0.62
   1  21   2    2.83    0.42
   0  19  -6   32.74    1.48
   0  19   6   29.14    0.67
   2 -17  -8   18.80    0.67
   2  17  -8   20.44    1.15
  -2  17   8   18.75    0.38
  -5 -13  -6   11.62    0.23
   0  19   6   30.16    0.66
   5 -13   6   12.45    1.30
  -2  17   8   19.18    0.40
   0  19  -6   30.35    1.16
  -5  13  -6   12.15    0.55
   5  13   6   12.97    0.82
  -2 -17   8   19.67    1.72
   1  21   2    2.86    0.67
  -1  21  -2    2.74    0.79
  -2  14  10   18.49    0.75
   2  14 -10   18.16    1.19
  -2 -14  10   19.34    1.76
   2 -14 -10   18.65    0.62
   2 -14 -10   20.23    0.74
  -5  18   3   43.32    1.24
   5  18  -3   39.58    1.31
   5 -18  -3   40.81    1.22
  -1 -10 -11    1.91    0.39
  -2   8 -11   83.05    2.11
   1  10  11    3.01    0.52
  -2   9  12    0.35    0.48
   2  -9 -12    0.13    0.21
  -2  -8 -11   85.48    2.52
  -1  10 -11    2.10    1.22
   2   9 -12   -0.13    0.52
   2   8  11   84.92    1.99
   1 -10  11    2.46    0.74
   2  -8  11   84.94    2.27
  -2  -9  12    0.04    0.48
   6 -15  -6    1.29    0.52
   6  15  -6    1.82    1.09
   2 -19  -6   21.63    0.69
  -1   3  13   32.62    1.78
  -1  -3  13   33.96    2.10
  -2 -19   6   23.85    1.71
  -2  19   6   20.52    0.39
  -2  19   6   19.92    0.60
   2  19  -6   21.12    1.02
   2  19  -6   23.26    1.16
   1  -3 -13   34.96    0.99
   1   3 -13   35.81    1.23
   3   9  10   15.52    1.77
  -3   9 -10   16.89    0.96
   9  -5  -1   17.56    0.47
   3  -9  10   18.33    1.11
  -1  14  10   12.97    0.48
  -9   5   1   17.82    0.66
   1 -14 -10   14.27    0.67
  -1 -14  10   13.68    0.91
   2  21  -1    1.00    0.81
  -3  -9 -10   16.88    1.40
  -2  21   1    0.80    0.48
   9  -5  -1   17.96    0.71
  -2  21   1    1.48    0.36
   9   5  -1   16.85    0.69
   1 -14 -10   13.32    0.59
   1  14 -10   14.66    1.87
   2  21  -1    0.96    0.31
  -7   4  -6   88.64    1.69
  -2  -4  13   32.17    1.15
  -7   4  -6   87.41    1.65
   6 -13  -8    0.72    0.80
  -4  -5 -10   56.14    1.45
   4  -5  10   54.66    3.04
  -7  -4  -6   89.83    2.69
  -7  -4  -6   85.39    1.60
  -2   4  13   31.69    0.93
   2  -4 -13   31.84    0.86
   7  -4   6   96.07    2.18
   6  13  -8   -0.34    0.94
   7   4   6   95.41    2.23
  -4   5 -10   52.23    1.48
   2   4 -13   33.62    1.20
   4   5  10   55.04    2.87
  -5  18   0    3.65    0.15
  -6   0  -8    5.84    1.10
   5  18   0    4.71    0.60
   6   0   8    4.36    0.77
  -5  18   0    5.64    1.10
   5 -18   0    5.81    0.38
   5  18   0    6.26    1.23
  -6   0  -8    5.89    0.42
  -2  21   0   13.99    0.63
   2  21   0   14.37    0.71
   2  21   0   14.29    0.51
   2  21   0   13.52    0.62
  -2  21   0   14.68    0.84
   8   3  -9   13.00    0.92
   7   6 -10   24.25    1.48
   8  -3  -9   12.37    0.36
   8  -3  -9   11.85    0.68
   8   3  -9   12.60    0.56
   7  -6 -10   22.61    0.93
   8  -3  -9   14.33    0.52
   7  -6 -10   24.13    0.38
   7 -14  -4   65.56    1.66
  -1   6 -12   10.53    0.90
   7  14  -4   64.40    2.61
   7  14  -4   67.16    1.52
  -1  -6 -12   11.69    0.64
   1  -6  12   11.84    0.96
   1   6  12    8.40    0.78
   9   6  -3   38.59    1.61
  -6  10  -6    0.78    0.55
  -6 -10  -6    0.19    0.41
   9  -6  -3   39.52    0.83
   9   6  -3   40.71    0.96
  -6 -10  -6    0.31    0.14
   9  -6  -3   40.14    0.75
   6  10   6    0.55    1.00
   9   6  -3   40.50    0.58
   9  -6  -3   38.35    1.70
   6 -10   6    1.41    0.86
  -6  10  -6    0.23    0.42
  -6   1  -8   10.82    0.69
  -6  -1  -8   10.69    0.46
   6  -1   8   12.48    0.97
   6   1   8   11.55    1.75
  -6  -1  -8   10.82    0.72
  -6   1  -8   10.84    0.91
  -2  12  11    1.57    0.28
   2  12 -11    1.20    1.31
   2 -12 -11    1.64    0.44
  -2 -12  11    2.00    0.59
   2 -12 -11    1.67    0.22
   9   3  -6    1.48    0.26
   9  -3  -6    1.90    0.17
   9   3  -6    1.74    0.31
   9   3  -6    1.94    0.47
   9  -3  -6    2.04    0.40
   9  -3  -6    1.63    0.27
   0  -8  12    0.47    0.57
   0   8  12    0.41    0.41
   0   8 -12    0.78    0.98
   0  -8 -12    0.15    0.30
   4  17  -7    5.47    1.48
   8 -11  -4    8.55    0.71
   8  11  -4    8.45    0.60
   8  11  -4    8.34    0.20
  -4 -17   7    5.78    0.70
   4 -17  -7    5.13    1.03
   8  11  -4    9.68    1.27
   2   0  12    4.30    0.78
  -8  11   1   13.49    0.33
   8  11  -1   16.68    0.85
   8 -11  -1   14.80    0.47
  -8  11   1   13.82    1.40
   8  11  -1   13.19    0.78
  -2   0 -12    4.31    0.64
   8 -11  -1   14.84    1.52
   9  -5  -5    0.65    0.21
   9   5  -5    0.83    0.51
   9  -5  -5    0.91    0.38
   9  -5  -5    0.43    0.20
   9   5  -5    0.65    0.33
   9   5  -5    0.89    0.32
   4 -13 -10   24.09    1.61
  -9   6   2   30.89    1.48
   9  -6  -2   33.65    0.85
  -4 -13  10   23.77    1.67
   4  13 -10   25.64    1.28
  -8   3  -4    7.02    0.44
   9   6  -2   32.35    1.53
   9   6  -2   33.25    0.90
  -8  -3  -4    6.36    0.27
  -8  -3  -4    6.49    0.96
   8  -3   4    8.67    0.65
  -4  13  10   16.94    0.22
   9  -6  -2   31.87    0.94
   8   3   4    7.23    0.71
  -8   3  -4    7.00    0.44
   0  21  -3   97.80    2.02
   0 -21  -3   90.21    1.47
   0  21  -3   97.63    1.70
   0  21   3   88.89    2.13
   0  21   3   94.70    1.56
  -1  21   3   33.11    0.63
   1 -20  -5    5.29    0.66
  -2  -1 -12    1.10    1.02
   9   4   0   10.09    0.57
   2   1  12    1.55    0.68
   1  20  -5    3.76    0.68
  -1  -9  12    1.59    0.61
   4  19  -4    3.79    0.32
  -4  19   4    3.54    0.15
  -1  21   3   32.27    0.68
  -1   9  12    1.04    0.70
  -1 -20   5    4.35    0.59
   1   9 -12    0.16    1.12
  -4  19   4    3.19    0.14
  -2   1 -12    2.84    0.59
  -1  20   5    3.88    0.27
   7  10   4   13.92    1.54
   1  21  -3   35.81    1.11
  -1  20   5    4.25    0.26
   1  -9 -12    0.66    0.51
   7 -10   4   14.91    1.15
  -9   4   0    8.71    0.49
   1  20  -5    5.04    0.39
   9  -4   0    8.27    0.78
   4  19  -4    2.35    1.24
  -7  10  -4   12.88    0.75
   1 -21  -3   33.48    1.22
   4 -19  -4    3.36    0.97
   1  21  -3   33.83    1.12
  -7  10  -4   13.83    0.76
  -9   4   0    8.20    0.32
   2  -1  12    1.10    1.28
  -3 -14  -8  120.95    2.06
  -3  14  -8  130.84    2.75
  -3 -14  -8  122.44    2.29
   7  12  -7   15.36    0.86
  -3  14  -8  122.56    3.69
   7 -12  -7   13.18    0.82
   3 -14   8  134.92    2.84
   3  14   8  128.25    3.58
   4 -16  -8    9.39    1.13
  -6  12  -5   13.91    0.52
  -6  12  -5   16.18    1.49
   6 -12   5   16.97    0.72
   6  12   5   16.94    1.58
   4  16  -8    8.92    0.96
  -4 -16   8    7.78    1.37
  -6   2  -8    4.96    0.61
   1  12 -11   23.36    1.22
  -6  -2  -8    6.58    0.37
   1 -12 -11   19.68    0.52
  -1  12  11   19.24    1.06
  -6  -2  -8    5.32    0.62
  -1 -12  11   19.41    1.07
  -6   2  -8    6.51    0.85
   6  -2   8    6.37    0.85
   6   2   8    7.32    0.86
   0 -17   8    6.26    1.29
   0 -17  -8    6.47    0.38
   0  17  -8    7.68    0.65
   0  17   8    6.70    0.40
  -3 -12  -9   29.49    0.92
   3 -12   9   28.59    1.27
   0  17  -8    6.68    1.50
  -3  12  -9   26.68    1.12
   3  12   9   29.26    1.07
  -2  21   2   15.07    0.62
  -2  21   2   14.21    0.36
   2  21  -2   15.90    0.61
   2 -21  -2   15.01    1.08
  -2  21   2   14.40    0.43
   2  21  -2   15.16    0.80
   9   6  -4   21.58    0.74
   2  18   6   16.38    0.68
   9  -6  -4   20.79    0.45
   9  -6  -4   21.31    0.50
   9   6  -4   20.92    1.11
   9   6  -4   21.84    0.61
  -4  12  -8   -0.04    0.47
  -4 -12  -8    0.35    0.37
  -4  12  -8   -0.20    0.73
   4 -12   8   -0.24    0.47
   4  12   8    0.49    0.45
   7 -13  -6    3.23    0.59
  -2 -18  -6   16.01    0.52
   7  13  -6    1.73    1.13
  -2  18  -6   14.53    1.51
  -2  18  -6   17.82    0.87
   2 -18   6   16.31    0.79
   9  -6  -4   20.86    0.79
   3  -4 -13    4.96    0.43
   4   0 -13   -0.47    0.66
  -3  -4  13    6.10    0.63
   7  -8   5   63.48    2.32
  -3   4  13    4.35    0.82
  -4   0  13    0.16    0.28
   7   8   5   61.74    1.66
  -7   8  -5   58.45    2.05
   3   4 -13    5.30    0.70
  -7  -8  -5   51.65    0.78
  -7   8  -5   52.56    1.52
  -7  -8  -5   54.44    1.35
   7   9  -9    2.48    1.01
   7  -9  -9    1.96    0.98
  -7  14   0  182.35    3.47
   7  14   0  189.25    4.76
   7 -14   0  187.62    2.64
   7  14   0  189.26    3.78
   3   9 -12   69.43    3.04
   3  -9 -12   62.00    0.96
  -3   9  12   55.82    1.32
  -3  -9  12   61.66    1.57
  -7  14   0  163.63    2.41
   5   9   8   51.33    2.54
  -5   9  -8   47.67    2.18
  -5  -9  -8   47.92    1.28
   5  -9   8   53.44    2.56
  -5   9  -8   46.10    1.23
   5  -5   9    4.94    1.57
  -5  -5  -9    6.93    1.13
  -4  -1  13    6.22    0.81
   4  -1 -13    6.76    0.89
   4   1 -13    7.13    1.02
  -5   5  -9    3.65    1.11
   5   5   9    6.41    0.83
  -4   1  13    5.32    0.41
   9   0   1   23.47    0.78
  -9   0  -1   23.09    0.57
  -9   0  -1   22.57    0.63
   4  -8 -12  147.23    2.11
   1  -4 -13    9.92    0.59
  -4 -11  11  128.27    2.54
   4 -11 -11  134.55    2.70
   4   8 -12  155.03    4.50
   1   4 -13   10.20    0.83
  -1   4  13    9.48    0.69
  -1  -4  13   11.49    0.88
   4 -11 -11  133.00    1.98
  -4   8  12  111.13    1.58
  -4  -8  12  138.59    2.62
   4  11 -11  142.51    3.13
  -4  11  11   97.97    1.43
   6  16   1    0.31    0.51
  -2   2 -12   -0.28    0.89
  -2  21  -1    1.75    0.68
   6 -16   1    0.80    0.31
   2   2  12    0.31    1.09
   2  -2  12    0.55    0.61
   6  16   1    0.72    0.86
  -6  16  -1    0.97    0.25
  -2  -2 -12   -0.36    0.82
   2  21   1    0.66    0.39
  -2  21  -1    0.85    0.31
   2  21   1    0.57    0.63
  -6  16  -1    1.21    0.51
   0  20   5    5.94    0.65
   6   7 -11   17.43    0.89
   6  -7 -11   18.52    0.92
  -6   7  11   15.69    0.35
   6  -7 -11   18.28    0.40
   0 -20  -5    6.83    0.58
   0  20  -5    7.12    0.70
   0  20   5    6.23    0.63
   5  16  -7   12.61    0.96
   5 -16  -7   13.27    1.37
   0  20  -5    6.30    0.89
   0 -20   5    5.81    1.06
  -6  -7  11   17.74    0.67
  -3 -18  -5   39.34    0.59
  -9  -1  -1  157.97    2.86
   3 -18   5   42.42    1.05
   3   5  11    9.89    0.94
   3  -5  11   11.60    1.02
   9   1   1  166.51    2.98
  -3  18  -5   42.68    1.09
  -9   1  -1  150.88    2.47
  -5   6  12   31.72    0.52
  -3  18  -5   46.12    1.27
  -5  -6  12   36.37    1.53
   5  -6 -12   39.51    0.62
  -9   1  -1  155.22    3.02
   9  -1   1  169.11    2.94
  -3  -5 -11   11.99    0.75
   5   6 -12   40.05    1.24
   3  18   5   47.51    1.76
  -3   5 -11   11.24    1.54
   8  -7  -8    2.11    0.50
   8   7  -8    1.89    0.26
   8   7  -8    2.61    0.82
   0   0 -13    0.01    0.68
  -2 -19  -5  121.64    1.94
   8   4  -9   37.81    1.47
   0   0  13   -0.34    0.51
   2  19   5  128.31    2.35
  -2  19  -5  127.28    3.43
  -2  19  -5  132.07    2.57
   2 -19   5  133.39    2.45
   2  19   5  131.91    2.35
   8  -4  -9   35.32    0.54
   8   4  -9   35.23    0.81
   8  -4  -9   38.34    0.69
   1  13  10    3.89    0.50
  -4  14  -7   24.12    1.03
   4 -14   7   23.92    1.69
  -4  14  -7   22.31    0.86
   1 -13  10    4.00    1.30
  -4 -14  -7   23.29    0.86
  -4 -14  -7   22.53    0.49
  -1  13 -10    5.03    1.39
   4  14   7   23.84    0.99
  -1 -13 -10    4.07    0.40
   4 -18  -6    0.97    0.44
   4  18  -6    1.57    0.64
  -3 -17  -6   12.26    0.35
   4  18  -6    1.51    0.22
   3 -17   6   14.09    0.72
   3  17   6   13.81    0.69
  -3  17  -6   14.03    1.46
  -3  17  -6   12.45    0.72
   1 -16  -9    8.88    0.48
  -1 -16   9   10.14    0.81
   1  16  -9    9.74    0.94
  -1  16   9    8.81    0.68
   0  -1 -13    4.32    1.04
   9   4  -6    7.67    0.43
   8  10  -6   -0.17    0.73
   9  -4  -6    6.95    0.31
  -3  14  10    4.78    0.21
   8 -10  -6    0.75    0.43
   8  10  -6    0.17    0.60
   9   4  -6    5.96    0.63
   9  -4  -6    6.91    0.34
   0   1 -13    3.44    0.61
   8  10  -6    0.14    0.22
   9   4  -6    6.36    0.56
  -3 -14  10    5.08    0.68
   9  -4  -6    5.76    0.53
   0   1  13    5.23    0.70
   3 -14 -10    6.40    0.57
   0  -1  13    3.60    1.37
   3  14 -10    6.57    0.87
   7   5   6   -0.05    0.54
   4   2 -13    1.59    0.85
   3  20   2   13.64    0.65
  -5 -15   8   50.87    1.46
  -4  -2  13    1.86    0.39
  -7   5  -6    0.86    0.35
  -7   5  -6    0.18    0.61
   3  20   2   11.50    0.69
  -7  -5  -6    0.68    0.42
  -4   2  13    1.36    0.56
   4  -2 -13    1.80    0.65
   5  15  -8   54.87    1.73
   5 -15  -8   50.06    1.37
  -7  -5  -6    0.27    0.29
   3 -20   2   11.83    0.47
   7  -5   6    1.16    0.49
  -3  20  -2   14.01    1.22
  -3  20  -2   10.87    0.81
   1 -15   9    8.33    0.79
   2   5 -13    1.59    0.59
  -1 -15  -9    7.33    0.78
   2  -5 -13    1.65    0.35
   2  16  -9    4.09    0.75
  -2 -16   9    1.69    1.14
  -2  -5  13    1.07    1.00
  -1  15  -9    8.12    0.83
  -6  -3  -8   14.34    1.37
  -1 -15  -9    7.64    0.37
  -2  16   9    2.75    0.41
[truncated: 1,414,113 more chars]
