# Supplementary material for: Crystal structures of three co-crystals of 4,4′-bipyridyl with 4-alk­oxy­benzoic acids: 4-eth­oxy­benzoic acid–4,4′-bipyridyl (2/1), 4-n-propoxybenzoic acid–4,4′-bipyridyl (2/1) and 4-n-but­oxy­benzoic acid–4,4′-bipyridyl (2/1)
Source: Acta Crystallogr E Crystallogr Commun. 2015 Oct 7;71(Pt 11):1290–5. doi: 10.1107/S2056989015018435 (PMC4645087; doi:10.1107/S2056989015018435)
Supplement: Supplementary file 2 [file e-71-01290-Isup2.hkl]

#
# h,k,l, Fc-squared, Fo-squared, sigma(Fo-squared), status flag
#
data_I
_shelx_title ' 05120120'
_shelx_refln_list_code          4
_shelx_F_calc_maximum      433.88
_exptl_crystal_F_000      1032.00
_reflns_d_resolution_high  0.7112

loop_
 _space_group_symop_operation_xyz
 'x, y, z'
 '-x+1/2, y+1/2, -z+1/2'
 '-x, -y, -z'
 'x-1/2, -y-1/2, z-1/2'

_cell_length_a     9.1090
_cell_length_b    20.9348
_cell_length_c    12.8738
_cell_angle_alpha  90.000
_cell_angle_beta  102.943
_cell_angle_gamma  90.000

_shelx_F_squared_multiplier     1.000

loop_
 _refln_index_h
 _refln_index_k
 _refln_index_l
 _refln_F_squared_calc
 _refln_F_squared_meas
 _refln_F_squared_sigma
 _refln_observed_status
   2   0   0       1846.02       1693.66        12.51 o
   4   0   0         81.93         81.56         2.14 o
   6   0   0        772.60        796.09        10.19 o
   8   0   0          3.38          3.99         3.01 o
  10   0   0        335.19        310.37         5.49 o
  12   0   0         28.83         29.00         3.85 o
   2   1   0        301.56        291.26         1.75 o
   3   1   0         18.11         16.51         1.05 o
   4   1   0         32.87         29.14         1.05 o
   5   1   0        933.25       1005.03        11.09 o
   6   1   0        748.87        770.96        12.82 o
   7   1   0        290.52        295.72         3.74 o
   8   1   0         76.33         72.36         4.15 o
   9   1   0        533.71        539.95        10.09 o
  10   1   0        135.35        132.03         6.37 o
  11   1   0          0.01         -1.90         1.93 o
  12   1   0          3.24          0.75         1.86 o
   1   2   0       5634.34       4620.05        44.44 o
   2   2   0        319.52        334.65         3.32 o
   3   2   0         15.66         11.12         1.12 o
   4   2   0        275.40        298.16         2.42 o
   5   2   0          0.21         -0.28         0.90 o
   6   2   0        109.18        101.05         2.05 o
   7   2   0       1200.08       1238.29        19.78 o
   8   2   0        379.29        372.93         5.72 o
   9   2   0         49.51         53.91         3.83 o
  10   2   0        189.19        182.31         3.72 o
  11   2   0         64.40         75.30         2.45 o
  12   2   0         50.92         68.14         3.83 o
   1   3   0          4.27          6.17         0.56 o
   2   3   0       1110.75       1085.35        17.34 o
   3   3   0        213.59        219.34         2.83 o
   4   3   0        843.30        818.07         8.65 o
   5   3   0       3362.19       3645.45        46.63 o
   6   3   0        111.34        116.70         2.16 o
   7   3   0        215.13        199.39         2.85 o
   8   3   0        649.53        635.74         6.56 o
   9   3   0        601.66        598.54        11.57 o
  10   3   0        134.20        129.80         6.35 o
  11   3   0         32.97         30.29         2.27 o
  12   3   0         21.95         26.98         3.16 o
   0   4   0      85353.77      61288.85      1219.01 o
   1   4   0        402.13        458.39         4.69 o
   2   4   0         57.93         76.78         2.10 o
   3   4   0        357.95        413.73         5.54 o
   4   4   0         24.07         15.33         1.01 o
   5   4   0          5.62         10.41         1.17 o
   6   4   0        112.09        115.29         2.11 o
   7   4   0          1.01          0.38         1.42 o
   8   4   0         59.78         53.36         2.40 o
   9   4   0         75.22         77.74         3.01 o
  10   4   0         52.25         41.84         2.38 o
  11   4   0        171.37        173.18         3.89 o
  12   4   0          0.72          2.69         4.03 o
   1   5   0         11.23          7.02         0.90 o
   2   5   0       1179.89       1103.46        13.31 o
   3   5   0         57.26         68.62         1.46 o
   4   5   0          0.83          0.23         1.05 o
   5   5   0       2474.61       2718.89        30.52 o
   6   5   0         13.83         10.84         1.41 o
   7   5   0       1300.16       1318.38        22.23 o
   8   5   0          2.48          1.97         1.18 o
   9   5   0          9.36         10.92         3.35 o
  10   5   0         18.33         18.45         2.31 o
  11   5   0          6.73          5.73         2.19 o
  12   5   0          0.45         -0.36         5.64 o
   0   6   0       3632.04       3124.21        31.20 o
   1   6   0         11.01         24.28         1.26 o
   2   6   0        356.40        351.92         3.75 o
   3   6   0       1922.46       2136.21        24.17 o
   4   6   0         92.38         80.38         2.12 o
   5   6   0         39.57         44.26         2.02 o
   6   6   0       1012.42       1088.08        15.73 o
   7   6   0         67.27         69.43         3.18 o
   8   6   0        137.30        132.72         8.09 o
   9   6   0         20.64         22.91         2.17 o
  10   6   0        350.77        361.22         6.18 o
  11   6   0         44.86         35.87         3.96 o
  12   6   0        120.22        137.54         5.84 o
   1   7   0       1923.95       1990.88        17.01 o
   2   7   0       1564.36       1653.85        13.96 o
   3   7   0        313.89        341.39         4.24 o
   4   7   0        643.27        618.91         8.73 o
   5   7   0        497.09        486.13         7.00 o
   6   7   0        191.14        212.79         3.13 o
   7   7   0          0.01         -0.99         1.07 o
   8   7   0       4703.71       4791.68       138.94 o
   9   7   0        305.30        306.30         8.13 o
  10   7   0        420.67        412.23         6.88 o
  11   7   0         13.92         15.18         2.07 o
  12   7   0          2.51          4.48         2.31 o
   0   8   0        915.94        983.84         8.38 o
   1   8   0        301.65        282.86         2.60 o
   2   8   0        618.34        690.42         5.76 o
   3   8   0       3269.19       3541.06        72.12 o
   4   8   0        210.01        260.11         4.63 o
   5   8   0        171.30        154.39         2.66 o
   6   8   0         14.59         18.80         2.03 o
   7   8   0        187.19        185.81         3.02 o
   8   8   0          1.74          1.50         1.27 o
   9   8   0          0.01          0.79         1.45 o
  10   8   0        157.31        155.56         3.76 o
  11   8   0         13.83         11.95         4.40 o
   1   9   0         60.45         65.54         1.39 o
   2   9   0       4570.76       4786.45       117.13 o
   3   9   0       1927.89       2120.12        15.53 o
   4   9   0       1028.28       1130.86        16.53 o
   5   9   0         13.34         24.39         1.96 o
   6   9   0        251.67        243.64         3.67 o
   7   9   0        880.64        859.23        12.43 o
   8   9   0        179.33        181.44         6.14 o
   9   9   0        238.78        217.92         7.65 o
  10   9   0         52.13         41.78        10.60 o
  11   9   0          1.49         -0.15         2.41 o
   0  10   0        112.82        101.10         2.71 o
   1  10   0        437.90        430.82         3.15 o
   2  10   0        376.99        476.20         4.78 o
   3  10   0       1558.81       1717.03        17.28 o
   4  10   0       2833.40       3201.10        33.33 o
   5  10   0         59.73         63.62         2.74 o
   6  10   0       1308.81       1309.56        18.36 o
   7  10   0       1155.47       1135.74        17.86 o
   8  10   0        302.25        279.79         8.15 o
   9  10   0        192.90        185.26         5.86 o
  10  10   0        219.99        170.43        27.60 o
  11  10   0         74.29         84.08         4.28 o
   1  11   0        826.38        886.31         6.86 o
   2  11   0       1736.36       2000.68        16.73 o
   3  11   0       1010.63       1063.29        14.38 o
   4  11   0          8.43         11.14         1.14 o
   5  11   0         41.33         39.52         1.88 o
   6  11   0         34.50         27.44         2.48 o
   7  11   0         78.08         76.44         3.11 o
   8  11   0        390.26        368.72         8.18 o
   9  11   0         10.77         10.29         0.94 o
  10  11   0          5.88          9.86         2.94 o
  11  11   0         66.84         63.24         4.61 o
   0  12   0          0.00          1.40         1.16 o
   1  12   0          0.70         -0.37         0.84 o
   2  12   0         32.89         46.33         1.86 o
   3  12   0       1553.26       1678.72        13.10 o
   4  12   0          0.74          4.07         1.01 o
   5  12   0        604.80        598.18         7.25 o
   6  12   0         94.82         77.33         1.83 o
   7  12   0          6.44          9.44         1.40 o
   8  12   0       1211.42       1229.32        21.04 o
   9  12   0          9.52         11.78         2.64 o
  10  12   0         46.30         56.95         3.71 o
  11  12   0          4.24         -0.24         2.45 o
   1  13   0         69.57         86.76         2.02 o
   2  13   0        735.11        859.48         6.54 o
   3  13   0        209.91        203.28         3.81 o
   4  13   0          0.25          1.15         1.11 o
   5  13   0         15.72          9.61         1.54 o
   6  13   0        263.74        215.69         5.11 o
   7  13   0        411.00        364.20         7.29 o
   8  13   0         54.91         45.87         5.57 o
   9  13   0          1.74         -1.63         2.70 o
  10  13   0        143.50        155.01         5.76 o
  11  13   0        252.29        285.31         6.44 o
   0  14   0          3.42          1.25         1.68 o
   1  14   0         18.35         16.90         1.55 o
   2  14   0       1430.30       1620.89        18.19 o
   3  14   0        659.50        710.19         7.03 o
   4  14   0        349.01        379.73        11.66 o
   5  14   0        628.68        475.69        12.77 o
   6  14   0        494.77        437.48         8.09 o
   7  14   0       1623.78       1609.06        40.74 o
   8  14   0        242.94        227.77         5.29 o
   9  14   0          0.18         -2.39         3.01 o
  10  14   0          3.98          2.90         3.82 o
   1  15   0        891.92        875.85         8.69 o
   2  15   0        182.57        188.21         2.85 o
   3  15   0         37.27         41.74         1.88 o
   4  15   0         83.45         83.77         3.22 o
   5  15   0        176.59        165.13         9.53 o
   6  15   0         33.67         25.45         2.27 o
   7  15   0         92.41         82.35         2.46 o
   8  15   0       1222.45       1280.25        18.74 o
   9  15   0          9.81          5.11         3.18 o
  10  15   0          4.70          3.63         3.26 o
   0  16   0       1669.55       1519.63        29.80 o
   1  16   0        830.69        801.76        15.92 o
   2  16   0         77.50         71.54         2.52 o
   3  16   0        298.80        323.32         4.30 o
   4  16   0        120.92        101.07         2.78 o
   5  16   0        165.55        109.08         8.20 o
   6  16   0        465.98        348.21        11.87 o
   7  16   0         55.25         50.72         3.89 o
   8  16   0        939.52        939.41        25.36 o
   9  16   0         42.08         42.76         4.51 o
  10  16   0        239.97        278.62        10.85 o
   1  17   0        182.85        174.66         3.67 o
   2  17   0         42.26         42.69         2.35 o
   3  17   0         69.96         55.63         2.53 o
   4  17   0        268.29        246.67         7.73 o
   5  17   0         61.35         44.16         3.42 o
   6  17   0        519.94        450.01        17.31 o
   7  17   0        414.92        401.87        21.34 o
   8  17   0         22.78         18.46         4.49 o
   9  17   0         36.80         42.36         4.53 o
  10  17   0        107.07        131.83         6.90 o
   0  18   0        705.14        720.25        30.61 o
   1  18   0         66.51         64.99         2.32 o
   2  18   0        173.04        161.92         2.70 o
   3  18   0        143.84        147.05         3.71 o
   4  18   0          3.26          2.22         1.23 o
   5  18   0         72.31         37.49         5.55 o
   6  18   0        341.11        270.50        15.12 o
   7  18   0         20.09          7.49         3.16 o
   8  18   0         58.16         65.68         8.20 o
   9  18   0          5.42          6.70         3.20 o
   1  19   0         46.27         45.50         5.15 o
   2  19   0          3.29          3.46         1.29 o
   3  19   0         39.03         35.63         2.80 o
   4  19   0         62.54         60.23         5.58 o
   5  19   0          1.61          1.49         1.41 o
   6  19   0          0.39          0.48         2.05 o
   7  19   0          0.56         -1.97         3.53 o
   8  19   0        100.84        107.29         8.89 o
   9  19   0         23.30         27.22         4.39 o
   0  20   0       1105.42       1079.21        34.24 o
   1  20   0        893.04        879.75         7.94 o
   2  20   0         86.03         89.89         2.47 o
   3  20   0        128.00        126.92         5.01 o
   4  20   0        168.95        154.94         9.42 o
   5  20   0        370.07        277.92        32.80 o
   6  20   0         35.74         24.19         4.16 o
   7  20   0         19.92         27.35         4.07 o
   8  20   0         57.68         68.31         7.65 o
   9  20   0        143.88        158.87         6.06 o
   1  21   0          5.85          3.85         1.56 o
   2  21   0        129.88        126.50         2.55 o
   3  21   0         28.41         24.41         2.16 o
   4  21   0         22.75         20.87         3.32 o
   5  21   0        155.85        126.73         5.64 o
   6  21   0         48.44         51.11         5.08 o
   7  21   0         75.58         78.26         6.14 o
   8  21   0          0.32          2.16         3.92 o
   0  22   0       3201.36       3258.95        70.98 o
   1  22   0        194.23        202.81         2.71 o
   2  22   0          5.95          5.90         1.60 o
   3  22   0         47.23         48.03         3.18 o
   4  22   0        200.30        200.45        12.54 o
   5  22   0         78.46         71.81         5.59 o
   6  22   0         79.13         93.40         5.98 o
   7  22   0         16.85         16.44         4.94 o
   8  22   0        128.93        155.70         6.93 o
   1  23   0        274.63        287.80         5.46 o
   2  23   0        108.39        107.80         5.40 o
   3  23   0        114.88        121.95         3.50 o
   4  23   0        210.33        190.89        11.04 o
   5  23   0        228.58        246.69         9.18 o
   6  23   0         64.94         63.76         5.76 o
   7  23   0        105.65        118.54         7.00 o
   0  24   0         16.37         15.35         1.81 o
   1  24   0          6.00          4.31         1.21 o
   2  24   0          1.98          6.16         2.17 o
   3  24   0          0.29          0.27         1.46 o
   4  24   0          6.59          4.82         1.90 o
   5  24   0        102.49        101.44         5.84 o
   6  24   0         10.60         11.65         4.87 o
   7  24   0        174.86        217.72        10.66 o
   1  25   0        241.78        251.89         2.95 o
   2  25   0          6.75          3.90         1.27 o
   3  25   0         97.10         97.37         5.67 o
   4  25   0          6.92         14.95         2.78 o
   5  25   0         69.76         89.70         6.16 o
   6  25   0          7.95         21.27         3.39 o
   0  26   0          2.58          1.80         2.03 o
   1  26   0          1.27          5.76         2.30 o
   2  26   0          6.65          8.36         2.09 o
   3  26   0          0.78          0.41         1.02 o
   4  26   0        196.85        224.16        11.84 o
   5  26   0         37.92         48.19         7.01 o
   1  27   0         42.63         53.08         3.76 o
   2  27   0        142.56        148.27         3.66 o
   3  27   0         82.62         79.47         5.19 o
   4  27   0         25.26         35.12         5.72 o
   0  28   0        149.35        139.38         5.78 o
   1  28   0          0.06          5.38         1.94 o
   2  28   0         20.67         16.86         1.83 o
   3  28   0         22.10         34.21         4.80 o
   1  29   0         55.60         56.53         2.15 o
   2  29   0          8.73          7.00         1.73 o
 -11   0   1         11.43         10.65         2.86 o
  -9   0   1        103.11        113.94         4.56 o
  -7   0   1          2.69          5.44         2.75 o
  -5   0   1       1630.48       1747.60        21.51 o
  -3   0   1       6265.00       5635.37       108.04 o
   1   0   1         18.28         25.72         1.36 o
   3   0   1       3460.63       3476.82        66.13 o
   5   0   1       6037.29       6237.50       197.92 o
   7   0   1         51.28         46.03         2.88 o
   9   0   1        213.73        205.86         3.33 o
  11   0   1         29.65         27.11         2.20 o
 -12   1   1         12.73         12.76         1.96 o
 -11   1   1         27.66         24.65         2.30 o
 -10   1   1         66.77         51.28         5.50 o
  -9   1   1        320.96        326.38         7.63 o
  -8   1   1          4.85          3.46         1.18 o
  -7   1   1        166.00        170.65         3.20 o
  -6   1   1         12.62         14.52         1.36 o
  -5   1   1        236.02        258.02         2.68 o
  -4   1   1        158.56        177.16         2.07 o
  -3   1   1        593.27        620.59         5.97 o
  -2   1   1         12.83         18.77         1.14 o
   1   1   1        304.09        368.20         3.52 o
   2   1   1        712.40        743.97         6.96 o
   3   1   1       1810.78       1953.43        26.53 o
   4   1   1       1892.92       2000.26        24.52 o
   5   1   1       1061.02       1153.00        14.70 o
   6   1   1         42.72         49.39         1.85 o
   7   1   1        389.73        384.11         7.68 o
   8   1   1        259.90        247.86         5.53 o
   9   1   1       1423.91       1427.93        27.83 o
  10   1   1          8.77          7.94         1.31 o
  11   1   1          0.28         -0.09         1.98 o
  12   1   1          8.88         10.83         4.61 o
 -12   2   1         28.19         30.54         2.89 o
 -11   2   1         11.54          8.83         1.97 o
 -10   2   1         13.21         11.85         3.53 o
  -9   2   1         41.65         42.18         2.93 o
  -8   2   1        580.12        569.20         6.62 o
  -7   2   1        207.11        197.80         3.60 o
  -6   2   1          3.17          2.79         0.95 o
  -5   2   1          0.83          0.59         0.71 o
  -4   2   1       5459.82       5345.83        47.23 o
  -3   2   1         50.92         44.51         1.28 o
  -2   2   1       1422.50       1349.96        25.20 o
  -1   2   1         20.38         18.85         0.96 o
   1   2   1          4.51          5.25         0.61 o
   2   2   1        141.34        144.55         1.90 o
   3   2   1        841.95        907.55         6.22 o
   4   2   1       3329.80       3481.74        53.52 o
   5   2   1        588.64        652.56         9.55 o
   6   2   1       1272.94       1462.45        25.88 o
   7   2   1         15.56         17.71         1.40 o
   8   2   1       1356.91       1340.70        21.14 o
   9   2   1         75.38         72.94         2.14 o
  10   2   1        445.94        446.93         7.62 o
  11   2   1         57.14         55.70         6.27 o
  12   2   1          0.79         -4.92         4.92 o
 -12   3   1          9.69         15.86         2.61 o
 -11   3   1         11.99         10.81         2.31 o
 -10   3   1        702.99        632.34        10.51 o
  -9   3   1        589.26        620.46         9.86 o
  -8   3   1       2790.70       2872.16        43.30 o
  -7   3   1       1048.78       1031.04        13.53 o
  -6   3   1        117.87        113.07         2.27 o
  -5   3   1        112.86        114.88         2.47 o
  -4   3   1         79.51         89.93         1.44 o
  -3   3   1          0.69          2.25         0.82 o
  -2   3   1       1709.67       1772.55        17.33 o
  -1   3   1          0.01          3.07         0.66 o
   0   3   1       2857.56       2429.31        15.16 o
   1   3   1       9062.64       7907.26        71.09 o
   2   3   1        294.16        339.02         4.91 o
   3   3   1       2015.90       2131.03        28.51 o
   4   3   1       1062.56       1122.96        11.70 o
   5   3   1         93.56         90.06         1.98 o
   6   3   1        109.27        114.38         2.96 o
   7   3   1          0.94          1.39         1.02 o
   8   3   1         24.57         25.63         2.08 o
   9   3   1         18.04         22.23         1.55 o
  10   3   1          2.61          0.70         1.21 o
  11   3   1         85.25         84.57         5.78 o
  12   3   1          0.79          1.48         2.86 o
 -12   4   1          3.47          2.65         2.60 o
 -11   4   1         18.53         13.23         3.68 o
 -10   4   1          2.56          4.15         2.09 o
  -9   4   1         12.32          9.28         1.88 o
  -8   4   1       1213.68       1210.01        16.48 o
  -7   4   1       1739.26       1752.23        26.86 o
  -6   4   1        524.90        484.45         7.14 o
  -5   4   1       1308.32       1456.15        17.69 o
  -4   4   1         30.79         22.18         1.24 o
  -3   4   1         52.72         34.34         0.95 o
  -2   4   1         51.48         60.00         2.07 o
  -1   4   1        869.28        892.55         7.23 o
   0   4   1      16015.15      12896.83       132.88 o
   1   4   1        903.74        956.79        10.67 o
   2   4   1          0.16          1.82         1.44 o
   3   4   1        847.13        918.99         7.57 o
   4   4   1        561.71        620.08         4.86 o
   5   4   1       2947.49       3159.28        46.49 o
   6   4   1        363.94        340.12         4.90 o
   7   4   1        213.77        205.63         4.22 o
   8   4   1       2030.16       2025.82        43.06 o
   9   4   1        709.99        709.08        23.42 o
  10   4   1          6.66          4.17         1.78 o
  11   4   1         52.60         45.88         2.82 o
  12   4   1          0.21         -2.36         2.36 o
 -12   5   1         87.76         88.05         4.88 o
 -11   5   1          2.50          5.11         2.01 o
 -10   5   1         16.61         16.31         1.87 o
  -9   5   1        167.86        157.16         2.71 o
  -8   5   1        897.22        492.49       222.42 o
  -7   5   1         18.02         11.98         1.04 o
  -6   5   1          3.51          3.79         1.15 o
  -5   5   1        342.82        367.30         5.63 o
  -4   5   1        474.34        535.50         8.62 o
  -3   5   1          3.84          3.90         1.44 o
  -2   5   1       1173.14       1160.97        16.92 o
  -1   5   1         10.15         10.17         0.98 o
   0   5   1       3141.91       2947.02        25.58 o
   1   5   1       4825.62       4174.73        81.62 o
   2   5   1       1438.14       1417.43         9.85 o
   3   5   1       9436.72       8885.01        99.66 o
   4   5   1          9.38         10.28         0.84 o
   5   5   1         87.13         99.28         2.27 o
   6   5   1         11.88          9.43         1.17 o
   7   5   1        162.67        157.88         2.18 o
   8   5   1        168.75        166.02         5.08 o
   9   5   1         22.92         25.21         2.82 o
  10   5   1        133.60        140.13         3.99 o
  11   5   1         21.21         15.27         2.03 o
  12   5   1          2.34          2.49         3.32 o
 -12   6   1         37.87         41.27         3.51 o
 -11   6   1         16.92         18.11         2.42 o
 -10   6   1        490.89        450.83         6.08 o
  -9   6   1         21.44         20.47         1.73 o
  -8   6   1       2408.65       2378.59        35.29 o
  -7   6   1        144.75        129.93         3.17 o
  -6   6   1        810.73        868.71        15.03 o
  -5   6   1        147.37        116.05         1.93 o
  -4   6   1        473.08        532.52         6.37 o
  -3   6   1       2064.74       2333.35        41.42 o
  -2   6   1       3276.92       3096.65       105.86 o
  -1   6   1         27.60         43.74         1.62 o
   0   6   1         15.83         13.93         1.69 o
   1   6   1        596.84        578.96         4.91 o
   2   6   1        483.94        467.00         4.01 o
   3   6   1        156.79        181.57         6.79 o
   4   6   1         21.81         14.06         0.90 o
   5   6   1        701.57        822.72        16.21 o
   6   6   1        529.22        598.38        10.19 o
   7   6   1         32.62         26.25         2.81 o
   8   6   1         51.40         46.42         2.77 o
   9   6   1         18.22         18.42         1.76 o
  10   6   1        260.28        251.93         6.85 o
  11   6   1          1.79          0.21         1.67 o
  12   6   1         19.30         14.39         2.82 o
 -12   7   1         48.16         43.01         6.45 o
 -11   7   1          9.65          9.72         2.50 o
 -10   7   1        245.02        228.21         7.23 o
  -9   7   1         59.05         61.49         2.52 o
  -8   7   1        260.27        254.53         6.56 o
  -7   7   1         31.38         26.81         1.64 o
  -6   7   1          5.29          4.16         1.67 o
  -5   7   1        504.85        533.22         9.52 o
  -4   7   1       1297.43       1288.89        11.52 o
  -3   7   1        617.15        726.67        10.54 o
  -2   7   1        143.28        165.35         1.84 o
  -1   7   1        252.91        225.75         2.65 o
   0   7   1        168.06        164.69         2.05 o
   1   7   1       2496.43       2477.31        53.28 o
   2   7   1        347.77        371.42         3.75 o
   3   7   1        117.37        137.61         2.63 o
   4   7   1        957.59       1193.36        12.82 o
   5   7   1       2421.23       2586.33        61.76 o
   6   7   1         23.17         28.32         1.81 o
   7   7   1         64.49         62.70         5.56 o
   8   7   1        219.36        205.12         5.96 o
   9   7   1         26.19         22.57         1.69 o
  10   7   1         46.86         49.05         3.71 o
  11   7   1        139.07        136.25         4.87 o
 -12   8   1         37.93         46.02         5.01 o
 -11   8   1          0.89          0.60         2.66 o
 -10   8   1         75.93         81.20         3.11 o
  -9   8   1        189.03        190.93         4.60 o
  -8   8   1       5064.67       5150.14        88.30 o
  -7   8   1       1358.39       1306.10        11.29 o
  -6   8   1        981.94        958.58        13.29 o
  -5   8   1         32.61         46.14         2.20 o
  -4   8   1        170.14        150.12         2.11 o
  -3   8   1       2602.11       2916.33        52.44 o
  -2   8   1         18.81         13.83         1.04 o
  -1   8   1        158.88        151.26         1.79 o
   0   8   1       4695.42       4529.94        33.51 o
   1   8   1        620.08        640.72         4.30 o
   2   8   1         52.39         74.15         1.46 o
   3   8   1         36.74         62.27         4.24 o
   4   8   1          3.56          6.09         1.64 o
   5   8   1          0.03          1.77         1.62 o
   6   8   1         93.40        102.23         3.27 o
   7   8   1         40.03         37.98         2.32 o
   8   8   1        224.07        205.24         6.69 o
   9   8   1         16.31         13.96         2.52 o
  10   8   1         36.85         34.65         1.69 o
  11   8   1         44.97         41.65         2.67 o
 -11   9   1         30.06         31.47         3.34 o
 -10   9   1          0.00          3.64         3.07 o
  -9   9   1         20.79         27.75         2.09 o
  -8   9   1          3.94          4.04         1.34 o
  -7   9   1        585.22        574.36         8.93 o
  -6   9   1         10.88         10.45         1.41 o
  -5   9   1        761.02        780.70         8.09 o
  -4   9   1         79.01         61.31         1.72 o
  -3   9   1        266.44        259.41         2.85 o
  -2   9   1       8549.05       8391.80        71.44 o
  -1   9   1       1904.58       2046.53        17.52 o
   0   9   1         55.41         56.44         1.50 o
   1   9   1        263.24        283.06         2.78 o
   2   9   1          7.70          9.99         0.92 o
   3   9   1       4766.83       5251.03       114.39 o
   4   9   1        294.78        340.66         6.06 o
   5   9   1        224.58        224.36         5.49 o
   6   9   1        227.86        221.07         7.21 o
   7   9   1          3.02          5.34         1.58 o
   8   9   1       1185.78       1170.75        32.79 o
   9   9   1        270.51        273.77         8.29 o
  10   9   1         17.90         15.89         1.85 o
  11   9   1         68.43         87.26         5.76 o
 -11  10   1         33.12         41.56         5.91 o
 -10  10   1          0.11          0.45         2.18 o
  -9  10   1         30.79         30.24         2.19 o
  -8  10   1         63.41         54.14         3.55 o
  -7  10   1          5.40          6.25         0.83 o
  -6  10   1        172.06        156.25         3.28 o
  -5  10   1         82.08         91.45         2.65 o
  -4  10   1        221.32        249.44         4.29 o
  -3  10   1       1319.27       1510.03        21.43 o
  -2  10   1       6782.28       6824.64        63.22 o
  -1  10   1       1900.78       2006.67        20.96 o
   0  10   1        349.47        357.71         3.44 o
   1  10   1       1078.83       1048.75        10.13 o
   2  10   1        533.60        557.34         6.22 o
   3  10   1       1150.71       1302.93        15.53 o
   4  10   1        222.08        244.32         6.00 o
   5  10   1          3.14          1.48         1.55 o
   6  10   1         35.41         35.33         2.05 o
   7  10   1        315.69        293.12         8.23 o
   8  10   1          1.01          1.14         1.67 o
   9  10   1        318.15        297.57        13.65 o
  10  10   1        395.46        384.92        21.60 o
  11  10   1        291.94        282.66        10.02 o
 -11  11   1         33.24         25.40         3.58 o
 -10  11   1          0.43          2.27         3.26 o
  -9  11   1         17.36         19.11         1.95 o
  -8  11   1        137.86        126.70         3.88 o
  -7  11   1        110.02        117.21         2.62 o
  -6  11   1          7.10          4.05         1.13 o
  -5  11   1        274.51        259.38         4.12 o
  -4  11   1       1018.29       1078.82        11.30 o
  -3  11   1        354.39        443.06         5.38 o
  -2  11   1         44.98         41.54         1.51 o
  -1  11   1         10.30          9.25         1.34 o
   0  11   1        936.36       1012.11        13.36 o
   1  11   1         27.14         18.18         0.98 o
   2  11   1          0.01          0.46         0.67 o
   3  11   1         12.60         16.29         1.75 o
   4  11   1         83.12         77.78         3.06 o
   5  11   1          8.50          6.19         1.63 o
   6  11   1        133.90        103.39         3.69 o
   7  11   1        822.80        811.13        20.22 o
   8  11   1       1903.80       1931.08        55.24 o
   9  11   1        279.61        262.95         7.88 o
  10  11   1         15.59         17.47         4.15 o
  11  11   1         14.38         12.10         3.26 o
 -11  12   1         85.02         87.35         7.07 o
 -10  12   1          0.21          1.91         2.78 o
  -9  12   1        297.19        286.34        18.16 o
  -8  12   1        586.70        568.49        12.89 o
  -7  12   1        402.28        424.90         4.51 o
  -6  12   1          8.23         17.21         1.19 o
  -5  12   1         65.45         53.90         1.64 o
  -4  12   1          2.25          4.90         1.44 o
  -3  12   1         17.45         30.85         1.58 o
  -2  12   1        433.24        420.40         5.46 o
  -1  12   1        184.52        202.13         3.74 o
   0  12   1        209.17        268.47         2.43 o
   1  12   1        804.41        804.97         6.24 o
   2  12   1          0.19          1.72         1.84 o
   3  12   1         55.44         84.43         3.49 o
   4  12   1        132.14        141.21         5.06 o
   5  12   1         44.38         40.16         2.56 o
   6  12   1         34.83         31.92         2.03 o
   7  12   1         84.88         84.85         4.33 o
   8  12   1          2.42         -0.46         1.52 o
   9  12   1        100.08        101.95         3.20 o
  10  12   1        152.61        153.67         6.01 o
  11  12   1        514.29        563.27         9.79 o
 -11  13   1         58.15         58.82         3.90 o
 -10  13   1         13.40         16.65         3.60 o
  -9  13   1          0.64         -1.01         2.03 o
  -8  13   1        303.10        296.95         8.69 o
  -7  13   1        109.04         92.34         3.66 o
  -6  13   1          1.05          4.50         0.94 o
  -5  13   1        153.52        123.71         2.43 o
  -4  13   1         66.89         61.19         1.54 o
  -3  13   1          4.15          4.67         1.05 o
  -2  13   1        434.94        424.48         4.72 o
  -1  13   1       1651.70       1633.26        26.92 o
   0  13   1         22.30         20.57         1.37 o
   1  13   1          0.36          0.67         0.81 o
   2  13   1        207.69        189.01         3.97 o
   3  13   1        431.59        436.98         4.36 o
   4  13   1        185.73        201.38         6.09 o
   5  13   1        123.63        139.68         9.62 o
   6  13   1         68.55         83.47         1.73 o
   7  13   1          1.14         -1.15         1.15 o
   8  13   1        630.31        591.52        20.58 o
   9  13   1         32.32         23.90         2.11 o
  10  13   1         56.84         69.14         4.05 o
  11  13   1         21.41         15.75         5.28 o
 -11  14   1          6.27          6.48         2.85 o
 -10  14   1        279.79        300.83         8.76 o
  -9  14   1         62.43         77.21         5.28 o
  -8  14   1        132.83        139.71         4.46 o
  -7  14   1        132.83        114.89         2.82 o
  -6  14   1        749.91        660.01         9.72 o
  -5  14   1        229.59        215.69         7.88 o
  -4  14   1         51.15         40.98         2.12 o
  -3  14   1         12.60         19.54         4.61 o
  -2  14   1        432.17        488.92         6.71 o
  -1  14   1         10.07         10.99         1.43 o
   0  14   1         47.87         39.62         1.68 o
   1  14   1       2665.18       2621.75        17.46 o
   2  14   1         16.45         21.30         2.19 o
   3  14   1        464.89        520.41         7.68 o
   4  14   1         12.97          9.03         1.89 o
   5  14   1         83.52         60.09         4.73 o
   6  14   1        256.98        237.03         9.40 o
   7  14   1         19.77         19.08         1.74 o
   8  14   1        139.07        130.63         5.62 o
   9  14   1        162.23        171.03         9.39 o
  10  14   1          4.50          2.79         3.45 o
 -10  15   1          6.42          1.85         3.10 o
  -9  15   1          2.44         -1.97         2.87 o
  -8  15   1         35.75         40.00         5.56 o
  -7  15   1        725.70        711.63        10.56 o
  -6  15   1         50.59         36.61         2.01 o
  -5  15   1        613.63        489.72        16.37 o
  -4  15   1        106.92         70.13         4.60 o
  -3  15   1         15.43         26.04         1.61 o
  -2  15   1          7.91          4.32         1.05 o
  -1  15   1        476.82        463.52         9.22 o
   0  15   1       1884.35       1744.77        27.89 o
   1  15   1         16.02         17.74         2.19 o
   2  15   1         63.08         59.73         3.15 o
   3  15   1        251.92        270.07         6.65 o
   4  15   1         15.28          9.95         1.54 o
   5  15   1        307.45        239.46         9.42 o
   6  15   1          0.01         -1.31         1.35 o
   7  15   1        317.54        313.28        12.53 o
   8  15   1        394.61        403.68         8.33 o
   9  15   1         85.33         91.09         5.21 o
  10  15   1         35.68         31.43         5.28 o
 -10  16   1        130.05        158.42         7.33 o
  -9  16   1         19.51         15.67         3.64 o
  -8  16   1        401.01        391.58         8.21 o
  -7  16   1          2.79          4.41         1.59 o
  -6  16   1         68.30         64.84         2.74 o
  -5  16   1         49.85         33.30         3.51 o
  -4  16   1          0.61          0.33         1.34 o
  -3  16   1         11.51         14.90         1.55 o
  -2  16   1         58.37         66.28         1.77 o
  -1  16   1        231.79        207.06         4.43 o
   0  16   1       2643.89       2567.34        23.98 o
   1  16   1       2838.57       2876.75        22.62 o
   2  16   1        638.84        627.89         7.03 o
   3  16   1         22.30         24.27         1.69 o
   4  16   1        268.37        267.29         6.83 o
   5  16   1         10.69          7.30         1.22 o
   6  16   1         10.73          7.58         1.50 o
   7  16   1          4.37          2.38         1.21 o
   8  16   1        225.70        240.77         6.05 o
   9  16   1         22.25         18.27         3.97 o
  10  16   1         41.03         33.11         5.22 o
 -10  17   1          0.01          0.06         3.11 o
  -9  17   1         18.36         21.47         4.10 o
  -8  17   1        663.92        702.06        13.60 o
  -7  17   1        189.46        178.60         5.75 o
  -6  17   1          9.48          3.48         2.09 o
  -5  17   1         59.41         24.93         3.03 o
  -4  17   1         18.57         12.00         1.71 o
  -3  17   1        344.71        370.20         7.39 o
  -2  17   1         46.02         46.15         1.99 o
  -1  17   1       1585.18       1541.12        21.06 o
   0  17   1          2.97          6.99         1.35 o
   1  17   1        107.43        109.90         3.72 o
   2  17   1         21.32         25.31         4.77 o
   3  17   1        202.00        212.47         5.42 o
   4  17   1        120.28        101.40         3.44 o
   5  17   1        258.35        245.35        12.74 o
   6  17   1          5.66         -0.92         0.96 o
   7  17   1         52.99         44.40         3.37 o
   8  17   1         12.56         12.06         3.57 o
   9  17   1        390.53        420.14         8.22 o
 -10  18   1         26.54         21.39        12.80 o
  -9  18   1         40.42         34.77         4.61 o
  -8  18   1         48.72         46.51         3.97 o
  -7  18   1        122.79        130.76         4.92 o
  -6  18   1        168.24        150.11         6.95 o
  -5  18   1        230.55        154.44        22.61 o
  -4  18   1        638.60        521.68        26.43 o
  -3  18   1        226.57        205.29         4.74 o
  -2  18   1         66.33         71.32         2.79 o
  -1  18   1         12.17         10.02         1.53 o
   0  18   1       3996.89       4020.22        41.70 o
   1  18   1        512.21        493.92         6.01 o
   2  18   1        325.19        313.86         4.22 o
   3  18   1         30.47         34.28         2.33 o
   4  18   1         98.41         87.16         5.70 o
   5  18   1        221.68        160.22        15.80 o
   6  18   1        409.21        319.79        26.07 o
   7  18   1        458.86        379.77        31.77 o
   8  18   1          5.67          7.72         3.08 o
   9  18   1         17.19         14.89         3.57 o
  -9  19   1        227.53        254.55         9.31 o
  -8  19   1         23.30         22.91         6.59 o
  -7  19   1        251.16        237.59         5.99 o
  -6  19   1         37.99         28.97         3.09 o
  -5  19   1          9.12          5.64         1.32 o
  -4  19   1       1357.13       1146.41        38.79 o
  -3  19   1        220.99        204.21         6.53 o
  -2  19   1          3.62          5.22         1.09 o
  -1  19   1        241.64        240.46         3.77 o
   0  19   1       2198.84       2155.66        17.79 o
   1  19   1       3293.60       3347.68        35.73 o
   2  19   1         23.30         21.18         1.90 o
   3  19   1        500.97        508.43         8.20 o
   4  19   1          6.36          7.88         1.45 o
   5  19   1         96.93         95.99         8.26 o
   6  19   1          4.23          8.64         1.79 o
   7  19   1         14.09          9.14         5.38 o
   8  19   1        362.27        404.40        10.54 o
   9  19   1         74.42         75.67         4.84 o
  -9  20   1          0.88          2.81         3.59 o
  -8  20   1         35.05         30.38         5.45 o
  -7  20   1        254.20        262.57         6.38 o
  -6  20   1         14.25          8.52         3.02 o
  -5  20   1        109.44        113.39         5.71 o
  -4  20   1        204.83        182.95        12.79 o
  -3  20   1        238.57        226.31         7.02 o
  -2  20   1         95.64         91.24         3.04 o
  -1  20   1       1138.39       1124.13        14.80 o
   0  20   1       3444.36       3466.92        34.86 o
   1  20   1         79.35         88.72         3.05 o
   2  20   1         70.82         74.42         2.57 o
   3  20   1         28.39         26.65         2.01 o
   4  20   1        320.31        276.59         8.26 o
   5  20   1        102.27         88.84         5.48 o
   6  20   1          5.65          3.45         2.14 o
   7  20   1         14.66         21.10         3.89 o
   8  20   1        296.97        312.26        16.66 o
  -8  21   1         15.61         18.64         5.02 o
  -7  21   1          1.35          2.64         3.18 o
  -6  21   1          8.91         10.56         2.84 o
  -5  21   1        138.38        106.62         4.53 o
  -4  21   1         33.65         28.60         2.89 o
  -3  21   1          0.27         -1.30         1.30 o
  -2  21   1          9.70         10.04         1.83 o
  -1  21   1        236.53        221.15         2.84 o
   0  21   1         70.53         81.25         2.61 o
   1  21   1         18.42         19.90         2.13 o
   2  21   1          7.93          8.00         1.92 o
   3  21   1        114.64        108.22         4.51 o
   4  21   1        114.89        106.79         3.96 o
   5  21   1         18.89         21.24         2.17 o
   6  21   1          7.47         12.78         4.16 o
   7  21   1         17.32         23.12         3.94 o
   8  21   1         56.60         59.77         5.21 o
  -8  22   1         21.51         22.93         4.54 o
  -7  22   1          4.19          7.54         3.63 o
  -6  22   1          0.05          0.60         2.72 o
  -5  22   1          7.59          3.32         2.38 o
  -4  22   1        119.86        104.50        10.35 o
  -3  22   1         73.26         70.53         2.71 o
  -2  22   1         28.74         29.06         1.44 o
  -1  22   1        314.99        319.43         4.04 o
   0  22   1        422.64        414.79         5.32 o
   1  22   1         38.62         40.08         2.18 o
   2  22   1         14.13         13.98         1.78 o
   3  22   1         45.84         45.85         2.47 o
   4  22   1        135.44        123.28         4.28 o
   5  22   1         30.28         20.29         2.60 o
   6  22   1         57.66         77.30         4.74 o
   7  22   1         96.19        119.59         6.52 o
   8  22   1        182.52        214.34         6.73 o
  -7  23   1        185.24        224.80        12.10 o
  -6  23   1          0.33          0.16         3.54 o
  -5  23   1         89.69        100.95         5.59 o
  -4  23   1        270.78        219.82         9.21 o
  -3  23   1        116.82        116.45         4.15 o
  -2  23   1         30.53         30.18         1.36 o
  -1  23   1         45.49         50.58         1.81 o
   0  23   1          1.22          0.37         1.56 o
   1  23   1        429.18        425.19         6.14 o
   2  23   1         15.62         13.90         2.11 o
   3  23   1          1.45          0.17         1.73 o
   4  23   1         53.45         48.23         2.12 o
   5  23   1        862.85        789.71        72.73 o
   6  23   1          8.92          7.50         3.40 o
   7  23   1          9.22          9.68         3.23 o
  -7  24   1          0.05         -0.39         3.92 o
  -6  24   1          9.89         13.42         4.35 o
  -5  24   1         36.13         27.97         3.82 o
  -4  24   1        120.20        115.80         8.42 o
  -3  24   1         53.80         70.95         3.16 o
  -2  24   1        115.00        129.66         2.31 o
  -1  24   1         18.84         22.20         1.93 o
   0  24   1        479.08        481.44         7.65 o
   1  24   1        135.97        134.50         4.11 o
   2  24   1          0.48          0.41         1.88 o
   3  24   1        108.16        122.03         4.10 o
   4  24   1        108.44         98.97         5.46 o
   5  24   1         45.20         49.97         5.49 o
   6  24   1         68.99         88.14         8.45 o
   7  24   1         52.07         65.69         5.85 o
  -6  25   1         24.16         24.30         3.56 o
  -5  25   1          0.76         -2.97         2.97 o
  -4  25   1          1.17          0.45         3.63 o
  -3  25   1          0.44          1.35         1.38 o
  -2  25   1        161.14        175.64         4.12 o
  -1  25   1        172.31        188.98         2.59 o
   0  25   1          0.94         -0.06         1.70 o
   1  25   1         11.60         10.75         1.74 o
   2  25   1         92.93         88.70         2.69 o
   3  25   1         59.03         61.57         3.44 o
   4  25   1        320.56        335.03        19.00 o
   5  25   1         24.49         24.68         3.64 o
   6  25   1        148.78        164.23         5.44 o
  -5  26   1        224.23        255.84        10.01 o
  -4  26   1          4.81          6.84         2.93 o
  -3  26   1         51.92         55.08         2.52 o
  -2  26   1        108.18        113.94         2.27 o
  -1  26   1         62.84         66.11         2.37 o
   0  26   1          1.34          2.74         1.18 o
   1  26   1        207.08        227.28         5.62 o
   2  26   1         10.98          8.07         2.60 o
   3  26   1         36.16         37.35         2.07 o
   4  26   1        122.87        137.15         5.07 o
   5  26   1         62.21         70.64         4.65 o
  -5  27   1         75.87         87.27         8.75 o
  -4  27   1        128.52        153.85         6.12 o
  -3  27   1         55.23         71.72         7.31 o
  -2  27   1        108.84        108.84         5.88 o
  -1  27   1          0.07         -0.44         1.91 o
   0  27   1         21.00         27.22         2.38 o
   1  27   1         48.69         50.17         2.09 o
   2  27   1         34.03         37.48         3.68 o
   3  27   1        322.93        341.82        13.76 o
   4  27   1         30.21         32.12         4.09 o
  -3  28   1         35.34         40.26         4.43 o
  -2  28   1        152.92        167.59         4.51 o
  -1  28   1         29.08         33.25         3.41 o
   0  28   1         34.84         36.69         2.93 o
   1  28   1         17.78         15.60         2.01 o
   2  28   1         86.20         93.28         2.61 o
   3  28   1         71.55         88.12         4.48 o
  -2  29   1         20.52         17.59         5.47 o
  -1  29   1         37.23         42.27         5.61 o
   0  29   1         28.63         32.75         4.02 o
   1  29   1         41.00         48.28         2.67 o
 -12   0   2         56.25         60.88         4.49 o
 -10   0   2        347.64        357.04         6.00 o
  -8   0   2         75.90         73.87         4.78 o
  -6   0   2        197.40        179.56         4.23 o
  -4   0   2       3194.99       3528.46        42.77 o
  -2   0   2       1640.22       1609.88        60.59 o
   0   0   2       7757.71       6696.29        88.32 o
   2   0   2        178.79        228.28         5.91 o
   4   0   2        812.29        831.58        18.90 o
   6   0   2        314.12        306.12         6.09 o
   8   0   2       1311.75       1330.85        28.13 o
  10   0   2        569.18        581.67        15.04 o
  12   0   2          1.31          8.68         7.07 o
 -12   1   2         70.40         69.85         3.26 o
 -11   1   2          3.57          4.13         1.82 o
 -10   1   2         79.65         84.28         4.06 o
  -9   1   2        126.56        120.34         2.36 o
  -8   1   2        613.87        592.79         8.33 o
  -7   1   2        521.65        538.94         8.82 o
  -6   1   2         93.32         99.75         2.47 o
  -5   1   2       3075.25       3564.12        27.77 o
  -4   1   2      17771.74      16354.79       185.25 o
  -3   1   2       6715.64       5949.97        51.70 o
  -2   1   2       7079.18       5918.46        48.84 o
  -1   1   2       1277.47       1223.38        15.72 o
   0   1   2       1441.74       1438.71         9.68 o
   1   1   2       1092.97       1217.59         9.25 o
   2   1   2       2019.02       2159.80        24.38 o
   3   1   2        379.73        393.48         5.69 o
   4   1   2        108.89        110.39         1.67 o
   5   1   2       1429.40       1517.32        23.07 o
   6   1   2         97.44         96.60         2.33 o
   7   1   2         14.83         12.06         1.60 o
   8   1   2        561.03        552.60        10.89 o
   9   1   2        140.09        132.51         2.82 o
  10   1   2          0.23          1.06         1.58 o
  11   1   2          2.80          4.97         1.78 o
  12   1   2          7.99          6.67         2.61 o
 -12   2   2        107.77        118.79         4.85 o
 -11   2   2         23.68         18.47         1.35 o
 -10   2   2        275.84        260.21         4.25 o
  -9   2   2        605.66        569.30         5.29 o
  -8   2   2        119.10        114.36         3.72 o
  -7   2   2        751.94        766.11         7.09 o
  -6   2   2         94.81        103.11         2.27 o
  -5   2   2       2499.68       2841.13        30.85 o
  -4   2   2        111.57        115.64         1.55 o
  -3   2   2          1.27          1.22         0.67 o
  -2   2   2        115.37        115.02         3.06 o
  -1   2   2        578.50        579.27        11.83 o
   0   2   2       1777.11       1763.79        11.87 o
   1   2   2       3340.26       3214.97        26.42 o
   2   2   2       1201.84       1240.64        19.97 o
   3   2   2       2292.34       2540.09        28.87 o
   4   2   2        110.87        107.33         2.11 o
   5   2   2        140.94        162.11         3.12 o
   6   2   2         18.97         22.46         2.11 o
   7   2   2        123.68        125.39         2.42 o
   8   2   2        237.33        234.45         3.13 o
   9   2   2         17.39         18.41         1.52 o
  10   2   2         19.02         16.67         1.69 o
  11   2   2         10.72          6.56         1.24 o
  12   2   2          0.00         -0.77         6.32 o
 -12   3   2         34.19         41.87         5.86 o
 -11   3   2          0.80          0.97         1.14 o
 -10   3   2         67.77         63.22         2.61 o
  -9   3   2        109.95        110.33         2.26 o
  -8   3   2       1015.36       1021.11        10.84 o
  -7   3   2          1.98          0.99         1.20 o
  -6   3   2         80.21         63.13         2.91 o
  -5   3   2       2060.24       2325.42        29.85 o
  -4   3   2       2461.93       2780.56        19.60 o
  -3   3   2       4338.15       3989.76        52.06 o
  -2   3   2       1486.73       1460.03        30.33 o
  -1   3   2        188.90        226.20         3.45 o
   0   3   2       4532.16       3979.63        32.79 o
   1   3   2        407.72        427.99         7.01 o
   2   3   2        253.43        236.50         4.49 o
   3   3   2          4.52          7.95         1.15 o
   4   3   2        353.45        342.00         5.52 o
   5   3   2          0.14         -0.09         1.13 o
   6   3   2         56.47         56.95         2.33 o
   7   3   2        170.30        168.68         4.20 o
   8   3   2          0.70          1.12         1.38 o
   9   3   2       3007.29       3025.32        81.57 o
  10   3   2        164.29        159.75         4.32 o
  11   3   2         80.24         78.48         4.94 o
  12   3   2         17.18         17.35         2.51 o
 -12   4   2         14.29         26.03        14.14 o
 -11   4   2          1.85          1.21         1.23 o
 -10   4   2         80.62         75.35         3.09 o
  -9   4   2          6.76          3.57         1.03 o
  -8   4   2        431.65        416.82         8.91 o
  -7   4   2        477.51        473.31         5.14 o
  -6   4   2        149.88        135.07         2.28 o
  -5   4   2        295.25        289.77         3.48 o
  -4   4   2       2610.50       2794.98        23.41 o
  -3   4   2        335.46        322.39         4.70 o
  -2   4   2        110.98        114.27         3.28 o
  -1   4   2       1937.81       1930.56        45.94 o
   0   4   2         11.85         16.80         1.48 o
   1   4   2      67922.91      51735.91       984.20 o
   2   4   2       2550.65       2599.89        22.70 o
   3   4   2        865.44        900.74        10.45 o
   4   4   2         38.12         45.29         1.86 o
   5   4   2         72.15         64.61         1.84 o
   6   4   2          2.93          4.80         2.78 o
   7   4   2          3.04          4.32         1.47 o
   8   4   2       1236.31       1252.33        25.79 o
   9   4   2          2.35          1.19         1.04 o
  10   4   2         33.36         36.74         5.13 o
  11   4   2        244.89        232.11         8.88 o
 -12   5   2        100.31        123.34         5.11 o
 -11   5   2          0.20          1.28         2.23 o
 -10   5   2         12.51          8.23         1.52 o
  -9   5   2         21.12         21.34         1.78 o
  -8   5   2        208.64        197.33         2.81 o
  -7   5   2       2713.09       2773.74        30.80 o
  -6   5   2         41.08         28.02         1.52 o
  -5   5   2        224.32        243.18         3.73 o
  -4   5   2        590.00        690.47         9.30 o
  -3   5   2         99.39         89.93         2.53 o
  -2   5   2       3726.72       3827.50        35.02 o
  -1   5   2       6045.06       5094.33        47.18 o
   0   5   2        590.37        569.00         4.71 o
   1   5   2       4807.49       4577.85        50.32 o
   2   5   2          0.51          0.80         1.31 o
   3   5   2        305.53        358.51         3.71 o
   4   5   2         45.68         50.30         1.59 o
   5   5   2       1019.05       1094.76        12.60 o
   6   5   2        557.66        537.30        10.57 o
   7   5   2         11.88         11.60         1.39 o
   8   5   2        769.50        765.05        17.11 o
   9   5   2        326.69        331.03         7.38 o
  10   5   2          2.12          1.46         1.68 o
  11   5   2         26.49         24.89         2.69 o
 -12   6   2        326.10        365.25        12.04 o
 -11   6   2         68.60         72.77         6.26 o
 -10   6   2         59.18         48.48         2.00 o
  -9   6   2        298.01        293.06         4.16 o
  -8   6   2         44.14         44.86         1.97 o
  -7   6   2         36.92         41.59         2.01 o
  -6   6   2        280.69        281.84         3.42 o
  -5   6   2        745.88        798.57         8.27 o
  -4   6   2        226.56        228.94         3.04 o
  -3   6   2        364.12        441.04         5.67 o
  -2   6   2       4028.02       3908.77        73.42 o
  -1   6   2          0.09          2.52         1.68 o
   0   6   2         13.24         37.86         2.07 o
   1   6   2         50.30         51.04         1.41 o
   2   6   2         66.83         57.09         2.17 o
   3   6   2       3869.06       4285.35        57.41 o
   4   6   2        411.60        489.47         5.97 o
   5   6   2        831.59        885.39        13.96 o
   6   6   2          1.24          0.18         1.22 o
   7   6   2        301.63        296.75         6.07 o
   8   6   2         11.38         11.16         1.35 o
   9   6   2         79.11         70.79         4.04 o
  10   6   2        120.65        115.81         2.89 o
  11   6   2        238.83        211.10         8.38 o
 -12   7   2          7.54          7.17         4.64 o
 -11   7   2          4.03          6.16         2.91 o
 -10   7   2        172.62        157.97         3.38 o
  -9   7   2         83.77         75.44         2.87 o
  -8   7   2        416.16        414.65         4.99 o
  -7   7   2       1264.52       1272.60        20.70 o
  -6   7   2        200.54        169.02         2.45 o
  -5   7   2         86.63         59.65         1.16 o
  -4   7   2       1462.50       1508.77        13.44 o
  -3   7   2        296.53        346.45         7.04 o
  -2   7   2        240.54        254.51         2.11 o
  -1   7   2       1518.42       1649.37        17.12 o
   0   7   2       2305.95       2452.61        21.95 o
   1   7   2        169.75        168.51         2.66 o
   2   7   2         64.02         64.36         1.75 o
   3   7   2        707.55        769.17         9.61 o
   4   7   2         28.78         33.52         1.95 o
   5   7   2        117.51        104.99         1.77 o
   6   7   2        613.78        634.69        11.28 o
   7   7   2        497.34        500.14        11.43 o
   8   7   2         46.42         50.64         3.02 o
   9   7   2       1322.15       1319.84        46.29 o
  10   7   2         10.82         11.58         2.10 o
  11   7   2         48.50         51.64         3.41 o
 -12   8   2         40.28         45.87         5.91 o
 -11   8   2         20.97         23.04         6.27 o
 -10   8   2         30.10         25.97         2.67 o
  -9   8   2          7.86          6.54         1.12 o
  -8   8   2          0.09          0.01         1.38 o
  -7   8   2       2136.55       2228.38        37.85 o
  -6   8   2         32.29         35.75         1.67 o
  -5   8   2          7.88         12.35         1.22 o
  -4   8   2        223.43        220.74         2.59 o
  -3   8   2       1615.15       1893.29        73.24 o
  -2   8   2       1110.32       1198.45         7.40 o
  -1   8   2        381.84        423.59         4.25 o
   0   8   2        658.90        665.62         6.31 o
   1   8   2        136.51        151.13         2.41 o
   2   8   2       1198.01       1271.50         9.89 o
   3   8   2       1841.69       2106.36        22.12 o
   4   8   2       1303.23       1467.98        23.95 o
   5   8   2          8.07         12.38         2.28 o
   6   8   2        129.70        130.85         5.37 o
   7   8   2        411.70        431.95        11.78 o
   8   8   2        194.16        178.71         5.30 o
   9   8   2        395.30        375.53         8.88 o
  10   8   2        138.94        124.57         5.45 o
  11   8   2          2.90          2.85         1.64 o
 -12   9   2         31.29         34.56        15.48 o
 -11   9   2         39.89         33.77        18.21 o
 -10   9   2         15.96         15.43         3.14 o
  -9   9   2         56.98         58.09         2.73 o
  -8   9   2        419.85        415.67         4.55 o
  -7   9   2        948.79        927.07         8.43 o
  -6   9   2          0.07          0.20         0.53 o
  -5   9   2        586.21        591.44         4.85 o
  -4   9   2         34.31         53.41         2.86 o
  -3   9   2        193.99        222.78         2.90 o
  -2   9   2        700.94        755.82         9.04 o
  -1   9   2          0.88         -0.20         0.64 o
   0   9   2         76.57         76.68         1.92 o
   1   9   2        303.98        312.45         4.92 o
   2   9   2       1554.51       1661.36        12.05 o
   3   9   2        642.87        744.52        15.88 o
   4   9   2        183.61        188.54         4.50 o
   5   9   2        204.31        178.69         3.70 o
   6   9   2        968.92        929.47        23.45 o
   7   9   2         57.76         47.85         2.33 o
   8   9   2        102.26         89.92         4.82 o
   9   9   2        186.55        184.59         4.40 o
  10   9   2         68.83         66.40         3.57 o
  11   9   2          3.31          2.19         1.24 o
 -11  10   2         19.69         16.96         4.10 o
 -10  10   2        143.26        140.73         4.48 o
  -9  10   2         26.23         25.28         1.15 o
  -8  10   2          1.57          1.92         0.90 o
  -7  10   2          5.01          7.91         1.43 o
  -6  10   2       1180.33       1155.41        10.02 o
  -5  10   2         21.13         23.85         1.30 o
  -4  10   2       1947.88       1903.02        23.25 o
  -3  10   2       1056.98       1238.87        16.72 o
  -2  10   2       4182.66       4668.47        97.06 o
  -1  10   2        952.20       1071.73         6.69 o
   0  10   2         73.37         75.85         1.47 o
   1  10   2        110.44        121.94         2.09 o
   2  10   2        108.01        101.13         2.44 o
   3  10   2       4008.14       4606.27        64.80 o
   4  10   2        588.26        659.43        11.82 o
   5  10   2        202.99        210.85         6.20 o
   6  10   2        196.88        155.20         4.49 o
   7  10   2          0.11          0.74         1.76 o
   8  10   2         46.58         42.97         2.21 o
   9  10   2         58.25         64.80         2.30 o
  10  10   2          1.67          1.26         1.20 o
  11  10   2         62.53         64.35         6.85 o
 -11  11   2         25.86         27.17         4.69 o
 -10  11   2         21.73         21.72         2.78 o
  -9  11   2        159.41        156.74         7.65 o
  -8  11   2        738.79        724.70         9.79 o
  -7  11   2       7078.72       7110.52        92.05 o
  -6  11   2        220.29        215.12         3.39 o
  -5  11   2         15.22         19.50         1.92 o
  -4  11   2         54.88         54.95         1.70 o
  -3  11   2         84.73         85.99         3.13 o
  -2  11   2          1.87          0.96         0.93 o
  -1  11   2        426.86        467.52         4.55 o
   0  11   2        100.53        119.34         1.56 o
   1  11   2        420.36        482.39         4.75 o
   2  11   2        687.15        704.30         6.94 o
   3  11   2       1208.23       1261.59        11.74 o
   4  11   2         71.33         82.73         2.78 o
   5  11   2        275.49        280.86         8.32 o
   6  11   2          7.70          8.75         2.26 o
   7  11   2        546.31        544.42        22.08 o
   8  11   2          0.00         -1.46         1.46 o
   9  11   2         14.45         16.35         1.49 o
  10  11   2         81.14         70.82         4.36 o
  11  11   2          8.05          9.20         5.95 o
 -11  12   2         50.16         54.69         4.09 o
 -10  12   2        433.42        462.11         8.67 o
  -9  12   2        134.82        132.55         4.08 o
  -8  12   2          2.73          0.75         0.76 o
  -7  12   2       2712.95       2613.17        35.16 o
  -6  12   2        107.73         95.85         2.26 o
  -5  12   2         13.81          7.83         1.70 o
  -4  12   2        138.57        127.91         4.40 o
  -3  12   2       1153.26       1337.16        24.12 o
  -2  12   2       1376.75       1539.94        14.47 o
  -1  12   2        201.47        280.04         4.20 o
   0  12   2         23.66         27.59         1.27 o
   1  12   2        100.96        110.61         1.84 o
   2  12   2       1688.85       1770.61        23.08 o
   3  12   2        353.33        382.12         8.18 o
   4  12   2          4.11          4.77         1.82 o
   5  12   2         48.99         47.69         3.96 o
   6  12   2        100.88         72.62         2.92 o
   7  12   2         15.90          7.38         1.34 o
   8  12   2        587.22        620.83        15.91 o
   9  12   2         38.92         32.66         5.03 o
  10  12   2         68.91         64.00        12.66 o
 -11  13   2          3.48          0.20         2.32 o
 -10  13   2         53.90         53.04         4.81 o
  -9  13   2         74.44         82.50         3.68 o
  -8  13   2          0.99          0.43         2.13 o
  -7  13   2        830.72        793.23        10.36 o
  -6  13   2        114.18        119.86         1.79 o
  -5  13   2        107.51         97.89         6.52 o
  -4  13   2         47.32         59.95         2.00 o
  -3  13   2         60.21         71.46         2.81 o
  -2  13   2         13.26         27.30         1.59 o
  -1  13   2         18.21          9.49         1.38 o
   0  13   2        310.26        238.19         2.59 o
   1  13   2         51.32         51.51         2.00 o
   2  13   2        858.68        818.05        11.37 o
   3  13   2        585.88        660.72         7.43 o
   4  13   2          3.25          2.87         1.66 o
   5  13   2        471.48        464.16        17.24 o
   6  13   2        108.19         81.93         5.58 o
   7  13   2          1.53          4.17         1.49 o
   8  13   2        236.40        230.81         8.51 o
   9  13   2         80.24         67.09         2.17 o
  10  13   2         63.99         66.87         4.83 o
 -11  14   2         33.50         49.25         4.35 o
 -10  14   2          1.18          2.79         2.54 o
  -9  14   2         48.00         44.71         4.73 o
  -8  14   2        247.79        251.60         5.90 o
  -7  14   2         18.39         20.73         3.14 o
  -6  14   2         10.59         14.18         2.02 o
  -5  14   2        146.75         93.24         3.17 o
  -4  14   2         19.37          7.81         0.97 o
  -3  14   2          1.14          3.23         1.56 o
  -2  14   2         23.71         36.70         1.53 o
  -1  14   2         13.74          8.54         1.28 o
   0  14   2        501.81        489.35         4.40 o
   1  14   2        141.42        150.48         3.07 o
   2  14   2        127.59        123.80         3.36 o
   3  14   2        247.64        260.08         5.39 o
   4  14   2         40.02         42.28         3.18 o
   5  14   2         26.04         20.39         1.78 o
   6  14   2        469.79        405.51        19.62 o
   7  14   2        231.70        193.01        13.35 o
   8  14   2        801.71        764.93        25.62 o
   9  14   2          1.84          2.54         1.81 o
  10  14   2          5.02          4.62         3.25 o
 -10  15   2        332.29        366.45        19.26 o
  -9  15   2          9.73          9.34         2.82 o
  -8  15   2        181.33        185.60         5.49 o
  -7  15   2        526.80        520.45         7.49 o
  -6  15   2        589.22        611.63         8.64 o
  -5  15   2        138.05        107.20         4.47 o
  -4  15   2          0.77          0.20         0.74 o
  -3  15   2         12.77         12.24         1.53 o
  -2  15   2         81.23         85.62         1.64 o
  -1  15   2          1.63          1.29         1.01 o
   0  15   2        704.91        700.95         8.01 o
   1  15   2       5254.72       5208.82        44.06 o
   2  15   2        232.21        208.18         3.07 o
   3  15   2        190.20        221.63         3.64 o
   4  15   2        350.52        384.52        11.42 o
   5  15   2        228.97        183.42        10.06 o
   6  15   2        128.06         94.32         5.13 o
   7  15   2        239.82        222.14        11.57 o
   8  15   2         28.38         27.56         1.85 o
   9  15   2         61.17         59.68         5.88 o
  10  15   2         34.69         25.34         5.02 o
 -10  16   2        153.37        180.39         8.62 o
  -9  16   2         20.86         23.89         3.73 o
  -8  16   2        131.38        129.06         4.65 o
  -7  16   2          4.05          4.71         3.13 o
  -6  16   2        104.84        105.47         4.38 o
  -5  16   2         32.96         25.27         2.11 o
  -4  16   2        103.99         86.70         4.75 o
  -3  16   2        195.65        218.50         4.85 o
  -2  16   2        732.85        759.80         8.37 o
  -1  16   2        347.86        337.30         4.02 o
   0  16   2          4.89          8.58         1.28 o
   1  16   2        271.99        268.35         4.07 o
   2  16   2        861.39        859.96         8.35 o
   3  16   2         19.35         19.85         2.04 o
   4  16   2         23.09         23.51         1.54 o
   5  16   2          6.24          5.05         1.29 o
   6  16   2        241.31        219.28        12.12 o
   7  16   2         39.94         45.20         2.12 o
   8  16   2         83.27         72.57         2.65 o
   9  16   2        480.02        484.24        12.35 o
  10  16   2         63.81         60.53         6.21 o
 -10  17   2        118.98        132.21         8.04 o
  -9  17   2         22.40         17.08         3.36 o
  -8  17   2          0.63          1.74         2.35 o
  -7  17   2          7.45          6.46         2.28 o
  -6  17   2        182.33        164.92         4.98 o
  -5  17   2         60.07         57.17         3.56 o
  -4  17   2        144.27        113.72         5.74 o
  -3  17   2        849.07        759.91        11.05 o
  -2  17   2        138.17        135.99         2.09 o
  -1  17   2         54.79         47.49         2.55 o
   0  17   2        193.16        174.75         2.30 o
   1  17   2         21.62         18.04         1.54 o
   2  17   2       1350.36       1315.48        21.00 o
   3  17   2          0.04          0.67         1.36 o
   4  17   2        142.80        153.85         5.89 o
   5  17   2        278.78        245.98        12.42 o
   6  17   2          0.10          0.69         1.36 o
   7  17   2         13.30         15.22         2.00 o
   8  17   2         11.38          8.76         3.51 o
   9  17   2        143.63        160.55         8.32 o
 -10  18   2          0.50          0.22         3.65 o
  -9  18   2         51.00         50.59        10.81 o
  -8  18   2        184.50        180.79         8.15 o
  -7  18   2          1.16          1.05         2.32 o
  -6  18   2        217.95        194.97         7.44 o
  -5  18   2        155.81        116.23         4.17 o
  -4  18   2        357.36        299.19         5.76 o
  -3  18   2        110.92        105.01         3.95 o
  -2  18   2        192.57        187.75         2.90 o
  -1  18   2        145.57        151.30         2.87 o
   0  18   2         32.04         38.02         2.44 o
   1  18   2        658.45        657.30        11.45 o
   2  18   2        322.40        315.88         6.74 o
   3  18   2         73.85         80.70         2.58 o
   4  18   2         26.38         21.08         1.78 o
   5  18   2         25.01         22.37         1.53 o
   6  18   2         92.28         77.10        11.30 o
   7  18   2         32.24         24.18         2.74 o
   8  18   2        534.01        546.75        16.42 o
   9  18   2          0.58          5.60         3.54 o
  -9  19   2         26.72         25.36         5.23 o
  -8  19   2        100.06        103.73         5.16 o
  -7  19   2         66.40         70.25         5.97 o
  -6  19   2         34.47         29.42         3.10 o
  -5  19   2          0.59          1.00         0.61 o
  -4  19   2        312.42        306.53         6.18 o
  -3  19   2         67.76         63.79         2.03 o
  -2  19   2        370.70        368.01         4.40 o
  -1  19   2          0.26         -0.81         1.10 o
   0  19   2       4256.01       4419.01        53.27 o
   1  19   2       6019.57       6157.97        68.38 o
   2  19   2        320.35        322.68         3.66 o
   3  19   2          2.98          4.37         1.59 o
   4  19   2         47.16         38.01         2.39 o
   5  19   2        546.85        463.02        25.49 o
   6  19   2          6.59          6.76         1.16 o
   7  19   2          5.04          5.27         1.70 o
   8  19   2         38.32         31.53         5.37 o
   9  19   2        233.70        237.36         6.84 o
  -9  20   2        190.85        237.07         7.81 o
  -8  20   2        132.55        149.38         5.54 o
  -7  20   2        167.95        189.32         5.24 o
  -6  20   2          1.62          1.61         2.57 o
  -5  20   2         21.87         12.52         1.27 o
  -4  20   2         94.39         92.15         2.81 o
  -3  20   2        177.34        149.35         3.37 o
  -2  20   2          0.28          1.54         1.03 o
  -1  20   2          0.22         -1.84         1.84 o
   0  20   2        404.18        391.80         6.27 o
   1  20   2        231.25        241.28         5.04 o
   2  20   2        108.46        100.15         2.42 o
   3  20   2        106.77        109.51         5.09 o
   4  20   2         76.35         65.61         1.87 o
   5  20   2        256.03        234.18        14.84 o
   6  20   2         32.49         29.72         4.34 o
   7  20   2         82.51         80.82         4.59 o
   8  20   2        210.26        238.88         7.28 o
  -8  21   2        263.23        323.74        11.69 o
  -7  21   2         23.84         30.31         3.44 o
  -6  21   2          6.92          4.71         3.14 o
  -5  21   2         70.88         69.87         5.49 o
  -4  21   2          1.60          1.36         1.37 o
  -3  21   2        975.68        864.16        13.39 o
  -2  21   2        127.85        131.67         2.07 o
  -1  21   2         26.41         22.71         2.27 o
   0  21   2        138.26        134.93         2.69 o
   1  21   2         30.25         23.69         2.23 o
   2  21   2        398.50        385.23         4.52 o
   3  21   2         29.89         37.57         2.72 o
   4  21   2         64.76         73.08         2.84 o
   5  21   2        287.93        272.27        13.00 o
   6  21   2          1.12         -0.34         2.73 o
   7  21   2          3.82          7.33         3.07 o
   8  21   2        228.21        221.19         7.74 o
  -8  22   2         75.64         95.07         9.96 o
  -7  22   2        129.01        142.87         6.42 o
  -6  22   2         13.07         14.08         3.24 o
  -5  22   2         98.42        107.43         4.00 o
  -4  22   2        137.23        131.57         6.90 o
  -3  22   2          2.30          1.82         1.22 o
  -2  22   2         10.50         11.71         1.44 o
  -1  22   2          0.40         -0.11         1.44 o
   0  22   2        213.33        214.59         3.82 o
   1  22   2         44.70         54.28         5.38 o
   2  22   2        101.07         97.73         5.34 o
   3  22   2         39.07         37.40         2.69 o
   4  22   2         84.25         84.25         3.40 o
   5  22   2         75.89         72.73         3.48 o
   6  22   2          0.48          1.69         2.91 o
   7  22   2         19.22         23.85         4.38 o
  -7  23   2         34.33         33.28         4.53 o
  -6  23   2         24.15         30.59         4.13 o
  -5  23   2         66.55         68.11         5.34 o
  -4  23   2        472.29        486.27        11.18 o
  -3  23   2         37.27         37.88         1.96 o
  -2  23   2         59.20         53.75         1.56 o
  -1  23   2         11.24         11.14         1.46 o
   0  23   2        357.87        370.75         5.41 o
   1  23   2        934.42        906.26        10.43 o
   2  23   2          7.37          7.29         1.77 o
   3  23   2         64.43         57.74         3.01 o
   4  23   2         49.15         54.61         3.70 o
   5  23   2          4.68          5.81         1.77 o
   6  23   2         12.88         12.86         4.45 o
   7  23   2         24.44         24.41         3.71 o
  -7  24   2         41.98         42.94         5.86 o
  -6  24   2         43.33         53.54         6.60 o
  -5  24   2         11.43         11.36         4.24 o
  -4  24   2         93.42        105.64         6.66 o
  -3  24   2        137.36        129.34         5.29 o
  -2  24   2         94.53         89.63         2.68 o
  -1  24   2         57.09         65.10         2.22 o
   0  24   2         90.30         96.23         3.31 o
   1  24   2         42.23         48.31         3.14 o
   2  24   2          6.30          9.16         2.36 o
   3  24   2        149.32        175.84         6.20 o
   4  24   2         39.50         52.17         2.93 o
   5  24   2        100.10         93.44         8.66 o
   6  24   2          1.34          0.94         3.05 o
  -6  25   2         80.26         92.58         5.18 o
  -5  25   2         81.64         94.83         8.57 o
  -4  25   2         22.01         29.24         5.68 o
  -3  25   2         33.64         51.28         3.09 o
  -2  25   2         26.81         26.83         1.94 o
  -1  25   2          6.97          6.36         2.93 o
   0  25   2        109.88        113.64         3.59 o
   1  25   2         58.22         55.39         3.01 o
   2  25   2          8.59         11.79         1.91 o
   3  25   2         48.92         56.23         2.34 o
   4  25   2         49.28         51.91         2.56 o
   5  25   2         21.30         17.86         4.21 o
   6  25   2         43.00         44.55         8.64 o
  -5  26   2        171.00        192.39         5.48 o
  -4  26   2        157.08        178.55         4.98 o
  -3  26   2         96.84        114.18         3.92 o
  -2  26   2         32.18         25.94         2.68 o
  -1  26   2          8.89          6.55         1.96 o
   0  26   2        325.11        341.06         5.37 o
   1  26   2        309.00        283.76         6.33 o
   2  26   2          0.05          1.35         1.57 o
   3  26   2          7.08          9.40         1.85 o
   4  26   2          1.34          1.28         1.33 o
   5  26   2          2.99          2.33         2.74 o
  -5  27   2          4.53          6.20         3.07 o
  -4  27   2          0.09         -0.33         4.19 o
  -3  27   2          8.48         11.10         3.73 o
  -2  27   2        247.79        258.21         6.72 o
  -1  27   2         54.93         54.81         2.64 o
   0  27   2          1.85          7.01         1.52 o
   1  27   2        173.17        182.42         5.43 o
   2  27   2         32.15         30.03         5.13 o
   3  27   2        124.41        120.30         3.65 o
   4  27   2         17.10         19.76         3.73 o
  -3  28   2         15.30         17.62         4.60 o
  -2  28   2          8.38          5.04         2.75 o
  -1  28   2        109.21        130.06         3.16 o
   0  28   2        172.58        180.36         3.88 o
   1  28   2         58.85         67.94         4.70 o
   2  28   2         71.29         86.28         3.95 o
   3  28   2        254.78        291.72         9.91 o
  -1  29   2          7.87         10.80         1.91 o
   0  29   2        122.03        124.41         3.09 o
   1  29   2          1.28          2.14         2.22 o
 -11   0   3         15.79         15.48         1.98 o
  -9   0   3        637.81        573.27         6.17 o
  -7   0   3          8.35          9.62         2.27 o
  -5   0   3        301.83        298.75         5.71 o
  -3   0   3        945.17       1166.86        16.65 o
  -1   0   3       2531.81       2320.18        58.13 o
   1   0   3     188253.78     122073.62      4522.73 o
   3   0   3        165.00        160.15         3.90 o
   5   0   3         59.32         46.13         2.34 o
   7   0   3         73.23         77.98         3.24 o
   9   0   3       1381.64       1384.91        37.91 o
  11   0   3         18.13         16.11         3.69 o
 -12   1   3         25.83         27.54         3.19 o
 -11   1   3          0.10          2.44         1.04 o
 -10   1   3         51.09         54.80         2.51 o
  -9   1   3        313.72        263.40         2.68 o
  -8   1   3        486.37        512.91         4.14 o
  -7   1   3        256.60        225.73         4.13 o
  -6   1   3        771.66        792.79         6.10 o
  -5   1   3        246.69        258.13         2.19 o
  -4   1   3        842.40        963.14        10.48 o
  -3   1   3          7.75          4.43         0.94 o
  -2   1   3        148.33        142.23         2.47 o
  -1   1   3        375.25        375.09         4.66 o
   0   1   3        771.63        777.69        10.04 o
   1   1   3      71248.69      55214.69      1071.71 o
   2   1   3         15.29         25.78         2.00 o
   3   1   3         35.50         46.79         3.18 o
   4   1   3        437.21        519.74         8.50 o
   5   1   3         44.06         50.05         1.77 o
   6   1   3          1.84          1.25         1.83 o
   7   1   3        522.04        525.63        10.76 o
   8   1   3         84.69         82.14         1.95 o
   9   1   3        111.83        113.90         2.41 o
  10   1   3        105.96        100.72         3.16 o
  11   1   3        146.76        130.40         3.16 o
 -12   2   3        216.93        238.89         5.59 o
 -11   2   3         38.25         43.07         2.54 o
 -10   2   3          2.36          1.29         1.11 o
  -9   2   3        260.83        230.02         2.41 o
  -8   2   3         74.93         59.74         2.01 o
  -7   2   3        421.27        401.00         4.94 o
  -6   2   3         21.28         19.51         1.44 o
  -5   2   3        258.20        268.13         2.78 o
  -4   2   3       1383.61       1604.17        19.82 o
  -3   2   3        342.42        411.78         4.12 o
  -2   2   3        134.57        154.81         2.72 o
  -1   2   3         10.57         32.54         1.67 o
   0   2   3       6848.19       6280.38        89.35 o
   1   2   3       1723.40       1862.00        23.86 o
   2   2   3        216.70        269.73         4.62 o
   3   2   3        145.19        150.36         3.34 o
   4   2   3          7.45         10.84         1.62 o
   5   2   3        452.39        466.00         7.88 o
   6   2   3          7.12          5.82         1.30 o
   7   2   3         53.28         57.63         2.50 o
   8   2   3        726.70        752.33        13.99 o
   9   2   3        295.71        281.42         8.03 o
  10   2   3        432.97        408.53        12.17 o
  11   2   3         22.74         18.45         2.06 o
 -12   3   3        121.17        144.22        11.28 o
 -11   3   3          0.13          1.52         0.99 o
 -10   3   3          0.93          1.77         1.05 o
  -9   3   3         91.50         81.72         1.85 o
  -8   3   3        136.87        142.80         2.19 o
  -7   3   3        139.06        132.15         2.97 o
  -6   3   3        204.98        236.63         3.46 o
  -5   3   3        390.99        430.03         5.07 o
  -4   3   3       1476.09       1604.63        19.88 o
  -3   3   3       1586.65       1662.81        15.45 o
  -2   3   3        292.70        297.61         7.17 o
  -1   3   3         29.54         32.81         2.07 o
   0   3   3       1431.57       1652.01        13.47 o
   1   3   3      65429.39      51219.10       973.10 o
   2   3   3        261.73        233.44         4.65 o
   3   3   3         67.30         85.85         2.08 o
   4   3   3         30.09         25.90         1.39 o
   5   3   3         94.17         74.08         1.95 o
   6   3   3       1593.32       1616.18        29.40 o
   7   3   3         23.60         22.53         1.67 o
   8   3   3        459.73        446.36         9.35 o
   9   3   3         75.20         71.75         3.05 o
  10   3   3        435.42        412.08         9.24 o
  11   3   3         76.79         74.00         3.64 o
 -12   4   3        425.60        479.10         8.59 o
 -11   4   3          1.50         -0.36         0.97 o
 -10   4   3        244.42        229.93         2.65 o
  -9   4   3        668.92        604.10         4.23 o
  -8   4   3         13.94         12.77         1.21 o
  -7   4   3          1.49          1.21         0.98 o
  -6   4   3         13.80          8.71         1.31 o
  -5   4   3        198.41        200.89         2.20 o
  -4   4   3       1981.16       2043.59        17.98 o
  -3   4   3        670.88        675.15        17.59 o
  -2   4   3       1915.84       1914.42        61.33 o
  -1   4   3         71.92         58.21         1.85 o
   0   4   3       1586.85       1847.78        15.87 o
   1   4   3       7009.14       6742.46        85.94 o
   2   4   3          1.43          2.65         1.63 o
   3   4   3         12.22         13.11         1.67 o
   4   4   3        131.82        150.14         3.34 o
   5   4   3          1.02          2.21         1.24 o
   6   4   3       1491.37       1511.06        30.97 o
   7   4   3         54.39         56.02         1.95 o
   8   4   3        255.90        245.78         4.64 o
   9   4   3        789.45        746.31        16.88 o
  10   4   3         34.64         39.48         3.72 o
  11   4   3        116.50        106.22         2.96 o
 -12   5   3         48.27         67.07         6.98 o
 -11   5   3         39.61         42.32         2.37 o
 -10   5   3         76.17         78.79         3.06 o
  -9   5   3         66.31         67.60         1.44 o
  -8   5   3         83.70         90.68         1.95 o
  -7   5   3         36.83         32.81         1.55 o
  -6   5   3        475.70        466.36         5.21 o
  -5   5   3         49.77         64.09         1.95 o
  -4   5   3        191.14        218.22         6.73 o
  -3   5   3        241.96        268.92         4.91 o
  -2   5   3        315.33        361.22         6.40 o
  -1   5   3       1386.98       1409.50        15.05 o
   0   5   3        809.69        877.01         8.12 o
   1   5   3       5414.56       5386.34        51.60 o
   2   5   3          0.51         -0.19         1.29 o
   3   5   3         45.57         69.46         1.98 o
   4   5   3       1351.80       1420.20        35.98 o
   5   5   3        167.11        187.75         2.86 o
   6   5   3        647.12        656.07         8.55 o
   7   5   3         49.58         45.23         2.36 o
   8   5   3        209.85        202.55         4.22 o
   9   5   3        602.37        599.16        13.12 o
  10   5   3        184.70        173.88         4.60 o
  11   5   3        131.59        128.66         5.22 o
 -12   6   3         11.79          6.01         4.07 o
 -11   6   3          2.66          1.03         1.65 o
 -10   6   3          7.97          5.01         0.96 o
  -9   6   3        361.71        358.88         3.26 o
  -8   6   3          4.86          5.80         0.90 o
  -7   6   3        879.14        853.05         8.50 o
  -6   6   3          6.46          5.15         0.86 o
  -5   6   3        383.68        400.15         7.06 o
  -4   6   3        322.43        342.19         7.27 o
  -3   6   3         78.04         62.29         2.32 o
  -2   6   3        344.42        358.66         7.32 o
  -1   6   3       5894.35       5526.89        47.01 o
   0   6   3       1683.26       1871.27        15.00 o
   1   6   3        107.03        133.02         2.71 o
   2   6   3         88.19         83.90         2.69 o
   3   6   3        850.95        963.04        13.33 o
   4   6   3       1332.44       1481.45        22.61 o
   5   6   3         60.69         50.97         1.85 o
   6   6   3          5.97          8.29         1.48 o
   7   6   3        214.60        229.28         5.00 o
   8   6   3          0.40          1.86         0.96 o
   9   6   3        933.45        912.54        28.53 o
  10   6   3         39.72         43.33         3.99 o
  11   6   3          0.33          3.06         1.83 o
 -12   7   3        378.42        388.24         8.44 o
 -11   7   3         41.01         48.22         3.86 o
 -10   7   3        170.55        151.40         3.64 o
  -9   7   3         42.47         35.49         1.44 o
  -8   7   3        422.49        415.21         4.67 o
  -7   7   3       8101.84       7867.43       125.07 o
  -6   7   3        853.65        861.90         9.12 o
  -5   7   3        643.23        689.85         8.06 o
  -4   7   3         68.56         58.94         3.58 o
  -3   7   3          5.69          4.28         1.40 o
  -2   7   3       1680.81       1800.84        34.54 o
  -1   7   3        330.06        333.70         3.54 o
   0   7   3        256.30        214.66         3.34 o
   1   7   3       3588.22       3849.67        34.68 o
   2   7   3         45.00         37.34         3.50 o
   3   7   3        106.78        104.78         2.46 o
   4   7   3        159.94        156.48         3.28 o
   5   7   3        517.95        507.76        10.28 o
   6   7   3        155.47        149.11         2.92 o
   7   7   3         32.18         26.83         1.50 o
   8   7   3          0.58          1.85         1.09 o
   9   7   3        468.83        470.13        18.27 o
  10   7   3         84.21         82.51         3.19 o
  11   7   3        222.42        225.27         4.35 o
 -12   8   3         43.26         50.32         9.08 o
 -11   8   3          7.47         11.33         2.66 o
 -10   8   3         19.39         23.52         2.81 o
  -9   8   3          7.88          8.55         0.97 o
  -8   8   3         83.37         78.32         1.77 o
  -7   8   3        250.97        221.05         2.53 o
  -6   8   3       1850.07       1740.29        17.24 o
  -5   8   3        128.27        145.70         2.99 o
  -4   8   3        487.57        527.02         6.63 o
  -3   8   3          9.56          3.57         1.61 o
  -2   8   3        138.98        166.36         2.47 o
  -1   8   3       1015.66       1126.64        10.87 o
   0   8   3       1681.37       1816.91        19.25 o
   1   8   3        589.34        671.52         5.94 o
   2   8   3       1088.93       1166.16         9.16 o
   3   8   3         42.41         59.39         2.37 o
   4   8   3       1424.06       1410.37        24.73 o
   5   8   3        251.29        238.82         5.49 o
   6   8   3        439.20        452.67        11.80 o
   7   8   3         35.57         34.62         2.55 o
   8   8   3        134.27        128.88         3.07 o
   9   8   3          1.23          3.78         1.63 o
  10   8   3         32.22         32.71         4.96 o
  11   8   3        215.93        190.68         5.89 o
 -12   9   3         84.63        113.22         7.81 o
 -11   9   3        703.02        783.70        12.53 o
 -10   9   3         18.71         13.27         2.64 o
  -9   9   3         90.51         89.78         3.98 o
  -8   9   3        236.86        229.96         2.88 o
  -7   9   3        381.28        375.09         3.19 o
  -6   9   3       1664.43       1570.78        12.02 o
  -5   9   3        482.17        478.14         7.94 o
  -4   9   3        439.18        353.75         7.52 o
  -3   9   3       3121.48       3463.77        38.92 o
  -2   9   3       2543.95       2754.46        53.17 o
  -1   9   3       2486.69       2866.13        25.36 o
   0   9   3        213.41        208.94         2.93 o
   1   9   3         68.16         59.42         1.96 o
   2   9   3        234.79        240.01         2.70 o
   3   9   3       1108.20       1173.64        12.06 o
   4   9   3         37.32         44.88         2.69 o
   5   9   3          2.33          1.37         1.33 o
   6   9   3        183.28        175.76         6.85 o
   7   9   3        649.78        612.08        22.00 o
   8   9   3          2.69          2.84         1.93 o
   9   9   3          3.61          2.87         1.67 o
  10   9   3        141.37        126.63         4.76 o
  11   9   3        432.54        408.92        27.72 o
 -12  10   3          0.04          0.95         2.83 o
 -11  10   3         41.15         43.17         8.07 o
 -10  10   3          0.05          0.82         1.94 o
  -9  10   3        168.86        177.46         4.69 o
  -8  10   3         81.12         74.30         4.28 o
  -7  10   3       1263.36       1283.73        14.79 o
  -6  10   3          5.46          4.87         1.08 o
  -5  10   3        865.63        859.86        13.80 o
  -4  10   3        510.17        445.27         7.42 o
  -3  10   3        785.76        785.60        10.91 o
  -2  10   3       1304.02       1444.54        20.25 o
  -1  10   3        651.77        802.42        11.44 o
   0  10   3        225.11        205.13         3.46 o
   1  10   3         17.36         16.85         1.50 o
   2  10   3        874.51        922.86        12.12 o
   3  10   3       2478.03       2861.98        48.62 o
   4  10   3         70.32         82.00         2.75 o
   5  10   3        783.28        886.35        23.93 o
   6  10   3          7.12         13.65         2.38 o
   7  10   3        254.02        258.35         5.48 o
   8  10   3        511.97        489.90        20.32 o
   9  10   3       1205.54       1198.52        33.67 o
  10  10   3         27.70         31.81         2.99 o
  11  10   3          0.00         -0.64         1.33 o
 -11  11   3         47.43         52.77         4.55 o
 -10  11   3          4.03          5.53         3.26 o
  -9  11   3          6.20          6.10         2.20 o
  -8  11   3         24.85         22.08         2.55 o
  -7  11   3       2446.07       2446.41        24.19 o
  -6  11   3       2265.32       2218.73        19.33 o
  -5  11   3        342.22        312.02         6.87 o
  -4  11   3       1094.94       1099.38        13.72 o
  -3  11   3        864.76        930.44        15.17 o
  -2  11   3       4083.00       4424.43        89.68 o
  -1  11   3        501.05        608.80         6.97 o
   0  11   3        768.34        835.68         7.63 o
   1  11   3        181.26        150.27         3.02 o
   2  11   3        312.51        337.36         6.76 o
   3  11   3        313.16        318.88         3.52 o
   4  11   3        265.14        282.50         8.16 o
   5  11   3         96.93        102.57         4.29 o
   6  11   3        163.72        130.80         5.22 o
   7  11   3         46.07         42.66         2.06 o
   8  11   3        133.97        124.15         4.22 o
   9  11   3         34.30         27.45         1.90 o
  10  11   3          0.05          2.86         1.96 o
 -11  12   3          6.96          8.13         3.12 o
 -10  12   3         52.05         52.36         4.90 o
  -9  12   3         58.41         65.48         3.31 o
  -8  12   3          0.20          2.89         2.31 o
  -7  12   3        753.40        786.43        11.30 o
  -6  12   3         54.08         49.53         4.44 o
  -5  12   3        399.07        374.99        11.15 o
  -4  12   3        403.89        375.81         8.41 o
  -3  12   3          6.98          8.34         1.00 o
  -2  12   3        197.46        202.14         2.26 o
  -1  12   3        130.40        143.76         3.52 o
   0  12   3          0.13          1.55         1.47 o
   1  12   3        907.78        884.31        10.17 o
   2  12   3        323.80        289.13         3.98 o
   3  12   3         79.39         63.01         8.10 o
   4  12   3        763.16        745.65        17.30 o
   5  12   3          0.27          4.89         2.50 o
   6  12   3          3.08          0.02         1.50 o
   7  12   3         55.83         57.18         3.08 o
   8  12   3        116.93        103.68         4.30 o
   9  12   3         36.02         42.31         2.44 o
  10  12   3         14.48         18.82         2.40 o
 -11  13   3        503.58        593.73         8.99 o
 -10  13   3        345.00        376.19         8.82 o
  -9  13   3          0.70         -0.07         2.39 o
  -8  13   3         45.79         53.07         4.99 o
  -7  13   3        547.09        549.12         7.65 o
  -6  13   3       2119.29       2042.83        21.62 o
  -5  13   3        212.82        233.54        11.07 o
  -4  13   3        110.67        104.92         3.90 o
  -3  13   3        368.51        418.99         5.81 o
  -2  13   3        142.47        152.78         2.32 o
  -1  13   3       1885.30       2176.65        26.74 o
   0  13   3        148.84        160.20         2.63 o
   1  13   3        142.40        125.92         3.31 o
   2  13   3          1.62          2.12         1.57 o
   3  13   3         26.02         26.85         1.54 o
   4  13   3        332.67        351.04         9.90 o
   5  13   3        187.32        182.82         7.32 o
   6  13   3         78.08         84.62         5.57 o
   7  13   3        538.22        454.52        24.46 o
   8  13   3         11.83         15.30         2.17 o
   9  13   3         48.66         42.27         3.23 o
  10  13   3        169.63        184.05         8.41 o
 -11  14   3          0.40         -3.90         3.90 o
 -10  14   3         13.92         12.33         3.80 o
  -9  14   3         44.66         49.17         3.46 o
  -8  14   3         36.80         39.36         3.10 o
  -7  14   3        135.10        135.70         4.28 o
  -6  14   3        333.97        359.06         9.03 o
  -5  14   3        514.10        484.43         9.93 o
  -4  14   3         94.56         75.56         2.94 o
  -3  14   3        103.75        134.19         3.56 o
  -2  14   3         75.35         88.91         2.15 o
  -1  14   3        459.88        468.00         4.98 o
   0  14   3         38.23         36.23         1.94 o
   1  14   3        401.25        352.34         5.12 o
   2  14   3         81.38         78.19         2.57 o
   3  14   3       1052.96       1106.16        33.22 o
   4  14   3        315.95        329.47         9.87 o
   5  14   3          4.00          6.82         1.73 o
   6  14   3        472.68        358.76        25.01 o
   7  14   3         53.80         45.03         3.86 o
   8  14   3        652.62        608.96        24.72 o
   9  14   3          9.82          6.10         1.29 o
  10  14   3         41.52         51.80         7.74 o
 -11  15   3          0.11          4.83         9.22 o
 -10  15   3         10.28          9.38         3.96 o
  -9  15   3         30.54         32.44         3.77 o
  -8  15   3          4.78          7.64         2.77 o
  -7  15   3          8.66         16.86         5.49 o
  -6  15   3        450.31        436.26         6.05 o
  -5  15   3          0.53          0.95         1.74 o
  -4  15   3        169.22        151.84         3.51 o
  -3  15   3        663.83        607.02         9.64 o
  -2  15   3         39.57         48.56         1.35 o
  -1  15   3        307.77        330.18         4.14 o
   0  15   3        358.68        340.37         4.34 o
   1  15   3       2420.62       2418.24        26.78 o
   2  15   3       1244.04       1230.27        14.79 o
   3  15   3         47.01         35.58         1.34 o
   4  15   3          0.02          1.50         1.59 o
   5  15   3          8.02          8.16         1.83 o
   6  15   3          2.18          6.06         1.68 o
   7  15   3          9.77          8.58         1.77 o
   8  15   3         23.80         19.99         1.63 o
   9  15   3        743.30        661.70        56.85 o
  10  15   3         45.40         38.10         8.35 o
 -10  16   3        484.09        574.12        10.46 o
  -9  16   3        278.82        327.89         7.35 o
  -8  16   3         12.04          6.71         2.82 o
  -7  16   3       1345.34       1347.00        18.45 o
  -6  16   3        161.14        159.26         4.44 o
  -5  16   3       1187.28        954.81         9.12 o
  -4  16   3        297.76        237.81         2.69 o
  -3  16   3         58.44         48.40         1.64 o
  -2  16   3        169.88        172.40         2.29 o
  -1  16   3         42.67         48.05         1.79 o
   0  16   3        944.92        935.45         8.77 o
   1  16   3          1.02          1.51         1.65 o
   2  16   3         82.78         87.57         4.03 o
   3  16   3        107.21        116.65         2.83 o
   4  16   3         30.30         37.45         4.43 o
   5  16   3        125.65        114.35         6.03 o
   6  16   3        125.52        104.57         6.90 o
   7  16   3         27.52         26.16         4.06 o
   8  16   3          3.91          3.16         1.61 o
   9  16   3          3.28          3.95         4.39 o
 -10  17   3         56.69         64.34         4.41 o
  -9  17   3          0.26          4.52         3.22 o
  -8  17   3          0.24          1.25         2.28 o
  -7  17   3          0.01         -2.05         2.63 o
  -6  17   3        104.19        105.62         4.87 o
  -5  17   3         48.05         35.33         4.89 o
  -4  17   3          0.48          0.63         0.51 o
  -3  17   3        190.65        148.62         2.36 o
  -2  17   3         52.29         58.04         1.72 o
  -1  17   3        808.83        788.10         9.55 o
   0  17   3         16.31         16.59         1.96 o
   1  17   3        492.32        480.25         5.36 o
   2  17   3        354.78        341.36         5.25 o
   3  17   3        130.88        136.76         3.01 o
   4  17   3        143.76        145.74         4.50 o
   5  17   3         61.51         54.50         3.07 o
   6  17   3          0.16         -0.34         1.86 o
   7  17   3        573.21        484.97        44.04 o
   8  17   3        255.99        231.37        19.69 o
   9  17   3          0.72          3.25         5.77 o
 -10  18   3          6.80          6.92         3.60 o
  -9  18   3        257.60        309.55         9.69 o
  -8  18   3         50.14         50.82         4.10 o
  -7  18   3          1.77          0.42         2.18 o
  -6  18   3         79.63         60.24         3.15 o
  -5  18   3        421.55        370.08         9.03 o
  -4  18   3          8.29          7.74         0.71 o
  -3  18   3          5.61          5.95         0.83 o
  -2  18   3         61.17         71.24         1.90 o
  -1  18   3         10.55         10.03         1.26 o
   0  18   3        126.06        118.19         2.51 o
   1  18   3         13.28         15.44         1.60 o
   2  18   3          3.44          2.51         1.22 o
   3  18   3        208.51        217.58         3.38 o
   4  18   3         25.21         21.06         1.77 o
   5  18   3         67.20         60.15         6.00 o
   6  18   3         57.79         43.46         4.05 o
   7  18   3          5.07          3.44         1.55 o
   8  18   3         11.36         13.34         5.65 o
   9  18   3        381.61        398.36        11.46 o
  -9  19   3        198.67        215.08         6.15 o
  -8  19   3          2.43          4.64         2.49 o
  -7  19   3        103.49        100.11         5.62 o
  -6  19   3        153.13        154.01         4.43 o
  -5  19   3          0.01         -1.94         1.94 o
  -4  19   3        212.32        172.20         5.60 o
  -3  19   3         14.15          7.06         1.01 o
  -2  19   3        449.95        469.48         5.42 o
  -1  19   3         12.12          8.72         1.44 o
   0  19   3        293.61        298.59         7.59 o
   1  19   3       1671.32       1626.02        15.15 o
   2  19   3        152.62        157.19         4.94 o
   3  19   3          0.26         -0.04         1.24 o
   4  19   3        262.82        274.99        11.81 o
   5  19   3         24.65         21.70         2.52 o
   6  19   3          1.16         -0.92         1.15 o
   7  19   3         14.82         14.11         2.92 o
   8  19   3         26.69         23.92         6.39 o
  -9  20   3         91.32        122.90         6.32 o
  -8  20   3        326.92        336.94         6.91 o
  -7  20   3         15.22         18.37         3.47 o
  -6  20   3        158.38        143.71         5.11 o
  -5  20   3        396.66        341.23         6.42 o
  -4  20   3        942.38        793.21        18.26 o
  -3  20   3        221.51        190.09         3.56 o
  -2  20   3         50.83         46.68         2.27 o
  -1  20   3          0.93          0.10         1.56 o
   0  20   3        148.09        153.08         3.91 o
   1  20   3        430.77        429.29         5.94 o
   2  20   3        612.39        600.68        13.01 o
   3  20   3         61.54         64.33         2.19 o
   4  20   3         74.59         86.29         5.18 o
   5  20   3         48.23         43.61         1.80 o
   6  20   3          5.52          5.91         1.52 o
   7  20   3         73.26         81.81         4.58 o
   8  20   3        342.26        395.61        15.00 o
  -8  21   3        269.75        304.54         7.36 o
  -7  21   3          1.87          1.14         2.32 o
  -6  21   3         76.70         62.81         4.83 o
  -5  21   3         99.15         72.17         4.05 o
  -4  21   3         17.72          9.01         1.45 o
  -3  21   3         27.49         22.44         1.25 o
  -2  21   3          8.51         11.09         1.31 o
  -1  21   3        296.77        298.18         3.96 o
   0  21   3        842.59        840.35        15.34 o
   1  21   3          1.42          2.25         1.20 o
   2  21   3        263.96        267.19         4.16 o
   3  21   3        139.92        145.80         3.34 o
   4  21   3         27.16         24.69         3.37 o
   5  21   3        254.11        251.42        10.60 o
   6  21   3        145.40        119.58        11.42 o
   7  21   3         53.93         52.07         4.79 o
   8  21   3          0.27          1.34         4.83 o
  -8  22   3        223.24        249.01         6.64 o
  -7  22   3          5.46          9.61         2.98 o
  -6  22   3          0.41          4.24         2.32 o
  -5  22   3        140.54        122.33         6.18 o
  -4  22   3         55.12         53.80         3.81 o
  -3  22   3          0.54          0.53         1.07 o
  -2  22   3         83.61         74.47         1.47 o
  -1  22   3         63.37         65.85         1.94 o
   0  22   3         61.58         65.81         3.15 o
   1  22   3       1625.81       1660.22        13.65 o
   2  22   3          2.04          1.05         1.40 o
   3  22   3          3.73          1.39         1.38 o
   4  22   3         80.79         75.01         2.34 o
   5  22   3        109.66        111.15         4.01 o
   6  22   3        188.06        164.33        16.44 o
   7  22   3          4.18          7.74         3.54 o
  -7  23   3        247.42        279.27         8.11 o
  -6  23   3         29.78         42.99         3.29 o
  -5  23   3        246.05        264.32         5.58 o
  -4  23   3          0.86          1.38         1.83 o
  -3  23   3        434.79        400.43         7.60 o
  -2  23   3         82.08         85.86         2.03 o
  -1  23   3         89.69         88.33         2.71 o
   0  23   3        190.35        192.03         3.62 o
   1  23   3          4.86          7.39         1.71 o
   2  23   3        190.91        196.57         4.12 o
   3  23   3          1.12          3.17         1.83 o
   4  23   3        394.66        423.37        11.19 o
   5  23   3          9.89          8.42         2.57 o
   6  23   3        207.53        189.97        13.55 o
   7  23   3          0.00          1.45         2.80 o
  -7  24   3          1.22          1.04         4.10 o
  -6  24   3          0.14          3.05         3.78 o
  -5  24   3         20.44         34.23         6.68 o
  -4  24   3        184.05        160.32         4.70 o
  -3  24   3          1.27          0.24         0.88 o
  -2  24   3          6.87          7.60         1.26 o
  -1  24   3        110.75        105.00         3.73 o
   0  24   3         29.67         39.26         8.22 o
   1  24   3        281.68        275.80         4.65 o
   2  24   3         57.25         50.10         2.76 o
   3  24   3          2.06          3.73         1.87 o
   4  24   3        110.77        130.03         3.98 o
   5  24   3         24.74         27.97         6.49 o
   6  24   3          5.38          6.31         4.92 o
  -6  25   3         56.57         67.71         7.13 o
  -5  25   3          4.44          3.40         3.05 o
  -4  25   3         44.72         40.68         4.29 o
  -3  25   3        108.67         78.21        41.57 o
  -2  25   3          2.44          1.52         1.13 o
  -1  25   3         88.14         88.90         3.19 o
   0  25   3          2.09          1.27         1.41 o
   1  25   3        565.08        584.68        20.68 o
   2  25   3        235.83        235.41         4.09 o
   3  25   3          6.86         10.64         2.43 o
   4  25   3         32.12         37.75         4.58 o
   5  25   3         80.56         89.26         4.34 o
  -5  26   3          2.60          5.10         4.88 o
  -4  26   3        133.87        141.50         6.02 o
  -3  26   3         26.35         29.55         3.94 o
  -2  26   3         26.50         30.66         2.48 o
  -1  26   3        105.12        114.00         3.36 o
   0  26   3          8.12          8.56         2.02 o
   1  26   3          4.39          5.83         2.31 o
   2  26   3        236.87        229.27         7.44 o
   3  26   3         17.42          9.96         2.49 o
   4  26   3          1.16          7.27         2.34 o
   5  26   3        132.64        150.37        16.20 o
  -4  27   3         33.82         39.83         6.62 o
  -3  27   3        100.25         98.60         5.91 o
  -2  27   3         39.99         36.25         6.53 o
  -1  27   3         40.24         43.16         2.58 o
   0  27   3          0.01          1.36         1.94 o
   1  27   3         11.49         10.89         1.64 o
   2  27   3         45.87         46.36         4.55 o
   3  27   3         59.87         70.32         4.41 o
   4  27   3         79.87         82.92         5.54 o
  -3  28   3          0.72          0.01         3.46 o
  -2  28   3        157.88        151.87        34.86 o
  -1  28   3          4.52          2.55         1.21 o
   0  28   3          0.43          2.19         1.83 o
   1  28   3          0.16         -0.73         2.43 o
   2  28   3         79.99         71.08         5.66 o
   0  29   3         26.66         35.91         2.97 o
 -12   0   4         73.41         92.68         2.83 o
 -10   0   4        169.63        142.99         2.41 o
  -8   0   4        660.68        646.02        11.16 o
  -6   0   4       4960.34       5016.40        54.13 o
  -4   0   4       1041.62       1198.01        36.43 o
  -2   0   4       1495.38       1530.14        25.91 o
   0   0   4        891.40        907.72        14.38 o
   2   0   4         45.38         60.23         4.88 o
   4   0   4        792.39        900.34        42.56 o
   6   0   4        647.57        667.65        20.73 o
   8   0   4         33.48         28.51         2.41 o
  10   0   4         21.15         18.15         3.84 o
 -12   1   4         19.71         15.74         1.50 o
 -11   1   4        210.62        212.36         2.90 o
 -10   1   4         95.82         92.56         1.58 o
  -9   1   4        325.57        243.81         3.35 o
  -8   1   4        277.39        264.00         3.04 o
  -7   1   4         13.75         13.16         1.11 o
  -6   1   4          0.56          0.96         1.18 o
  -5   1   4        179.90        173.11         1.84 o
  -4   1   4          5.96          3.82         1.58 o
  -3   1   4        862.32        883.83         7.29 o
  -2   1   4       3625.49       3335.08        54.74 o
  -1   1   4        561.76        522.56         5.52 o
   0   1   4       3095.63       3094.30        28.92 o
   1   1   4         39.45         61.38         3.27 o
   2   1   4        685.90        683.48         7.38 o
   3   1   4        740.81        820.79        10.48 o
   4   1   4        451.77        492.70         8.61 o
   5   1   4          0.31          0.29         1.18 o
   6   1   4         77.18         69.40         2.82 o
   7   1   4         35.42         44.52         2.35 o
   8   1   4        349.77        348.06         5.24 o
   9   1   4       1250.25       1242.78        33.57 o
  10   1   4       1204.11       1140.39        32.19 o
  11   1   4         95.76         96.52         3.04 o
 -12   2   4        110.81        126.69         2.62 o
 -11   2   4          1.17          1.66         0.90 o
 -10   2   4         17.85         12.91         1.02 o
  -9   2   4        370.69        267.18         2.81 o
  -8   2   4         12.55         13.00         1.56 o
  -7   2   4        180.10        182.15         2.74 o
  -6   2   4        133.16        121.44         2.28 o
  -5   2   4         36.94         37.41         1.64 o
  -4   2   4         26.44         27.89         1.67 o
  -3   2   4       2894.48       2979.76        59.18 o
  -2   2   4          2.04          3.01         1.20 o
  -1   2   4        158.85        151.78         2.88 o
   0   2   4         43.60         41.68         2.38 o
   1   2   4       2621.30       2898.99        25.41 o
   2   2   4        304.21        350.12         6.16 o
   3   2   4         36.94         38.15         3.53 o
   4   2   4       1517.39       1704.65        28.42 o
   5   2   4       1625.70       1661.54        24.60 o
   6   2   4        255.98        264.78         4.18 o
   7   2   4        207.43        223.93         4.37 o
   8   2   4          4.88          3.95         1.40 o
   9   2   4        138.94        128.92         2.67 o
  10   2   4          3.70          3.18         1.74 o
  11   2   4         18.44         14.87         2.95 o
 -12   3   4        201.31        242.24         7.12 o
 -11   3   4         34.71         26.42         2.91 o
 -10   3   4         40.37         38.27         1.27 o
  -9   3   4        980.12        782.11         7.08 o
  -8   3   4        419.10        405.43         4.22 o
  -7   3   4        142.10        147.53         2.67 o
  -6   3   4        183.96        159.57         2.14 o
  -5   3   4         69.65         65.43         1.33 o
  -4   3   4       2266.90       2436.92        26.88 o
  -3   3   4       3414.55       3561.10        76.63 o
  -2   3   4         93.77         90.68         1.92 o
  -1   3   4       5620.05       5102.25        49.84 o
   0   3   4       1433.28       1570.88        14.27 o
   1   3   4        441.92        399.93         5.66 o
   2   3   4       2040.63       2366.23        32.37 o
   3   3   4        381.62        421.00         5.38 o
   4   3   4        173.91        190.83         4.89 o
   5   3   4         25.83         27.33         2.09 o
   6   3   4         26.83         30.03         1.88 o
   7   3   4          1.95          4.38         1.33 o
   8   3   4         60.71         61.71         2.19 o
   9   3   4         50.17         49.84         3.37 o
  10   3   4         29.94         25.15         1.89 o
  11   3   4         52.23         56.55         4.21 o
 -12   4   4         65.05         78.75         2.86 o
 -11   4   4          0.60          2.48         1.19 o
 -10   4   4          5.90          3.47         1.12 o
  -9   4   4        119.69         93.12         2.13 o
  -8   4   4        514.21        515.63         4.29 o
  -7   4   4       2294.31       2237.10        19.79 o
  -6   4   4        492.30        431.21         6.13 o
  -5   4   4       1326.60       1276.16        23.28 o
  -4   4   4       1570.78       1745.48        43.16 o
  -3   4   4       1176.89       1237.85        11.18 o
  -2   4   4        230.87        260.03         3.08 o
  -1   4   4          0.06          2.07         1.60 o
   0   4   4        218.35        261.64         4.70 o
   1   4   4       5428.14       5465.74        59.45 o
   2   4   4       2604.89       2963.36        53.28 o
   3   4   4        177.35        157.89         3.83 o
   4   4   4          1.22          3.09         2.22 o
   5   4   4        307.82        324.91         6.21 o
   6   4   4        217.06        214.28         5.10 o
   7   4   4        178.74        168.75         2.95 o
   8   4   4         64.55         67.15         2.04 o
   9   4   4        198.29        184.22         3.18 o
  10   4   4         21.05         19.32         1.90 o
  11   4   4         11.38         14.09         3.73 o
 -12   5   4          0.34          4.26         4.84 o
 -11   5   4         29.77         27.46         3.82 o
 -10   5   4          6.80          5.53         1.23 o
  -9   5   4        253.30        220.55         2.25 o
  -8   5   4        290.88        250.30         3.68 o
  -7   5   4        397.52        376.34         5.17 o
  -6   5   4        537.48        536.99        10.23 o
  -5   5   4         22.13         15.21         1.28 o
  -4   5   4         26.57         25.10         4.46 o
  -3   5   4        493.29        487.24         6.72 o
  -2   5   4        437.78        441.77         7.95 o
  -1   5   4        152.82        121.93         2.20 o
   0   5   4         63.36         68.32         2.94 o
   1   5   4        199.67        184.82         3.53 o
   2   5   4       1080.31       1111.56        11.88 o
   3   5   4         12.54         12.48         2.19 o
   4   5   4       2876.54       3284.50        43.15 o
   5   5   4        130.05        130.22         3.04 o
   6   5   4        571.08        605.08        12.06 o
   7   5   4         52.81         57.35         2.24 o
   8   5   4        109.90        102.12         4.04 o
   9   5   4        218.88        205.62         6.63 o
  10   5   4         94.65         94.27         6.55 o
  11   5   4        275.38        253.37         8.81 o
 -12   6   4         43.61         47.95         3.45 o
 -11   6   4        167.78        173.50         4.74 o
 -10   6   4         11.78         11.65         2.08 o
  -9   6   4        198.08        189.85         2.25 o
  -8   6   4         11.68         16.07         1.43 o
  -7   6   4       3141.72       3202.03        33.63 o
  -6   6   4        936.47        914.78        21.36 o
  -5   6   4         56.53         71.85         3.67 o
  -4   6   4        112.20         96.44         4.44 o
  -3   6   4        441.75        461.11         5.44 o
  -2   6   4       2063.45       2253.77        30.38 o
  -1   6   4          1.71          2.32         1.02 o
   0   6   4        207.47        223.21         3.33 o
   1   6   4        121.61        125.02         3.15 o
   2   6   4        104.21        132.86         3.44 o
   3   6   4         38.07         49.12         2.32 o
   4   6   4       2289.77       2534.80        37.15 o
   5   6   4         74.03         71.12         2.35 o
   6   6   4        763.33        786.21        15.28 o
   7   6   4        313.27        294.05         7.62 o
   8   6   4          5.57          4.62         1.18 o
   9   6   4          0.04          0.86         1.34 o
  10   6   4        195.11        187.83         9.78 o
  11   6   4          1.49          0.09         1.27 o
 -12   7   4        155.21        173.95         5.34 o
 -11   7   4          2.69          3.84         2.62 o
 -10   7   4         10.09          7.06         1.62 o
  -9   7   4        163.36        123.63         1.78 o
  -8   7   4          4.39          4.67         0.77 o
  -7   7   4       4421.78       4250.33        42.03 o
  -6   7   4          0.71          3.69         1.76 o
  -5   7   4       1038.31        918.06        12.69 o
  -4   7   4         45.62         33.74         2.94 o
  -3   7   4        133.69        126.28         3.49 o
  -2   7   4       3275.74       3536.25       116.53 o
  -1   7   4        180.41        191.00         3.41 o
   0   7   4        272.56        263.89         6.70 o
   1   7   4       1355.64       1447.31        18.14 o
   2   7   4        486.01        506.63         9.59 o
   3   7   4        787.22        815.46         9.71 o
   4   7   4         32.60         26.16         2.89 o
   5   7   4         38.67         43.32         2.52 o
   6   7   4        606.08        586.23        11.83 o
   7   7   4          8.49          7.27         1.28 o
   8   7   4        227.63        210.91         5.05 o
   9   7   4          0.69          3.11         2.17 o
  10   7   4         67.07         66.96         3.96 o
  11   7   4         77.63         73.37         4.00 o
 -12   8   4         14.14         11.48         2.91 o
 -11   8   4         45.16         59.37         3.23 o
 -10   8   4          2.67          3.37         2.62 o
  -9   8   4         77.43         76.46         1.58 o
  -8   8   4          0.48          0.87         0.84 o
  -7   8   4       4797.60       4724.96        47.63 o
  -6   8   4       2576.93       2526.02        28.83 o
  -5   8   4        285.76        262.82        10.82 o
  -4   8   4         48.77         59.54         4.56 o
  -3   8   4       1253.18       1215.90        13.13 o
  -2   8   4       1470.25       1730.99        20.04 o
  -1   8   4       1252.61       1247.24         9.86 o
   0   8   4         39.71         38.91         1.51 o
   1   8   4        604.08        650.69         6.49 o
   2   8   4       3484.46       3948.22        78.05 o
   3   8   4          9.71          9.96         1.73 o
   4   8   4        448.87        449.76         8.53 o
   5   8   4        102.61        109.00         2.60 o
   6   8   4          0.13          1.12         1.05 o
   7   8   4         13.14         18.49         1.39 o
   8   8   4        117.85        102.67         5.37 o
   9   8   4        205.17        201.22         7.40 o
  10   8   4          0.19         -0.41         1.68 o
  11   8   4         60.71         58.82         3.41 o
 -12   9   4         36.22         36.65         5.06 o
 -11   9   4        174.79        205.47         4.65 o
 -10   9   4         18.91         21.01         2.47 o
  -9   9   4         88.16         84.16         3.85 o
  -8   9   4         17.81         16.79         1.51 o
  -7   9   4        681.30        647.34         7.87 o
  -6   9   4        230.79        214.24         4.72 o
  -5   9   4         24.15         35.53         4.65 o
  -4   9   4        218.68        230.52         5.78 o
  -3   9   4          7.60         16.41         2.52 o
  -2   9   4          8.63          8.33         1.10 o
  -1   9   4       5367.07       5795.09        81.06 o
   0   9   4          0.01          1.00         1.03 o
   1   9   4        199.34        251.29         3.06 o
   2   9   4        502.74        610.44         9.37 o
   3   9   4          0.14          0.69         1.59 o
   4   9   4        706.55        758.74        12.00 o
   5   9   4         40.35         42.83         2.14 o
   6   9   4        137.78        150.08         3.60 o
   7   9   4          1.21          1.30         1.29 o
   8   9   4         27.89         29.14         2.34 o
   9   9   4        240.41        225.09         9.90 o
  10   9   4          0.37          3.25         2.44 o
 -12  10   4          0.40          0.81         2.21 o
 -11  10   4         47.56         48.47         4.49 o
 -10  10   4         85.47         83.13         3.45 o
  -9  10   4         19.46         22.25         2.58 o
  -8  10   4         93.58        110.59         2.24 o
  -7  10   4        399.46        387.13         4.62 o
  -6  10   4         50.03         51.91         6.71 o
  -5  10   4         96.42         93.93         4.84 o
  -4  10   4         21.30         25.38         4.40 o
  -3  10   4         45.67         38.42         0.95 o
  -2  10   4        497.36        500.22         4.19 o
  -1  10   4        398.84        461.99         5.44 o
   0  10   4       1050.84       1079.09        11.33 o
   1  10   4        144.37        147.63         2.76 o
   2  10   4       1634.43       1615.78        11.95 o
   3  10   4          0.70         -1.51         2.39 o
   4  10   4         31.43         30.79         2.55 o
   5  10   4         11.03         12.61         1.14 o
   6  10   4        121.46        122.42         3.94 o
   7  10   4        141.76        122.52         4.13 o
   8  10   4          2.85          0.25         1.39 o
   9  10   4         64.60         68.14         4.13 o
  10  10   4        332.61        314.13         9.88 o
 -11  11   4         55.99         54.87         4.43 o
 -10  11   4         33.47         31.05         4.11 o
  -9  11   4        253.21        258.19         5.88 o
  -8  11   4         73.50         75.14         2.00 o
  -7  11   4       4721.06       4722.00        46.05 o
  -6  11   4          0.45         -0.91         0.91 o
  -5  11   4        778.05        708.46        13.92 o
  -4  11   4        164.06        193.44         7.65 o
  -3  11   4        549.30        587.02         5.79 o
  -2  11   4       1331.25       1526.04        11.98 o
  -1  11   4        584.37        612.57         7.61 o
   0  11   4        335.26        326.18         4.87 o
   1  11   4        181.68        184.29         2.79 o
   2  11   4       1482.49       1338.39        19.38 o
   3  11   4         24.06         18.87         1.48 o
   4  11   4        106.87        109.66         4.34 o
   5  11   4         33.05         24.88         3.86 o
   6  11   4        157.18        142.18         3.99 o
   7  11   4        367.40        342.70        12.96 o
   8  11   4        161.92        143.68        11.63 o
   9  11   4        139.84        129.48         6.12 o
  10  11   4          9.50          7.89         2.48 o
 -11  12   4        362.29        423.31         7.84 o
 -10  12   4         37.23         40.45         4.21 o
  -9  12   4         29.76         32.39         4.17 o
  -8  12   4         19.91         20.21         2.70 o
  -7  12   4        128.75        121.85         2.88 o
  -6  12   4         53.20         49.16         2.72 o
  -5  12   4          7.31         12.41         4.26 o
  -4  12   4         15.42         13.43         3.97 o
  -3  12   4          1.92          4.87         0.87 o
  -2  12   4        815.57        789.12         9.28 o
  -1  12   4       1874.43       1960.57        29.66 o
   0  12   4        143.72        124.05         2.79 o
   1  12   4          5.69          1.83         1.49 o
   2  12   4        164.54        156.94         3.44 o
   3  12   4         19.35         19.63         1.61 o
   4  12   4         23.71         18.18         0.93 o
   5  12   4         15.12         19.36         2.38 o
   6  12   4         24.63         23.18         1.84 o
   7  12   4         11.39         10.78         2.51 o
   8  12   4        581.73        590.81        26.83 o
   9  12   4        158.30        152.34         9.29 o
  10  12   4         93.00         89.70         3.25 o
 -11  13   4          0.19          1.13         2.32 o
 -10  13   4         97.55        110.53         5.70 o
  -9  13   4         23.38         21.69         3.96 o
  -8  13   4        176.19        181.22         5.22 o
  -7  13   4        679.82        682.48         6.99 o
  -6  13   4         12.91          7.97         1.16 o
  -5  13   4          0.85          7.16         3.59 o
  -4  13   4        265.60        253.78         8.64 o
  -3  13   4          0.01         -0.45         0.79 o
  -2  13   4          4.48          1.33         0.98 o
  -1  13   4        424.46        470.29         5.36 o
   0  13   4        149.76        153.40         3.32 o
   1  13   4        289.68        262.34         4.07 o
   2  13   4         79.08         80.85         2.50 o
   3  13   4        538.95        518.81        10.63 o
   4  13   4        242.88        257.13         6.17 o
   5  13   4        211.78        222.64         5.76 o
   6  13   4          0.42          0.83         2.42 o
   7  13   4         75.66         82.71         5.22 o
   8  13   4         14.84         18.18         1.85 o
   9  13   4          3.15         -1.37         2.76 o
  10  13   4          7.92          6.25         2.87 o
 -11  14   4        127.20        138.06         6.69 o
 -10  14   4         98.45         95.08         4.24 o
  -9  14   4         63.76         62.97         4.30 o
  -8  14   4         18.84         21.17         2.89 o
  -7  14   4        611.34        591.89         9.22 o
  -6  14   4         46.38         43.12         2.02 o
  -5  14   4        449.03        429.10         7.75 o
  -4  14   4         91.57         69.59         4.66 o
  -3  14   4         49.41         70.67         1.84 o
  -2  14   4        559.05        582.26        10.16 o
  -1  14   4        174.44        172.97         2.96 o
   0  14   4         54.40         55.96         1.93 o
   1  14   4          2.96         -0.74         1.20 o
   2  14   4       1076.78       1025.71         9.11 o
   3  14   4        209.80        202.47         4.94 o
   4  14   4        110.09        121.68         3.37 o
   5  14   4          1.79         -1.65         1.70 o
   6  14   4         12.53         10.81         1.86 o
   7  14   4         38.14         41.15         4.73 o
   8  14   4         95.36         95.76         4.85 o
   9  14   4         41.26         43.05         6.19 o
 -10  15   4          3.82          1.04         2.82 o
  -9  15   4          0.61         -0.65         3.31 o
  -8  15   4          8.04          6.96         2.87 o
  -7  15   4         18.34         15.23         3.18 o
  -6  15   4          0.02          1.01         1.19 o
  -5  15   4         18.46         20.74         1.72 o
  -4  15   4        208.69        182.90         5.33 o
  -3  15   4         25.70         30.30         1.28 o
  -2  15   4        109.74        106.34         2.06 o
  -1  15   4        355.08        359.36         4.25 o
   0  15   4        113.41        104.55         2.62 o
   1  15   4        120.74        113.35         2.96 o
   2  15   4       3269.06       3408.57        35.17 o
   3  15   4          1.95          1.02         1.23 o
   4  15   4         91.01         93.81         2.85 o
   5  15   4         14.07         12.01         2.19 o
   6  15   4        604.04        541.30        26.33 o
   7  15   4         63.74         55.87         3.11 o
   8  15   4         16.09         14.27         2.00 o
   9  15   4         99.26         99.05         5.89 o
 -10  16   4         52.49         50.92         4.43 o
  -9  16   4        266.39        281.75         8.56 o
  -8  16   4         15.78         12.50         2.88 o
  -7  16   4         44.72         41.01         3.40 o
  -6  16   4         97.67        107.21         4.26 o
  -5  16   4         55.61         43.56         2.10 o
  -4  16   4          0.04          1.06         0.65 o
  -3  16   4        108.37         73.14         1.78 o
  -2  16   4        264.43        230.06         2.99 o
  -1  16   4         76.06         84.23         2.28 o
   0  16   4       1248.69       1192.66        17.00 o
   1  16   4       1740.66       1633.71        15.36 o
   2  16   4       2513.70       2497.79        37.11 o
   3  16   4        514.21        502.77        13.49 o
   4  16   4        229.40        229.25         8.85 o
   5  16   4         72.91         74.01         4.79 o
   6  16   4          3.74          2.86         1.41 o
   7  16   4          0.00         -0.53         1.49 o
   8  16   4         17.01         16.94         1.50 o
   9  16   4        829.09        782.90        87.14 o
 -10  17   4         21.50         26.14         3.62 o
  -9  17   4         64.44         85.63         5.28 o
  -8  17   4         19.24         25.50         3.25 o
  -7  17   4        174.51        185.85         5.69 o
  -6  17   4        544.28        525.01         8.91 o
  -5  17   4        181.42        146.13         2.08 o
  -4  17   4        300.99        196.38        19.91 o
  -3  17   4        127.63        125.11         2.95 o
  -2  17   4        236.74        211.13         3.24 o
  -1  17   4          2.74          0.82         1.10 o
   0  17   4         15.27         17.06         2.22 o
   1  17   4        154.11        156.31         4.66 o
   2  17   4        370.68        366.86         6.29 o
   3  17   4         83.12         72.23         4.38 o
   4  17   4        218.98        236.06         7.37 o
   5  17   4         18.89         20.12         2.04 o
   6  17   4         62.88         50.67         5.45 o
   7  17   4         20.28         13.09         2.84 o
   8  17   4         57.97         48.49         6.56 o
   9  17   4          6.49          9.06         4.99 o
 -10  18   4         56.34         73.95         6.76 o
  -9  18   4          5.31          3.88         5.20 o
  -8  18   4         21.14         24.53         4.40 o
  -7  18   4         85.05         84.71         8.26 o
  -6  18   4         29.42         35.25         4.96 o
  -5  18   4          6.50         14.75         4.51 o
  -4  18   4       1056.17        787.24        48.43 o
  -3  18   4       1063.35        920.10        11.26 o
  -2  18   4         33.99         39.61         1.65 o
  -1  18   4        102.79        110.09         2.98 o
   0  18   4        141.66        131.28         2.73 o
   1  18   4       3332.67       3368.81        39.75 o
   2  18   4        297.86        269.17         3.76 o
   3  18   4         84.71         84.90         2.81 o
   4  18   4        103.28        102.85         3.61 o
   5  18   4         20.77         23.75         4.41 o
   6  18   4          0.38          0.11         3.22 o
   7  18   4        159.03        123.40        20.21 o
   8  18   4        416.75        404.24         7.15 o
  -9  19   4         25.24         23.93         4.34 o
  -8  19   4         30.66         31.20         3.66 o
  -7  19   4         28.55         34.91         6.12 o
  -6  19   4         19.82         18.68         3.36 o
  -5  19   4         77.75         68.63         1.93 o
  -4  19   4         39.26         30.42         1.64 o
  -3  19   4        365.36        314.27         3.25 o
  -2  19   4        835.62        789.49        11.38 o
  -1  19   4         17.09         21.75         1.56 o
   0  19   4         58.57         59.77         2.20 o
   1  19   4        207.20        214.36         5.64 o
   2  19   4        146.20        143.80         2.90 o
   3  19   4         19.93         13.71         2.04 o
   4  19   4         28.68         29.10         2.02 o
   5  19   4         31.49         33.97         4.11 o
   6  19   4          2.19          1.36         2.06 o
   7  19   4         48.45         42.31         5.41 o
   8  19   4         54.62         75.89         7.53 o
  -9  20   4        126.97        135.85         6.61 o
  -8  20   4         48.42         49.03         5.43 o
  -7  20   4        147.85        173.88         5.37 o
  -6  20   4         77.05         71.95         3.95 o
  -5  20   4          0.02         -1.36         3.66 o
  -4  20   4         32.27         32.53         3.09 o
  -3  20   4         36.16         21.71         1.11 o
  -2  20   4         91.86        101.90         4.03 o
  -1  20   4        140.91        128.47         2.64 o
   0  20   4       1041.29       1032.10        14.80 o
   1  20   4       1624.80       1599.76        12.36 o
   2  20   4        321.81        313.60         5.98 o
   3  20   4         57.55         60.89         3.39 o
   4  20   4         91.27         84.22         2.92 o
   5  20   4         69.63         61.06         6.00 o
   6  20   4        273.75        233.45        21.38 o
   7  20   4         23.90         18.99         3.24 o
   8  20   4         15.76         11.94         4.80 o
  -8  21   4          2.54          4.46         3.05 o
  -7  21   4          0.08         -1.94         2.66 o
  -6  21   4          6.53          7.48         5.13 o
  -5  21   4         50.04         55.03         4.52 o
  -4  21   4        194.96        151.23         3.47 o
  -3  21   4        150.81        141.94         5.47 o
  -2  21   4         16.04         17.12         2.04 o
  -1  21   4        112.71        106.83         3.38 o
   0  21   4         60.87         62.51         2.35 o
   1  21   4         31.77         35.56         1.86 o
   2  21   4          8.74          7.41         0.97 o
   3  21   4         41.40         46.46         2.29 o
   4  21   4         49.86         52.05         3.33 o
   5  21   4         53.32         49.09         5.42 o
   6  21   4         26.14         20.03         1.95 o
   7  21   4          0.69          3.85         4.45 o
  -8  22   4        240.51        271.78         8.30 o
  -7  22   4          6.79          4.99         3.89 o
  -6  22   4         67.83         65.00         4.08 o
  -5  22   4          0.07         -1.48         2.60 o
  -4  22   4        296.55        266.18        11.51 o
  -3  22   4        601.68        543.70        10.76 o
  -2  22   4          3.65          7.38         1.03 o
  -1  22   4          7.60          7.54         1.46 o
   0  22   4        123.90        121.57         2.69 o
   1  22   4         51.48         53.68         3.54 o
   2  22   4        135.08        142.96         3.14 o
   3  22   4         10.74         14.77         1.81 o
   4  22   4         52.31         55.14         2.26 o
   5  22   4          2.73          1.48         1.30 o
   6  22   4          7.09          9.76         1.40 o
   7  22   4         52.92         60.07         5.17 o
  -7  23   4         99.74        102.83         5.90 o
  -6  23   4          1.69          3.46         3.57 o
  -5  23   4          4.75          3.57         2.58 o
  -4  23   4         39.78         44.93         4.11 o
  -3  23   4        100.00         70.75         2.42 o
  -2  23   4         76.80         61.69         1.47 o
  -1  23   4         17.18         18.49         1.76 o
   0  23   4        199.21        205.24         5.91 o
   1  23   4       1266.19       1290.13        18.69 o
   2  23   4        101.07         93.47         4.12 o
   3  23   4         16.34         17.84         2.07 o
   4  23   4          3.33          3.89         1.54 o
   5  23   4          0.72          1.25         1.50 o
   6  23   4        251.30        209.55        31.75 o
  -7  24   4         98.55        102.97         7.37 o
  -6  24   4        151.76        187.28         5.74 o
  -5  24   4         12.81         11.92         3.24 o
  -4  24   4          1.04          0.49         4.60 o
  -3  24   4          2.34          0.43         3.70 o
  -2  24   4          0.02         -0.25         0.94 o
  -1  24   4          0.19         -0.18         1.70 o
   0  24   4          2.49          2.11         1.80 o
   1  24   4          5.49          4.40         1.71 o
   2  24   4         21.17         20.41         2.67 o
   3  24   4         25.44         25.77         2.38 o
   4  24   4        327.42        358.45        11.64 o
   5  24   4          7.28          8.67         1.46 o
   6  24   4        275.72        307.82         7.84 o
  -6  25   4        137.55        149.98         6.32 o
  -5  25   4        194.73        227.62         8.41 o
  -4  25   4         50.82         40.12         4.21 o
  -3  25   4         16.48          9.20         4.65 o
  -2  25   4         10.47          7.27         1.61 o
  -1  25   4        608.59        644.88         8.69 o
   0  25   4        285.21        293.98         9.06 o
   1  25   4         11.50          9.45         2.92 o
   2  25   4          2.44          4.68         1.65 o
   3  25   4         29.63         30.45         2.39 o
   4  25   4         22.18         26.31         3.29 o
   5  25   4        438.13        427.23        16.42 o
  -5  26   4         34.14         39.57         4.47 o
  -4  26   4         17.51         24.94         3.11 o
  -3  26   4         18.21         12.63         4.52 o
  -2  26   4         96.11        102.44         3.57 o
  -1  26   4          3.81          3.54         1.53 o
   0  26   4         79.99         88.45         2.88 o
   1  26   4         65.51         61.58         2.60 o
   2  26   4        130.95        135.30         5.39 o
   3  26   4         31.90         31.11         3.80 o
   4  26   4         17.04         22.14         2.53 o
  -4  27   4        222.48        240.48         8.81 o
  -3  27   4        131.62        148.67        17.90 o
  -2  27   4        279.13        343.25        13.34 o
  -1  27   4          0.00          1.30         1.12 o
   0  27   4         21.02         21.36         2.17 o
   1  27   4        334.19        353.65         7.22 o
   2  27   4          0.11         -1.78         1.78 o
   3  27   4         65.95         82.67         4.06 o
  -3  28   4          8.52         -0.79         3.49 o
  -2  28   4         16.22         23.27         6.44 o
  -1  28   4         12.59         15.34         4.26 o
   0  28   4         14.72          9.85         2.42 o
   1  28   4          1.21          5.84         2.24 o
   2  28   4         15.10         13.78         2.96 o
 -11   0   5        429.33        415.98         5.36 o
  -9   0   5       1293.50       1200.93        19.72 o
  -7   0   5        176.49        187.86         3.25 o
  -5   0   5         37.57         39.06         2.15 o
  -3   0   5      10246.77       9641.94       396.19 o
  -1   0   5       1969.17       2216.25        28.37 o
   1   0   5       3740.77       3980.02        51.03 o
   3   0   5        729.83        855.37        35.31 o
   5   0   5        237.33        258.51         9.90 o
   7   0   5         43.30         46.94         3.01 o
   9   0   5          1.66         -0.39         1.66 o
  11   0   5        188.47        189.95         5.75 o
 -12   1   5         32.55         28.60         3.53 o
 -11   1   5         34.72         36.43         1.52 o
 -10   1   5          3.98          3.13         0.99 o
  -9   1   5         26.33         25.62         2.34 o
  -8   1   5        304.92        224.38         2.28 o
  -7   1   5        417.31        400.94         5.46 o
  -6   1   5        387.31        408.03         5.00 o
  -5   1   5         61.27         51.47         3.02 o
  -4   1   5       9235.38       8864.86       122.65 o
  -3   1   5      13145.52      12136.53       216.53 o
  -2   1   5       1885.10       1951.56        35.80 o
  -1   1   5        465.20        491.26         5.35 o
   0   1   5         31.80         31.04         1.95 o
   1   1   5         25.80         24.97         2.12 o
   2   1   5       2122.53       2295.62        20.87 o
   3   1   5       1501.43       1556.25        15.03 o
   4   1   5       1701.87       1831.12        33.54 o
   5   1   5          7.34         10.07         1.51 o
   6   1   5        220.34        225.16         4.84 o
   7   1   5          7.64          5.86         1.69 o
   8   1   5         63.91         64.55         3.15 o
   9   1   5       1505.01       1464.94        43.91 o
  10   1   5         12.58          8.56         1.57 o
  11   1   5        115.52        102.40         3.61 o
 -12   2   5        461.23        465.77         5.03 o
 -11   2   5        155.61        169.52         2.13 o
 -10   2   5         45.26         41.25         1.13 o
  -9   2   5        221.75        175.86         2.04 o
  -8   2   5        116.76         88.85         2.00 o
  -7   2   5          7.67          6.21         1.22 o
  -6   2   5         21.01         15.47         1.56 o
  -5   2   5        248.63        247.81         5.05 o
  -4   2   5        358.38        393.14         3.79 o
  -3   2   5        785.31        835.81        17.28 o
  -2   2   5       4403.09       4194.89        71.74 o
  -1   2   5        221.46        241.26         4.82 o
   0   2   5       4073.54       4090.04        38.96 o
   1   2   5        606.36        692.58         7.68 o
   2   2   5       3206.86       3758.84        49.30 o
   3   2   5        444.12        512.69        12.32 o
   4   2   5        378.95        394.28         7.78 o
   5   2   5         48.56         54.85         2.52 o
   6   2   5        163.95        155.33         2.76 o
   7   2   5          6.93          4.76         1.73 o
   8   2   5        101.87         97.29         3.42 o
   9   2   5        240.97        231.26         4.67 o
  10   2   5        191.41        182.13         3.71 o
  11   2   5          0.25         -0.11         1.70 o
 -12   3   5          0.78          0.48         2.52 o
 -11   3   5          4.24          7.46         1.55 o
 -10   3   5          0.00          1.02         0.71 o
  -9   3   5        416.30        360.25         3.57 o
  -8   3   5        147.27        144.50         1.79 o
  -7   3   5        680.62        624.52         6.61 o
  -6   3   5        289.59        306.05         3.73 o
  -5   3   5        202.24        177.36         2.51 o
  -4   3   5       5008.85       5125.09       109.69 o
  -3   3   5       3559.78       3862.95        88.49 o
  -2   3   5        772.92        717.36        10.94 o
  -1   3   5       1146.67       1244.83        10.99 o
   0   3   5         61.63         55.59         1.99 o
   1   3   5        180.37        188.80         3.95 o
   2   3   5       3618.55       4087.23        58.34 o
   3   3   5         17.37         22.62         2.77 o
   4   3   5        123.14        148.42         9.41 o
   5   3   5         31.53         23.12         2.23 o
   6   3   5        133.18        126.17         3.43 o
   7   3   5         51.49         44.88         1.74 o
   8   3   5          2.56          2.32         1.47 o
   9   3   5        126.31        121.07         4.86 o
  10   3   5        576.15        520.54        16.21 o
  11   3   5          3.85          5.06         1.78 o
 -12   4   5         28.89         34.64         2.29 o
 -11   4   5         17.34         16.94         1.60 o
 -10   4   5          6.81          4.79         0.79 o
  -9   4   5        256.38        224.41         2.24 o
  -8   4   5          0.74         -0.30         0.88 o
  -7   4   5         61.92         67.87         1.76 o
  -6   4   5        902.61        857.42        16.94 o
  -5   4   5          0.51          1.99         0.92 o
  -4   4   5          3.32          4.69         1.25 o
  -3   4   5        474.96        539.92         8.75 o
  -2   4   5        865.72        902.86        13.41 o
  -1   4   5         47.24         44.22         2.09 o
   0   4   5       1386.55       1539.89        13.89 o
   1   4   5        108.15        104.72         2.85 o
   2   4   5      21983.10      20001.46       280.32 o
   3   4   5        477.20        471.67         8.63 o
   4   4   5        477.18        529.85        10.86 o
   5   4   5        219.12        220.03         8.62 o
   6   4   5         30.00         26.58         1.61 o
   7   4   5        149.43        146.23         5.21 o
   8   4   5        171.37        161.06         6.01 o
   9   4   5         26.57         21.03         2.12 o
  10   4   5         32.87         31.23         3.67 o
  11   4   5          4.53          5.80         1.69 o
 -12   5   5         97.62         96.02         3.89 o
 -11   5   5          8.21          9.69         1.47 o
 -10   5   5          0.35          0.34         1.49 o
  -9   5   5         11.07          6.12         1.02 o
  -8   5   5        562.57        482.94         7.07 o
  -7   5   5         39.00         32.85         1.04 o
  -6   5   5         46.25         62.09         1.45 o
  -5   5   5        377.90        428.29        12.94 o
  -4   5   5       1448.15       1558.24        32.77 o
  -3   5   5          0.85          3.04         0.99 o
  -2   5   5         15.66         14.72         1.53 o
  -1   5   5        614.89        699.65         6.56 o
   0   5   5        691.79        759.02         7.85 o
   1   5   5        156.25        187.76         4.05 o
   2   5   5        425.31        464.64        18.16 o
   3   5   5        127.18        141.99         5.52 o
   4   5   5        592.84        620.31         9.88 o
   5   5   5          6.72          0.12         2.27 o
   6   5   5        128.42        137.37         3.57 o
   7   5   5         12.50          9.09         1.43 o
   8   5   5         41.52         34.66         1.83 o
   9   5   5        915.50        863.13        20.68 o
  10   5   5        109.08         99.63         4.87 o
  11   5   5          5.04         -0.09         4.21 o
 -12   6   5         57.76         57.62         2.81 o
 -11   6   5        350.56        391.86         7.18 o
 -10   6   5         78.05         72.13         2.20 o
  -9   6   5         36.45         18.43         0.77 o
  -8   6   5         21.28         25.05         0.98 o
  -7   6   5          1.91          3.71         0.65 o
  -6   6   5        629.99        589.41         7.19 o
  -5   6   5         71.82         64.22         3.83 o
  -4   6   5         18.42         24.91         3.07 o
  -3   6   5         19.45         20.45         3.59 o
  -2   6   5        735.04        799.27         8.21 o
  -1   6   5       1004.15       1142.17        12.72 o
   0   6   5       1926.12       2044.32        26.40 o
   1   6   5        596.06        749.17         8.08 o
   2   6   5       1024.96       1051.82        14.66 o
   3   6   5        399.98        339.67         7.13 o
   4   6   5       1271.25       1448.20        27.20 o
   5   6   5         26.27         29.01         2.71 o
   6   6   5        508.18        521.90        13.06 o
   7   6   5         66.12         66.35         2.87 o
   8   6   5          0.25          0.29         1.23 o
   9   6   5          5.81          3.98         2.40 o
  10   6   5        117.21        120.25         5.28 o
 -12   7   5         10.75         10.90         2.36 o
 -11   7   5        101.14        108.21         5.66 o
 -10   7   5         30.35         33.87         2.61 o
  -9   7   5         11.29          7.87         0.96 o
  -8   7   5        347.91        327.94         4.92 o
  -7   7   5        529.13        485.12         6.44 o
  -6   7   5          3.38          5.20         3.64 o
  -5   7   5       1270.06       1142.42        20.63 o
  -4   7   5         82.67        100.22         3.72 o
  -3   7   5         53.05         51.99         2.37 o
  -2   7   5       1242.01       1540.38        14.60 o
  -1   7   5       2420.98       2689.14        22.12 o
   0   7   5       2264.24       2663.68        24.55 o
   1   7   5        491.27        536.52         6.03 o
   2   7   5       6447.14       7229.05       361.86 o
   3   7   5        241.29        237.37         5.22 o
   4   7   5          0.88          1.04         2.00 o
   5   7   5        278.12        291.22         7.04 o
   6   7   5         23.59         27.08         1.94 o
   7   7   5        367.43        349.35         6.91 o
   8   7   5        193.62        187.93         5.39 o
   9   7   5         81.52         83.17         3.00 o
  10   7   5        166.17        144.87         6.76 o
 -12   8   5        167.85        194.08         6.80 o
 -11   8   5        154.59        169.69         5.07 o
 -10   8   5          3.48          3.11         2.05 o
  -9   8   5         33.27         36.18         2.03 o
  -8   8   5         47.30         41.71         2.15 o
  -7   8   5        202.20        191.69         3.89 o
  -6   8   5      12862.94      11704.81       206.82 o
  -5   8   5        203.42        183.46         5.66 o
  -4   8   5        328.51        322.89         5.42 o
  -3   8   5         51.45         49.77         2.30 o
  -2   8   5        496.67        599.74         4.73 o
  -1   8   5        361.05        374.83         6.20 o
   0   8   5         20.97         24.65         1.60 o
   1   8   5         23.08         20.66         1.83 o
   2   8   5        749.34        846.14         9.97 o
   3   8   5        163.23        181.44         3.84 o
   4   8   5        793.67        877.44        11.74 o
   5   8   5        191.26        187.01         5.29 o
   6   8   5          1.32          0.70         0.99 o
   7   8   5        528.11        489.49        16.69 o
   8   8   5          9.16         12.41         2.54 o
   9   8   5          1.02          0.72         1.74 o
  10   8   5         41.12         43.30         4.89 o
 -12   9   5          0.40          2.27         2.28 o
 -11   9   5        529.98        594.21         9.56 o
 -10   9   5         10.17          8.05         2.72 o
  -9   9   5         17.60         15.96         1.12 o
  -8   9   5          1.87          2.49         2.02 o
  -7   9   5         49.13         43.42         2.32 o
  -6   9   5       1009.98        922.86        14.36 o
  -5   9   5        169.42        161.32         6.85 o
  -4   9   5        300.71        289.43         8.72 o
  -3   9   5        521.32        462.94         6.28 o
  -2   9   5          9.41         14.84         1.16 o
  -1   9   5        315.16        353.55         3.51 o
   0   9   5        152.82        148.46         3.13 o
   1   9   5        772.57        804.00        11.01 o
   2   9   5          7.60         12.63         2.35 o
   3   9   5          3.03          7.15         2.14 o
   4   9   5        568.35        597.00         7.60 o
   5   9   5        169.72        169.60         3.36 o
   6   9   5        136.04        111.70         3.04 o
   7   9   5        263.94        253.03         7.86 o
   8   9   5         48.56         42.01         2.35 o
   9   9   5          5.69          8.05         1.83 o
  10   9   5         89.00         81.52         6.86 o
 -11  10   5         38.83         43.23         3.62 o
 -10  10   5         32.25         29.29         4.82 o
  -9  10   5         36.65         38.80         2.57 o
  -8  10   5        105.37         96.66         3.68 o
  -7  10   5         35.84         33.09         1.33 o
  -6  10   5        923.51        899.55        16.72 o
  -5  10   5        816.13        760.36        15.89 o
  -4  10   5        117.65        111.43         3.97 o
  -3  10   5       2029.60       1951.75        55.95 o
  -2  10   5        205.68        259.17         4.39 o
  -1  10   5        510.80        594.83         6.93 o
   0  10   5         43.74         68.41         2.02 o
   1  10   5        654.99        628.95         6.98 o
   2  10   5        345.64        359.29         6.06 o
   3  10   5        145.40        140.47         3.53 o
   4  10   5         82.23         87.13         3.40 o
   5  10   5         78.81         68.88         3.09 o
   6  10   5          4.03          2.65         0.91 o
   7  10   5        291.53        269.31         6.32 o
   8  10   5        145.30        146.52         6.63 o
   9  10   5         42.94         37.53         3.62 o
  10  10   5          3.90          2.88         2.53 o
 -11  11   5          3.60          8.03         2.43 o
 -10  11   5        109.31        131.69         8.38 o
  -9  11   5          8.20          8.43         4.01 o
  -8  11   5          1.73          0.50         1.21 o
  -7  11   5        293.26        279.02         3.42 o
  -6  11   5       3187.89       3073.07        42.52 o
  -5  11   5         88.50         79.90         4.93 o
  -4  11   5          8.06         10.34         3.55 o
  -3  11   5         19.41         16.10         1.22 o
  -2  11   5       1231.53       1371.73        11.65 o
  -1  11   5         40.12         36.05         2.66 o
   0  11   5        639.04        716.58        10.03 o
   1  11   5        495.86        492.20         5.85 o
   2  11   5        564.58        592.21         7.67 o
   3  11   5       1092.86       1152.65        16.12 o
   4  11   5         37.34         43.16         3.24 o
   5  11   5         48.55         51.57         3.41 o
   6  11   5         91.78         95.41         3.17 o
   7  11   5         20.83         14.56         2.00 o
   8  11   5        324.39        305.32        15.14 o
   9  11   5         83.05         83.54         8.41 o
  10  11   5          0.01          1.65         1.50 o
 -11  12   5        140.03        150.97         9.02 o
 -10  12   5          0.39         -0.83         2.14 o
  -9  12   5         68.48         77.72         8.98 o
  -8  12   5          0.93          1.12         1.24 o
  -7  12   5         71.89         70.90         2.16 o
  -6  12   5       9301.46       9212.20       162.95 o
  -5  12   5         45.83         49.56         5.65 o
  -4  12   5          0.33          2.15         2.57 o
  -3  12   5         51.55         32.60         2.08 o
  -2  12   5        922.15       1021.62         9.61 o
  -1  12   5        251.14        245.19         4.36 o
   0  12   5        172.27        179.37         3.16 o
   1  12   5         24.51         19.98         2.39 o
   2  12   5        381.42        371.52         5.03 o
   3  12   5        862.55        859.53         9.80 o
   4  12   5        363.79        368.34         4.54 o
   5  12   5        119.53        112.42         3.11 o
   6  12   5        142.66        137.00         7.19 o
   7  12   5          7.65          4.38         2.13 o
   8  12   5         91.78         77.46         6.41 o
   9  12   5         33.16         33.35         2.19 o
  10  12   5         60.12         52.80         4.10 o
 -11  13   5        320.40        356.48         7.34 o
 -10  13   5        250.26        270.48         7.83 o
  -9  13   5         73.54         85.49         6.66 o
  -8  13   5          0.49          1.24         2.90 o
  -7  13   5         29.03         31.87         1.54 o
  -6  13   5        305.92        291.31         8.98 o
  -5  13   5        541.86        493.30        11.33 o
  -4  13   5         29.06         28.23         4.65 o
  -3  13   5          8.56          9.67         1.20 o
  -2  13   5        191.65        183.41         2.93 o
  -1  13   5        490.64        557.01         7.72 o
   0  13   5         82.81         68.96         2.68 o
   1  13   5       1092.06       1006.82        15.31 o
   2  13   5         15.12         15.03         1.96 o
   3  13   5         49.60         55.59         2.39 o
   4  13   5       1297.14       1386.46        29.54 o
   5  13   5          1.96         -0.15         2.18 o
   6  13   5         94.98         91.91         8.10 o
   7  13   5         79.81         70.36         5.99 o
   8  13   5         17.33         14.45         2.97 o
   9  13   5        109.56        102.46         7.32 o
 -11  14   5         11.51         16.93         4.28 o
 -10  14   5          5.93          9.44         3.13 o
  -9  14   5         10.64         14.14         3.14 o
  -8  14   5         67.90         65.56         6.28 o
  -7  14   5         42.22         37.95         2.47 o
  -6  14   5        652.75        622.35        13.08 o
  -5  14   5        269.49        273.47        16.33 o
  -4  14   5          7.77          7.52         5.82 o
  -3  14   5         12.27         11.34         1.12 o
  -2  14   5        219.38        211.78         4.30 o
  -1  14   5         31.83         26.55         2.71 o
   0  14   5        117.27        122.21         2.51 o
   1  14   5        161.50        147.71         3.73 o
   2  14   5        210.90        211.66         5.79 o
   3  14   5        117.50        120.21         4.05 o
   4  14   5        121.49        119.92         4.76 o
   5  14   5         84.18         85.26         3.23 o
   6  14   5        338.97        341.86        17.81 o
   7  14   5        204.77        164.89        10.83 o
   8  14   5          0.70         -1.57         1.57 o
   9  14   5        288.28        272.05        19.02 o
 -10  15   5         11.99         11.24         2.95 o
  -9  15   5        316.56        335.95         6.63 o
  -8  15   5          0.24          2.21         3.43 o
  -7  15   5         50.03         48.63         1.92 o
  -6  15   5         85.86         72.43         6.40 o
  -5  15   5        600.33        542.36         9.81 o
  -4  15   5        184.62        144.38         7.02 o
  -3  15   5         49.23         55.38         2.45 o
  -2  15   5         16.55         14.19         1.31 o
  -1  15   5        643.12        666.22         8.59 o
   0  15   5        121.29        128.94         3.16 o
   1  15   5          8.07          6.33         1.48 o
   2  15   5       4040.63       4112.99        39.69 o
   3  15   5         27.02         28.99         1.96 o
   4  15   5         48.14         50.60         3.73 o
   5  15   5          0.24          1.22         2.09 o
   6  15   5         31.72         26.17         5.03 o
   7  15   5         12.17          8.41         1.92 o
   8  15   5        136.66        106.95        16.43 o
   9  15   5        301.40        277.06        21.29 o
 -10  16   5          0.69          1.24         2.83 o
  -9  16   5         30.70         35.91         8.80 o
  -8  16   5          1.49          2.35         3.30 o
  -7  16   5          2.61          3.05         2.72 o
  -6  16   5         16.31         12.16         1.92 o
  -5  16   5          1.12          3.85         1.71 o
  -4  16   5        180.90        162.03         4.13 o
  -3  16   5        784.89        666.30        10.05 o
  -2  16   5         22.93         12.67         1.52 o
  -1  16   5        988.55        954.44         9.36 o
   0  16   5         33.66         42.82         3.17 o
   1  16   5        339.06        359.74         7.21 o
   2  16   5        293.82        275.94         7.43 o
   3  16   5       1821.73       1839.05        32.33 o
   4  16   5         64.88         73.54         3.51 o
   5  16   5         89.33         87.65         4.87 o
   6  16   5         18.40         21.98         2.15 o
   7  16   5         50.68         42.90         4.10 o
   8  16   5          1.80          3.06         1.67 o
   9  16   5          0.00         -1.92         1.92 o
 -10  17   5        260.70        290.86         7.54 o
  -9  17   5        354.43        384.14        10.06 o
  -8  17   5        129.95        130.79         5.26 o
  -7  17   5        313.80        313.28         6.99 o
  -6  17   5          0.06          0.14         1.09 o
  -5  17   5        327.30        300.07         4.13 o
  -4  17   5         60.81         55.91         3.12 o
  -3  17   5          0.52          3.27         0.95 o
  -2  17   5        234.46        233.06         6.04 o
  -1  17   5          5.83          6.53         1.26 o
   0  17   5         83.75         81.60         2.66 o
   1  17   5        229.41        214.68         3.72 o
   2  17   5         16.79         10.95         1.70 o
   3  17   5          0.01          0.62         1.11 o
   4  17   5         41.62         37.67         3.07 o
   5  17   5         47.71         50.35         3.10 o
   6  17   5          8.78          9.14         1.56 o
   7  17   5          9.01          6.32         2.14 o
   8  17   5          0.78         -0.92         1.53 o
 -10  18   5         28.79         29.05         4.20 o
  -9  18   5         44.35         52.11         4.88 o
  -8  18   5        114.83        118.68         5.40 o
  -7  18   5          1.19          0.12         2.48 o
  -6  18   5         26.91         26.61         4.01 o
  -5  18   5          3.49          3.67         1.64 o
  -4  18   5         38.38         17.70         3.62 o
  -3  18   5         62.48         50.38         2.16 o
  -2  18   5        765.58        717.52         8.50 o
  -1  18   5         56.96         58.88         1.99 o
   0  18   5         33.04         33.29         2.68 o
   1  18   5        498.43        484.75         7.72 o
   2  18   5        281.26        281.25         4.14 o
   3  18   5        391.09        373.68        12.65 o
   4  18   5        131.96        128.90         3.56 o
   5  18   5        140.23        147.94         8.67 o
   6  18   5        369.04        350.07        22.59 o
   7  18   5        151.07        136.04        15.34 o
   8  18   5          8.62          9.49         2.28 o
  -9  19   5          0.13         -0.17         3.10 o
  -8  19   5         32.10         31.94         3.74 o
  -7  19   5        198.60        198.55         7.43 o
  -6  19   5         58.64         58.24         6.14 o
  -5  19   5         20.75         10.96         2.54 o
  -4  19   5         23.49         20.95         4.32 o
  -3  19   5         21.09         18.82         1.26 o
  -2  19   5        560.55        517.47         6.66 o
  -1  19   5          0.02          0.77         1.65 o
   0  19   5         17.46         13.87         1.99 o
   1  19   5        531.21        555.93         6.28 o
   2  19   5       1174.46       1151.62        13.44 o
   3  19   5        134.48        130.99         6.83 o
   4  19   5          0.11          0.03         1.76 o
   5  19   5         12.69          6.06         2.04 o
   6  19   5         13.10         15.55         2.66 o
   7  19   5         10.73         10.70         3.09 o
   8  19   5         41.11         49.12         4.37 o
  -9  20   5        197.11        217.92         8.60 o
  -8  20   5         30.00         35.78         5.05 o
  -7  20   5          8.87          6.37         4.32 o
  -6  20   5        113.14        112.57         6.82 o
  -5  20   5         56.26         51.74         5.84 o
  -4  20   5         26.94         21.06         2.26 o
  -3  20   5        353.38        309.30         5.94 o
  -2  20   5         57.57         47.75         3.26 o
  -1  20   5         38.48         38.84         1.86 o
   0  20   5         52.67         58.00         2.58 o
   1  20   5        703.01        716.96         7.59 o
   2  20   5        293.83        279.33         9.05 o
   3  20   5         23.77         24.67         2.05 o
   4  20   5         80.34         85.12         2.70 o
   5  20   5          8.53          6.45         2.20 o
   6  20   5          6.91          3.76         2.23 o
   7  20   5         12.54         13.35         3.27 o
  -8  21   5        145.10        171.43         5.84 o
  -7  21   5          5.17          1.81         2.71 o
  -6  21   5         88.57         87.19         7.24 o
  -5  21   5         35.41         28.20         4.63 o
  -4  21   5        140.71        105.63         5.29 o
  -3  21   5         24.52         24.10         1.82 o
  -2  21   5        396.64        354.22         8.89 o
  -1  21   5         12.37         16.03         1.22 o
   0  21   5        129.26        138.41         4.68 o
   1  21   5         77.76         77.21         2.28 o
   2  21   5         37.56         40.13         2.66 o
   3  21   5         11.00          8.89         2.10 o
   4  21   5        191.12        202.26         4.12 o
   5  21   5         85.49         97.10         3.97 o
   6  21   5         79.44         78.87         8.53 o
   7  21   5          7.67          3.46         2.40 o
  -8  22   5         89.56        116.78         6.24 o
  -7  22   5         48.88         57.76         6.48 o
  -6  22   5          8.03         11.75         3.13 o
  -5  22   5         89.22         70.25         9.85 o
  -4  22   5         42.17         40.03         2.46 o
  -3  22   5        234.78        212.99         6.65 o
  -2  22   5         95.27         75.33         2.47 o
  -1  22   5         28.80         25.45         1.58 o
   0  22   5          5.79          3.59         1.23 o
   1  22   5        766.70        777.04        12.30 o
   2  22   5        763.34        759.94        13.95 o
   3  22   5         31.49         32.34         3.68 o
   4  22   5         29.04         26.54         2.74 o
   5  22   5          2.22          4.62         1.98 o
   6  22   5        152.42        143.56        12.81 o
  -7  23   5        148.58        154.73         8.41 o
  -6  23   5         16.41         14.34         5.07 o
  -5  23   5         75.88         90.18         5.36 o
  -4  23   5        142.73        140.22         9.49 o
  -3  23   5          8.62          7.52         2.22 o
  -2  23   5         15.46         12.51         1.47 o
  -1  23   5        202.32        190.91         3.93 o
   0  23   5          1.63          2.03         1.21 o
   1  23   5         40.70         42.55         1.93 o
   2  23   5         60.15         68.63         3.27 o
   3  23   5         64.70         63.62         4.65 o
   4  23   5        140.51        150.69         4.06 o
   5  23   5          7.08          8.62         2.11 o
   6  23   5         63.31         50.49         3.33 o
  -7  24   5        216.24        269.25        11.95 o
  -6  24   5          8.31         11.30         3.68 o
  -5  24   5         17.93         23.11         4.68 o
  -4  24   5          3.25          1.25         4.91 o
  -3  24   5         11.39         14.05         2.91 o
  -2  24   5          6.83          8.39         1.31 o
  -1  24   5        110.44        105.29         3.83 o
   0  24   5         63.63         66.84         3.08 o
   1  24   5         22.62         32.59         3.09 o
   2  24   5        215.49        220.89         4.00 o
   3  24   5          0.00         -0.69         2.17 o
   4  24   5         12.30         13.06         2.25 o
   5  24   5          4.30          4.60         2.13 o
  -6  25   5         50.93         55.72         4.99 o
  -5  25   5         25.63         10.65         3.57 o
  -4  25   5          3.22          5.60         3.54 o
  -3  25   5          0.11         -2.68         2.68 o
  -2  25   5         27.25         33.78         4.06 o
  -1  25   5         51.68         52.65         2.79 o
   0  25   5         48.76         58.82         2.18 o
   1  25   5        139.24        150.83         3.51 o
   2  25   5        273.15        283.63         5.17 o
   3  25   5         56.14         63.05         2.49 o
   4  25   5        144.66        159.87         4.99 o
  -5  26   5          3.31          3.56         2.68 o
  -4  26   5         21.48         26.10         5.55 o
  -3  26   5         66.88         64.87         5.10 o
  -2  26   5         42.57         49.18         3.79 o
  -1  26   5          0.40          0.48         1.07 o
   0  26   5          2.61          0.43         1.09 o
   1  26   5         69.84         74.93         2.75 o
   2  26   5        478.04        463.92         6.72 o
   3  26   5         36.67         45.98         3.05 o
  -4  27   5         57.67         73.24         8.60 o
  -3  27   5        101.35        120.27        20.68 o
  -2  27   5          6.87          5.08         1.99 o
  -1  27   5         33.49         40.61         2.59 o
   0  27   5         66.79         69.24         2.76 o
   1  27   5        149.15        153.96         5.69 o
   2  27   5        128.90        148.07         4.07 o
  -2  28   5          0.48          1.46         3.71 o
  -1  28   5         19.14         23.44         2.58 o
   0  28   5         64.69         65.70         4.90 o
 -12   0   6        149.54        162.00         8.41 o
 -10   0   6          4.14          2.82         1.01 o
  -8   0   6        201.62        151.19         2.74 o
  -6   0   6        802.50        717.99        24.57 o
  -4   0   6         95.08         81.01         2.77 o
  -2   0   6       3320.54       3533.03       136.27 o
   0   0   6         42.91         49.75         7.16 o
   2   0   6        281.56        302.05        13.16 o
   4   0   6        187.25        185.50        10.97 o
   6   0   6          0.27          1.53         1.70 o
   8   0   6         50.08         40.88         6.43 o
  10   0   6       1167.39       1119.86        52.17 o
 -12   1   6          1.02          2.20         2.50 o
 -11   1   6          1.31          2.01         1.29 o
 -10   1   6         10.39         10.39         1.41 o
  -9   1   6         36.89         35.87         2.09 o
  -8   1   6       1700.12       1412.12         9.52 o
  -7   1   6        108.29        135.36         2.07 o
  -6   1   6        167.04        143.28         4.33 o
  -5   1   6        419.03        423.38         6.21 o
  -4   1   6         17.59         21.57         1.19 o
  -3   1   6          2.35          1.98         1.28 o
  -2   1   6        452.50        469.13         7.52 o
  -1   1   6        716.68        715.15         6.95 o
   0   1   6        535.25        573.01         5.92 o
   1   1   6        290.47        351.30         6.51 o
   2   1   6      13949.09      13592.17       171.17 o
   3   1   6          0.13          3.18         2.49 o
   4   1   6         89.26         90.67         4.88 o
   5   1   6        271.02        304.48         7.08 o
   6   1   6          7.73          8.94         1.68 o
   7   1   6         25.01         23.82         2.26 o
   8   1   6         71.57         70.87         4.43 o
   9   1   6        209.20        191.15         6.28 o
  10   1   6         79.96         76.33         3.75 o
 -12   2   6          7.96         16.18         2.51 o
 -11   2   6          0.25          0.95         1.77 o
 -10   2   6         17.15         14.87         0.89 o
  -9   2   6         13.19          8.32         1.83 o
  -8   2   6        257.18        192.08         2.08 o
  -7   2   6        197.88        200.85         2.37 o
  -6   2   6        694.35        653.82         8.62 o
  -5   2   6        745.25        814.75        12.49 o
  -4   2   6          0.03         -1.15         1.15 o
  -3   2   6        533.82        603.38        14.70 o
  -2   2   6        549.00        609.67         7.18 o
  -1   2   6        125.52        144.92         2.74 o
   0   2   6          2.94          4.94         1.73 o
   1   2   6        107.33        121.01         3.32 o
   2   2   6        189.64        241.17         4.72 o
   3   2   6        293.74        298.18         6.16 o
   4   2   6          3.04          5.04         2.70 o
   5   2   6        879.34        953.90        22.78 o
   6   2   6        259.53        255.79         4.17 o
   7   2   6        105.12        102.98         3.50 o
   8   2   6         65.83         58.28         1.98 o
   9   2   6         52.72         42.98         2.78 o
  10   2   6         13.11         12.22         1.52 o
 -12   3   6          9.09          7.35         1.36 o
 -11   3   6        222.54        248.45         4.65 o
 -10   3   6          6.85          6.12         1.02 o
  -9   3   6          9.31         16.05         0.97 o
  -8   3   6        659.90        560.69         6.25 o
  -7   3   6          5.88          1.35         0.79 o
  -6   3   6        333.40        309.87         4.96 o
  -5   3   6        306.40        319.65         7.98 o
  -4   3   6         55.20         60.98         2.09 o
  -3   3   6        207.87        230.89         3.10 o
  -2   3   6        317.27        332.29         4.79 o
  -1   3   6       1012.80       1089.40         9.72 o
   0   3   6         92.80        124.66         3.38 o
   1   3   6       2357.97       2722.74        24.35 o
   2   3   6      14800.87      14362.73       184.08 o
   3   3   6          9.73          9.44         2.56 o
   4   3   6          2.89          3.75         2.65 o
   5   3   6         60.00         72.44         4.39 o
   6   3   6          6.89          5.90         1.87 o
   7   3   6        150.96        147.23         2.97 o
   8   3   6         21.76         21.06         1.63 o
   9   3   6         53.15         54.12         2.32 o
  10   3   6        377.65        350.23        21.17 o
 -12   4   6          4.51          8.85         1.99 o
 -11   4   6        132.06        150.45         4.04 o
 -10   4   6          6.46          2.95         1.16 o
  -9   4   6         67.89         61.28         2.30 o
  -8   4   6         95.41         80.47         1.65 o
  -7   4   6        224.71        205.46         4.32 o
  -6   4   6          3.53          1.90         1.08 o
  -5   4   6       1020.82       1051.54        26.12 o
  -4   4   6         19.60         23.09         1.38 o
  -3   4   6         88.05         96.55         1.94 o
  -2   4   6        439.18        391.32         4.79 o
  -1   4   6       2641.83       3007.14        28.65 o
   0   4   6        209.70        246.11         4.05 o
   1   4   6         63.36         62.94         3.12 o
   2   4   6       4872.99       5504.48        69.79 o
   3   4   6         56.88         51.65         3.31 o
   4   4   6          5.96          2.87         2.33 o
   5   4   6        276.83        286.36         8.15 o
   6   4   6          5.94          5.01         1.47 o
   7   4   6        795.94        802.23        13.26 o
   8   4   6        142.19        137.82         3.34 o
   9   4   6         82.42         75.53         2.84 o
  10   4   6        901.32        887.31        43.30 o
 -12   5   6        135.48        167.82         5.45 o
 -11   5   6         23.58         30.09         1.66 o
 -10   5   6          0.12         -0.35         1.12 o
  -9   5   6         15.51         10.20         1.55 o
  -8   5   6         15.81          9.93         1.03 o
  -7   5   6        232.19        234.12         5.13 o
  -6   5   6         64.01         67.61         2.14 o
  -5   5   6         55.11         31.66         5.22 o
  -4   5   6         19.50         24.97         1.19 o
  -3   5   6        379.24        385.15         6.72 o
  -2   5   6          3.75          4.28         1.29 o
  -1   5   6        769.82        804.45         7.89 o
   0   5   6         32.40         20.06         2.82 o
   1   5   6       1062.13       1167.49        10.54 o
   2   5   6       2133.01       2455.11        32.61 o
   3   5   6          0.24         -1.77         2.58 o
   4   5   6        203.44        238.26         5.31 o
   5   5   6        729.32        732.79        13.29 o
   6   5   6          1.56          2.60         1.45 o
   7   5   6          7.05          4.77         1.53 o
   8   5   6          5.51          2.57         1.00 o
   9   5   6          0.28          0.16         2.09 o
  10   5   6        720.87        683.48        17.77 o
 -12   6   6          4.30          3.70         2.12 o
 -11   6   6        105.83        120.71         3.16 o
 -10   6   6        118.55        133.16         2.85 o
  -9   6   6         14.23         11.89         1.23 o
  -8   6   6         80.84         74.53         1.08 o
  -7   6   6         31.00         33.73         2.66 o
  -6   6   6       1280.90       1207.40        18.71 o
  -5   6   6        224.80        217.78         5.00 o
  -4   6   6         23.18         35.82         1.18 o
  -3   6   6        112.46         88.00         2.09 o
  -2   6   6        278.14        328.17         4.14 o
  -1   6   6          4.46          7.44         1.56 o
   0   6   6       4009.45       4718.42        45.33 o
   1   6   6        226.08        216.06         4.85 o
   2   6   6        922.23        965.37        11.59 o
   3   6   6        491.47        470.09         7.68 o
   4   6   6        334.02        352.11         8.01 o
   5   6   6        148.86        156.05         5.03 o
   6   6   6        255.33        246.17         4.05 o
   7   6   6          0.10          0.13         1.69 o
   8   6   6         12.33         11.53         1.42 o
   9   6   6         63.28         66.16         2.46 o
  10   6   6         51.67         53.98         5.73 o
 -12   7   6         59.80         74.69         4.86 o
 -11   7   6       1010.26       1132.32        13.02 o
 -10   7   6          2.25          1.25         1.55 o
  -9   7   6         13.77          9.18         2.00 o
  -8   7   6         43.34         50.18         1.93 o
  -7   7   6        134.78        114.46         3.51 o
  -6   7   6       4988.58       4899.79        93.31 o
  -5   7   6        731.24        713.30        13.26 o
  -4   7   6        141.24        148.33         2.44 o
  -3   7   6        516.89        491.83         4.82 o
  -2   7   6         76.69         73.83         4.92 o
  -1   7   6         84.45         92.70         2.36 o
   0   7   6         25.01         41.60         3.02 o
   1   7   6       2193.68       2491.94        38.41 o
   2   7   6        431.78        488.15         6.67 o
   3   7   6         17.69          8.79         2.50 o
   4   7   6        160.96        163.17         5.51 o
   5   7   6         15.16          9.21         2.20 o
   6   7   6        123.18        128.82         2.77 o
   7   7   6         39.58         36.33         3.70 o
   8   7   6         98.27         98.58         4.98 o
   9   7   6        151.59        152.16         4.45 o
  10   7   6        139.41        124.65         8.52 o
 -12   8   6          6.62          5.13         2.22 o
 -11   8   6        131.61        137.42         3.95 o
 -10   8   6        162.69        180.32         2.53 o
  -9   8   6        541.77        503.54         5.64 o
  -8   8   6         28.48         28.36         2.09 o
  -7   8   6        275.24        256.91         3.74 o
  -6   8   6       3185.04       3048.19        86.51 o
  -5   8   6        926.47        850.35        10.28 o
  -4   8   6          0.26          5.61         4.20 o
  -3   8   6        595.37        537.47         9.10 o
  -2   8   6          1.95          1.70         1.50 o
  -1   8   6       1542.04       1783.68        27.05 o
   0   8   6        248.46        250.69         3.90 o
   1   8   6       1825.82       1993.00        22.87 o
   2   8   6       1099.74       1290.90        19.89 o
   3   8   6        102.28        108.13         3.58 o
   4   8   6          2.18          0.23         2.06 o
   5   8   6          1.87          1.55         2.20 o
   6   8   6         37.19         34.02         1.71 o
   7   8   6        302.01        285.39         6.80 o
   8   8   6          2.74          2.80         1.83 o
   9   8   6         16.79         14.48         1.91 o
  10   8   6         71.88         70.61         2.95 o
 -12   9   6          8.62          2.89         2.80 o
 -11   9   6         26.52         28.18         3.56 o
 -10   9   6        193.26        207.10         4.31 o
  -9   9   6         21.07         15.64         1.88 o
  -8   9   6         39.03         40.96         2.48 o
  -7   9   6        253.06        243.04         4.46 o
  -6   9   6       3116.22       3022.73        45.06 o
  -5   9   6         59.70         51.67         8.10 o
  -4   9   6       1387.12       1367.04        16.25 o
  -3   9   6        180.51        163.70         3.21 o
  -2   9   6       1461.51       1521.95        12.31 o
  -1   9   6        133.01        149.42         3.23 o
   0   9   6         96.55         94.37         2.59 o
   1   9   6         11.15          9.27         1.96 o
   2   9   6        313.94        310.34         7.23 o
   3   9   6        564.04        598.52        11.85 o
   4   9   6         61.47         58.86         3.28 o
   5   9   6         66.80         60.29         4.04 o
   6   9   6         29.09         21.59         1.50 o
   7   9   6          0.86          0.64         1.15 o
   8   9   6        124.11        123.14         4.07 o
   9   9   6        179.83        174.59         5.77 o
  10   9   6        250.67        230.83        10.39 o
 -11  10   6          1.20          5.07         3.18 o
 -10  10   6        971.03       1037.28        14.32 o
  -9  10   6        170.33        168.82         2.46 o
  -8  10   6          1.10          2.20         1.61 o
  -7  10   6          0.37         -0.58         1.72 o
  -6  10   6       3564.84       3539.49        48.87 o
  -5  10   6       3188.31       3038.22        66.19 o
  -4  10   6          8.82         10.64         2.93 o
  -3  10   6         20.48         14.57         1.70 o
  -2  10   6        410.54        445.95         3.82 o
  -1  10   6        480.37        525.95         6.52 o
   0  10   6       1250.52       1553.09        15.28 o
   1  10   6         35.59         43.38         2.90 o
   2  10   6        248.81        274.85         5.33 o
   3  10   6        765.30        820.01        11.59 o
   4  10   6       1092.13       1205.79        14.54 o
   5  10   6        138.90        142.80         3.23 o
   6  10   6          2.03          3.84         1.34 o
   7  10   6        131.26        119.41         5.70 o
   8  10   6          1.94          0.70         1.39 o
   9  10   6         34.31         36.34         4.34 o
  10  10   6        172.24        160.83         4.53 o
 -11  11   6        182.28        192.38         5.23 o
 -10  11   6         30.19         30.17         5.25 o
  -9  11   6         17.83         20.73         4.65 o
  -8  11   6         29.76         31.43         2.36 o
  -7  11   6          7.86         12.83         2.29 o
  -6  11   6        322.79        314.20        18.62 o
  -5  11   6       1641.71       1560.15        36.03 o
  -4  11   6        383.18        353.33         8.32 o
  -3  11   6       1661.35       1640.56        28.21 o
  -2  11   6        313.28        320.57         4.65 o
  -1  11   6       1419.86       1520.29        20.18 o
   0  11   6         53.51         56.16         3.64 o
   1  11   6          0.04          0.82         1.76 o
   2  11   6         15.11         18.49         2.50 o
   3  11   6        594.12        579.50        10.65 o
   4  11   6        236.76        253.83         4.70 o
   5  11   6        219.25        211.20         7.53 o
   6  11   6         24.18         21.80         1.87 o
   7  11   6        618.60        572.27        15.84 o
   8  11   6        106.14         96.54         7.26 o
   9  11   6         81.59         72.07         8.13 o
 -11  12   6        266.60        269.82         7.05 o
 -10  12   6        129.24        140.28         4.85 o
  -9  12   6          3.27          1.25         2.27 o
  -8  12   6         38.77         36.27         1.46 o
  -7  12   6        118.75        115.94         9.14 o
  -6  12   6        981.36        940.85        14.45 o
  -5  12   6         42.18         46.89         6.00 o
  -4  12   6         55.75         47.19         3.86 o
  -3  12   6         43.66         43.09         2.14 o
  -2  12   6         35.79         49.33         3.12 o
  -1  12   6         45.34         57.35         2.24 o
   0  12   6         35.05         34.40         1.88 o
   1  12   6         20.10         23.43         1.63 o
   2  12   6       1798.03       1794.32        17.43 o
   3  12   6       1318.59       1375.41        16.62 o
   4  12   6        142.91        140.04         3.72 o
   5  12   6         78.27         73.37         2.95 o
   6  12   6         18.33         13.01         1.00 o
   7  12   6         41.33         51.45         2.56 o
   8  12   6        138.34        134.37         5.32 o
   9  12   6         45.51         34.37         2.49 o
 -11  13   6        145.96        159.44         5.24 o
 -10  13   6        307.86        342.19         7.03 o
  -9  13   6          3.82          2.49         2.25 o
  -8  13   6         53.59         59.93         3.63 o
  -7  13   6         29.46         25.92         6.71 o
  -6  13   6       1355.10       1326.49        24.17 o
  -5  13   6       1141.18       1133.50        19.11 o
  -4  13   6        903.31        836.15        13.55 o
  -3  13   6         62.53         27.43         1.32 o
  -2  13   6        218.04        261.43         4.83 o
  -1  13   6          6.86          4.39         1.61 o
   0  13   6       1077.70       1159.28        12.00 o
   1  13   6        118.45        105.06         2.98 o
   2  13   6         10.07         11.41         1.65 o
   3  13   6          1.67          4.10         1.48 o
   4  13   6         16.69         16.84         1.41 o
   5  13   6        103.89        105.77         2.52 o
   6  13   6         77.48         72.52         3.47 o
   7  13   6          2.12         -1.45         2.74 o
   8  13   6         67.41         51.35         4.52 o
   9  13   6         75.29         64.17         5.50 o
 -11  14   6         92.72        107.22         4.34 o
 -10  14   6        192.71        203.29         7.09 o
  -9  14   6        117.96        125.97         4.88 o
  -8  14   6        101.97         92.88         5.89 o
  -7  14   6         63.19         60.86         5.77 o
  -6  14   6         18.54         18.21         6.74 o
  -5  14   6        451.34        408.01        13.52 o
  -4  14   6         59.31         49.19         3.79 o
  -3  14   6        176.06        136.21         2.64 o
  -2  14   6        205.06        187.77         4.78 o
  -1  14   6         19.33         24.81         3.10 o
   0  14   6         13.40         18.36         2.13 o
   1  14   6         37.70         38.02         2.95 o
   2  14   6        733.39        715.40        11.71 o
   3  14   6         46.63         45.73         1.77 o
   4  14   6        245.14        241.39         6.96 o
   5  14   6          1.02          0.50         0.53 o
   6  14   6         11.96         13.49         1.89 o
   7  14   6          0.01          4.77         3.06 o
   8  14   6          0.65          0.51         1.44 o
   9  14   6         52.87         47.28         2.89 o
 -10  15   6          1.12          5.08         2.81 o
  -9  15   6         41.86         49.61         3.79 o
  -8  15   6          0.97         -0.58         3.58 o
  -7  15   6         20.51         16.43         3.69 o
  -6  15   6         14.51         13.08         4.20 o
  -5  15   6        119.83        121.12         6.85 o
  -4  15   6         20.58         17.47         2.79 o
  -3  15   6         41.40         37.87         1.53 o
  -2  15   6        516.58        442.38         5.48 o
  -1  15   6          0.05          2.09         1.36 o
   0  15   6        308.12        312.12         5.41 o
   1  15   6         71.68         70.46         2.29 o
   2  15   6        196.00        210.33         5.96 o
   3  15   6        427.42        421.41         6.05 o
   4  15   6         25.44         26.87         1.53 o
   5  15   6         17.99         17.90         2.40 o
   6  15   6         10.32          9.20         2.40 o
   7  15   6         36.13         23.16         2.28 o
   8  15   6          9.69          7.62         2.54 o
 -10  16   6         82.42         98.57         5.70 o
  -9  16   6        911.71        968.19        15.59 o
  -8  16   6         17.30         20.69         4.36 o
  -7  16   6          8.58          7.15         4.30 o
  -6  16   6         18.48         22.20         4.91 o
  -5  16   6         12.64         12.50         4.52 o
  -4  16   6        240.74        209.33         7.79 o
  -3  16   6        104.28         81.76         2.66 o
  -2  16   6          1.07         -0.35         1.08 o
  -1  16   6        171.13        170.74         3.94 o
   0  16   6        502.39        538.26         6.45 o
   1  16   6        253.45        257.22         6.46 o
   2  16   6       1758.53       1748.05        19.06 o
   3  16   6         80.13         78.44         3.63 o
   4  16   6         78.76         78.34         3.20 o
   5  16   6         34.31         39.10         2.75 o
   6  16   6        120.43        117.82         7.35 o
   7  16   6        100.42         91.39        12.89 o
   8  16   6        230.50        190.52        24.06 o
 -10  17   6          0.37         -0.11         2.60 o
  -9  17   6        132.11        157.11         7.45 o
  -8  17   6        211.85        236.27         5.91 o
  -7  17   6          4.39          4.31         4.03 o
  -6  17   6          9.97         14.80         1.38 o
  -5  17   6         22.18         13.26         3.58 o
  -4  17   6        853.64        689.83        13.87 o
  -3  17   6        367.04        300.33         8.99 o
  -2  17   6        245.08        193.00         2.65 o
  -1  17   6         44.22         56.04         1.48 o
   0  17   6        609.47        621.86         9.98 o
   1  17   6        222.06        230.29         3.88 o
   2  17   6        841.91        857.12        11.58 o
   3  17   6        120.08        115.04         3.91 o
   4  17   6        322.99        344.99         5.68 o
   5  17   6          4.49          4.45         2.17 o
   6  17   6         20.72         22.37         2.34 o
   7  17   6          0.58          0.46         3.69 o
   8  17   6         47.18         32.09         6.63 o
  -9  18   6         35.00         36.19         4.57 o
  -8  18   6        381.44        404.89         8.66 o
  -7  18   6        250.10        260.15        14.05 o
  -6  18   6        110.45        105.75         3.49 o
  -5  18   6         64.47         57.92         1.94 o
  -4  18   6         13.17         12.80         1.68 o
  -3  18   6         69.26         56.94         2.03 o
  -2  18   6         17.53         19.89         1.57 o
  -1  18   6          5.26          3.16         0.96 o
   0  18   6        277.03        289.69         4.70 o
   1  18   6          0.07          0.21         1.02 o
   2  18   6        152.07        146.51         3.33 o
   3  18   6          3.87          3.71         1.16 o
   4  18   6        219.51        237.62         5.01 o
   5  18   6         14.76         13.83         1.93 o
   6  18   6          1.07          5.98         2.31 o
   7  18   6         10.21          6.55         1.99 o
   8  18   6         35.38         33.21         6.80 o
  -9  19   6          4.55          6.16         3.67 o
  -8  19   6         46.19         55.64         4.63 o
  -7  19   6         93.01         97.39         7.07 o
  -6  19   6        232.31        222.95         8.27 o
  -5  19   6        302.80        282.95         7.18 o
  -4  19   6         48.43         41.93         3.10 o
  -3  19   6        373.22        338.25         7.88 o
  -2  19   6        233.39        186.97         5.10 o
  -1  19   6        127.25        126.16         2.38 o
   0  19   6        276.70        266.19         3.79 o
   1  19   6        473.73        488.93         6.40 o
   2  19   6        762.87        772.57        14.80 o
   3  19   6        554.44        527.20        14.60 o
   4  19   6         16.55         11.95         2.67 o
   5  19   6         90.83         86.25         3.46 o
   6  19   6          1.18          1.33         2.56 o
   7  19   6         13.29         10.34         2.16 o
  -9  20   6        171.84        196.76         8.92 o
  -8  20   6         75.35         87.30         7.05 o
  -7  20   6        126.89        137.27         7.67 o
  -6  20   6         66.29         59.13         4.99 o
  -5  20   6         60.57         54.25         2.79 o
  -4  20   6        184.75        168.99         5.10 o
  -3  20   6        229.87        181.54         6.36 o
  -2  20   6         19.98         16.03         1.51 o
  -1  20   6         44.46         38.49         2.01 o
   0  20   6        105.51        108.06         3.03 o
   1  20   6        257.76        253.52         3.38 o
   2  20   6          2.75          1.07         1.22 o
   3  20   6         49.21         51.15         2.50 o
   4  20   6         54.16         53.90         3.18 o
   5  20   6        748.37        773.97        30.05 o
   6  20   6          0.15          3.30         2.53 o
   7  20   6         14.63         11.95         1.50 o
  -8  21   6          0.27         -3.26         3.59 o
  -7  21   6        419.93        453.16        13.82 o
  -6  21   6          4.31          6.46         5.01 o
  -5  21   6         25.65         19.15         3.86 o
  -4  21   6        452.89        370.13        12.82 o
  -3  21   6        100.90         92.05         5.11 o
  -2  21   6         43.07         29.48         1.65 o
  -1  21   6         38.70         39.36         2.73 o
   0  21   6        240.64        240.77         2.65 o
   1  21   6        702.95        717.20        10.43 o
   2  21   6        103.07         93.22         3.99 o
   3  21   6        155.13        159.64         4.36 o
   4  21   6         79.64         78.05         3.47 o
   5  21   6         19.22         18.96         2.18 o
   6  21   6        212.04        209.52        13.24 o
  -8  22   6        339.04        379.97        10.69 o
  -7  22   6         44.00         62.20         9.79 o
  -6  22   6          0.26         -1.50         5.24 o
  -5  22   6        107.57        121.90         9.85 o
  -4  22   6          2.08          2.44         2.07 o
  -3  22   6        203.20        180.40         4.38 o
  -2  22   6        108.02        100.60         3.49 o
  -1  22   6         59.16         56.78         1.99 o
   0  22   6          0.35          0.34         1.43 o
   1  22   6         50.87         45.52         2.05 o
   2  22   6        356.73        346.58        13.06 o
   3  22   6         51.81         46.14         2.69 o
   4  22   6         96.13         94.53         6.64 o
   5  22   6          1.17          3.53         1.81 o
   6  22   6          2.77          0.11         2.34 o
  -7  23   6        162.00        189.15         9.48 o
  -6  23   6        100.61        114.42         8.55 o
  -5  23   6          0.10          5.30         4.52 o
  -4  23   6        139.27        128.13         6.24 o
  -3  23   6         79.93         63.80         4.21 o
  -2  23   6         96.32         87.01         2.38 o
  -1  23   6        462.35        470.39        12.82 o
   0  23   6         49.85         45.65         2.27 o
   1  23   6        195.18        179.98         4.32 o
   2  23   6        101.30        103.96         4.01 o
   3  23   6         11.58         12.65         2.18 o
   4  23   6          0.46         -0.22         1.96 o
   5  23   6         67.94         74.39         3.42 o
  -6  24   6        412.75        480.26        14.41 o
  -5  24   6          1.85         -2.82         3.36 o
  -4  24   6         52.58         64.43         9.35 o
  -3  24   6         44.18         44.72         8.14 o
  -2  24   6          1.38          6.27         2.72 o
  -1  24   6         34.88         30.84         3.39 o
   0  24   6        309.76        310.01         6.95 o
   1  24   6        301.40        281.34         7.91 o
   2  24   6        446.50        441.06         5.72 o
   3  24   6         54.50         47.51         4.53 o
   4  24   6          0.21          6.12         1.96 o
  -6  25   6         26.08         25.31         3.99 o
  -5  25   6          1.20         -3.57         7.43 o
  -4  25   6          6.33          8.74         6.35 o
  -3  25   6          6.18          1.61         2.45 o
  -2  25   6          0.24         -0.57         3.43 o
  -1  25   6         25.99         30.32         2.72 o
   0  25   6         95.35         97.25         2.94 o
   1  25   6          2.11          1.23         1.62 o
   2  25   6        394.98        402.31         9.60 o
   3  25   6          4.81          3.37         1.64 o
   4  25   6         29.86         35.38         2.65 o
  -5  26   6        336.24        356.81        35.71 o
  -4  26   6        118.67        120.13         6.13 o
  -3  26   6         13.78         16.05         3.46 o
  -2  26   6        503.05        513.58         8.31 o
  -1  26   6          2.26          1.37         1.32 o
   0  26   6         35.08         37.03         2.84 o
   1  26   6          1.56          6.07         3.15 o
   2  26   6          7.53          9.32         1.68 o
   3  26   6        138.16        142.06         5.35 o
  -3  27   6        146.82        153.42         7.59 o
  -2  27   6          2.09          0.09         2.15 o
  -1  27   6         38.96         45.69         5.01 o
   0  27   6         43.38         41.01         4.56 o
   1  27   6         51.89         55.17         4.75 o
 -11   0   7          0.03          2.70         1.53 o
  -9   0   7        889.15        806.91        14.74 o
  -7   0   7       1287.62       1201.05        48.56 o
  -5   0   7       1013.73       1012.42        36.96 o
  -3   0   7        189.29        190.78        18.62 o
  -1   0   7         99.57        104.25         3.83 o
   1   0   7         50.77         59.37         4.12 o
   3   0   7        542.04        554.48        12.96 o
   5   0   7        235.67        247.00        16.74 o
   7   0   7         14.79         12.90         2.66 o
   9   0   7        348.76        316.72        14.50 o
 -12   1   7         46.24         41.11         3.62 o
 -11   1   7          0.26          1.36         1.01 o
 -10   1   7        101.14         91.91         2.86 o
  -9   1   7         41.03         38.13         1.28 o
  -8   1   7          0.40         -0.77         0.77 o
  -7   1   7         56.24         51.20         1.66 o
  -6   1   7          4.65          3.82         2.27 o
  -5   1   7        300.73        296.92         5.21 o
  -4   1   7        629.18        598.82        11.81 o
  -3   1   7         27.81         27.12         1.74 o
  -2   1   7        664.55        760.92        11.46 o
  -1   1   7       1275.16       1357.78        18.24 o
   0   1   7        322.60        339.65         5.52 o
   1   1   7       2848.73       3158.61        30.39 o
   2   1   7       1661.11       1792.44        21.00 o
   3   1   7        551.67        588.29        10.58 o
   4   1   7        308.59        345.05         7.23 o
   5   1   7        352.42        387.95         6.46 o
   6   1   7        114.21        108.48         4.56 o
   7   1   7         33.24         26.20         2.39 o
   8   1   7        100.94         87.80         3.05 o
   9   1   7         60.01         57.10         3.74 o
  10   1   7        467.07        437.82        12.70 o
 -12   2   7         90.09        101.72         2.76 o
 -11   2   7        224.04        267.37         4.53 o
 -10   2   7        329.95        339.51         3.19 o
  -9   2   7          1.34         -0.70         0.82 o
  -8   2   7       1716.10       1177.78        20.99 o
  -7   2   7         23.65         23.97         1.63 o
  -6   2   7         13.88          5.16         2.17 o
  -5   2   7          9.50         15.64         1.31 o
  -4   2   7         38.55         35.86         2.57 o
  -3   2   7         80.43         87.09         3.28 o
  -2   2   7         14.64         10.10         1.59 o
  -1   2   7         13.49          8.10         2.08 o
   0   2   7         98.38        118.60        12.29 o
   1   2   7          4.32          4.67         2.11 o
   2   2   7        553.67        652.77         7.90 o
   3   2   7        373.22        401.86        10.63 o
   4   2   7        187.15        220.73         8.06 o
   5   2   7        771.62        845.12        17.00 o
   6   2   7         82.79         82.62         3.30 o
   7   2   7          0.25         -0.57         1.52 o
   8   2   7         35.43         33.22         1.71 o
   9   2   7          5.75          5.68         1.62 o
  10   2   7         47.09         41.91         3.01 o
 -12   3   7          1.50          1.22         1.27 o
 -11   3   7          7.13          9.39         1.96 o
 -10   3   7         78.84         72.53         2.11 o
  -9   3   7          0.14          0.59         1.04 o
  -8   3   7        241.90        188.63         2.53 o
  -7   3   7         18.37         12.64         1.01 o
  -6   3   7        105.24         99.62         3.69 o
  -5   3   7        179.90        183.53         4.13 o
  -4   3   7         77.47         73.01         2.39 o
  -3   3   7       2775.44       2956.61        56.96 o
  -2   3   7       3200.87       3557.56        53.56 o
  -1   3   7        121.86        137.65         4.41 o
   0   3   7       2049.88       2259.34        21.92 o
   1   3   7         83.46        109.71         4.89 o
   2   3   7        425.72        438.41         6.35 o
   3   3   7         96.63        111.51         7.14 o
   4   3   7        864.48        912.88        13.16 o
   5   3   7        278.31        297.98         8.68 o
   6   3   7        155.79        153.27         3.83 o
   7   3   7         27.15         26.29         1.98 o
   8   3   7         44.55         44.97         1.73 o
   9   3   7         43.54         40.33         2.46 o
  10   3   7         95.02         85.80         3.18 o
 -12   4   7          5.68          3.51         1.43 o
 -11   4   7        226.56        275.14         3.51 o
 -10   4   7         30.29         23.24         1.71 o
  -9   4   7         21.58         14.86         1.60 o
  -8   4   7          0.11         -0.65         0.70 o
  -7   4   7        494.54        494.80        10.97 o
  -6   4   7         18.08         16.63         2.72 o
  -5   4   7       1596.27       1513.57        24.31 o
  -4   4   7         96.19         92.23         5.00 o
  -3   4   7         88.53         91.55         2.61 o
  -2   4   7          3.94          2.15         1.95 o
  -1   4   7        604.40        629.43         9.69 o
   0   4   7        223.18        242.00         4.38 o
   1   4   7        103.78        133.91         3.84 o
   2   4   7       3529.58       3845.05        37.62 o
   3   4   7        488.97        518.32        14.18 o
   4   4   7          0.00         -0.17         1.96 o
   5   4   7        471.89        486.56        10.93 o
   6   4   7         26.52         24.28         1.98 o
   7   4   7         12.10         15.87         1.79 o
   8   4   7         63.02         56.61         4.85 o
   9   4   7          9.17          7.86         1.27 o
  10   4   7         24.58         23.34         2.19 o
 -12   5   7         12.87         19.56         2.25 o
 -11   5   7          0.73          0.80         1.67 o
 -10   5   7        122.64        153.98         2.45 o
  -9   5   7         16.80         10.89         0.99 o
  -8   5   7        185.52        171.32         3.06 o
  -7   5   7         36.95         23.01         1.09 o
  -6   5   7          7.04          7.17         1.07 o
  -5   5   7       1813.98       1798.36        40.60 o
  -4   5   7        537.96        494.20         8.99 o
  -3   5   7        403.50        427.96         8.58 o
  -2   5   7       1318.81       1263.52        15.80 o
  -1   5   7        158.77        137.94         3.54 o
   0   5   7         97.33         93.96         2.82 o
   1   5   7         19.33         19.01         2.59 o
   2   5   7        127.40        137.99         6.05 o
   3   5   7        172.62        181.03         4.50 o
   4   5   7         96.10         99.73         4.18 o
   5   5   7         14.30         18.09         2.56 o
   6   5   7        102.94         92.77         3.91 o
   7   5   7        540.15        516.09        14.93 o
   8   5   7         52.60         47.73         2.89 o
   9   5   7         70.48         70.64         2.62 o
  10   5   7          7.27          8.13         1.82 o
 -12   6   7         25.29         23.60         2.22 o
 -11   6   7        211.52        235.25         6.28 o
 -10   6   7        127.66        141.05         3.58 o
  -9   6   7          0.45          2.07         1.24 o
  -8   6   7         50.12         30.32         4.51 o
  -7   6   7         18.49         17.23         1.85 o
  -6   6   7        342.22        381.69        10.58 o
  -5   6   7        237.26        227.13         8.32 o
  -4   6   7        184.97        154.84         3.68 o
  -3   6   7        529.12        539.04        12.75 o
  -2   6   7       1006.63       1031.99        18.33 o
  -1   6   7          1.17          4.22         2.40 o
   0   6   7        776.85        814.52         9.46 o
   1   6   7          9.27         10.94         2.96 o
   2   6   7        758.01        767.23        11.15 o
   3   6   7         54.54         57.51         3.28 o
   4   6   7        109.43        110.30         4.28 o
   5   6   7        760.51        799.76        14.00 o
   6   6   7          1.10          2.38         1.74 o
   7   6   7          1.16          0.71         1.44 o
   8   6   7        228.52        216.86         6.83 o
   9   6   7         69.97         59.30         4.55 o
  10   6   7        135.51        124.55         4.41 o
 -12   7   7          3.29          8.29         4.04 o
 -11   7   7          3.02          1.45         2.01 o
 -10   7   7         81.18         82.86         2.54 o
  -9   7   7         88.12         89.63         3.32 o
  -8   7   7        121.19         96.24         4.32 o
  -7   7   7        143.29        147.80         5.84 o
  -6   7   7       8575.45       8551.39       176.55 o
  -5   7   7         81.38         79.73         4.96 o
  -4   7   7        447.26        431.63         8.02 o
  -3   7   7         73.90         89.92         3.04 o
  -2   7   7        184.53        182.05         2.79 o
  -1   7   7       3218.37       3604.64        34.81 o
   0   7   7         48.97         57.94         2.83 o
   1   7   7        391.65        390.43         6.05 o
   2   7   7          8.40         12.83         2.54 o
   3   7   7        315.03        357.93         6.50 o
   4   7   7         61.17         64.27         3.59 o
   5   7   7         53.37         55.34         2.58 o
   6   7   7          3.98          5.17         1.54 o
   7   7   7         59.10         52.07         2.72 o
   8   7   7          4.70          5.89         2.19 o
   9   7   7        117.97        106.42         5.10 o
  10   7   7         27.57         19.51         5.19 o
 -12   8   7         40.97         54.65         3.18 o
 -11   8   7          7.88          2.47         1.87 o
 -10   8   7         27.40         30.21         2.06 o
  -9   8   7         81.84         71.68         2.03 o
  -8   8   7         94.14         81.05         4.76 o
  -7   8   7        204.25        203.03         5.60 o
  -6   8   7        363.82        349.30         9.50 o
  -5   8   7       1842.54       1773.63        33.92 o
  -4   8   7        180.04        141.22         3.06 o
  -3   8   7        147.80        148.17         3.06 o
  -2   8   7        187.63        197.60         3.49 o
  -1   8   7        313.33        306.11         4.82 o
   0   8   7        371.02        384.49         5.34 o
   1   8   7         48.25         70.72         4.51 o
   2   8   7        315.07        356.47         5.94 o
   3   8   7       4784.07       5216.20        55.75 o
   4   8   7          0.03          0.77         1.81 o
   5   8   7        434.40        443.06         9.47 o
   6   8   7         35.15         36.36         1.95 o
   7   8   7         47.45         45.51         2.83 o
   8   8   7         32.62         33.62         2.61 o
   9   8   7         24.05         18.32         2.35 o
 -11   9   7        103.73        124.26         4.98 o
 -10   9   7        300.26        356.57         6.51 o
  -9   9   7         49.35         44.49         2.96 o
  -8   9   7         99.08         96.32         3.64 o
  -7   9   7         12.88         13.26         3.73 o
  -6   9   7        555.96        527.58         9.59 o
  -5   9   7         20.87         16.90         3.53 o
  -4   9   7        187.84        173.01         3.73 o
  -3   9   7         15.70         13.99         1.45 o
  -2   9   7        156.90        185.72         2.86 o
  -1   9   7        119.30        107.83         3.09 o
   0   9   7        198.35        273.31         5.66 o
   1   9   7        448.19        495.81         6.67 o
   2   9   7         22.59         17.08         3.59 o
   3   9   7          8.92          9.26         2.46 o
   4   9   7         31.98         36.86         2.69 o
   5   9   7         78.27         75.84         3.00 o
   6   9   7          0.69          0.45         1.17 o
   7   9   7        340.17        323.84         9.16 o
   8   9   7         15.99         15.16         2.43 o
   9   9   7         37.92         38.47         3.00 o
 -11  10   7         38.99         49.22         4.22 o
 -10  10   7        146.19        153.33         7.98 o
  -9  10   7         13.35         15.33         1.91 o
  -8  10   7         37.96         33.69         3.04 o
  -7  10   7         15.80         17.77         3.26 o
  -6  10   7        125.30        125.02         7.65 o
  -5  10   7         82.76         70.58         4.54 o
  -4  10   7         58.24         60.03         4.34 o
  -3  10   7        131.51        130.13         2.64 o
  -2  10   7         14.34         15.55         1.85 o
  -1  10   7        246.90        268.35         4.83 o
   0  10   7        166.08        171.43         5.04 o
   1  10   7         12.92         13.31         2.43 o
   2  10   7        519.76        525.61         8.51 o
   3  10   7        933.48        996.26        14.55 o
   4  10   7         66.33         69.97         3.25 o
   5  10   7         54.02         60.02         3.55 o
   6  10   7          2.77          1.98         0.73 o
   7  10   7         30.74         33.03         3.04 o
   8  10   7        101.18         91.22         3.82 o
   9  10   7         27.03         23.98         4.17 o
 -11  11   7         38.24         44.57         3.09 o
 -10  11   7        395.07        440.64         9.56 o
  -9  11   7         54.49         46.87         2.65 o
  -8  11   7        358.21        328.73         9.93 o
  -7  11   7          2.52          2.65         4.25 o
  -6  11   7       7578.09       7690.72       248.42 o
  -5  11   7         63.36         66.03         4.33 o
  -4  11   7       1187.23       1138.95        19.81 o
  -3  11   7          7.19          5.31         1.67 o
  -2  11   7         13.60         13.15         1.48 o
  -1  11   7         55.02         68.46         2.66 o
   0  11   7        133.56        135.24         3.65 o
   1  11   7        131.66        147.08         5.49 o
   2  11   7        105.43        113.60         3.82 o
   3  11   7        664.58        640.39         9.51 o
   4  11   7        162.41        159.77         4.63 o
   5  11   7          3.17          6.81         1.94 o
   6  11   7         36.98         29.08         1.52 o
   7  11   7         52.92         44.77         4.54 o
   8  11   7        129.40        144.26         4.80 o
   9  11   7         33.88         35.30         3.59 o
 -11  12   7        143.54        155.64         4.93 o
 -10  12   7        140.68        160.82         4.81 o
  -9  12   7          5.54          2.79         2.18 o
  -8  12   7         16.09         16.88         1.40 o
  -7  12   7        120.23        128.00         9.76 o
  -6  12   7        895.98        849.10        39.29 o
  -5  12   7        271.78        257.17         5.56 o
  -4  12   7        166.58        178.09         5.79 o
  -3  12   7        347.40        273.84         6.30 o
  -2  12   7         14.90          4.20         1.15 o
  -1  12   7       1059.29       1124.99        10.48 o
   0  12   7        483.70        542.06         9.91 o
   1  12   7         67.20         59.98         5.61 o
   2  12   7        518.82        555.36         7.44 o
   3  12   7       1000.52       1024.26        23.23 o
   4  12   7         54.69         49.09         2.99 o
   5  12   7         20.34         25.27         2.88 o
   6  12   7          3.31          4.22         2.19 o
   7  12   7         13.84         12.34         2.01 o
   8  12   7        152.68        152.52         7.44 o
   9  12   7        111.05        103.10         6.13 o
 -11  13   7         78.12         87.36         5.74 o
 -10  13   7         49.11         52.72         6.65 o
  -9  13   7          0.00          0.53         2.04 o
  -8  13   7         10.73          9.53         1.99 o
  -7  13   7         60.86         58.86         4.45 o
  -6  13   7        112.63        123.85        11.72 o
  -5  13   7         38.08         33.66         3.70 o
  -4  13   7          9.85         10.36         2.71 o
  -3  13   7         12.16         15.39         1.15 o
  -2  13   7         93.89         91.16         6.98 o
  -1  13   7        282.48        276.52         5.04 o
   0  13   7         23.82         26.01         1.92 o
   1  13   7         67.39         68.44         2.46 o
   2  13   7        269.04        238.71         3.54 o
   3  13   7         88.91         92.79         4.08 o
   4  13   7        185.26        200.34         5.45 o
   5  13   7         42.40         40.98         1.43 o
   6  13   7         72.59         76.64         4.13 o
   7  13   7          3.39          0.13         1.96 o
   8  13   7         58.38         61.36         5.52 o
 -10  14   7         42.84         45.63         3.83 o
  -9  14   7         47.03         38.13         4.28 o
  -8  14   7         71.10         76.39         6.11 o
  -7  14   7        114.94        120.73         5.46 o
  -6  14   7          2.68          0.52         2.70 o
  -5  14   7         58.87         57.20         4.45 o
  -4  14   7          0.57         -1.29         2.41 o
  -3  14   7        515.46        402.46         8.87 o
  -2  14   7        289.84        308.13         5.29 o
  -1  14   7       1260.71       1281.64        12.23 o
   0  14   7        524.21        551.17         7.67 o
   1  14   7          1.05          2.80         1.45 o
   2  14   7         43.61         43.60         1.66 o
   3  14   7         59.21         58.61         2.53 o
   4  14   7        199.65        205.77         2.95 o
   5  14   7         28.20         28.27         3.01 o
   6  14   7          1.65         -0.18         1.80 o
   7  14   7        208.68        202.73         7.18 o
   8  14   7          1.44          5.02         2.25 o
 -10  15   7          1.97          1.67         2.65 o
  -9  15   7          9.03         15.15         3.31 o
  -8  15   7         51.70         50.20         4.68 o
  -7  15   7          6.14          4.56         7.07 o
  -6  15   7         43.98         47.21         4.36 o
  -5  15   7        579.86        552.06        10.19 o
  -4  15   7          9.58          8.49         3.76 o
  -3  15   7        106.49         96.60         3.36 o
  -2  15   7        154.73        130.10         3.31 o
  -1  15   7        396.97        378.74         7.88 o
   0  15   7        175.45        167.15         4.56 o
   1  15   7         20.84         21.88         1.65 o
   2  15   7         44.03         36.14         1.69 o
   3  15   7       2262.24       2285.25        39.30 o
   4  15   7        102.13        103.38         3.18 o
   5  15   7        147.60        156.63         4.81 o
   6  15   7          6.47          3.77         2.22 o
   7  15   7        151.63        139.11         6.89 o
   8  15   7         18.00         20.86         3.43 o
 -10  16   7         59.65         64.85         8.37 o
  -9  16   7        126.10        135.22         6.96 o
  -8  16   7         92.11         90.70         4.82 o
  -7  16   7          4.36          9.31         6.50 o
  -6  16   7         57.14         63.35         6.14 o
  -5  16   7        122.34        114.88         7.04 o
  -4  16   7         93.85         78.69         6.91 o
  -3  16   7        127.08         92.10         3.57 o
  -2  16   7        137.49         96.74         1.96 o
  -1  16   7        701.74        698.19         7.30 o
   0  16   7         17.82         19.71         1.64 o
   1  16   7        217.95        215.52         4.10 o
   2  16   7        259.85        250.99         5.27 o
   3  16   7         20.41         17.91         1.25 o
   4  16   7         64.68         79.38         4.73 o
   5  16   7         30.42         33.64         3.24 o
   6  16   7          5.82          3.34         2.35 o
   7  16   7          2.91          4.66         2.33 o
   8  16   7         40.53         32.43         3.30 o
 -10  17   7          1.46          5.74         2.86 o
  -9  17   7        126.31        125.91         5.92 o
  -8  17   7         50.39         45.10         3.77 o
  -7  17   7         75.06         75.73         5.28 o
  -6  17   7         39.25         38.44         5.14 o
  -5  17   7        764.84        748.54        14.60 o
  -4  17   7         42.40         49.90         4.83 o
  -3  17   7         59.74         45.30         3.66 o
  -2  17   7         48.59         42.06         2.94 o
  -1  17   7         36.22         27.05         2.18 o
   0  17   7        162.06        163.71         3.39 o
   1  17   7        228.01        221.23         6.11 o
   2  17   7         17.40         16.61         1.48 o
   3  17   7        338.36        336.83         8.72 o
   4  17   7         15.15         10.16         3.02 o
   5  17   7         95.27         94.34         4.17 o
   6  17   7          5.70          5.02         2.23 o
   7  17   7          4.97          5.91         2.84 o
  -9  18   7          2.73          2.39         4.01 o
  -8  18   7          9.45         13.67         4.32 o
  -7  18   7          9.06         14.53         5.27 o
  -6  18   7          8.60          8.85         6.41 o
  -5  18   7         26.38         22.11         4.42 o
  -4  18   7        175.97        163.94         5.25 o
  -3  18   7        971.32        810.93        25.85 o
  -2  18   7        250.34        223.11         3.92 o
  -1  18   7        251.09        244.35         5.16 o
   0  18   7          9.68         10.04         2.13 o
   1  18   7          0.40         -0.01         1.48 o
   2  18   7        771.22        796.14        10.74 o
   3  18   7          2.17          2.54         1.27 o
   4  18   7         10.20          6.12         2.19 o
   5  18   7          5.87          6.99         3.13 o
   6  18   7         23.46         16.33         3.54 o
   7  18   7          6.84          9.06         3.15 o
  -9  19   7          6.23          5.46         3.39 o
  -8  19   7        428.66        480.44         8.82 o
  -7  19   7         48.07         57.68         7.97 o
  -6  19   7         50.34         53.93         6.31 o
  -5  19   7         13.17         10.33         2.61 o
  -4  19   7          0.25          3.21         2.19 o
  -3  19   7        390.21        353.64        12.73 o
  -2  19   7         26.40         21.49         2.29 o
  -1  19   7         96.76         91.68         5.41 o
   0  19   7         78.29         84.74         2.66 o
   1  19   7          0.00         -0.48         1.44 o
   2  19   7        566.23        549.02        13.47 o
   3  19   7         23.62         25.82         2.59 o
   4  19   7          1.61          0.69         2.60 o
   5  19   7         17.65         16.41         4.02 o
   6  19   7          3.66          5.56         2.04 o
   7  19   7          0.01          8.09         2.97 o
  -8  20   7          0.02          4.05         3.40 o
  -7  20   7         65.76         72.16        10.43 o
  -6  20   7        115.94        129.59         6.19 o
  -5  20   7          6.15          3.17         1.30 o
  -4  20   7         34.71         26.41         2.13 o
  -3  20   7         34.38         26.74         2.04 o
  -2  20   7        124.36         98.93         3.00 o
  -1  20   7         23.70         17.54         1.30 o
   0  20   7         53.73         53.61         1.79 o
   1  20   7         58.51         54.59         1.69 o
   2  20   7          0.03          1.00         1.47 o
   3  20   7          0.13         -1.17         2.45 o
   4  20   7          1.84          3.29         2.02 o
   5  20   7        189.42        180.84         6.07 o
   6  20   7          4.96          4.88         1.75 o
  -8  21   7        166.69        174.83         7.00 o
  -7  21   7          3.04         -0.82         3.46 o
  -6  21   7          0.11          1.16         5.77 o
  -5  21   7         29.51         31.39         4.83 o
  -4  21   7         37.60         49.95         2.44 o
  -3  21   7         38.60         39.47         2.26 o
  -2  21   7        268.42        271.18         9.86 o
  -1  21   7        153.82        156.87         5.69 o
   0  21   7        128.19        127.45         2.58 o
   1  21   7        143.81        136.31         3.44 o
   2  21   7         75.19         76.74         2.17 o
   3  21   7         51.26         47.09         4.72 o
   4  21   7         18.78         23.31         2.34 o
   5  21   7        168.59        184.99         8.80 o
   6  21   7          9.05          3.89         2.22 o
  -7  22   7         70.48         84.30         6.19 o
  -6  22   7         50.04         64.15         6.33 o
  -5  22   7         90.41         94.51         9.96 o
  -4  22   7         53.27         57.53         3.38 o
  -3  22   7        259.03        257.41         9.81 o
  -2  22   7        243.73        221.51        10.23 o
  -1  22   7          0.30         -0.08         1.08 o
   0  22   7         78.59         80.41         3.56 o
   1  22   7         12.01         12.54         1.76 o
   2  22   7        241.60        255.92         4.25 o
   3  22   7         87.41         89.17         3.57 o
   4  22   7         19.27         16.78         2.00 o
   5  22   7          5.54          1.30         2.89 o
  -7  23   7        272.47        266.77        29.35 o
  -6  23   7          0.96         -2.42         4.95 o
  -5  23   7        221.08        246.37         8.70 o
  -4  23   7          4.54          3.95         2.24 o
  -3  23   7          4.84          3.42         1.83 o
  -2  23   7         35.36         43.26         2.75 o
  -1  23   7         18.88         10.62         1.85 o
   0  23   7          1.03          1.56         1.30 o
   1  23   7        233.54        234.85         7.93 o
   2  23   7        311.84        313.15         6.97 o
   3  23   7          4.19          5.35         2.49 o
   4  23   7          0.39         -1.29         2.02 o
   5  23   7          8.68          5.79         2.61 o
  -6  24   7          0.00         -2.54         3.52 o
  -5  24   7          3.82          4.57         3.44 o
  -4  24   7        291.47        341.45        32.45 o
  -3  24   7         22.03         19.17         2.81 o
  -2  24   7          3.45         -1.05         1.62 o
  -1  24   7          0.39          0.64         1.04 o
   0  24   7         56.09         57.71         2.42 o
   1  24   7         47.18         56.72         3.35 o
   2  24   7        299.48        300.22         6.09 o
   3  24   7          0.05          0.95         2.19 o
   4  24   7         27.32         30.48         2.65 o
  -5  25   7         10.87          4.10         5.02 o
  -4  25   7        145.42        170.93         6.30 o
  -3  25   7          0.03          0.53         2.76 o
  -2  25   7         22.25         18.29         3.07 o
  -1  25   7         96.91         96.92         3.52 o
   0  25   7        254.80        251.37         9.05 o
   1  25   7        127.00        138.63         7.17 o
   2  25   7          1.77          1.12         1.96 o
   3  25   7          0.38         -0.75         2.59 o
  -4  26   7        120.26        126.29         8.95 o
  -3  26   7         95.81         81.94        24.70 o
  -2  26   7          0.27          1.46         1.89 o
  -1  26   7          2.17         -0.12         4.53 o
   0  26   7         77.94         75.38         2.77 o
   1  26   7         27.46         29.58         2.65 o
   2  26   7        368.48        374.28         6.31 o
  -2  27   7         65.99         64.38         4.63 o
  -1  27   7        176.75        189.63        16.59 o
   0  27   7         69.22         66.26         4.41 o
 -12   0   8       1121.18       1263.16        27.21 o
 -10   0   8        430.55        427.88        13.26 o
  -8   0   8        152.36        136.12         6.25 o
  -6   0   8         14.66         11.96         2.00 o
  -4   0   8        754.49        735.41        37.01 o
  -2   0   8       8302.04       8118.26       361.77 o
   0   0   8        479.05        520.87        11.35 o
   2   0   8        271.92        283.80        13.41 o
   4   0   8        767.48        819.22        31.01 o
   6   0   8         46.41         50.46         3.65 o
   8   0   8         21.41         15.16         4.00 o
 -12   1   8         12.76         12.92         3.77 o
 -11   1   8         55.06         55.20         2.09 o
 -10   1   8         35.80         34.20         1.36 o
  -9   1   8         20.30         17.06         1.78 o
  -8   1   8        271.29        230.16         4.40 o
  -7   1   8        153.04        103.90         2.23 o
  -6   1   8        288.72        315.43         7.04 o
  -5   1   8         15.92          8.81         1.62 o
  -4   1   8         52.04         49.51         2.83 o
  -3   1   8       1434.25       1536.26        41.00 o
  -2   1   8        153.29        167.06         4.08 o
  -1   1   8        203.22        216.81         5.69 o
   0   1   8         18.18         24.12         2.49 o
   1   1   8       1009.89       1086.32        12.34 o
   2   1   8         13.38         13.90         5.06 o
   3   1   8        357.71        382.27         9.26 o
   4   1   8        113.05        124.52         5.11 o
   5   1   8        823.74        866.65        11.35 o
   6   1   8         90.22         98.17         2.66 o
   7   1   8          0.55          0.89         1.65 o
   8   1   8         37.68         35.04         1.96 o
   9   1   8         38.00         27.44         2.15 o
 -12   2   8          2.12          1.38         2.99 o
 -11   2   8        305.28        280.55         5.89 o
 -10   2   8         51.83         52.62         1.37 o
  -9   2   8          4.80          4.87         1.24 o
  -8   2   8          2.78          1.46         0.74 o
  -7   2   8          0.55          0.06         1.47 o
  -6   2   8          6.36          4.67         1.70 o
  -5   2   8         24.05         19.78         2.06 o
  -4   2   8        198.29        186.28         5.45 o
  -3   2   8       5973.01       6328.26       197.95 o
  -2   2   8        588.60        561.53        12.74 o
  -1   2   8        944.76        907.89        10.35 o
   0   2   8        103.03        104.85         3.40 o
   1   2   8       1858.38       2060.68        20.93 o
   2   2   8          5.64          8.48         3.57 o
   3   2   8       1206.48       1327.28        17.21 o
   4   2   8         75.72         93.91         5.21 o
   5   2   8         89.86        102.04         7.55 o
   6   2   8         56.45         55.92         2.67 o
   7   2   8         21.38         21.40         1.85 o
   8   2   8         15.52         12.37         1.53 o
   9   2   8          4.64          6.48         1.55 o
 -12   3   8        223.34        254.85         8.93 o
 -11   3   8         28.81         37.13         2.17 o
 -10   3   8        177.39        199.87         3.18 o
  -9   3   8          0.45          1.17         0.80 o
  -8   3   8        983.47        800.31        14.01 o
  -7   3   8          8.63         15.42         0.89 o
  -6   3   8         67.02         73.18         2.47 o
  -5   3   8       1262.71       1236.94        22.78 o
  -4   3   8          7.90         11.86         1.89 o
  -3   3   8        973.84       1047.31        19.12 o
  -2   3   8        112.36        104.76         4.59 o
  -1   3   8         27.09         31.77         3.37 o
   0   3   8        751.82        804.67        10.35 o
   1   3   8         27.10         38.96         3.26 o
   2   3   8        193.14        215.52         5.75 o
   3   3   8       3121.46       3503.90        47.54 o
   4   3   8         38.58         33.41         3.27 o
   5   3   8        116.77        126.51         6.63 o
   6   3   8        122.92        129.70         5.96 o
   7   3   8        142.33        142.99         5.17 o
   8   3   8         22.54         19.16         1.54 o
   9   3   8         74.69         69.42         4.51 o
 -12   4   8        257.28        293.88         7.85 o
 -11   4   8        203.50        244.76         3.39 o
 -10   4   8          8.68          4.34         1.73 o
  -9   4   8          1.66          1.13         0.69 o
  -8   4   8         16.09         16.15         1.14 o
  -7   4   8         68.89         44.81         1.61 o
  -6   4   8          8.68          9.71         1.77 o
  -5   4   8          6.67          7.44         1.23 o
  -4   4   8          5.44          7.59         1.34 o
  -3   4   8         92.87         80.36         3.52 o
  -2   4   8        815.14        910.83        11.06 o
  -1   4   8       1070.86       1088.99        15.88 o
   0   4   8        740.41        801.76         9.30 o
   1   4   8          6.26          6.22         2.95 o
   2   4   8        621.84        624.23         8.54 o
   3   4   8        235.84        272.63         6.37 o
   4   4   8         29.72         36.77         3.52 o
   5   4   8         28.70         26.80         2.94 o
   6   4   8         30.90         33.43         2.55 o
   7   4   8         70.61         64.55         3.95 o
   8   4   8        108.35         98.54         4.42 o
   9   4   8         56.14         55.23         2.84 o
 -12   5   8         71.98         86.49         3.15 o
 -11   5   8         12.64         10.95         1.71 o
 -10   5   8         69.82         81.69         3.38 o
  -9   5   8          4.34          5.54         1.72 o
  -8   5   8         19.64         19.02         1.31 o
  -7   5   8       1028.33        900.58        16.72 o
  -6   5   8          8.58          7.97         1.48 o
  -5   5   8       4904.08       4638.91        76.65 o
  -4   5   8       1032.96       1027.25        26.77 o
  -3   5   8        235.94        225.96         4.64 o
  -2   5   8         13.70          7.84         2.57 o
  -1   5   8        891.60        876.74        10.27 o
   0   5   8        197.42        196.65         5.53 o
   1   5   8        444.17        447.49         6.36 o
   2   5   8        180.76        228.23         5.27 o
   3   5   8       1112.75       1189.81        23.18 o
   4   5   8        142.46        139.17         6.06 o
   5   5   8        642.33        696.82        15.14 o
   6   5   8         26.84         24.94         3.05 o
   7   5   8         20.40         15.18         1.84 o
   8   5   8        123.42        117.14         6.22 o
   9   5   8         28.41         26.56         2.95 o
 -12   6   8        100.62        105.65         2.91 o
 -11   6   8         99.97        105.09         2.77 o
 -10   6   8          1.23          0.51         1.72 o
  -9   6   8        118.38        115.59         2.95 o
  -8   6   8         74.35         82.28         7.27 o
  -7   6   8        110.02         92.38         1.22 o
  -6   6   8         65.38         62.50         1.50 o
  -5   6   8        266.75        265.30         6.26 o
  -4   6   8        176.08        164.49         4.72 o
  -3   6   8       1588.26       1685.76        58.69 o
  -2   6   8        302.03        288.98         7.71 o
  -1   6   8          1.25          3.65         1.78 o
   0   6   8          5.08          6.04         2.42 o
   1   6   8       1083.76       1222.92        12.38 o
   2   6   8        128.69        147.65         4.54 o
   3   6   8        562.24        591.42        11.32 o
   4   6   8        233.80        221.24         5.23 o
   5   6   8        236.68        259.38         4.98 o
   6   6   8         75.36         79.78         6.14 o
   7   6   8         45.71         43.38         3.90 o
   8   6   8          0.03          0.15         1.09 o
   9   6   8          5.65          3.05         2.38 o
 -12   7   8        201.99        243.25         6.65 o
 -11   7   8          3.57          7.42         3.90 o
 -10   7   8        198.11        234.42         3.91 o
  -9   7   8         37.71         39.63         2.19 o
  -8   7   8         14.76         17.95         1.99 o
  -7   7   8        254.35        248.44         5.97 o
  -6   7   8          0.55          1.77         2.31 o
  -5   7   8       2724.64       2659.02        39.21 o
  -4   7   8        753.46        704.96        11.19 o
  -3   7   8        616.73        630.68        17.00 o
  -2   7   8         45.34         55.09         3.17 o
  -1   7   8        652.88        721.42        11.21 o
   0   7   8       1052.64       1160.89        13.34 o
   1   7   8        354.24        415.60         6.85 o
   2   7   8         50.24         68.70         6.25 o
   3   7   8       3602.42       3973.29        41.47 o
   4   7   8          2.73          4.54         2.72 o
   5   7   8         21.80         19.82         3.28 o
   6   7   8        225.24        227.23         4.31 o
   7   7   8         24.70         25.46         1.82 o
   8   7   8        192.20        181.55         4.18 o
   9   7   8          1.33          0.54         1.99 o
 -11   8   8        286.44        313.44         5.55 o
 -10   8   8        496.82        547.21         8.51 o
  -9   8   8        108.62         99.42         3.26 o
  -8   8   8        191.48        181.74         5.83 o
  -7   8   8         45.79         52.88         3.85 o
  -6   8   8        227.36        206.64         4.60 o
  -5   8   8       3567.36       3417.84        71.70 o
  -4   8   8         83.75         73.93         3.97 o
  -3   8   8        133.21        137.12         4.90 o
  -2   8   8          1.25          2.17         1.31 o
  -1   8   8         30.52         28.30         4.86 o
   0   8   8         98.48        107.83         4.76 o
   1   8   8        509.64        559.60         8.24 o
   2   8   8        387.88        406.93         8.75 o
   3   8   8        696.89        712.04         9.58 o
   4   8   8        236.89        245.21         5.24 o
   5   8   8        104.67        115.87         5.86 o
   6   8   8         37.72         39.70         2.65 o
   7   8   8          0.00          0.87         1.10 o
   8   8   8        295.02        282.88        10.15 o
   9   8   8          3.12          5.66         2.18 o
 -11   9   8         67.21         92.12         5.65 o
 -10   9   8        406.06        444.92         6.27 o
  -9   9   8         13.62         10.89         2.61 o
  -8   9   8         16.56         20.62         3.11 o
  -7   9   8         26.39         20.63         4.08 o
  -6   9   8        106.18         96.62         5.73 o
  -5   9   8       7480.76       7553.42       145.17 o
  -4   9   8        568.74        521.63        11.80 o
  -3   9   8         19.29         16.35         1.58 o
  -2   9   8        124.63        145.64         3.30 o
  -1   9   8         30.02         29.79         2.57 o
   0   9   8         59.52         73.68         3.62 o
   1   9   8        326.79        330.34         5.32 o
   2   9   8        282.31        303.40         6.17 o
   3   9   8        373.47        382.17         7.35 o
   4   9   8        138.54        132.69         3.62 o
   5   9   8        420.64        430.38         9.99 o
   6   9   8        127.84        125.53         3.25 o
   7   9   8         56.02         53.21         3.25 o
   8   9   8         11.75          5.87         2.86 o
   9   9   8         24.46         20.13         2.28 o
 -11  10   8         66.01         68.43         6.80 o
 -10  10   8        200.45        216.07         6.55 o
  -9  10   8         22.32         14.62         2.83 o
  -8  10   8          3.85          6.45         2.53 o
  -7  10   8         17.83         15.94         3.32 o
  -6  10   8          0.11          3.01         5.21 o
  -5  10   8       1452.57       1420.14        26.94 o
  -4  10   8         23.61         25.36         1.03 o
  -3  10   8         16.71         15.33         1.26 o
  -2  10   8        248.54        216.56         3.26 o
  -1  10   8         15.39         16.32         1.75 o
   0  10   8         17.07         19.28         2.13 o
   1  10   8          1.35          3.94         2.52 o
   2  10   8        533.26        527.52         8.08 o
   3  10   8       1911.14       1984.47        20.08 o
   4  10   8         69.00         72.72         3.36 o
   5  10   8         97.86        110.43         6.21 o
   6  10   8          0.30          2.04         1.21 o
   7  10   8          0.35          0.43         1.76 o
   8  10   8         73.67         75.17         6.35 o
   9  10   8         59.73         48.80         2.67 o
 -11  11   8         27.33         19.26         3.74 o
 -10  11   8        189.81        207.84         8.22 o
  -9  11   8         80.97         89.69         2.13 o
  -8  11   8          7.75          9.17         2.13 o
  -7  11   8        123.23        127.57        10.61 o
  -6  11   8         95.99         87.63         5.78 o
  -5  11   8        243.93        231.37        10.67 o
  -4  11   8        246.13        211.66        10.16 o
  -3  11   8         61.79         58.25         1.55 o
  -2  11   8        210.52        199.19         6.14 o
  -1  11   8        480.57        487.96         6.24 o
   0  11   8        103.97         94.08         4.19 o
   1  11   8         99.68        110.06         4.59 o
   2  11   8        255.24        256.99         5.30 o
   3  11   8        147.28        146.49         5.02 o
   4  11   8        489.81        499.56         6.29 o
   5  11   8        153.16        148.78         4.68 o
   6  11   8          0.14         -0.15         1.25 o
   7  11   8         87.45         90.15         4.71 o
   8  11   8          8.16          4.40         2.28 o
 -11  12   8          1.41         -1.36         2.53 o
 -10  12   8        919.71       1014.53        25.63 o
  -9  12   8        312.17        331.79         7.11 o
  -8  12   8        126.61        130.19         5.26 o
  -7  12   8         13.55         16.31         3.50 o
  -6  12   8          0.15         -3.64         3.64 o
  -5  12   8       4674.49       4693.87        79.61 o
  -4  12   8         55.95         52.69         1.51 o
  -3  12   8          1.88          4.43         1.49 o
  -2  12   8         16.27          6.64         1.78 o
  -1  12   8         34.10         35.87         3.77 o
   0  12   8         57.29         63.80         2.73 o
   1  12   8         12.48         10.28         2.05 o
   2  12   8       1894.56       2007.50        28.58 o
   3  12   8       2029.13       2161.55        24.38 o
   4  12   8          0.01          0.99         1.86 o
   5  12   8          0.75          2.50         2.19 o
   6  12   8          1.37          3.96         1.86 o
   7  12   8        102.92        103.35         4.88 o
   8  12   8         27.33         18.19         2.26 o
 -10  13   8         78.36         84.53         4.95 o
  -9  13   8        216.67        229.18         6.19 o
  -8  13   8         26.28         28.04         1.81 o
  -7  13   8          0.00          3.45         3.07 o
  -6  13   8          1.31          2.08         5.45 o
  -5  13   8        103.86        102.68         4.73 o
  -4  13   8        167.44        132.16         9.40 o
  -3  13   8         92.80         64.88         3.58 o
  -2  13   8         43.33         32.14         3.04 o
  -1  13   8        577.19        539.67         4.95 o
   0  13   8        248.45        272.06         4.39 o
   1  13   8          6.05          8.20         1.50 o
   2  13   8        176.31        184.52         4.95 o
   3  13   8        150.85        162.94         4.35 o
   4  13   8        289.19        298.12         6.46 o
   5  13   8        267.96        274.57         6.37 o
   6  13   8          2.95          0.36         2.27 o
   7  13   8         60.79         64.43         4.51 o
   8  13   8          1.31          2.77         3.26 o
 -10  14   8         36.18         36.42         3.71 o
  -9  14   8        121.69        138.03         8.42 o
  -8  14   8         14.36         13.60         2.95 o
  -7  14   8        103.35        120.04        11.01 o
  -6  14   8          6.99          5.97         3.92 o
  -5  14   8       1317.01       1273.26        29.29 o
  -4  14   8        761.46        737.84        17.10 o
  -3  14   8         45.69         35.24         1.82 o
  -2  14   8         38.07         32.39         2.37 o
  -1  14   8         57.43         72.66         2.84 o
   0  14   8          2.04          2.67         1.20 o
   1  14   8        230.82        234.07         3.91 o
   2  14   8        252.91        249.49         4.08 o
   3  14   8       1111.37       1127.53        18.72 o
   4  14   8          0.10          0.22         1.32 o
   5  14   8        100.83         97.45         3.68 o
   6  14   8          1.10          4.25         2.07 o
   7  14   8        110.94        106.95         6.01 o
   8  14   8         99.21         77.03         7.67 o
 -10  15   8         16.61         21.07         3.17 o
  -9  15   8         69.91         72.79         6.77 o
  -8  15   8         49.37         56.81         6.00 o
  -7  15   8          3.68          3.37         3.21 o
  -6  15   8         35.35         34.39         4.26 o
  -5  15   8        487.82        462.03        11.73 o
  -4  15   8        378.58        345.33         8.73 o
  -3  15   8         92.70         86.38         4.47 o
  -2  15   8        515.88        488.62         5.70 o
  -1  15   8          8.52         11.59         1.60 o
   0  15   8        992.69        998.60        10.93 o
   1  15   8        107.54        104.10         3.36 o
   2  15   8         70.70         67.48         2.30 o
   3  15   8        366.30        349.29         4.31 o
   4  15   8        382.34        368.83         8.21 o
   5  15   8         18.52         19.43         2.93 o
   6  15   8        174.62        166.62        11.90 o
   7  15   8          2.08          1.49         2.39 o
 -10  16   8         86.60         88.24         8.54 o
  -9  16   8         34.70         43.66         5.40 o
  -8  16   8         51.70         49.24         9.16 o
  -7  16   8          0.82         -3.87         4.39 o
  -6  16   8        341.61        350.48        10.67 o
  -5  16   8        318.05        314.83        10.16 o
  -4  16   8         81.05         79.30         5.78 o
  -3  16   8        214.70        178.13         4.72 o
  -2  16   8        262.28        233.83         4.04 o
  -1  16   8         52.16         45.79         2.76 o
   0  16   8        136.28        126.61         5.03 o
   1  16   8          0.37          0.77         1.44 o
   2  16   8          5.93          6.40         1.27 o
   3  16   8        435.20        438.90         9.08 o
   4  16   8        437.44        465.24         9.24 o
   5  16   8         74.24         88.38         5.90 o
   6  16   8          7.34          9.28         2.31 o
   7  16   8         10.37         10.30         2.26 o
  -9  17   8        342.35        377.72        12.45 o
  -8  17   8         83.64        105.42         7.51 o
  -7  17   8         71.98         75.67         5.68 o
  -6  17   8         14.12         13.39         3.81 o
  -5  17   8         98.20         87.68         5.26 o
  -4  17   8         12.90         15.11         2.87 o
  -3  17   8         60.02         40.24         2.93 o
  -2  17   8        169.61        170.27         2.43 o
  -1  17   8        206.70        184.93         5.75 o
   0  17   8         68.13         60.43         2.20 o
   1  17   8          0.06          1.89         1.57 o
   2  17   8         21.30         17.80         2.76 o
   3  17   8        177.07        178.52         6.54 o
   4  17   8        282.45        298.40         7.61 o
   5  17   8        280.70        278.30         5.93 o
   6  17   8         52.83         51.00         5.50 o
   7  17   8        178.45        166.92        15.70 o
  -9  18   8         36.33         48.56         5.09 o
  -8  18   8         18.83         19.27         5.84 o
  -7  18   8        277.55        312.50        14.94 o
  -6  18   8          4.54          5.91         3.50 o
  -5  18   8          2.18          6.11         3.38 o
  -4  18   8        394.13        394.16        10.00 o
  -3  18   8        196.59        144.74         8.31 o
  -2  18   8         94.97         75.93         2.22 o
  -1  18   8        153.77        154.13         3.63 o
   0  18   8         22.37         22.92         2.12 o
   1  18   8        179.98        185.99         4.89 o
   2  18   8         65.91         65.27         3.81 o
   3  18   8        495.64        485.90        16.55 o
   4  18   8         52.46         50.95         3.99 o
   5  18   8          2.13          7.55         2.30 o
   6  18   8         78.28         94.83         5.63 o
  -9  19   8         51.25         63.42         4.78 o
  -8  19   8        237.72        271.25        19.91 o
  -7  19   8          7.94          3.40         4.52 o
  -6  19   8        160.76        156.54         8.41 o
  -5  19   8          4.44          8.74         4.79 o
  -4  19   8          6.96          5.24         1.65 o
  -3  19   8         82.65         69.15         3.19 o
  -2  19   8        164.87        143.14         4.47 o
  -1  19   8        473.70        446.16         8.04 o
   0  19   8         24.78         22.60         1.89 o
   1  19   8        165.14        181.56         5.16 o
   2  19   8         31.02         32.18         2.15 o
   3  19   8        168.21        171.78         8.57 o
   4  19   8          2.98          5.19         2.69 o
   5  19   8          0.60         -1.79         1.99 o
   6  19   8         35.10         36.17         2.83 o
  -8  20   8        449.40        529.05        23.81 o
  -7  20   8          3.29          7.83         4.08 o
  -6  20   8        279.47        273.59        21.70 o
  -5  20   8          0.98          1.58         2.86 o
  -4  20   8         99.90        100.84         4.92 o
  -3  20   8          8.83         10.19         2.43 o
  -2  20   8         98.98         80.67         2.29 o
  -1  20   8        200.18        190.30         2.99 o
   0  20   8         11.38         12.89         2.26 o
   1  20   8         21.07         16.35         3.14 o
   2  20   8        180.09        174.15         5.33 o
   3  20   8         24.39         29.32         3.63 o
   4  20   8          4.40          8.81         3.13 o
   5  20   8          0.43         -1.80         2.23 o
   6  20   8         17.12         17.12         5.92 o
  -8  21   8          7.86         11.93         3.76 o
  -7  21   8         54.71         70.43         5.87 o
  -6  21   8          0.04         -0.15         6.49 o
  -5  21   8          1.18         -1.40         1.40 o
  -4  21   8         18.05         18.02         3.66 o
  -3  21   8        115.84        106.78         3.21 o
  -2  21   8          0.79          1.93         1.17 o
  -1  21   8          2.70          3.73         1.28 o
   0  21   8         27.38         32.09         2.05 o
   1  21   8        104.11        106.36         3.02 o
   2  21   8          8.24          9.98         1.80 o
   3  21   8         98.21        103.28         3.86 o
   4  21   8         15.30         11.75         3.53 o
   5  21   8        319.09        334.97        10.19 o
  -7  22   8         15.68         13.27         4.50 o
  -6  22   8          4.51          3.44         3.74 o
  -5  22   8        199.02        199.46        12.56 o
  -4  22   8        382.60        378.52         5.80 o
  -3  22   8          1.43         -0.18         1.58 o
  -2  22   8         45.58         43.59         3.23 o
  -1  22   8         15.75         24.07         1.88 o
   0  22   8          2.94          3.60         1.49 o
   1  22   8         11.84         10.85         1.45 o
   2  22   8        520.39        558.02         9.61 o
   3  22   8        252.27        256.94         6.95 o
   4  22   8         26.65         19.18         3.46 o
  -6  23   8          0.19          4.77         3.71 o
  -5  23   8        318.54        349.69        16.69 o
  -4  23   8         65.21         79.89         4.17 o
  -3  23   8         50.90         45.29         4.07 o
  -2  23   8         15.25         13.16         2.31 o
  -1  23   8         14.40         11.06         1.19 o
   0  23   8        100.33        107.41         3.51 o
   1  23   8         99.33        105.95         2.95 o
   2  23   8         66.49         66.29         2.57 o
   3  23   8        204.64        189.85         3.86 o
   4  23   8         71.61         69.29         5.70 o
  -5  24   8         94.06         98.95        19.33 o
  -4  24   8          3.58          8.72         5.00 o
  -3  24   8          8.31          6.47         2.11 o
  -2  24   8         55.58         52.61         2.51 o
  -1  24   8          1.25          2.40         1.05 o
   0  24   8         16.75         15.20         1.64 o
   1  24   8          0.20          1.45         2.22 o
   2  24   8          0.90          1.42         1.77 o
   3  24   8        159.80        164.33         4.48 o
  -4  25   8         48.79         39.88         6.33 o
  -3  25   8         23.29         44.22         5.80 o
  -2  25   8         18.07         28.73         2.31 o
  -1  25   8         22.08         18.33         2.39 o
   0  25   8         98.23         90.52         3.11 o
   1  25   8         15.78         20.52         3.20 o
   2  25   8         61.02         82.13         8.60 o
  -3  26   8         40.56         42.74         5.37 o
  -2  26   8         17.02          9.80         4.63 o
  -1  26   8         46.08         52.09         2.86 o
   0  26   8          0.35         -1.12         1.28 o
 -11   0   9         13.79         15.22         3.31 o
  -9   0   9          2.16          3.11         1.60 o
  -7   0   9       2737.72       2389.15        90.80 o
  -5   0   9         47.39         36.18         4.65 o
  -3   0   9        502.12        470.13        25.15 o
  -1   0   9        867.06        801.46        14.72 o
   1   0   9        103.29        126.62         5.84 o
   3   0   9       2952.12       3283.71       106.11 o
   5   0   9          1.01          5.28         3.85 o
   7   0   9          0.22         -1.92         1.92 o
   9   0   9         17.02         15.33         2.98 o
 -12   1   9        136.76        130.05         4.42 o
 -11   1   9         11.01          6.00         2.49 o
 -10   1   9         97.40        126.28         2.74 o
  -9   1   9         77.52         70.97         2.13 o
  -8   1   9         44.64         42.22         1.35 o
  -7   1   9        641.90        532.00         9.86 o
  -6   1   9          6.86          4.65         1.47 o
  -5   1   9         62.12         59.10         2.38 o
  -4   1   9        203.10        179.51         9.13 o
  -3   1   9          1.80          0.58         1.84 o
  -2   1   9         41.93         39.65         2.74 o
  -1   1   9        809.82        787.65         8.58 o
   0   1   9         94.82        105.54         4.52 o
   1   1   9        133.45        132.15         4.82 o
   2   1   9         19.26         27.62         3.35 o
   3   1   9         43.45         56.90         4.56 o
   4   1   9        171.74        172.39         5.49 o
   5   1   9        279.67        275.51         6.52 o
   6   1   9         92.28         89.86         7.92 o
   7   1   9          0.11         -1.65         1.65 o
   8   1   9          6.59          2.90         1.75 o
   9   1   9         24.90         26.33         2.16 o
 -12   2   9        360.76        410.54         7.32 o
 -11   2   9          9.20          7.44         1.50 o
 -10   2   9          0.11          1.05         1.44 o
  -9   2   9         68.97         63.57         1.38 o
  -8   2   9         12.68          9.35         1.05 o
  -7   2   9        191.01        146.31         4.38 o
  -6   2   9         86.53         96.35         2.45 o
  -5   2   9        314.04        303.95         7.57 o
  -4   2   9        923.36        939.51        30.32 o
  -3   2   9        163.80        155.02         5.46 o
  -2   2   9         32.01         40.07         2.91 o
  -1   2   9        134.97        116.36         4.46 o
   0   2   9        472.38        531.27         9.71 o
   1   2   9          0.36          2.17         2.98 o
   2   2   9        279.71        308.71         6.37 o
   3   2   9          9.48          4.98         2.50 o
   4   2   9        140.00        146.14         4.53 o
   5   2   9          6.39          5.81         2.66 o
   6   2   9       1107.22       1124.91        22.70 o
   7   2   9         58.30         56.14         3.16 o
   8   2   9         62.50         60.14         3.14 o
   9   2   9         44.80         38.24         3.55 o
 -12   3   9        334.60        353.91         6.61 o
 -11   3   9          9.23          4.50         1.55 o
 -10   3   9         21.07         17.98         2.15 o
  -9   3   9         12.27         14.11         1.32 o
  -8   3   9        106.42        114.98         3.00 o
  -7   3   9        250.05        214.62         3.14 o
  -6   3   9         14.32         10.82         1.21 o
  -5   3   9       1270.53       1193.57        27.12 o
  -4   3   9         27.42         27.96         3.11 o
  -3   3   9         88.61         94.18         3.50 o
  -2   3   9        142.38        145.61         3.59 o
  -1   3   9         81.15        104.14         3.76 o
   0   3   9       1574.61       1706.78        18.83 o
   1   3   9         70.40         81.29         3.93 o
   2   3   9        158.30        166.97         4.73 o
   3   3   9        789.99        831.77        10.08 o
   4   3   9        126.41        130.28         5.11 o
   5   3   9          0.25         -0.58         2.00 o
   6   3   9         54.57         58.34         3.75 o
   7   3   9         49.76         47.61         6.11 o
   8   3   9          7.14          7.49         2.40 o
   9   3   9          9.66          7.42         1.79 o
 -12   4   9         83.16         82.71         1.99 o
 -11   4   9          2.52          5.94         1.68 o
 -10   4   9         17.96         22.71         1.61 o
  -9   4   9          1.16          0.46         1.93 o
  -8   4   9        336.93        325.37         7.23 o
  -7   4   9        228.38        199.58         4.43 o
  -6   4   9        765.14        714.19        12.26 o
  -5   4   9        951.06        919.57        21.07 o
  -4   4   9       1740.27       1726.17        57.40 o
  -3   4   9          3.04          4.29         1.71 o
  -2   4   9          9.49          6.70         1.79 o
  -1   4   9         43.05         48.34         3.52 o
   0   4   9        138.01        158.07         5.89 o
   1   4   9        115.52        141.73         5.28 o
   2   4   9        273.70        296.99         6.34 o
   3   4   9       2977.95       3332.65        52.35 o
   4   4   9        364.88        388.55         6.89 o
   5   4   9         13.88         16.04         3.03 o
   6   4   9        142.53        137.34         3.58 o
   7   4   9          0.80          1.61         1.48 o
   8   4   9         87.37         79.29         4.29 o
   9   4   9        119.00        117.75         6.57 o
 -12   5   9          0.02          1.74         2.13 o
 -11   5   9         95.98        114.07         4.42 o
 -10   5   9         18.78         23.39         3.66 o
  -9   5   9        153.94        176.84         4.49 o
  -8   5   9         15.04         13.54         0.97 o
  -7   5   9          0.02          0.41         0.74 o
  -6   5   9         37.15         37.22         3.77 o
  -5   5   9         20.62         20.26         2.07 o
  -4   5   9        156.02        144.98         6.47 o
  -3   5   9         10.16          6.85         1.83 o
  -2   5   9          6.86         13.76         2.24 o
  -1   5   9        358.72        379.23         5.37 o
   0   5   9        782.98        847.68        11.09 o
   1   5   9         37.68         66.95         4.91 o
   2   5   9        529.93        564.10         8.45 o
   3   5   9          0.66          0.05         2.42 o
   4   5   9         96.80         99.24         4.16 o
   5   5   9         47.24         53.60         6.14 o
   6   5   9         45.75         51.68         4.07 o
   7   5   9         65.59         68.07         2.84 o
   8   5   9         21.64         16.16         2.33 o
   9   5   9          3.25          0.95         1.83 o
 -11   6   9         19.97         27.54         2.79 o
 -10   6   9        420.70        480.90         5.85 o
  -9   6   9         12.86         16.35         1.50 o
  -8   6   9          4.26          6.73         3.13 o
  -7   6   9         31.85         15.58         1.30 o
  -6   6   9        351.71        355.09         6.20 o
  -5   6   9        466.84        457.10         7.19 o
  -4   6   9          0.09          0.92         1.11 o
  -3   6   9        188.93        180.32         8.40 o
  -2   6   9         32.10         27.20         4.21 o
  -1   6   9        206.41        220.15         5.23 o
   0   6   9         19.84         19.34         2.60 o
   1   6   9        621.04        652.84         8.84 o
   2   6   9        350.88        386.66        11.33 o
   3   6   9         90.07         88.11         3.62 o
   4   6   9        290.70        319.95         6.00 o
   5   6   9         62.55         62.67         3.57 o
   6   6   9          9.03         10.15         2.65 o
   7   6   9        114.29        118.18         4.30 o
   8   6   9          1.11          0.72         2.44 o
   9   6   9         41.90         47.06         3.47 o
 -11   7   9         25.43         21.82         2.17 o
 -10   7   9        320.08        380.56         6.33 o
  -9   7   9         56.58         47.99         2.07 o
  -8   7   9        270.43        270.48         7.85 o
  -7   7   9         10.42         13.19         3.01 o
  -6   7   9          2.55          3.51         1.43 o
  -5   7   9        685.43        643.85        11.29 o
  -4   7   9         32.52         27.87         2.86 o
  -3   7   9          6.23          5.59         1.95 o
  -2   7   9        145.53        140.73         4.11 o
  -1   7   9        132.37        147.29         3.43 o
   0   7   9         65.19         74.24         3.99 o
   1   7   9        111.81        142.90         6.28 o
   2   7   9       1092.72       1139.53        15.90 o
   3   7   9        164.94        168.88         5.16 o
   4   7   9        227.77        248.33         5.52 o
   5   7   9        161.05        169.18         4.14 o
   6   7   9         49.17         48.39         2.92 o
   7   7   9          1.13         -0.09         1.28 o
   8   7   9         55.28         57.29         3.48 o
 -11   8   9         36.37         46.08         2.51 o
 -10   8   9        699.37        748.81         9.24 o
  -9   8   9        203.08        224.23         5.30 o
  -8   8   9        165.24        155.75         9.58 o
  -7   8   9         27.74         28.21         3.54 o
  -6   8   9        243.85        248.81         4.95 o
  -5   8   9       5029.77       4907.29        86.18 o
  -4   8   9        153.63        141.35         3.77 o
  -3   8   9         64.82         56.70         5.90 o
  -2   8   9       1183.73       1237.60        16.21 o
  -1   8   9         11.11          8.04         2.07 o
   0   8   9         87.00        100.67         5.85 o
   1   8   9         55.33         57.99         3.27 o
   2   8   9         68.41         74.78         6.14 o
   3   8   9        655.19        690.10        26.35 o
   4   8   9         52.32         54.64         3.75 o
   5   8   9          6.20          6.46         2.35 o
   6   8   9          1.38          3.64         2.03 o
   7   8   9          2.09          2.35         0.93 o
   8   8   9          0.01          0.64         2.28 o
 -11   9   9         38.92         45.76         5.76 o
 -10   9   9         50.75         55.01         2.82 o
  -9   9   9        132.08        148.64        11.34 o
  -8   9   9          1.77          2.27         2.69 o
  -7   9   9         13.49         19.83         6.30 o
  -6   9   9         37.65         33.93         3.23 o
  -5   9   9       1598.26       1545.50        31.43 o
  -4   9   9        583.43        541.52        11.75 o
  -3   9   9        432.18        400.30        13.16 o
  -2   9   9          0.05          2.28         2.09 o
  -1   9   9         45.15         33.18         3.65 o
   0   9   9         17.89         24.94         2.65 o
   1   9   9        269.47        320.84         6.83 o
   2   9   9         47.58         45.13         3.44 o
   3   9   9        467.55        474.14         7.18 o
   4   9   9        167.31        170.29         8.89 o
   5   9   9          0.58         -0.82         2.07 o
   6   9   9         34.53         36.97         4.04 o
   7   9   9          7.82         11.51         2.90 o
   8   9   9         85.82         84.58         3.25 o
 -11  10   9         53.96         66.96         5.95 o
 -10  10   9        105.69        102.37         9.53 o
  -9  10   9        988.23       1106.55        13.61 o
  -8  10   9         17.25         13.30         4.09 o
  -7  10   9          3.11         -1.66         3.34 o
  -6  10   9         15.95         11.66         4.70 o
  -5  10   9       1485.30       1466.34        29.45 o
  -4  10   9       2265.17       2124.10        67.54 o
  -3  10   9        427.56        370.14        11.76 o
  -2  10   9        287.85        261.72         6.34 o
  -1  10   9        308.76        298.88         4.69 o
   0  10   9        104.70        109.86         4.37 o
   1  10   9        256.56        281.91         5.01 o
   2  10   9        525.49        534.28         7.76 o
   3  10   9        163.25        181.52         5.97 o
   4  10   9        102.95        110.15         4.34 o
   5  10   9        103.75        120.66         3.95 o
   6  10   9         59.81         55.46         3.14 o
   7  10   9         16.58         15.28         2.37 o
   8  10   9        111.52        103.13         5.92 o
 -11  11   9          0.02         -0.99         3.21 o
 -10  11   9          6.18          8.62         2.98 o
  -9  11   9         56.80         66.23         5.73 o
  -8  11   9        269.85        271.22         7.12 o
  -7  11   9          2.06          3.73         5.52 o
  -6  11   9        168.28        160.32         8.10 o
  -5  11   9       2281.19       2288.02        54.78 o
  -4  11   9          0.81          0.76         0.79 o
  -3  11   9        212.16        194.29         5.47 o
  -2  11   9          1.47         12.15         4.83 o
  -1  11   9         48.95         50.20         2.12 o
   0  11   9        487.57        505.29         6.93 o
   1  11   9        276.03        290.59         4.61 o
   2  11   9          3.64          4.71         3.07 o
   3  11   9         76.25         70.01         3.73 o
   4  11   9        853.13        862.61        16.61 o
   5  11   9        442.52        462.51         6.30 o
   6  11   9          0.11         -1.00         1.99 o
   7  11   9          5.94          4.23         2.64 o
   8  11   9        242.44        232.81         8.18 o
 -10  12   9        347.48        352.50        16.63 o
  -9  12   9        149.80        157.60         6.26 o
  -8  12   9         19.47         18.76         4.72 o
  -7  12   9         75.51         60.93         5.59 o
  -6  12   9        443.20        459.73         7.32 o
  -5  12   9       1195.18       1213.29        40.63 o
  -4  12   9         20.29         16.39         2.83 o
  -3  12   9         21.28         25.20         1.59 o
  -2  12   9        208.81        247.01         3.08 o
  -1  12   9          7.28         22.06         2.19 o
   0  12   9          3.10          8.16         1.76 o
   1  12   9         80.03         84.83         2.85 o
   2  12   9        208.72        215.67         5.24 o
   3  12   9        251.38        256.60         4.80 o
   4  12   9       1070.02       1105.36        13.22 o
   5  12   9          3.09          1.83         1.89 o
   6  12   9          7.09          7.40         2.40 o
   7  12   9         14.49         13.67         2.50 o
   8  12   9          3.69          0.74         2.26 o
 -10  13   9          9.29         12.68         3.84 o
  -9  13   9          0.01         -2.43         2.43 o
  -8  13   9        164.35        180.22        10.83 o
  -7  13   9        185.62        190.24        11.28 o
  -6  13   9        124.60        122.89        10.83 o
  -5  13   9        125.21        135.06         6.65 o
  -4  13   9         20.47         15.43         3.89 o
  -3  13   9        432.95        375.72        11.63 o
  -2  13   9        207.62        172.51         2.76 o
  -1  13   9          8.55          9.40         1.34 o
   0  13   9        123.62        126.42         2.90 o
   1  13   9         19.84         15.99         2.81 o
   2  13   9          8.00          9.44         3.23 o
   3  13   9        255.45        261.25         5.08 o
   4  13   9         11.57         13.94         2.23 o
   5  13   9         39.50         41.31         3.20 o
   6  13   9          0.59         -1.05         1.73 o
   7  13   9          1.50          5.36         2.13 o
 -10  14   9          1.24          1.29         2.81 o
  -9  14   9        320.25        333.99        22.55 o
  -8  14   9          0.00          2.36         4.16 o
  -7  14   9         37.96         36.23         7.91 o
  -6  14   9         12.93         12.54         3.68 o
  -5  14   9          8.16          5.44         2.94 o
  -4  14   9        509.09        466.32        13.38 o
  -3  14   9          6.26          4.17         1.55 o
  -2  14   9        884.25        779.10         8.72 o
  -1  14   9        215.94        222.13         3.86 o
   0  14   9          3.92          3.71         1.41 o
   1  14   9        297.77        303.03         4.79 o
   2  14   9          2.37          1.74         1.30 o
   3  14   9         32.15         31.02         2.93 o
   4  14   9        217.93        237.69         4.57 o
   5  14   9          5.37          4.98         2.66 o
   6  14   9          2.18          5.12         2.68 o
   7  14   9          0.44         -1.12         1.77 o
 -10  15   9          5.00          5.79         3.85 o
  -9  15   9         54.43         56.45         6.35 o
  -8  15   9        109.27        111.55         6.24 o
  -7  15   9         88.05         86.96         6.47 o
  -6  15   9        228.87        207.64        11.64 o
  -5  15   9       1836.49       1876.19        63.05 o
  -4  15   9         26.86         14.82         2.76 o
  -3  15   9          0.09          0.88         2.47 o
  -2  15   9         57.00         52.04         2.18 o
  -1  15   9         65.38         56.06         2.23 o
   0  15   9          6.15          4.00         1.65 o
   1  15   9         75.86         69.69         2.47 o
   2  15   9         11.04         11.22         1.84 o
   3  15   9        497.98        484.85         6.54 o
   4  15   9          0.01         -0.83         1.35 o
   5  15   9         75.51         89.66         4.05 o
   6  15   9         22.08         24.57         3.23 o
   7  15   9          8.39          6.96         3.37 o
  -9  16   9         48.67         54.43         4.41 o
  -8  16   9        167.80        181.05        28.55 o
  -7  16   9         51.10         46.49         8.92 o
  -6  16   9          5.09          8.14         6.85 o
  -5  16   9        329.01        337.34        14.14 o
  -4  16   9         10.64          5.30         2.88 o
  -3  16   9         64.19         53.59         5.22 o
  -2  16   9         22.15         25.08         3.70 o
  -1  16   9        105.11         82.42         2.96 o
   0  16   9        120.87        129.44         3.39 o
   1  16   9        263.15        285.81         4.28 o
   2  16   9          7.09         10.63         1.41 o
   3  16   9       1012.96       1020.65        13.10 o
   4  16   9        236.69        247.61         7.88 o
   5  16   9         94.51        101.53         4.08 o
   6  16   9          1.48          0.79         1.85 o
   7  16   9         32.95         22.91        10.02 o
  -9  17   9          0.21          3.64         3.11 o
  -8  17   9        438.80        489.37        23.90 o
  -7  17   9        336.63        375.24        16.69 o
  -6  17   9          8.66         12.16         4.47 o
  -5  17   9         11.62         10.27         2.91 o
  -4  17   9         44.27         44.08         4.88 o
  -3  17   9        342.17        255.89        13.89 o
  -2  17   9        265.59        224.76         4.20 o
  -1  17   9        260.63        252.85         3.87 o
   0  17   9         31.30         37.73         2.42 o
   1  17   9         11.33         11.63         1.98 o
   2  17   9         34.38         33.32         2.70 o
   3  17   9        204.59        183.04         3.81 o
   4  17   9          0.10         -2.73         2.73 o
   5  17   9        385.30        419.18        13.08 o
   6  17   9         77.41         92.98         6.75 o
  -9  18   9         40.40         46.69         4.55 o
  -8  18   9        101.08        118.74         8.71 o
  -7  18   9         29.61         30.70         4.86 o
  -6  18   9         26.38         24.13         5.21 o
  -5  18   9          7.13          5.57         3.08 o
  -4  18   9          8.43         10.13         3.43 o
  -3  18   9         63.25         52.21         4.41 o
  -2  18   9          0.62         -0.14         0.95 o
  -1  18   9         88.00         95.02         3.60 o
   0  18   9         19.92         16.88         2.03 o
   1  18   9        994.43       1015.55        14.65 o
   2  18   9         29.45         39.38         2.68 o
   3  18   9          9.21         10.15         1.82 o
   4  18   9          4.10          5.12         2.56 o
   5  18   9         24.56         30.90         5.07 o
   6  18   9         44.18         43.44         6.45 o
  -8  19   9        172.08        203.87        17.10 o
  -7  19   9          2.13          0.45         3.26 o
  -6  19   9        242.20        262.08        14.43 o
  -5  19   9         13.25         15.39         7.26 o
  -4  19   9          0.00          1.77         2.52 o
  -3  19   9        108.76        118.60         6.77 o
  -2  19   9         60.22         56.39         2.06 o
  -1  19   9        106.08         99.54         3.06 o
   0  19   9         61.71         54.02         2.10 o
   1  19   9        291.66        280.70         4.34 o
   2  19   9        244.51        249.87         9.53 o
   3  19   9         33.50         44.69         8.24 o
   4  19   9        200.02        195.20         5.49 o
   5  19   9         27.07         29.01         3.49 o
  -8  20   9          0.03          1.29         4.45 o
  -7  20   9         18.65         21.89         4.83 o
  -6  20   9         21.56         33.74         4.85 o
  -5  20   9         88.65         82.25         9.81 o
  -4  20   9         22.04         24.10         4.05 o
  -3  20   9          1.17          1.81         1.72 o
  -2  20   9         30.36         32.19         1.49 o
  -1  20   9         64.73         64.18         2.01 o
   0  20   9        246.63        242.02         3.62 o
   1  20   9         27.98         27.33         2.58 o
   2  20   9        808.27        807.92        18.28 o
   3  20   9        180.95        190.43         4.88 o
   4  20   9         30.42         25.63         3.02 o
   5  20   9         53.68         61.56         4.71 o
  -7  21   9         37.27         41.52         7.48 o
  -6  21   9         16.96         22.58         4.68 o
  -5  21   9         94.46        105.45         5.17 o
  -4  21   9         79.42         80.68         5.96 o
  -3  21   9         70.60         55.45         2.71 o
  -2  21   9        193.94        174.03         6.21 o
  -1  21   9          0.16          1.60         1.14 o
   0  21   9         13.65         15.34         1.56 o
   1  21   9          3.30          2.85         1.55 o
   2  21   9          5.14         10.50         2.38 o
   3  21   9         61.10         62.86         3.40 o
   4  21   9         16.98         15.11         3.02 o
  -6  22   9        182.45        223.63        27.70 o
  -5  22   9         29.07         45.72         4.82 o
  -4  22   9        151.92        153.20        10.75 o
  -3  22   9          8.66          7.46         1.91 o
  -2  22   9         90.43         84.13         4.51 o
  -1  22   9         45.13         45.80         2.73 o
   0  22   9         24.28         30.87         2.79 o
   1  22   9        171.36        156.58         5.51 o
   2  22   9          7.08          4.05         4.48 o
   3  22   9         75.68         75.42         6.68 o
   4  22   9          3.36          1.35         2.79 o
  -6  23   9          2.52         -1.46         3.55 o
  -5  23   9         12.61         10.24         5.56 o
  -4  23   9         96.52        101.75         6.39 o
  -3  23   9         14.23         16.97         2.83 o
  -2  23   9          3.94          4.10         2.48 o
  -1  23   9          0.53          2.55         1.36 o
   0  23   9        322.81        317.73         5.87 o
   1  23   9        244.44        249.14         6.08 o
   2  23   9         32.63         30.39         2.85 o
   3  23   9        119.13        121.05         4.70 o
  -5  24   9        519.84        614.67        33.03 o
  -4  24   9         16.03         17.21         2.13 o
  -3  24   9         89.60         99.91         6.59 o
  -2  24   9          3.12         10.09         2.44 o
  -1  24   9          3.76          7.12         2.68 o
   0  24   9          2.25          6.47         1.35 o
   1  24   9        115.25        127.32         3.31 o
   2  24   9        312.16        300.70         5.38 o
  -3  25   9        114.27        113.46         3.91 o
  -2  25   9         78.23         86.95         3.13 o
  -1  25   9        150.12        162.35         6.54 o
   0  25   9          3.49         -1.67         1.85 o
 -10   0  10          3.72          4.01         1.33 o
  -8   0  10        553.36        497.49         8.16 o
  -6   0  10        182.18        166.11         9.67 o
  -4   0  10         76.01         66.12         5.55 o
  -2   0  10        644.81        611.87        23.36 o
   0   0  10          3.29         12.25         4.88 o
   2   0  10        104.45        112.86         5.87 o
   4   0  10        455.77        451.83        11.99 o
   6   0  10        294.01        330.24        16.74 o
   8   0  10          8.13          3.93         2.09 o
 -11   1  10         52.11         56.82         9.62 o
 -10   1  10          2.01          2.82         1.24 o
  -9   1  10          0.96          1.96         0.78 o
  -8   1  10         21.56         21.68         2.38 o
  -7   1  10        550.02        409.88         7.73 o
  -6   1  10        516.24        463.91        17.29 o
  -5   1  10          2.76          5.12         1.96 o
  -4   1  10        519.41        472.32        14.70 o
  -3   1  10        493.25        462.35        11.05 o
  -2   1  10          7.83         12.89         2.42 o
  -1   1  10        153.64        175.78         4.20 o
   0   1  10         41.04         46.02         3.64 o
   1   1  10         60.44         70.09         5.54 o
   2   1  10        815.20        876.80        10.98 o
   3   1  10       1246.26       1339.59        16.26 o
   4   1  10          9.32          4.79         2.92 o
   5   1  10         28.53         34.73         3.84 o
   6   1  10          0.50          0.78         1.89 o
   7   1  10         43.11         47.07         3.76 o
   8   1  10          3.86          3.06         2.00 o
 -11   2  10         37.84         37.91        13.87 o
 -10   2  10         57.69         57.83         2.19 o
  -9   2  10        247.90        223.35         2.83 o
  -8   2  10          5.62          5.78         1.47 o
  -7   2  10        643.94        482.09        15.06 o
  -6   2  10          9.11          8.59         1.07 o
  -5   2  10         36.01         32.09         2.87 o
  -4   2  10         81.49         80.93         2.38 o
  -3   2  10         78.89         74.95         3.47 o
  -2   2  10        471.02        483.39         6.71 o
  -1   2  10         92.96        116.68         4.06 o
   0   2  10         86.31         92.31         4.08 o
   1   2  10        149.34        174.24         6.04 o
   2   2  10          0.05          3.92         4.78 o
   3   2  10        149.72        149.56         4.40 o
   4   2  10        284.15        288.86         6.11 o
   5   2  10        398.44        424.76        15.45 o
   6   2  10        200.05        197.15        10.21 o
   7   2  10         57.10         50.99         4.23 o
   8   2  10         32.36         30.73         2.40 o
 -11   3  10          1.44          1.01         1.82 o
 -10   3  10        102.89        128.35         2.79 o
  -9   3  10          0.69          0.37         1.02 o
  -8   3  10        166.15        159.64         4.34 o
  -7   3  10          0.45         -0.87         1.77 o
  -6   3  10          0.54          2.93         1.30 o
  -5   3  10          0.13          0.98         1.27 o
  -4   3  10        156.68        156.60         4.47 o
  -3   3  10         18.84         19.44         2.70 o
  -2   3  10         69.18         68.60         3.18 o
  -1   3  10        223.81        253.26         6.88 o
   0   3  10        211.56        228.87         5.89 o
   1   3  10        217.44        250.39         5.97 o
   2   3  10          2.22          2.04         2.39 o
   3   3  10         18.54         18.34         3.05 o
   4   3  10          2.98          6.96         3.18 o
   5   3  10        180.20        187.09         6.94 o
   6   3  10          0.04          1.52         1.96 o
   7   3  10         14.19         15.18         2.46 o
   8   3  10          1.00          1.19         1.99 o
 -11   4  10         55.29         63.67         3.12 o
 -10   4  10         47.49         56.71         1.86 o
  -9   4  10        366.17        387.33        15.03 o
  -8   4  10          0.51         -0.91         0.91 o
  -7   4  10         23.84         27.30         2.37 o
  -6   4  10          1.22          0.01         1.28 o
  -5   4  10        389.58        381.71        11.94 o
  -4   4  10       1600.01       1515.35        57.14 o
  -3   4  10        239.22        229.12         9.06 o
  -2   4  10          0.49          2.22         2.41 o
  -1   4  10        441.92        423.97         6.36 o
   0   4  10         33.87         37.91         3.21 o
   1   4  10         28.52         27.35         3.39 o
   2   4  10         20.50         16.67         2.84 o
   3   4  10        189.92        203.62         5.55 o
   4   4  10          0.05          3.09         2.52 o
   5   4  10         91.01         89.82         4.70 o
   6   4  10        159.67        166.23         4.27 o
   7   4  10          6.34         10.75         2.82 o
   8   4  10         24.51         19.81         2.01 o
 -11   5  10         59.04         63.69         3.71 o
 -10   5  10         32.96         32.00         2.07 o
  -9   5  10        121.80        153.89         4.80 o
  -8   5  10          3.91          3.54         0.75 o
  -7   5  10        116.20         83.99         3.66 o
  -6   5  10          0.05          2.16         1.45 o
  -5   5  10         45.75         45.32         1.64 o
  -4   5  10       3248.60       3126.34       112.74 o
  -3   5  10        518.05        489.85        15.98 o
  -2   5  10        203.92        221.97         7.07 o
  -1   5  10        527.06        537.37        10.57 o
   0   5  10        100.99        112.15         4.80 o
   1   5  10        118.44        124.82         8.58 o
   2   5  10         43.67         51.61         3.75 o
   3   5  10        279.51        286.21         7.53 o
   4   5  10        456.03        486.97         8.30 o
   5   5  10         33.17         30.91         2.99 o
   6   5  10        194.53        203.15         4.94 o
   7   5  10         17.63         21.69         3.32 o
   8   5  10         50.33         50.13         8.94 o
 -11   6  10         33.17         37.16         2.23 o
 -10   6  10         12.02         11.92         2.37 o
  -9   6  10        151.92        184.21         6.39 o
  -8   6  10         93.59         87.19        10.34 o
  -7   6  10        250.74        214.29         3.86 o
  -6   6  10         33.34         34.55         1.43 o
  -5   6  10         14.11         11.08         1.63 o
  -4   6  10         11.90          8.66         1.59 o
  -3   6  10         46.38         49.18         5.66 o
  -2   6  10       1385.01       1414.98        21.41 o
  -1   6  10        386.52        374.73         6.17 o
   0   6  10        540.36        533.57         7.82 o
   1   6  10        273.07        291.88         6.07 o
   2   6  10         56.71         63.36         3.53 o
   3   6  10        856.79        899.03        11.24 o
   4   6  10        432.84        449.02         8.18 o
   5   6  10          2.02         -0.03         2.08 o
   6   6  10         16.62         15.79         2.53 o
   7   6  10         20.15         13.78         3.30 o
   8   6  10         95.70         99.83         5.89 o
 -11   7  10         12.74         17.82         2.16 o
 -10   7  10        195.55        237.10         8.85 o
  -9   7  10         10.54         18.75         4.11 o
  -8   7  10         90.65         99.29         7.03 o
  -7   7  10        111.84        106.99         5.70 o
  -6   7  10        224.95        216.65         6.05 o
  -5   7  10        456.27        421.87        11.94 o
  -4   7  10         16.23         15.65         1.40 o
  -3   7  10         80.03         79.19         3.39 o
  -2   7  10         52.00         52.33         2.31 o
  -1   7  10          0.19         -1.94         1.94 o
   0   7  10        687.35        687.79         8.65 o
   1   7  10         23.83         19.98         2.63 o
   2   7  10        271.71        278.17         5.11 o
   3   7  10       1688.19       1805.79        26.08 o
   4   7  10        354.89        377.26        10.86 o
   5   7  10         28.92         29.95         2.67 o
   6   7  10          1.80          0.95         2.20 o
   7   7  10          4.83          3.27         1.48 o
   8   7  10         63.20         64.86         3.12 o
 -11   8  10          1.50          6.83         2.90 o
 -10   8  10         11.68         18.97         2.32 o
  -9   8  10        806.42        938.08        48.91 o
  -8   8  10        134.74        156.95         6.50 o
  -7   8  10        151.65        138.86         6.44 o
  -6   8  10        113.46        112.10         4.46 o
  -5   8  10       3584.19       3533.54        71.43 o
  -4   8  10        708.49        647.93        28.26 o
  -3   8  10        416.10        382.13        15.10 o
  -2   8  10        306.81        300.18         4.84 o
  -1   8  10         97.26         83.28         5.01 o
   0   8  10         75.43         65.85         3.07 o
   1   8  10         39.20         49.63         3.36 o
   2   8  10         13.55         14.37         2.93 o
   3   8  10         59.65         60.64         5.97 o
   4   8  10       1597.24       1674.79        25.98 o
   5   8  10         27.24         31.40         3.29 o
   6   8  10         73.84         79.00         3.46 o
   7   8  10         31.10         29.08         3.15 o
   8   8  10        100.17        106.19         7.99 o
 -11   9  10          0.28         -5.54         5.54 o
 -10   9  10        334.23        384.13         7.01 o
  -9   9  10         80.04         95.27         6.07 o
  -8   9  10         30.62         31.20         4.68 o
  -7   9  10          9.11         11.63         6.04 o
  -6   9  10          0.26          0.72         3.06 o
  -5   9  10         14.73         12.61         1.31 o
  -4   9  10         49.29         42.08         1.87 o
  -3   9  10        454.23        434.21        19.08 o
  -2   9  10        241.22        224.41         4.65 o
  -1   9  10        107.91        121.13         5.59 o
   0   9  10          0.00         -0.05         2.17 o
   1   9  10         37.84         32.95         2.73 o
   2   9  10         23.67         21.76         2.55 o
   3   9  10        128.75        153.96         5.42 o
   4   9  10        695.17        733.62        22.63 o
   5   9  10         90.86         94.21         3.77 o
   6   9  10        118.20        118.76         5.83 o
   7   9  10         14.63         10.30         2.91 o
   8   9  10          3.28          5.23         2.88 o
 -11  10  10          3.07         10.84         4.24 o
 -10  10  10          0.01          1.80         3.48 o
  -9  10  10         59.00         83.96         5.06 o
  -8  10  10         25.07         19.29         6.52 o
  -7  10  10         98.01        100.46        11.81 o
  -6  10  10         37.29         48.80         4.12 o
  -5  10  10        908.54        870.83        20.24 o
  -4  10  10         54.51         47.89         2.80 o
  -3  10  10        134.51        133.30         5.17 o
  -2  10  10        145.15        140.93         4.62 o
  -1  10  10         17.37         15.58         2.85 o
   0  10  10        576.59        596.57         8.47 o
   1  10  10          6.95          8.72         2.43 o
   2  10  10        131.17        142.99         5.02 o
   3  10  10        749.53        778.98        12.02 o
   4  10  10        130.26        134.52         5.14 o
   5  10  10          0.10         -1.26         1.96 o
   6  10  10          6.31          9.55         2.45 o
   7  10  10         11.24         14.36         2.43 o
 -10  11  10         64.30         69.42         5.01 o
  -9  11  10        358.63        452.37        25.87 o
  -8  11  10         12.32         17.15         4.52 o
  -7  11  10         69.45         79.78         4.89 o
  -6  11  10         72.51         73.67         5.02 o
  -5  11  10        817.50        749.56        37.99 o
  -4  11  10          7.57          7.67         1.31 o
  -3  11  10        360.73        329.19        10.36 o
  -2  11  10          7.65          8.78         1.79 o
  -1  11  10          6.61          7.38         1.72 o
   0  11  10        341.79        332.75         6.41 o
   1  11  10         47.84         50.44         3.16 o
   2  11  10         72.54         73.65         3.37 o
   3  11  10        182.30        197.39         6.60 o
   4  11  10         11.70         14.60         3.11 o
   5  11  10         29.01         29.87         3.01 o
   6  11  10         25.93         24.68         3.21 o
   7  11  10         36.12         27.17         2.98 o
 -10  12  10         43.56         40.10         5.70 o
  -9  12  10         14.07          9.08         3.73 o
  -8  12  10         38.42         46.86         4.52 o
  -7  12  10         32.83         37.51         5.54 o
  -6  12  10         77.58         73.10         3.82 o
  -5  12  10       1610.43       1598.89        43.99 o
  -4  12  10        158.66        137.33        11.24 o
  -3  12  10        168.56        177.37         3.69 o
  -2  12  10        741.06        683.50         6.16 o
  -1  12  10         18.64         13.78         2.52 o
   0  12  10          2.80          6.58         2.57 o
   1  12  10          7.93         13.18         3.26 o
   2  12  10          0.47          0.38         2.28 o
   3  12  10        277.55        290.56         6.57 o
   4  12  10        856.25        889.25        16.36 o
   5  12  10        134.55        145.19         4.67 o
   6  12  10         40.20         42.50         3.38 o
   7  12  10          6.34          6.52         2.54 o
 -10  13  10        245.04        248.95         7.65 o
  -9  13  10          7.99         10.04         4.96 o
  -8  13  10         35.23         33.42         4.51 o
  -7  13  10          0.12          1.81         3.11 o
  -6  13  10         47.59         51.20         5.02 o
  -5  13  10         28.44         31.46         4.80 o
  -4  13  10        217.78        157.71        27.54 o
  -3  13  10         40.90         34.79         2.01 o
  -2  13  10        473.72        414.16         5.68 o
  -1  13  10        223.93        205.46         4.16 o
   0  13  10        112.16        113.78         3.66 o
   1  13  10         34.30         36.34         2.66 o
   2  13  10          4.39          1.98         1.84 o
   3  13  10         37.85         42.45         2.92 o
   4  13  10         49.26         40.43         2.94 o
   5  13  10          0.05          0.31         1.81 o
   6  13  10         32.13         32.76         2.90 o
   7  13  10         20.30         20.84         2.62 o
 -10  14  10          0.28          1.75         3.35 o
  -9  14  10         79.34         92.44         5.98 o
  -8  14  10          6.16          2.60         4.88 o
  -7  14  10        100.40         97.38         8.91 o
  -6  14  10        227.18        244.08         6.55 o
  -5  14  10        410.84        400.44         7.13 o
  -4  14  10        398.82        327.87        34.23 o
  -3  14  10         47.69         45.86         4.02 o
  -2  14  10        200.09        170.26         3.33 o
  -1  14  10        121.85        120.56         2.71 o
   0  14  10        364.52        377.12         5.71 o
   1  14  10         35.02         29.11         1.90 o
   2  14  10          2.08          5.03         2.43 o
   3  14  10          0.26          1.13         1.99 o
   4  14  10         24.41         17.04         3.20 o
   5  14  10         25.65         32.98         4.82 o
   6  14  10         75.57         87.64         4.68 o
  -9  15  10         54.54         46.84         6.73 o
  -8  15  10        134.09        144.79         6.89 o
  -7  15  10        157.55        187.01        17.68 o
  -6  15  10         58.94         59.12         4.28 o
  -5  15  10         35.24         31.45         4.50 o
  -4  15  10          6.17          4.45         1.37 o
  -3  15  10         10.68         14.23         3.55 o
  -2  15  10        158.02        130.62         4.57 o
  -1  15  10        163.44        142.93         3.06 o
   0  15  10       1487.57       1488.62        15.64 o
   1  15  10         19.33         17.85         1.59 o
   2  15  10          7.37          6.45         1.71 o
   3  15  10        267.16        269.52         3.82 o
   4  15  10         27.10         23.73         2.00 o
   5  15  10         58.75         63.34         3.26 o
   6  15  10          0.03          0.38         2.02 o
  -9  16  10         82.92         78.35         5.94 o
  -8  16  10         11.44         16.54         4.49 o
  -7  16  10          3.47          6.41         3.89 o
  -6  16  10          7.88          9.37         4.30 o
  -5  16  10        113.68        122.16         7.28 o
  -4  16  10        603.67        587.87        14.54 o
  -3  16  10         22.13         15.31         1.92 o
  -2  16  10        278.14        249.31         7.98 o
  -1  16  10          3.72         -0.60         1.57 o
   0  16  10         47.29         51.90         3.11 o
   1  16  10        169.71        165.12         4.29 o
   2  16  10         36.23         34.91         1.85 o
   3  16  10        142.91        153.76         2.72 o
   4  16  10         82.93         92.82         3.80 o
   5  16  10          1.04         -2.14         2.14 o
   6  16  10          0.32         -2.43         2.55 o
  -9  17  10         18.00         25.25         6.40 o
  -8  17  10        279.02        327.25        22.78 o
  -7  17  10          0.36          4.61         5.20 o
  -6  17  10         14.63         15.98         5.49 o
  -5  17  10         11.38         13.10         4.21 o
  -4  17  10        838.34        845.80        14.88 o
  -3  17  10        106.02         83.92         4.70 o
  -2  17  10         72.43         62.88         4.68 o
  -1  17  10          0.03          0.77         2.51 o
   0  17  10          0.68          0.45         1.60 o
   1  17  10         47.07         53.33         3.31 o
   2  17  10         26.05         22.39         2.36 o
   3  17  10         24.66         19.40         2.12 o
   4  17  10          1.22          4.26         2.36 o
   5  17  10          5.49          7.39         2.59 o
  -8  18  10         11.54          4.98         6.53 o
  -7  18  10          1.81          2.79         3.85 o
  -6  18  10          2.65          5.11         3.80 o
  -5  18  10          7.24         10.52         3.88 o
  -4  18  10         74.40         75.85         5.19 o
  -3  18  10        117.59        120.18         6.47 o
  -2  18  10         52.01         33.53         2.45 o
  -1  18  10          0.01          0.11         2.06 o
   0  18  10          0.04         -1.05         1.30 o
   1  18  10         15.43         21.45         2.32 o
   2  18  10         14.83         17.83         1.88 o
   3  18  10         29.96         31.83         3.85 o
   4  18  10          0.29          0.39         3.04 o
   5  18  10          3.24          7.69         2.79 o
  -8  19  10          3.00          3.15         7.26 o
  -7  19  10        301.39        390.45        41.71 o
  -6  19  10         63.23         71.96        14.14 o
  -5  19  10         16.65         15.17         3.34 o
  -4  19  10         56.73         69.56         6.86 o
  -3  19  10         35.93         37.39         4.27 o
  -2  19  10        177.29        163.58         5.66 o
  -1  19  10         90.68         82.61         6.08 o
   0  19  10         55.56         52.09         2.69 o
   1  19  10         99.71        104.38         3.01 o
   2  19  10          0.48         -1.20         1.80 o
   3  19  10         65.19         65.37         4.53 o
   4  19  10          3.67          2.35         2.70 o
   5  19  10         26.96         24.08         5.73 o
  -7  20  10        146.67        162.48         7.58 o
  -6  20  10          7.42          1.34         5.55 o
  -5  20  10         91.03         98.98         8.04 o
  -4  20  10          0.43         -0.40         2.64 o
  -3  20  10         63.69         68.08         8.12 o
  -2  20  10         39.17         36.79         1.82 o
  -1  20  10          2.52          1.38         1.56 o
   0  20  10         59.23         57.11         2.84 o
   1  20  10          0.28          1.29         1.67 o
   2  20  10         38.21         45.33         7.89 o
   3  20  10         17.73         12.80         3.21 o
   4  20  10        142.71        144.45         8.55 o
  -6  21  10         36.02         30.19         4.80 o
  -5  21  10          0.70          1.68         1.87 o
  -4  21  10         33.81         25.86         2.53 o
  -3  21  10         84.13         81.11         3.17 o
  -2  21  10        331.31        337.06        10.03 o
  -1  21  10        180.77        178.87         4.21 o
   0  21  10         25.54         25.68         2.75 o
   1  21  10         29.33         31.89         2.47 o
   2  21  10          0.02         -0.52         3.00 o
   3  21  10        103.25        101.06         3.77 o
  -6  22  10          0.87         -1.33         4.93 o
  -5  22  10        238.64        256.10         8.34 o
  -4  22  10        161.86        176.80         4.42 o
  -3  22  10         32.33         33.02         2.68 o
  -2  22  10         12.85          8.08         2.60 o
  -1  22  10          6.85          7.28         1.46 o
   0  22  10         83.41         84.91         3.36 o
   1  22  10         37.84         44.12         4.13 o
   2  22  10         73.61         79.98         6.51 o
   3  22  10        103.00        114.40         6.94 o
  -5  23  10         88.33        110.49         6.12 o
  -4  23  10        244.41        302.78         5.26 o
  -3  23  10          0.03         -0.73         1.76 o
  -2  23  10         22.45         23.82         3.66 o
  -1  23  10         51.79         46.63         3.11 o
   0  23  10          9.53         11.46         2.19 o
   1  23  10          0.95          2.57         2.10 o
   2  23  10        195.40        207.73         8.60 o
  -3  24  10        385.15        424.70        10.33 o
  -2  24  10         10.07         15.12         3.81 o
  -1  24  10          0.31         -1.75         4.18 o
   0  24  10         11.04          5.49         1.65 o
 -11   0  11       1148.51       1311.50        24.26 o
  -9   0  11         23.17         34.61         1.48 o
  -7   0  11         38.45         18.48         7.34 o
  -5   0  11         85.02         91.76         3.36 o
  -3   0  11        603.34        595.65        23.00 o
  -1   0  11        490.96        551.45        17.68 o
   1   0  11        877.58        961.78        14.99 o
   3   0  11        194.64        183.77         6.65 o
   5   0  11          9.37          5.82         3.49 o
   7   0  11         57.20         60.42        10.67 o
 -11   1  11        465.49        514.71         9.65 o
 -10   1  11        193.73        169.91         5.58 o
  -9   1  11         61.02         47.17         1.62 o
  -8   1  11          5.08          5.02         1.60 o
  -7   1  11         44.02         35.18         1.94 o
  -6   1  11         25.82         29.08         3.17 o
  -5   1  11         56.39         46.17         3.41 o
  -4   1  11        153.86        146.41         4.12 o
  -3   1  11         12.80         15.24         2.37 o
  -2   1  11        216.32        236.73         5.65 o
  -1   1  11        167.33        169.51         4.64 o
   0   1  11        394.70        385.71         7.22 o
   1   1  11        438.27        463.63         7.25 o
   2   1  11        583.26        642.16         9.03 o
   3   1  11         34.91         35.23         4.67 o
   4   1  11         36.47         36.11         3.16 o
   5   1  11         16.22         15.53         3.49 o
   6   1  11         70.24         78.16         4.65 o
   7   1  11         17.46         21.31         3.02 o
   8   1  11          0.96          2.44         2.83 o
 -11   2  11          3.94          5.80         2.77 o
 -10   2  11         50.68         49.95         2.78 o
  -9   2  11         76.12         76.09         3.16 o
  -8   2  11         11.65         12.12         1.92 o
  -7   2  11         24.26         22.99         1.43 o
  -6   2  11         42.13         33.52         2.00 o
  -5   2  11        150.30        145.76         2.73 o
  -4   2  11        569.35        527.03        25.44 o
  -3   2  11        105.73        113.68         3.79 o
  -2   2  11       2489.19       2621.65        39.38 o
  -1   2  11         98.68         91.53         3.40 o
   0   2  11         63.04         70.71         3.65 o
   1   2  11        136.05        146.45         4.73 o
   2   2  11         24.75         25.69         3.43 o
   3   2  11          3.93          4.74         3.60 o
   4   2  11         47.40         58.23         5.23 o
   5   2  11          8.99          8.65         3.25 o
   6   2  11        362.92        377.83         8.63 o
   7   2  11         43.37         34.11         3.20 o
   8   2  11         17.87         16.94         2.20 o
 -11   3  11         11.21          4.90         3.03 o
 -10   3  11         14.69         15.52         2.27 o
  -9   3  11        444.31        500.72         9.42 o
  -8   3  11         62.59         51.89         2.82 o
  -7   3  11        122.98        100.19         2.35 o
  -6   3  11          6.50          3.90         1.16 o
  -5   3  11        132.42        125.90         4.12 o
  -4   3  11       1008.36        966.71        35.10 o
  -3   3  11        170.58        166.84         4.46 o
  -2   3  11        242.50        250.79         4.93 o
  -1   3  11        473.37        512.32        10.72 o
   0   3  11         31.22         32.00         3.24 o
   1   3  11          3.96         10.77         3.67 o
   2   3  11        199.87        218.28         5.52 o
   3   3  11          1.01          1.57         2.31 o
   4   3  11        620.70        665.92        12.05 o
   5   3  11        213.99        216.46         5.57 o
   6   3  11         71.50         84.85         4.23 o
   7   3  11         21.60         20.12         2.71 o
   8   3  11         16.67         13.59         2.41 o
 -11   4  11        436.30        512.68         6.89 o
 -10   4  11        113.64        139.76         7.06 o
  -9   4  11        118.14        145.47         7.55 o
  -8   4  11         22.84         22.66         3.06 o
  -7   4  11        214.87        200.27         3.75 o
  -6   4  11        339.12        274.67         8.15 o
  -5   4  11        260.45        238.06         5.67 o
  -4   4  11       2841.66       2752.44        96.72 o
  -3   4  11        122.25        115.50         6.78 o
  -2   4  11        120.01        111.07         3.57 o
  -1   4  11          0.15          2.26         2.17 o
   0   4  11        262.57        244.02         6.92 o
   1   4  11        535.93        556.89         8.03 o
   2   4  11        369.80        389.27         6.77 o
   3   4  11        168.46        158.18         4.84 o
   4   4  11        693.93        721.05        10.96 o
   5   4  11         12.08          9.91         3.55 o
   6   4  11        200.72        192.25         4.46 o
   7   4  11         16.18         19.10         2.52 o
   8   4  11          9.83          8.03         6.94 o
 -11   5  11         10.50          6.43         4.72 o
 -10   5  11        294.20        282.80         9.29 o
  -9   5  11         29.48         37.54         7.74 o
  -8   5  11         28.78         19.60         3.58 o
  -7   5  11          2.79          1.75         1.56 o
  -6   5  11        479.23        439.09        13.30 o
  -5   5  11          0.00         -0.53         0.86 o
  -4   5  11       3220.42       3084.79       122.74 o
  -3   5  11        251.77        258.72         7.16 o
  -2   5  11        207.58        223.75         6.11 o
  -1   5  11          0.23          0.32         2.20 o
   0   5  11        619.52        590.56         8.73 o
   1   5  11          8.33          8.91         3.11 o
   2   5  11        309.68        342.29         6.23 o
   3   5  11         92.13        101.51         4.32 o
   4   5  11         24.01         23.44         3.24 o
   5   5  11          2.65          4.16         2.97 o
   6   5  11         68.43         66.94         5.11 o
   7   5  11         84.15         88.40         4.52 o
 -11   6  11         68.37         86.58         2.79 o
 -10   6  11         64.78         76.35         3.38 o
  -9   6  11         37.72         49.04         6.43 o
  -8   6  11        186.85        209.12         7.04 o
  -7   6  11         84.23         77.63         2.54 o
  -6   6  11        310.46        270.67         5.89 o
  -5   6  11         32.91         32.10         2.27 o
  -4   6  11         10.78          9.24         1.29 o
  -3   6  11        486.76        462.49        14.23 o
  -2   6  11       1684.82       1727.52        31.30 o
  -1   6  11          3.04          5.28         2.18 o
   0   6  11        180.74        189.62         6.11 o
   1   6  11         13.12          9.91         3.01 o
   2   6  11         27.57         27.84         3.01 o
   3   6  11         14.53         12.68         3.10 o
   4   6  11        100.42        113.06         4.15 o
   5   6  11         19.99         18.30         3.53 o
   6   6  11         13.80         10.85         2.56 o
   7   6  11        181.70        178.75         4.74 o
 -11   7  11         77.05         81.94         5.18 o
 -10   7  11          4.50          8.08         2.01 o
  -9   7  11         69.30         94.83         5.93 o
  -8   7  11         24.36         21.16         3.88 o
  -7   7  11        144.92        148.40         7.17 o
  -6   7  11        174.39        153.54         4.31 o
  -5   7  11         83.36         79.21         5.46 o
  -4   7  11       1061.57       1001.63        45.36 o
  -3   7  11        111.21        109.71         2.74 o
  -2   7  11         46.43         40.47         4.05 o
  -1   7  11         57.90         70.96         3.16 o
   0   7  11          9.37          6.30         1.99 o
   1   7  11        153.17        153.73         4.66 o
   2   7  11         30.29         31.67         4.24 o
   3   7  11          2.17          3.37         3.40 o
   4   7  11         84.76         96.55         5.07 o
   5   7  11        129.13        126.29         6.34 o
   6   7  11         68.61         73.86         3.66 o
   7   7  11         54.94         51.09         4.27 o
 -11   8  11         13.88         15.00         2.27 o
 -10   8  11         75.58         70.54         3.50 o
  -9   8  11        329.49        366.60         9.27 o
  -8   8  11        159.40        155.76         6.79 o
  -7   8  11        224.51        195.72         9.20 o
  -6   8  11          1.99          1.72         0.70 o
  -5   8  11          1.58          0.63         1.05 o
  -4   8  11        780.22        712.13        42.45 o
  -3   8  11         70.90         67.83         4.12 o
  -2   8  11         10.91          8.06         1.87 o
  -1   8  11          5.27          9.18         2.35 o
   0   8  11         36.81         31.81         2.57 o
   1   8  11         35.43         36.53         3.91 o
   2   8  11        714.85        756.61         9.83 o
   3   8  11        370.90        390.03         9.04 o
   4   8  11       1322.34       1377.57        51.83 o
   5   8  11        488.36        521.69         8.07 o
   6   8  11        403.67        412.37         8.00 o
   7   8  11          2.47          2.18         2.10 o
 -10   9  11        160.66        174.73        12.98 o
  -9   9  11         41.77         41.29         4.23 o
  -8   9  11         21.63         35.31         7.08 o
  -7   9  11         79.96         77.38         3.45 o
  -6   9  11          0.17         -3.29         3.29 o
  -5   9  11        382.42        365.15        14.53 o
  -4   9  11       3900.95       3609.99       266.96 o
  -3   9  11        212.97        207.04         7.68 o
  -2   9  11         60.63         64.65         3.42 o
  -1   9  11         17.24         13.40         2.22 o
   0   9  11         10.20         11.74         2.42 o
   1   9  11          0.07         -1.98         1.98 o
   2   9  11         82.43         83.11         6.16 o
   3   9  11         28.64         29.02         3.82 o
   4   9  11         16.02         10.44         3.42 o
   5   9  11          3.25          7.76         2.44 o
   6   9  11          8.74         12.86         2.70 o
   7   9  11          0.31          0.78         2.15 o
 -10  10  11         56.91         63.52         3.78 o
  -9  10  11        649.77        703.79        21.79 o
  -8  10  11         31.19         37.71         4.14 o
  -7  10  11         35.68         46.98         4.56 o
  -6  10  11          2.97          5.07         2.42 o
  -5  10  11         70.11         60.19         2.81 o
  -4  10  11        396.01        334.18        28.35 o
  -3  10  11        237.91        229.68         8.28 o
  -2  10  11         17.20         14.42         1.59 o
  -1  10  11        106.66         91.92         3.32 o
   0  10  11          3.53         10.37         3.39 o
   1  10  11         19.40         21.53         2.50 o
   2  10  11         11.96         10.69         3.78 o
   3  10  11        334.85        342.15         9.82 o
   4  10  11        608.41        612.01        11.21 o
   5  10  11          3.98          4.07         2.52 o
   6  10  11         36.36         42.66         5.49 o
   7  10  11         16.30         14.87         3.06 o
 -10  11  11          0.03          1.25         2.28 o
  -9  11  11        459.34        544.17        45.02 o
  -8  11  11          1.93          0.04         3.61 o
  -7  11  11         14.22         16.51         4.39 o
  -6  11  11          0.40         -0.44         2.43 o
  -5  11  11        254.91        221.50         9.09 o
  -4  11  11       1217.58       1083.74        69.02 o
  -3  11  11         76.82         78.52         4.41 o
  -2  11  11         40.35         45.05         2.82 o
  -1  11  11          6.62          7.94         2.25 o
   0  11  11         58.22         59.15         3.73 o
   1  11  11         50.82         52.41         2.77 o
   2  11  11         16.44         18.01         3.79 o
   3  11  11        108.93        104.16         6.25 o
   4  11  11        776.89        763.57        35.99 o
   5  11  11         23.11         24.81         4.08 o
   6  11  11          6.80          7.08         2.77 o
 -10  12  11         51.18         49.89         4.93 o
  -9  12  11        340.79        383.69        35.58 o
  -8  12  11        477.71        521.79        18.62 o
  -7  12  11        142.00        148.75         9.40 o
  -6  12  11          0.01          4.98         4.60 o
  -5  12  11         48.38         48.82         4.78 o
  -4  12  11         29.58         23.19         3.53 o
  -3  12  11         36.10         40.97         3.20 o
  -2  12  11         12.94         14.77         1.38 o
  -1  12  11        178.47        179.48         6.63 o
   0  12  11         47.03         45.76         2.38 o
   1  12  11        114.01        116.20         4.64 o
   2  12  11         19.09         22.34         3.52 o
   3  12  11       1199.10       1220.89        21.68 o
   4  12  11       1857.99       1951.78        28.29 o
   5  12  11        215.80        215.82         8.08 o
   6  12  11         41.43         41.26         3.08 o
  -9  13  11        105.73        131.38        12.93 o
  -8  13  11          3.49          2.70         4.39 o
  -7  13  11         53.15         66.90         6.24 o
  -6  13  11        131.18        138.33         4.71 o
  -5  13  11        121.31        117.11         4.53 o
  -4  13  11        130.11        119.25         2.37 o
  -3  13  11         24.97         24.67         1.67 o
  -2  13  11        142.61        131.39         2.78 o
  -1  13  11        182.46        159.87         3.54 o
   0  13  11        213.52        210.38         4.62 o
   1  13  11         65.05         69.59         3.13 o
   2  13  11          7.77          7.71         2.96 o
   3  13  11        236.27        238.40         4.98 o
   4  13  11        334.36        333.34        13.24 o
   5  13  11         21.51         23.94         2.72 o
   6  13  11          1.93          2.21         2.66 o
  -9  14  11        112.03        115.43         6.53 o
  -8  14  11        386.38        411.09        22.78 o
  -7  14  11         53.82         56.77         7.16 o
  -6  14  11        248.57        267.15         6.24 o
  -5  14  11          0.98          1.55         3.61 o
  -4  14  11        400.64        412.96        10.57 o
  -3  14  11        474.85        440.50        16.85 o
  -2  14  11          3.84          3.37         1.39 o
  -1  14  11        100.35         95.27         3.35 o
   0  14  11         34.80         31.33         2.08 o
   1  14  11          2.66          2.13         3.20 o
   2  14  11        126.21        131.87         4.90 o
   3  14  11        152.10        152.00         4.58 o
   4  14  11         90.41         84.09         3.76 o
   5  14  11          0.08          1.97         2.77 o
   6  14  11         20.92         20.17         3.61 o
  -9  15  11        130.25        154.44         7.40 o
  -8  15  11         49.59         56.82         9.80 o
  -7  15  11        139.74        159.45        15.13 o
  -6  15  11        134.42        137.85         7.18 o
  -5  15  11        331.71        324.45         9.77 o
  -4  15  11       1910.72       1905.25        24.08 o
  -3  15  11         14.86         10.74         2.80 o
  -2  15  11         24.64         26.31         3.61 o
  -1  15  11         90.67         91.17         4.49 o
   0  15  11          2.19          1.51         1.58 o
   1  15  11        325.19        317.27         5.39 o
   2  15  11         40.36         41.73         3.79 o
   3  15  11        128.08        129.91         2.80 o
   4  15  11        207.79        217.72         9.76 o
   5  15  11        239.37        242.59         6.15 o
  -8  16  11         35.45         39.39         6.28 o
  -7  16  11         10.83         12.63         4.28 o
  -6  16  11         20.72         24.71         3.55 o
  -5  16  11         23.16         26.37         3.52 o
  -4  16  11        326.34        322.00         7.63 o
  -3  16  11         29.75         35.40         2.96 o
  -2  16  11         11.48         12.27         1.78 o
  -1  16  11         83.19         79.43         1.98 o
   0  16  11         22.91         23.02         2.89 o
   1  16  11          3.44          1.40         2.31 o
   2  16  11          0.15          1.60         1.84 o
   3  16  11          8.56          6.39         2.11 o
   4  16  11        228.57        237.51         4.73 o
   5  16  11          3.41          2.00         2.18 o
  -8  17  11         40.20         51.98         8.28 o
  -7  17  11         46.96         46.48         7.05 o
  -6  17  11          0.44          1.84         2.72 o
  -5  17  11         57.96         56.78         4.83 o
  -4  17  11         15.87         12.86         3.09 o
  -3  17  11        186.72        184.39        12.11 o
  -2  17  11        142.37        109.04         4.02 o
  -1  17  11        281.73        275.35         7.79 o
   0  17  11        211.44        193.19         4.62 o
   1  17  11         69.56         73.36         2.66 o
   2  17  11         25.46         23.13         2.21 o
   3  17  11         28.19         25.74         1.80 o
   4  17  11        399.73        387.76         8.34 o
   5  17  11         79.53         95.75         4.02 o
  -8  18  11        278.35        300.53        12.22 o
  -7  18  11         42.32         52.36         6.50 o
  -6  18  11        171.10        211.87        18.08 o
  -5  18  11         46.66         46.06         5.04 o
  -4  18  11         23.83         15.14         3.60 o
  -3  18  11        477.56        481.68         8.24 o
  -2  18  11         74.46         69.90         3.80 o
  -1  18  11        206.55        178.77         4.01 o
   0  18  11         55.29         61.79         3.09 o
   1  18  11         11.55          7.22         2.14 o
   2  18  11         64.67         68.32         2.37 o
   3  18  11          2.40         -0.69         2.19 o
   4  18  11         10.26         12.35         3.06 o
  -7  19  11        177.56        203.11        16.78 o
  -6  19  11         14.92         17.74         4.45 o
  -5  19  11          4.69          9.65         3.69 o
  -4  19  11        271.53        252.04         7.86 o
  -3  19  11         38.89         40.28         3.99 o
  -2  19  11         87.24         78.68         3.85 o
  -1  19  11         56.83         59.52         2.36 o
   0  19  11         63.76         53.31         4.41 o
   1  19  11          0.46          1.16         1.89 o
   2  19  11        134.60        133.14         6.27 o
   3  19  11         63.86         74.04         4.41 o
   4  19  11        293.05        298.66        12.15 o
  -6  20  11          7.65          6.88         3.97 o
  -5  20  11        121.55        119.81        10.87 o
  -4  20  11        421.87        459.77         9.46 o
  -3  20  11          0.41          3.63         3.44 o
  -2  20  11          6.64          4.47         2.59 o
  -1  20  11          4.18          5.40         1.47 o
   0  20  11         12.95         10.64         2.87 o
   1  20  11          9.31          4.11         2.40 o
   2  20  11         10.14         13.59         3.04 o
   3  20  11          7.92          4.90         2.64 o
  -6  21  11          0.11         -2.66         6.04 o
  -5  21  11          0.01          0.79         4.61 o
  -4  21  11          0.47          2.36         4.00 o
  -3  21  11        243.10        256.17         8.98 o
  -2  21  11         63.22         66.61         3.37 o
  -1  21  11          0.01         -0.08         1.72 o
   0  21  11          3.90          0.55         2.20 o
   1  21  11         13.26         17.47         1.80 o
   2  21  11          6.85          5.67         2.29 o
  -5  22  11          7.52          6.64         2.29 o
  -4  22  11        255.48        296.68         5.43 o
  -3  22  11        269.75        282.28         7.58 o
  -2  22  11          0.15          2.56         2.01 o
  -1  22  11         15.91         15.01         2.40 o
   0  22  11        182.22        186.86         3.67 o
   1  22  11          0.16          1.42         2.49 o
  -3  23  11         12.95         17.23         4.83 o
  -2  23  11         10.54          5.42         3.63 o
  -1  23  11          0.00         -1.99         1.99 o
   0  23  11         12.37         19.15         2.21 o
  -8   0  12        151.61        164.47        16.47 o
  -6   0  12       1733.34       1502.95        84.89 o
  -4   0  12        804.48        777.59        45.96 o
  -2   0  12        456.25        470.88        11.10 o
   0   0  12          0.41          1.20         2.75 o
   2   0  12         30.73         38.54         4.43 o
   4   0  12        499.21        503.80        17.59 o
   6   0  12        122.23        133.68         9.42 o
 -11   1  12        318.28        349.14        10.56 o
 -10   1  12          0.08          3.85         6.35 o
  -9   1  12          7.42          6.53         2.33 o
  -8   1  12         62.66         64.16         2.18 o
  -7   1  12        168.27        156.55         9.04 o
  -6   1  12          0.90          0.04         1.16 o
  -5   1  12        143.84        131.40         4.74 o
  -4   1  12          2.21          2.40         1.35 o
  -3   1  12        113.31         99.68         5.00 o
  -2   1  12         62.76         58.00         3.01 o
  -1   1  12         40.80         43.35         4.80 o
   0   1  12        381.09        388.81         6.29 o
   1   1  12         51.02         49.33         3.88 o
   2   1  12         16.40         17.96         4.01 o
   3   1  12          6.97          5.34         2.98 o
   4   1  12        194.79        205.51         6.16 o
   5   1  12        373.21        393.58        10.18 o
   6   1  12        126.35        114.39         7.49 o
   7   1  12        269.21        239.42        11.88 o
 -11   2  12         44.06         42.66         9.80 o
 -10   2  12        108.94        111.93         2.58 o
  -9   2  12         22.18         28.19         3.13 o
  -8   2  12        161.71        162.06         4.13 o
  -7   2  12        125.60        124.79         3.80 o
  -6   2  12         45.01         30.92         1.80 o
  -5   2  12         36.75         37.24         3.38 o
  -4   2  12          3.07          3.68         2.17 o
  -3   2  12        389.58        381.99        13.81 o
  -2   2  12         83.34         84.39         3.13 o
  -1   2  12         67.22         74.11         4.45 o
   0   2  12          4.51          7.06         2.23 o
   1   2  12          1.52          3.92         2.44 o
   2   2  12          0.15          0.79         3.57 o
   3   2  12        136.34        143.95         5.54 o
   4   2  12         16.21         18.58         3.38 o
   5   2  12        128.12        128.56        10.04 o
   6   2  12          0.00         -0.39         2.27 o
   7   2  12        120.50        126.44         4.79 o
 -11   3  12        433.28        456.62         9.46 o
 -10   3  12          2.35          1.87         2.22 o
  -9   3  12          1.13          0.45         2.33 o
  -8   3  12          0.31          1.14         2.48 o
  -7   3  12         14.35         12.58         1.26 o
  -6   3  12          1.64          2.93         1.64 o
  -5   3  12          0.36          0.01         1.70 o
  -4   3  12         60.41         54.05         2.76 o
  -3   3  12         35.08         38.33         2.14 o
  -2   3  12          9.27         15.34         2.14 o
  -1   3  12         29.33         26.32         2.78 o
   0   3  12         11.06          9.20         3.35 o
   1   3  12        682.26        719.50         8.67 o
   2   3  12         18.27         19.78         2.77 o
   3   3  12        185.59        190.27         5.52 o
   4   3  12        161.45        163.96         6.78 o
   5   3  12        109.59        116.10         7.20 o
   6   3  12          2.01          1.44         2.35 o
   7   3  12          0.43          1.47         2.26 o
 -11   4  12         31.84         37.46         4.57 o
 -10   4  12          0.32         -0.24         1.24 o
  -9   4  12         48.59         54.33         7.52 o
  -8   4  12         47.62         69.17         5.19 o
  -7   4  12        735.96        706.22        20.43 o
  -6   4  12        205.87        167.67         6.77 o
  -5   4  12        409.38        376.08        16.74 o
  -4   4  12       2510.96       2366.65       110.75 o
  -3   4  12        355.78        370.00        11.77 o
  -2   4  12          3.38          4.43         3.22 o
  -1   4  12        163.74        161.64         4.91 o
   0   4  12          4.38          1.18         2.46 o
   1   4  12          5.64          8.74         2.63 o
   2   4  12         15.59         20.50         2.93 o
   3   4  12        148.80        152.54         5.97 o
   4   4  12        325.32        330.15         7.09 o
   5   4  12        341.24        390.02         8.52 o
   6   4  12         60.99         67.63         3.81 o
   7   4  12         28.13         28.30         2.52 o
 -10   5  12          1.86         -0.32         2.82 o
  -9   5  12        104.36        119.49         5.64 o
  -8   5  12        127.52        153.81        13.60 o
  -7   5  12          0.15         -1.59         1.59 o
  -6   5  12        225.32        188.30         3.46 o
  -5   5  12        194.10        175.69         7.64 o
  -4   5  12        299.56        269.63        11.64 o
  -3   5  12         67.12         63.84         3.96 o
  -2   5  12         86.94         84.00         4.20 o
  -1   5  12         13.01         14.97         3.04 o
   0   5  12        183.83        194.05         4.84 o
   1   5  12         55.72         63.24         3.46 o
   2   5  12          5.44         10.36         2.96 o
   3   5  12        193.78        209.11         5.37 o
   4   5  12         98.53         91.33         4.83 o
   5   5  12        403.60        422.51         8.55 o
   6   5  12         22.38         20.17         2.66 o
   7   5  12        202.54        200.97        10.75 o
 -10   6  12         75.92         78.99         4.84 o
  -9   6  12        305.16        349.29        21.21 o
  -8   6  12        154.18        159.67         5.24 o
  -7   6  12        161.28        161.27         4.27 o
  -6   6  12          2.76          2.06         1.11 o
  -5   6  12        359.41        321.18        16.07 o
  -4   6  12        101.56         90.10         5.80 o
  -3   6  12        188.76        182.53         6.28 o
  -2   6  12        206.07        198.02         3.93 o
  -1   6  12        126.93        129.08         3.33 o
   0   6  12          0.49          2.10         2.40 o
   1   6  12        103.14         96.94         5.94 o
   2   6  12         19.27         16.87         2.65 o
   3   6  12        397.75        418.91         8.05 o
   4   6  12          0.74          2.98         2.59 o
   5   6  12          4.69          8.58         2.84 o
   6   6  12         22.83         18.50         3.36 o
   7   6  12          1.54          2.50         2.56 o
 -10   7  12          3.84          4.06         2.03 o
  -9   7  12         23.68         24.17         3.54 o
  -8   7  12         50.58         48.29         5.11 o
  -7   7  12         12.78         11.82         2.57 o
  -6   7  12          2.43          1.22         1.35 o
  -5   7  12         70.90         69.04         7.77 o
  -4   7  12        295.97        275.05        14.62 o
  -3   7  12         96.42         99.00         4.49 o
  -2   7  12         21.28         18.16         2.46 o
  -1   7  12        481.28        487.98         8.81 o
   0   7  12        204.94        201.21         6.46 o
   1   7  12          5.62          4.84         2.31 o
   2   7  12         22.23         23.85         4.31 o
   3   7  12          3.49          3.44         2.70 o
   4   7  12        193.46        191.55         6.32 o
   5   7  12        175.25        198.27         8.05 o
   6   7  12         15.10         15.18         3.21 o
 -10   8  12         64.58         82.29         5.86 o
  -9   8  12        187.48        220.62         8.29 o
  -8   8  12         94.67        102.29        10.83 o
  -7   8  12         53.07         53.41         3.31 o
  -6   8  12         42.71         38.32         5.26 o
  -5   8  12          7.10          5.79         1.32 o
  -4   8  12       1347.47       1171.60        87.75 o
  -3   8  12         98.40         91.19         4.62 o
  -2   8  12          0.43          1.63         1.72 o
  -1   8  12         12.46         16.77         2.64 o
   0   8  12          0.01          3.27         1.94 o
   1   8  12          2.48          5.23         2.21 o
   2   8  12          9.38          8.19         3.05 o
   3   8  12          0.72          6.85         4.45 o
   4   8  12         85.93         90.26         4.71 o
   5   8  12         96.38         93.26         4.84 o
   6   8  12         17.91         18.87         2.96 o
 -10   9  12          1.53         -0.50         2.94 o
  -9   9  12        107.70        119.11         7.16 o
  -8   9  12        439.55        509.08        22.96 o
  -7   9  12         35.78         39.57         3.39 o
  -6   9  12        173.12        167.38         4.99 o
  -5   9  12         89.73         84.94         3.10 o
  -4   9  12        264.55        244.81        20.14 o
  -3   9  12        568.26        544.69        20.10 o
  -2   9  12          1.53          0.97         1.51 o
  -1   9  12          7.91          8.36         2.92 o
   0   9  12          0.88          0.94         1.78 o
   1   9  12          0.17         -2.44         2.44 o
   2   9  12        263.91        274.01         7.79 o
   3   9  12         31.64         25.26         3.11 o
   4   9  12        128.57        150.06         5.52 o
   5   9  12          6.30          7.96         2.85 o
   6   9  12         47.97         49.81         4.12 o
 -10  10  12         79.91         96.65         5.21 o
  -9  10  12        141.46        154.02         7.23 o
  -8  10  12         84.05        103.65         5.54 o
  -7  10  12         47.58         56.24         4.85 o
  -6  10  12         13.74         12.02         4.84 o
  -5  10  12         64.91         59.19         5.26 o
  -4  10  12         51.63         49.42         4.52 o
  -3  10  12         85.65         78.09         3.24 o
  -2  10  12        440.68        412.74        11.06 o
  -1  10  12         69.75         68.52         3.28 o
   0  10  12          0.83          3.16         2.12 o
   1  10  12          5.08          4.88         2.04 o
   2  10  12          2.64          4.70         2.58 o
   3  10  12        192.88        181.24         8.24 o
   4  10  12         57.13         62.78         4.99 o
   5  10  12          0.04         -0.19         2.71 o
   6  10  12          0.70         -0.78         2.39 o
  -9  11  12        235.20        246.15         7.49 o
  -8  11  12        107.25        129.77         7.69 o
  -7  11  12         38.67         42.70         3.82 o
  -6  11  12          0.83         -1.23         2.78 o
  -5  11  12        336.29        356.13         7.72 o
  -4  11  12       3252.73       2914.72       217.75 o
  -3  11  12         66.36         60.17         5.01 o
  -2  11  12         84.75         87.52         2.58 o
  -1  11  12       1112.61       1082.52        12.53 o
   0  11  12        167.15        153.37         4.19 o
   1  11  12        354.54        345.08         5.82 o
   2  11  12        227.32        229.15         5.98 o
   3  11  12        122.57        129.57         4.88 o
   4  11  12          7.12          3.68         2.48 o
   5  11  12        248.40        241.26         6.54 o
   6  11  12         70.34         76.78         5.14 o
  -9  12  12         14.24         18.63         5.01 o
  -8  12  12        149.76        168.65        11.90 o
  -7  12  12         32.82         40.20         3.52 o
  -6  12  12          6.07          5.64         2.66 o
  -5  12  12        190.46        179.96         9.94 o
  -4  12  12        252.50        240.90         9.77 o
  -3  12  12         53.56         51.46         2.51 o
  -2  12  12          2.01          0.42         1.48 o
  -1  12  12          2.56          3.40         1.90 o
   0  12  12          8.17          8.56         2.75 o
   1  12  12          3.78          6.18         2.19 o
   2  12  12         40.69         44.72         4.57 o
   3  12  12         63.77         44.03         3.48 o
   4  12  12          6.51          9.27         3.05 o
   5  12  12        247.89        251.89         7.20 o
  -9  13  12          0.10          7.78         7.65 o
  -8  13  12         92.26        104.50         6.01 o
  -7  13  12         84.06         94.17         6.35 o
  -6  13  12        296.78        305.88         7.40 o
  -5  13  12        303.76        306.62         9.00 o
  -4  13  12          0.04         -0.25         1.27 o
  -3  13  12          1.92          1.06         1.04 o
  -2  13  12         88.29         81.63         2.41 o
  -1  13  12          3.59          3.40         1.96 o
   0  13  12         14.03         14.87         2.07 o
   1  13  12        153.84        143.88         3.57 o
   2  13  12        108.72        108.04         4.95 o
   3  13  12         13.15         13.10         3.06 o
   4  13  12        193.96        205.56         5.91 o
   5  13  12        121.10        130.49         7.93 o
  -9  14  12          1.97         -0.96         6.17 o
  -8  14  12          9.77          8.38         4.97 o
  -7  14  12         86.53         84.54         5.94 o
  -6  14  12          2.90          2.73         3.73 o
  -5  14  12        125.08        119.99         7.18 o
  -4  14  12        505.95        525.35        10.06 o
  -3  14  12         11.11          9.88         1.73 o
  -2  14  12         31.42         25.99         2.08 o
  -1  14  12        427.22        399.09         4.49 o
   0  14  12          2.33          1.38         1.71 o
   1  14  12         78.43         82.42         3.40 o
   2  14  12         67.90         76.02         3.51 o
   3  14  12         56.28         61.70         4.61 o
   4  14  12         89.75         89.50         4.61 o
   5  14  12        244.09        237.97         6.08 o
  -8  15  12         92.12        106.31         6.32 o
  -7  15  12         77.07        100.00         6.98 o
  -6  15  12        125.42        148.72         6.01 o
  -5  15  12        177.08        166.71         8.43 o
  -4  15  12       1244.38       1249.23        19.30 o
  -3  15  12         32.97         28.86         6.76 o
  -2  15  12        105.79        106.46         3.37 o
  -1  15  12        178.75        169.22         4.14 o
   0  15  12          6.74          5.48         1.59 o
   1  15  12         24.85         27.02         1.89 o
   2  15  12         44.74         41.04         3.38 o
   3  15  12         52.60         44.09         3.34 o
   4  15  12        210.26        227.06         7.22 o
  -8  16  12          0.54         -0.79         4.35 o
  -7  16  12          2.78          2.90         8.91 o
  -6  16  12        161.99        177.67        10.43 o
  -5  16  12        130.32        134.02         7.05 o
  -4  16  12         39.07         31.08         5.14 o
  -3  16  12          0.13         -0.43         4.62 o
  -2  16  12         98.26         97.06         3.41 o
  -1  16  12         60.48         62.66         2.75 o
   0  16  12         96.62         88.28         2.83 o
   1  16  12          0.02         -2.74         2.74 o
   2  16  12         17.35         16.46         2.52 o
   3  16  12         76.40         76.11         3.23 o
   4  16  12         38.79         39.56         3.63 o
  -7  17  12         57.01         61.87         6.74 o
  -6  17  12         79.53         99.21         5.51 o
  -5  17  12          0.66          0.44         2.62 o
  -4  17  12        162.37        162.97         9.54 o
  -3  17  12          0.50          2.57         3.61 o
  -2  17  12          3.87         -0.27         2.61 o
  -1  17  12          1.99          5.07         1.83 o
   0  17  12        100.08         99.20         2.59 o
   1  17  12        140.24        154.50         4.71 o
   2  17  12         86.76         78.60         2.70 o
   3  17  12         33.07         37.14         3.15 o
   4  17  12         29.07         32.20         3.70 o
  -7  18  12         36.42         45.65         6.50 o
  -6  18  12         49.98         44.52         4.65 o
  -5  18  12         67.62         73.44         5.21 o
  -4  18  12        774.01        802.64        18.15 o
  -3  18  12         12.75         14.26         5.63 o
  -2  18  12         24.65         20.77         1.80 o
  -1  18  12          3.92          5.35         1.97 o
   0  18  12         25.10         23.29         2.54 o
   1  18  12         68.40         77.73         4.17 o
   2  18  12        465.30        476.86         6.30 o
   3  18  12          2.01          6.06         3.38 o
  -6  19  12          1.72          0.38         5.61 o
  -5  19  12          2.74          5.57         3.86 o
  -4  19  12          5.46         -0.04         2.70 o
  -3  19  12        175.01        197.83         6.16 o
  -2  19  12         14.13         16.14         3.99 o
  -1  19  12          0.02          0.54         1.92 o
   0  19  12          0.96         -1.49         1.51 o
   1  19  12        220.81        215.65         8.44 o
   2  19  12         20.83         18.82         4.43 o
  -5  20  12        136.55        171.74        12.55 o
  -4  20  12          6.50          9.86         4.16 o
  -3  20  12        316.17        335.69         8.61 o
  -2  20  12          2.56         -0.63         4.44 o
  -1  20  12         64.62         66.88         3.50 o
   0  20  12         99.96        109.69         2.81 o
   1  20  12        159.53        162.40         3.15 o
   2  20  12         25.69         20.38         5.75 o
  -4  21  12         33.50         39.47         7.21 o
  -3  21  12        156.75        167.52         5.80 o
  -2  21  12         21.89         21.10         3.25 o
  -1  21  12         40.36         42.64         2.94 o
   0  21  12         28.30         36.72         3.12 o
  -2  22  12         19.93         19.69         6.35 o
  -7   0  13          9.27          7.24         2.00 o
  -5   0  13         50.51         53.56         2.60 o
  -3   0  13        957.00        944.04        24.43 o
  -1   0  13         75.08         78.64         5.38 o
   1   0  13        191.05        206.91        14.32 o
   3   0  13         50.78         48.64        10.29 o
   5   0  13         47.15         39.41         5.31 o
  -9   1  13          1.47         -4.03         4.12 o
  -8   1  13          8.16          7.41         2.90 o
  -7   1  13          8.48          7.05         1.74 o
  -6   1  13        524.82        410.40        21.42 o
  -5   1  13        188.95        160.55        11.34 o
  -4   1  13         63.94         52.88         3.84 o
  -3   1  13       2392.80       2331.02        67.95 o
  -2   1  13         12.57         16.55         2.16 o
  -1   1  13          4.07          5.61         2.26 o
   0   1  13         35.87         38.67         3.60 o
   1   1  13         31.84         38.84         4.34 o
   2   1  13          0.15         -2.38         2.47 o
   3   1  13         72.41         70.42         4.13 o
   4   1  13         51.98         49.59         9.17 o
   5   1  13         18.65         16.64         4.46 o
   6   1  13         11.08          8.65         3.38 o
  -9   2  13         27.85         31.59         3.31 o
  -8   2  13         11.50          8.78         1.59 o
  -7   2  13         19.97         20.45         1.46 o
  -6   2  13         39.82         32.38         3.07 o
  -5   2  13          0.54          3.26         2.05 o
  -4   2  13         16.06         15.29         2.43 o
  -3   2  13         24.06         22.00         2.74 o
  -2   2  13        392.56        378.46         5.58 o
  -1   2  13        171.58        173.62         6.69 o
   0   2  13         56.22         57.41         3.94 o
   1   2  13         24.24         25.21         4.28 o
   2   2  13         12.11         11.98         3.29 o
   3   2  13          0.50          1.97         2.16 o
   4   2  13        215.02        232.59         6.10 o
   5   2  13         77.20         80.57         5.00 o
   6   2  13         78.20         74.69         5.93 o
 -10   3  13         46.05         51.54         4.22 o
  -9   3  13          4.68          0.27         2.33 o
  -8   3  13         50.33         46.79        13.96 o
  -7   3  13         66.06         46.75         2.49 o
  -6   3  13          6.29          2.39         1.10 o
  -5   3  13         32.32         26.84         2.31 o
  -4   3  13          2.34          1.72         1.69 o
  -3   3  13        409.14        395.46         7.17 o
  -2   3  13         53.89         58.26         3.27 o
  -1   3  13        319.40        311.55         6.00 o
   0   3  13         13.93         14.49         2.44 o
   1   3  13         26.93         24.49         3.00 o
   2   3  13         37.40         44.53         4.06 o
   3   3  13          9.81         12.57         3.21 o
   4   3  13        213.32        241.90        10.61 o
   5   3  13         32.55         26.83         4.41 o
   6   3  13          2.56         -0.79         2.34 o
 -10   4  13        100.89        120.10         4.12 o
  -9   4  13          2.96          5.82         3.04 o
  -8   4  13        313.12        354.95         7.12 o
  -7   4  13         94.38        100.41         3.29 o
  -6   4  13          4.59          2.27         1.08 o
  -5   4  13         54.05         49.81         4.88 o
  -4   4  13          1.70          0.13         1.42 o
  -3   4  13         45.65         46.99         2.70 o
  -2   4  13        297.56        288.08         4.50 o
  -1   4  13         80.12         90.93         3.22 o
   0   4  13        143.60        153.24         5.32 o
   1   4  13         53.73         54.17         3.21 o
   2   4  13          4.31          6.83         2.67 o
   3   4  13        147.31        143.85         6.48 o
   4   4  13        305.06        343.94         8.69 o
   5   4  13         79.44         75.68         5.89 o
   6   4  13         11.04          7.24         2.53 o
 -10   5  13         71.82         96.17        14.59 o
  -9   5  13         63.71         73.57         8.77 o
  -8   5  13         60.12         73.85         5.59 o
  -7   5  13          0.68         -1.29         1.29 o
  -6   5  13        339.77        276.31        12.27 o
  -5   5  13         38.12         33.24         3.24 o
  -4   5  13         27.91         22.27         2.78 o
  -3   5  13       3159.15       3118.14        77.24 o
  -2   5  13         10.40         13.68         2.39 o
  -1   5  13         35.79         34.44         3.31 o
   0   5  13          7.88         14.24         2.34 o
   1   5  13        400.40        420.03         6.84 o
   2   5  13        113.56        118.96         4.09 o
   3   5  13         11.39         12.11         3.10 o
   4   5  13         46.06         57.54         7.90 o
   5   5  13         40.24         37.90         4.65 o
   6   5  13         14.98         11.70         2.80 o
 -10   6  13         60.86         77.04         5.57 o
  -9   6  13        286.00        372.87         9.85 o
  -8   6  13        286.93        329.50         9.40 o
  -7   6  13        173.60        172.31         4.60 o
  -6   6  13         85.89         80.56         2.08 o
  -5   6  13         15.66         13.36         2.14 o
  -4   6  13         43.32         48.46         5.48 o
  -3   6  13         48.22         47.99         3.09 o
  -2   6  13         71.97         75.01         2.76 o
  -1   6  13        513.70        523.20         6.45 o
   0   6  13         40.33         43.98         3.55 o
   1   6  13        156.29        162.49         5.68 o
   2   6  13         65.03         67.98         4.25 o
   3   6  13         48.77         49.59         3.79 o
   4   6  13        167.82        180.37         7.78 o
   5   6  13        362.13        381.44         7.96 o
   6   6  13         21.46         18.62         3.61 o
 -10   7  13         10.27         10.19         4.34 o
  -9   7  13         87.05         99.73        11.05 o
  -8   7  13        180.51        201.14         6.53 o
  -7   7  13          0.28         -1.27         2.02 o
  -6   7  13          8.17          7.57         1.23 o
  -5   7  13         23.40         24.41         1.91 o
  -4   7  13        453.29        421.41        28.18 o
  -3   7  13         47.51         44.73         6.00 o
  -2   7  13        451.43        463.83        10.45 o
  -1   7  13         15.35         15.88         2.55 o
   0   7  13        113.95        101.16         3.58 o
   1   7  13         14.20         12.65         3.80 o
   2   7  13          0.42          4.37         2.39 o
   3   7  13         27.92         22.38         4.53 o
   4   7  13        915.10        990.90        13.82 o
   5   7  13        425.57        422.03        12.65 o
   6   7  13        109.80        110.17         5.13 o
 -10   8  13          5.16         12.01         3.22 o
  -9   8  13         73.44         94.21        12.35 o
  -8   8  13        785.74        939.39        30.52 o
  -7   8  13        130.09        128.61         7.07 o
  -6   8  13          6.62          4.76         2.54 o
  -5   8  13         83.32         71.50         5.36 o
  -4   8  13        667.19        589.43        54.30 o
  -3   8  13         59.25         63.54         3.58 o
  -2   8  13         74.72         79.05         5.90 o
  -1   8  13        109.75        111.99         3.99 o
   0   8  13         39.74         47.07         3.31 o
   1   8  13         10.44         15.50         2.49 o
   2   8  13          7.24          9.49         3.30 o
   3   8  13         89.01         85.04         6.03 o
   4   8  13       1016.69        999.74        14.92 o
   5   8  13         60.26         65.11         4.68 o
  -9   9  13        202.21        209.01         7.88 o
  -8   9  13         76.90        103.14         9.49 o
  -7   9  13         33.50         33.81         3.12 o
  -6   9  13         45.40         33.54        10.30 o
  -5   9  13          2.32          3.59         1.31 o
  -4   9  13        299.07        271.00        22.38 o
  -3   9  13          4.12          3.16         1.27 o
  -2   9  13        505.39        507.51         9.17 o
  -1   9  13       1087.10       1071.11        13.29 o
   0   9  13          2.51          3.58         2.03 o
   1   9  13        207.47        212.48         5.09 o
   2   9  13         28.15         25.77         3.68 o
   3   9  13         19.11         18.52         2.92 o
   4   9  13         17.41         21.07         3.60 o
   5   9  13        163.32        170.34         4.66 o
  -9  10  13        193.72        220.22         8.99 o
  -8  10  13         11.09         11.51         3.73 o
  -7  10  13          5.04          1.32         2.49 o
  -6  10  13         82.95         85.83         5.11 o
  -5  10  13        128.37        112.19         9.12 o
  -4  10  13        165.76        144.03        17.81 o
  -3  10  13         24.81         26.69         1.85 o
  -2  10  13         59.78         63.34         3.01 o
  -1  10  13          6.40          7.72         1.80 o
   0  10  13          0.05         -1.55         2.23 o
   1  10  13         42.49         53.53         3.00 o
   2  10  13          4.77          2.75         2.91 o
   3  10  13         88.49         85.38         5.19 o
   4  10  13         99.83         99.65         4.74 o
   5  10  13          8.07          5.19         4.39 o
  -9  11  13         13.77         12.52         7.13 o
  -8  11  13          0.00         -3.54         3.54 o
  -7  11  13         33.96         34.75         3.84 o
  -6  11  13         30.85         32.26         4.48 o
  -5  11  13         30.12         23.52         4.33 o
  -4  11  13        125.22        120.65         3.82 o
  -3  11  13         27.77         26.34         2.82 o
  -2  11  13         13.44         12.72         1.77 o
  -1  11  13         87.75         84.53         4.42 o
   0  11  13         54.11         48.09         3.14 o
   1  11  13        140.68        141.59         3.89 o
   2  11  13         33.63         26.96         3.02 o
   3  11  13         10.15          8.39         2.89 o
   4  11  13         77.53         78.85         5.91 o
   5  11  13        155.26        161.50         5.63 o
  -9  12  13          0.59          3.59         3.57 o
  -8  12  13         68.65         70.65         5.47 o
  -7  12  13        274.44        276.00        13.20 o
  -6  12  13        151.60        175.90        11.46 o
  -5  12  13          0.38          0.76         2.97 o
  -4  12  13        277.87        253.67        11.49 o
  -3  12  13         65.98         62.89         4.09 o
  -2  12  13         10.66         10.69         2.48 o
  -1  12  13         29.19         27.24         3.92 o
   0  12  13         12.09          9.70         2.93 o
   1  12  13        172.03        174.48         5.16 o
   2  12  13          0.02         -2.07         2.75 o
   3  12  13         18.72         16.96         2.77 o
   4  12  13          2.21          3.97         2.91 o
  -8  13  13          0.59         -1.88         6.33 o
  -7  13  13         10.10         13.21         3.13 o
  -6  13  13          8.03          2.19         2.69 o
  -5  13  13        100.87        108.78         4.74 o
  -4  13  13         34.26         30.85         3.64 o
  -3  13  13         71.35         59.79         5.67 o
  -2  13  13         19.89         18.70         3.04 o
  -1  13  13       1182.92       1146.91        12.03 o
   0  13  13         79.68         80.39         3.98 o
   1  13  13          6.60          9.22         2.25 o
   2  13  13         38.93         42.77         3.53 o
   3  13  13         18.24         20.19         4.18 o
   4  13  13          4.10          1.44         2.37 o
  -8  14  13        224.74        235.04        16.92 o
  -7  14  13         19.18         15.75         3.34 o
  -6  14  13         17.82          8.45         3.67 o
  -5  14  13         30.59         37.82         5.63 o
  -4  14  13        180.65        187.91         9.76 o
  -3  14  13         70.02         62.68         4.48 o
  -2  14  13         60.70         66.91         3.63 o
  -1  14  13          2.09          4.24         1.50 o
   0  14  13         58.40         50.91         3.83 o
   1  14  13          3.12          4.11         1.96 o
   2  14  13          0.13         -0.07         2.07 o
   3  14  13         21.19         19.40         3.60 o
   4  14  13        108.59        104.73         4.12 o
  -7  15  13          9.33          8.77         3.64 o
  -6  15  13         82.05         95.96         7.01 o
  -5  15  13         49.91         50.63         4.95 o
  -4  15  13        203.96        201.64         7.21 o
  -3  15  13        177.03        178.95         6.90 o
  -2  15  13         37.98         36.95         2.95 o
  -1  15  13          0.32          0.66         1.18 o
   0  15  13         57.39         51.07         2.91 o
   1  15  13        419.36        412.90         6.00 o
   2  15  13         23.12         29.35         2.76 o
   3  15  13         12.86         15.58         2.66 o
  -7  16  13        268.01        309.42         9.22 o
  -6  16  13          2.89          0.65         3.02 o
  -5  16  13         24.37         32.52         4.13 o
  -4  16  13         26.72         21.54         3.89 o
  -3  16  13        102.12        106.34         4.80 o
  -2  16  13         12.61          9.86         1.60 o
  -1  16  13          1.57          2.20         1.57 o
   0  16  13          5.74          8.28         1.94 o
   1  16  13         59.37         54.73         2.33 o
   2  16  13         59.05         64.93         3.31 o
   3  16  13          9.67          7.62         2.03 o
  -6  17  13         13.38         11.48         4.17 o
  -5  17  13          9.25          7.15         4.37 o
  -4  17  13          0.40          3.01         3.06 o
  -3  17  13        448.70        458.07         8.53 o
  -2  17  13        191.62        186.20         9.64 o
  -1  17  13         87.32         83.49         4.87 o
   0  17  13          1.09          1.26         2.07 o
   1  17  13          0.83          2.34         1.73 o
   2  17  13          6.74          7.65         1.60 o
  -6  18  13         13.50         16.91         4.69 o
  -5  18  13         42.31         33.39         5.66 o
  -4  18  13          3.90          4.45         4.19 o
  -3  18  13         55.17         61.96         4.46 o
  -2  18  13          5.06          8.36         3.78 o
  -1  18  13         45.17         51.60         3.15 o
   0  18  13         45.40         45.81         3.07 o
   1  18  13        106.95        108.73         6.93 o
   2  18  13          3.54         -1.77         2.46 o
  -5  19  13         26.14         42.18         5.98 o
  -4  19  13         63.76         70.70         6.43 o
  -3  19  13         90.40         87.96         9.74 o
  -2  19  13          6.65          1.87         4.10 o
  -1  19  13          1.39          3.84         2.21 o
   0  19  13          3.17          3.45         2.65 o
   1  19  13         10.92         18.76         3.16 o
  -3  20  13          4.22          3.16         4.92 o
  -2  20  13          0.14          1.85         2.22 o
  -1  20  13          1.53          3.33         2.70 o
  -8   0  14        450.76        502.74         8.86 o
  -6   0  14         10.44         12.18         2.10 o
  -4   0  14         28.30         23.31         4.34 o
  -2   0  14        158.44        168.96        12.58 o
   0   0  14          0.27          1.75         3.54 o
   2   0  14         60.55         68.07         9.70 o
   4   0  14        281.37        262.11         9.53 o
  -9   1  14        211.64        219.37         8.68 o
  -8   1  14         23.32         28.55         1.57 o
  -7   1  14         20.24         15.52         1.94 o
  -6   1  14          3.50          4.34         1.60 o
  -5   1  14          5.43          2.44         1.70 o
  -4   1  14        448.28        416.22        28.07 o
  -3   1  14       1101.64       1086.73        23.40 o
  -2   1  14         31.68         27.18         2.98 o
  -1   1  14        577.22        603.10         8.62 o
   0   1  14         17.44         19.50         2.88 o
   1   1  14         21.37         19.36         2.80 o
   2   1  14        499.16        541.04         8.78 o
   3   1  14         37.79         45.70         4.82 o
   4   1  14          8.48          7.23         3.67 o
   5   1  14         33.51         34.21         4.10 o
  -9   2  14          2.75         -0.81         4.03 o
  -8   2  14        194.25        193.00        15.44 o
  -7   2  14          0.03          1.66         1.98 o
  -6   2  14          6.52          4.84         1.64 o
  -5   2  14         60.17         58.63         5.49 o
  -4   2  14        246.65        235.05        14.64 o
  -3   2  14         48.94         47.65         3.72 o
  -2   2  14        105.38        107.65         4.39 o
  -1   2  14         22.38         15.85         3.08 o
   0   2  14         13.87         13.01         2.63 o
   1   2  14        166.87        157.14         4.74 o
   2   2  14         82.27         96.00         5.87 o
   3   2  14         79.17         89.98         4.48 o
   4   2  14          1.00          1.37         2.87 o
   5   2  14        217.13        227.64         8.16 o
  -9   3  14         14.23          8.59         5.37 o
  -8   3  14         25.08         25.37         2.55 o
  -7   3  14        142.32        123.85         6.11 o
  -6   3  14          0.35          0.19         1.21 o
  -5   3  14          9.64          8.80         1.68 o
  -4   3  14          0.30          1.05         1.50 o
  -3   3  14        134.26        130.07         4.76 o
  -2   3  14         96.01         95.85         4.33 o
  -1   3  14        474.02        494.90         8.03 o
   0   3  14         13.50         15.36         3.11 o
   1   3  14        195.77        202.73         6.08 o
   2   3  14         31.69         38.43         3.26 o
   3   3  14        104.07        116.78         4.93 o
   4   3  14          4.34          8.22         3.71 o
   5   3  14          3.47          6.77         3.30 o
  -9   4  14          0.13          1.25         2.77 o
  -8   4  14        148.72        143.72        20.72 o
  -7   4  14        204.08        176.87         9.56 o
  -6   4  14          7.97          6.10         1.71 o
  -5   4  14        200.18        162.11        11.96 o
  -4   4  14        116.80        107.76         6.60 o
  -3   4  14       2193.40       2175.28        47.63 o
  -2   4  14         78.37         77.91         3.27 o
  -1   4  14        105.06        109.30         4.35 o
   0   4  14         15.95         19.28         3.88 o
   1   4  14          9.38         13.09         2.96 o
   2   4  14          9.50          9.80         3.15 o
   3   4  14        221.13        234.50         8.49 o
   4   4  14          0.41         -3.01         3.01 o
   5   4  14        206.80        213.04         6.86 o
  -9   5  14        470.72        510.89        17.01 o
  -8   5  14        213.51        218.00         9.58 o
  -7   5  14          0.01         -0.58         2.67 o
  -6   5  14         97.82         93.08         4.77 o
  -5   5  14         51.28         48.13         5.15 o
  -4   5  14         30.82         24.58         2.17 o
  -3   5  14         21.12         25.72         5.10 o
  -2   5  14         11.48         11.81         2.54 o
  -1   5  14        438.08        452.49         8.60 o
   0   5  14          2.28          2.60         2.65 o
   1   5  14         93.40         92.33         4.29 o
   2   5  14        188.10        191.42         5.30 o
   3   5  14          0.51         -2.21         2.87 o
   4   5  14          5.31          5.40         4.42 o
   5   5  14        373.05        376.61        10.08 o
  -9   6  14          2.06         -0.72         3.04 o
  -8   6  14         39.43         41.28         3.48 o
  -7   6  14         66.90         77.15         4.12 o
  -6   6  14          1.65          2.12         1.31 o
  -5   6  14        328.19        297.86        18.18 o
  -4   6  14         22.56         23.08         3.94 o
  -3   6  14         86.66         81.20         4.30 o
  -2   6  14         66.56         61.69         3.40 o
  -1   6  14        192.91        200.33         5.71 o
   0   6  14         67.43         67.17         3.46 o
   1   6  14         68.82         79.84         3.53 o
   2   6  14          2.42          3.74         2.70 o
   3   6  14         77.03         92.97        10.46 o
   4   6  14         19.21         18.86         3.34 o
   5   6  14         33.76         33.99         4.32 o
  -9   7  14         10.74         11.37         4.12 o
  -8   7  14         51.91         51.76         7.57 o
  -7   7  14        130.21        144.08         9.57 o
  -6   7  14         74.77         75.69         5.17 o
  -5   7  14         93.46         81.16         5.78 o
  -4   7  14         16.98         15.10         2.71 o
  -3   7  14        105.35        109.33         5.45 o
  -2   7  14          1.51         -0.16         1.73 o
  -1   7  14         15.35         13.56         3.38 o
   0   7  14         45.36         49.92         2.88 o
   1   7  14         77.06         79.56         3.75 o
   2   7  14         57.89         63.37         3.62 o
   3   7  14        171.88        180.90         5.50 o
   4   7  14         10.94          9.94         3.03 o
   5   7  14         58.98         65.31         5.68 o
  -9   8  14          0.82          3.44         2.99 o
  -8   8  14          0.31          0.11         5.01 o
  -7   8  14          0.25          1.27         2.19 o
  -6   8  14        202.63        203.23         9.37 o
  -5   8  14          0.82         -1.66         2.02 o
  -4   8  14        149.68        132.57         9.99 o
  -3   8  14       1198.55       1194.77        38.23 o
  -2   8  14        110.99        111.64         4.55 o
  -1   8  14         82.09         82.48         4.81 o
   0   8  14          4.14          4.49         2.54 o
   1   8  14          7.84          8.64         2.43 o
   2   8  14          2.23         -0.32         4.21 o
   3   8  14        130.21        138.82         7.23 o
   4   8  14         16.17         17.92         4.20 o
  -9   9  14         73.39         74.17         6.42 o
  -8   9  14        290.53        326.98         8.36 o
  -7   9  14         44.36         46.89         3.74 o
  -6   9  14         45.33         41.11         4.84 o
  -5   9  14          2.51          3.14         3.17 o
  -4   9  14         47.14         42.06         3.36 o
  -3   9  14        173.22        169.06         6.89 o
  -2   9  14          5.73          5.34         2.40 o
  -1   9  14        100.26        107.56         5.67 o
   0   9  14          1.48         -0.39         1.93 o
   1   9  14          0.06         -2.40         2.40 o
   2   9  14          8.48          5.95         2.96 o
   3   9  14         10.87          8.46         4.32 o
   4   9  14         76.18         81.52         4.55 o
  -8  10  14        306.03        345.69        10.57 o
  -7  10  14         21.57         23.30         4.56 o
  -6  10  14         73.10         80.11         7.01 o
  -5  10  14         77.43         72.38         6.17 o
  -4  10  14         76.31         54.24        10.15 o
  -3  10  14         22.63         21.41         2.56 o
  -2  10  14        255.79        258.91         7.21 o
  -1  10  14          0.34         -1.64         1.64 o
   0  10  14        235.46        241.06         5.77 o
   1  10  14         10.38          7.26         2.64 o
   2  10  14         21.11         18.62         5.23 o
   3  10  14         16.56         14.50         2.95 o
   4  10  14        145.13        146.34         6.09 o
  -8  11  14        114.61        121.42        33.16 o
  -7  11  14         54.91         65.99         4.47 o
  -6  11  14         79.44         89.47         4.88 o
  -5  11  14         80.20         83.27         6.49 o
  -4  11  14        106.13        102.86         7.63 o
  -3  11  14        171.04        152.80         6.92 o
  -2  11  14          7.11          9.24         1.89 o
  -1  11  14         11.51         12.73         2.25 o
   0  11  14         33.86         32.54         3.16 o
   1  11  14         25.81         20.05         3.36 o
   2  11  14         12.71         11.00         3.65 o
   3  11  14        150.09        159.56         5.09 o
   4  11  14        130.87        129.56         6.17 o
  -8  12  14         33.73         60.12        15.71 o
  -7  12  14         96.78        105.94         4.66 o
  -6  12  14          5.84          8.14         3.29 o
  -5  12  14          1.39          2.53         4.65 o
  -4  12  14        594.81        604.27        20.31 o
  -3  12  14        555.63        530.41        18.66 o
  -2  12  14         15.71         20.62         2.80 o
  -1  12  14         16.96         20.28         2.39 o
   0  12  14        168.17        166.53         4.71 o
   1  12  14         45.25         46.70         4.28 o
   2  12  14         97.11         96.40         3.88 o
   3  12  14          6.37          5.86         3.01 o
  -7  13  14        180.79        188.40         7.66 o
  -6  13  14         64.70         54.59         7.39 o
  -5  13  14         93.58        107.40         6.50 o
  -4  13  14          4.22          9.18         4.34 o
  -3  13  14        261.05        234.45         8.72 o
  -2  13  14         85.36         87.69         3.86 o
  -1  13  14          6.42          5.92         2.15 o
   0  13  14         15.44         10.92         3.77 o
   1  13  14          0.54          2.01         3.16 o
   2  13  14         21.26         20.01         3.38 o
   3  13  14         35.46         24.61         3.54 o
  -7  14  14        204.03        207.32        10.34 o
  -6  14  14          0.03          2.41         3.02 o
  -5  14  14          1.02          1.62         2.73 o
  -4  14  14         65.47         65.76         5.13 o
  -3  14  14         18.90         18.19         4.92 o
  -2  14  14          9.05          8.73         1.70 o
  -1  14  14         27.29         19.42         2.41 o
   0  14  14          0.02          2.00         2.10 o
   1  14  14         38.14         38.28         3.42 o
   2  14  14          2.67          2.53         2.28 o
   3  14  14         40.97         45.74        16.20 o
  -6  15  14        195.65        225.06         6.47 o
  -5  15  14        361.26        414.45         9.40 o
  -4  15  14        102.54        108.62         5.19 o
  -3  15  14       1304.98       1368.70        36.22 o
  -2  15  14         96.37         98.83         3.69 o
  -1  15  14          0.06          0.85         1.74 o
   0  15  14        134.36        122.10         5.50 o
   1  15  14         10.89          9.18         2.84 o
   2  15  14         53.36         60.18         3.21 o
  -6  16  14         25.23         31.86         5.89 o
  -5  16  14          7.92          5.69         3.74 o
  -4  16  14        323.68        345.96         8.68 o
  -3  16  14         11.86         20.94         3.62 o
  -2  16  14         25.86         27.44         4.11 o
  -1  16  14          4.76          9.03         2.89 o
   0  16  14        235.99        234.60         4.70 o
   1  16  14         88.34         84.83         5.12 o
  -5  17  14          3.68         -0.90         4.05 o
  -4  17  14          4.26          4.63         3.83 o
  -3  17  14         43.82         43.96         4.54 o
  -2  17  14        183.55        184.42         7.44 o
  -1  17  14          3.85         -0.72         2.48 o
   0  17  14        144.41        138.58         5.13 o
   1  17  14          3.94          6.15         3.40 o
  -4  18  14         22.18         22.05         4.05 o
  -3  18  14        240.40        212.23         8.99 o
  -2  18  14         40.08         44.48         3.76 o
  -1  18  14         13.76         21.97         6.78 o
  -7   0  15        289.50        279.23        45.07 o
  -5   0  15        170.09        123.71        15.22 o
  -3   0  15         94.09         87.71         6.85 o
  -1   0  15         65.37         54.84         7.76 o
   1   0  15         28.83         24.56         4.28 o
   3   0  15         18.35         17.19         8.20 o
  -8   1  15          8.79          3.40         2.61 o
  -7   1  15          5.10          3.30         1.39 o
  -6   1  15         85.23         73.64         5.40 o
  -5   1  15         61.29         47.73         7.22 o
  -4   1  15        210.45        185.55         9.44 o
  -3   1  15        262.54        239.72         6.77 o
  -2   1  15         47.24         52.51         3.14 o
  -1   1  15         69.41         77.01         5.08 o
   0   1  15         21.10         19.99         3.45 o
   1   1  15         40.34         42.13         4.67 o
   2   1  15          5.32          1.14         3.28 o
   3   1  15         14.02         18.06         3.18 o
   4   1  15          6.03          2.47         3.09 o
  -9   2  15        146.18        154.93         5.10 o
  -8   2  15         33.95         34.11        10.38 o
  -7   2  15        128.32        115.58         7.01 o
  -6   2  15        278.54        256.20        17.36 o
  -5   2  15         18.22         15.79         2.26 o
  -4   2  15          4.93          4.97         1.96 o
  -3   2  15          0.00          0.33         1.65 o
  -2   2  15        141.16        139.13         3.61 o
  -1   2  15         13.74         18.29         2.99 o
   0   2  15         66.12         74.19         3.87 o
   1   2  15         42.57         38.11         4.33 o
   2   2  15        124.29        118.72         5.21 o
   3   2  15          2.22          1.52         3.76 o
   4   2  15         13.30         12.08         3.67 o
  -9   3  15         20.63         14.23         5.46 o
  -8   3  15          0.85         -0.61         3.09 o
  -7   3  15          4.71          4.29         1.72 o
  -6   3  15        109.50         89.27         5.67 o
  -5   3  15         75.16         69.63         9.47 o
  -4   3  15          0.36          0.94         1.78 o
  -3   3  15        729.59        714.81        19.21 o
  -2   3  15         43.25         41.41         2.81 o
  -1   3  15         10.63         12.41         2.56 o
   0   3  15          0.87          1.89         2.83 o
   1   3  15          0.67         -2.45         2.45 o
   2   3  15         57.43         55.50         4.61 o
   3   3  15         18.94         18.23         3.23 o
   4   3  15        193.45        196.84         7.86 o
  -9   4  15         59.02         86.28         8.32 o
  -8   4  15          7.22          8.28         3.40 o
  -7   4  15        110.88        118.88        31.28 o
  -6   4  15        198.57        172.42        10.62 o
  -5   4  15          7.20          6.36         1.23 o
  -4   4  15         12.80         10.74         3.07 o
  -3   4  15        527.89        529.40        17.67 o
  -2   4  15         83.18         86.88         4.12 o
  -1   4  15          0.15          3.83         2.23 o
   0   4  15        248.57        266.27         5.46 o
   1   4  15          5.60          7.38         2.75 o
   2   4  15          1.03         -0.91         2.69 o
   3   4  15          8.79         12.92         3.95 o
   4   4  15          1.28         -2.73         3.11 o
  -8   5  15         50.88         39.70         6.89 o
  -7   5  15          0.03          0.38         1.71 o
  -6   5  15          0.03          0.18         1.64 o
  -5   5  15        271.53        227.40        16.64 o
  -4   5  15        369.38        326.82        20.74 o
  -3   5  15        545.81        534.86        12.10 o
  -2   5  15        146.95        145.94         4.55 o
  -1   5  15         47.51         50.48         3.04 o
   0   5  15         38.05         32.30         3.13 o
   1   5  15          9.54          9.58         3.49 o
   2   5  15         48.11         47.67         4.78 o
   3   5  15          4.25          3.60         3.18 o
   4   5  15         14.93          8.64         3.95 o
  -8   6  15        112.64        114.69        15.98 o
  -7   6  15        282.83        277.47        14.32 o
  -6   6  15         78.27         76.44         4.11 o
  -5   6  15         75.97         76.60         3.84 o
  -4   6  15         31.38         29.78         2.74 o
  -3   6  15         50.54         55.39         3.71 o
  -2   6  15         51.55         56.12         3.12 o
  -1   6  15         78.50         83.55         3.50 o
   0   6  15        202.88        210.36         5.90 o
   1   6  15         71.93         68.72         5.25 o
   2   6  15         77.67         75.65         5.10 o
   3   6  15          9.30          9.80         3.24 o
   4   6  15         32.25         31.77         4.14 o
  -8   7  15         41.74         32.64         3.43 o
  -7   7  15          0.71          4.09         2.84 o
  -6   7  15        302.24        296.04        12.62 o
  -5   7  15          6.92          4.34         1.41 o
  -4   7  15         28.71         24.90         4.13 o
  -3   7  15        878.56        840.64        19.07 o
  -2   7  15          0.84         -0.51         1.53 o
  -1   7  15        177.13        168.00         4.43 o
   0   7  15          7.86          7.43         4.17 o
   1   7  15         46.69         43.24         3.27 o
   2   7  15         14.61         18.98         3.35 o
   3   7  15          1.53          0.85         2.77 o
  -8   8  15         36.20         37.28         3.03 o
  -7   8  15         14.92          9.04         4.73 o
  -6   8  15         14.08         12.40         5.10 o
  -5   8  15          1.06          1.45         3.75 o
  -4   8  15        180.82        171.35        14.65 o
  -3   8  15          3.28          4.04         1.50 o
  -2   8  15          0.00          0.73         2.77 o
  -1   8  15         35.65         36.72         2.82 o
   0   8  15        136.96        160.49         5.75 o
   1   8  15         13.08         15.10         3.54 o
   2   8  15         15.38          8.67         2.96 o
   3   8  15          0.79          0.00         2.95 o
  -8   9  15          4.39          6.40         2.95 o
  -7   9  15        195.16        225.34         7.37 o
  -6   9  15         38.71         40.27         3.52 o
  -5   9  15        145.95        147.46         4.94 o
  -4   9  15         92.77         82.44         6.10 o
  -3   9  15        146.56        142.66         3.72 o
  -2   9  15        202.98        194.79         6.42 o
  -1   9  15         12.09          9.48         2.63 o
   0   9  15        103.59         98.48         6.77 o
   1   9  15          3.63          0.65         2.23 o
   2   9  15          5.68          1.10         2.89 o
   3   9  15        109.98        105.78         5.98 o
  -7  10  15         18.00         14.97         3.04 o
  -6  10  15          0.30          4.27         3.43 o
  -5  10  15          5.38          4.32         5.06 o
  -4  10  15        113.52        117.92         5.81 o
  -3  10  15        125.55        112.31         7.00 o
  -2  10  15          1.14          5.87         2.53 o
  -1  10  15        145.53        142.66         3.59 o
   0  10  15         88.16         92.87         5.48 o
   1  10  15         56.80         67.48         3.77 o
   2  10  15         80.55         85.52         8.14 o
   3  10  15         53.22         50.18         4.90 o
  -7  11  15          5.69          4.55         4.96 o
  -6  11  15         30.46         31.73         7.50 o
  -5  11  15          8.01          4.53         2.94 o
  -4  11  15        156.67        162.17         7.99 o
  -3  11  15        291.71        270.17        14.34 o
  -2  11  15          7.44          9.80         1.96 o
  -1  11  15          6.68          3.18         2.12 o
   0  11  15        535.27        527.71         9.97 o
   1  11  15         16.86          9.12         2.70 o
   2  11  15         52.21         41.96         5.08 o
  -7  12  15         62.63         75.75         4.35 o
  -6  12  15         75.07         80.96         6.97 o
  -5  12  15         52.26         50.46         6.11 o
  -4  12  15          0.01          0.90         3.85 o
  -3  12  15        812.76        761.21        30.58 o
  -2  12  15         35.65         33.96         3.29 o
  -1  12  15         14.11         14.18         2.34 o
   0  12  15         33.84         24.73         3.14 o
   1  12  15         13.35          7.77         2.35 o
   2  12  15          1.30         -0.14         2.20 o
  -6  13  15         27.03         22.85         4.10 o
  -5  13  15         75.99         69.37         8.26 o
  -4  13  15        151.07        154.67         7.51 o
  -3  13  15         76.53         70.06         6.70 o
  -2  13  15         10.44         10.85         2.01 o
  -1  13  15         37.38         35.63         2.78 o
   0  13  15          4.77          1.97         3.29 o
   1  13  15          2.27          2.32         3.03 o
  -6  14  15         20.65         23.81         6.35 o
  -5  14  15         37.94         51.49        12.66 o
  -4  14  15         87.44         95.22         6.44 o
  -3  14  15        499.82        517.49        15.07 o
  -2  14  15         22.96         18.11         3.73 o
  -1  14  15         79.44         78.69         3.24 o
   0  14  15          5.23          7.36         2.97 o
   1  14  15         69.95         74.33         7.08 o
  -5  15  15        124.09        128.23         9.48 o
  -4  15  15         19.17         20.24         5.13 o
  -3  15  15         64.07         66.38        11.72 o
  -2  15  15          2.82          2.49         1.47 o
  -1  15  15         84.77         82.11         8.69 o
   0  15  15        111.03        108.28         4.62 o
  -4  16  15        176.94        188.67        15.48 o
  -3  16  15         95.35         82.62         4.86 o
  -2  16  15          0.07          2.83         4.90 o
  -1  16  15          3.31          6.57         3.61 o
  -6   0  16          4.40          6.59         2.28 o
  -4   0  16          2.12          2.16         3.83 o
  -2   0  16       3318.26       3416.32        58.33 o
   0   0  16          4.24          2.74         3.90 o
   2   0  16          7.12          7.20         5.21 o
  -8   1  16          0.03         -1.61         1.61 o
  -7   1  16         83.79         81.02         5.34 o
  -6   1  16         31.93         27.54         1.96 o
  -5   1  16         34.90         29.24         2.21 o
  -4   1  16         15.81         10.20         2.08 o
  -3   1  16         33.32         33.56         2.83 o
  -2   1  16        566.33        586.24        16.14 o
  -1   1  16        104.48        102.35         6.02 o
   0   1  16         28.53         22.75         3.52 o
   1   1  16          0.10         -0.84         2.50 o
   2   1  16         70.63         71.98         4.71 o
   3   1  16          0.04          1.04         3.33 o
  -8   2  16         48.90         51.50         6.22 o
  -7   2  16         37.28         40.69         4.13 o
  -6   2  16          2.55          2.16         1.04 o
  -5   2  16        213.32        169.90        18.91 o
  -4   2  16          2.04          2.90         1.47 o
  -3   2  16         81.79         88.10         8.02 o
  -2   2  16         89.77         94.98         3.80 o
  -1   2  16         93.35         97.18         3.74 o
   0   2  16          3.52          5.59         2.45 o
   1   2  16         41.26         34.71         3.29 o
   2   2  16         13.42         12.00         4.56 o
   3   2  16          4.33          9.21         3.25 o
  -8   3  16        134.68        144.80         3.55 o
  -7   3  16          9.75         11.09         2.83 o
  -6   3  16         10.11          9.60         1.22 o
  -5   3  16          1.36         -0.93         1.90 o
  -4   3  16         57.45         61.53         6.10 o
  -3   3  16        274.83        267.38        10.74 o
  -2   3  16        143.32        151.96         5.72 o
  -1   3  16          0.03          0.35         3.03 o
   0   3  16        144.14        146.61         7.71 o
   1   3  16         55.75         55.35         5.18 o
   2   3  16         86.98        103.58        11.35 o
   3   3  16         27.11         28.75         4.14 o
  -8   4  16          2.27          1.61         2.08 o
  -7   4  16          3.16          7.84         2.90 o
  -6   4  16         50.53         36.21         5.26 o
  -5   4  16          6.75          4.60         1.34 o
  -4   4  16          5.51          3.72         2.18 o
  -3   4  16         44.27         43.38         3.01 o
  -2   4  16       1240.50       1246.79        15.94 o
  -1   4  16         19.03         19.60         3.51 o
   0   4  16        136.70        140.20         5.02 o
   1   4  16          0.65          0.36         3.32 o
   2   4  16         26.91         26.43         3.67 o
   3   4  16          1.81          3.68         3.27 o
  -7   5  16        395.06        391.24        26.47 o
  -6   5  16          5.87          8.45         3.43 o
  -5   5  16         47.65         43.04         2.51 o
  -4   5  16          8.36          6.03         1.75 o
  -3   5  16         20.64         16.62         2.48 o
  -2   5  16       1068.68       1078.50        15.72 o
  -1   5  16        104.85        121.35         5.37 o
   0   5  16        175.31        176.83         6.03 o
   1   5  16          1.58          2.21         2.62 o
   2   5  16        109.32        119.71         5.59 o
  -7   6  16        176.69        159.65        16.17 o
  -6   6  16         15.62         17.39         3.57 o
  -5   6  16          6.88          9.75         2.48 o
  -4   6  16         13.29          8.40         2.28 o
  -3   6  16        114.98        112.82         3.73 o
  -2   6  16          7.34          3.30         2.61 o
  -1   6  16         95.96         95.27         3.85 o
   0   6  16         17.28         15.31         2.71 o
   1   6  16         10.05          9.75         2.74 o
   2   6  16         24.20         26.80         4.41 o
  -7   7  16        196.02        214.78        19.88 o
  -6   7  16         60.56         67.72         5.86 o
  -5   7  16         40.01         44.75         4.02 o
  -4   7  16          2.10          0.52         1.42 o
  -3   7  16         59.50         57.96         3.64 o
  -2   7  16         46.59         44.36         4.69 o
  -1   7  16        152.80        152.56         3.98 o
   0   7  16         10.93          9.76         2.82 o
   1   7  16         22.51         17.82         4.37 o
   2   7  16          0.89         -1.04         2.83 o
  -7   8  16          7.61          8.94         3.63 o
  -6   8  16        137.51        138.15         6.70 o
  -5   8  16         29.90         25.14         7.12 o
  -4   8  16        131.50        110.60        15.63 o
  -3   8  16          1.39          0.47         2.12 o
  -2   8  16         93.11         91.05         8.33 o
  -1   8  16         42.56         45.13         2.83 o
   0   8  16          3.52          5.65         2.98 o
   1   8  16          2.60         -2.47         3.75 o
   2   8  16         24.00         17.22         3.46 o
  -6   9  16         76.58         78.23         4.11 o
  -5   9  16          1.79         -3.61         5.19 o
  -4   9  16         14.53         10.30         3.05 o
  -3   9  16        193.46        186.94         6.86 o
  -2   9  16         25.67         23.61         2.18 o
  -1   9  16        195.47        185.45         6.85 o
   0   9  16        511.64        519.57         8.87 o
   1   9  16          0.35         -1.59         2.29 o
  -6  10  16         47.91         43.96         5.61 o
  -5  10  16          3.50          5.01         4.14 o
  -4  10  16         74.19         61.43         9.40 o
  -3  10  16          1.35          1.48         1.30 o
  -2  10  16          9.68          7.98         2.48 o
  -1  10  16          4.01          4.88         1.98 o
   0  10  16        135.52        144.29         5.70 o
   1  10  16          6.47          4.66         2.77 o
  -6  11  16          0.89         12.17         6.09 o
  -5  11  16         52.22         55.78         5.80 o
  -4  11  16          2.77         -3.34         3.34 o
  -3  11  16         64.05         52.17         2.12 o
  -2  11  16          8.85         12.71         2.14 o
  -1  11  16         10.17         13.97         2.48 o
   0  11  16         17.19         10.50         3.41 o
  -5  12  16        175.97        181.78         6.87 o
  -4  12  16         11.47         10.94         4.85 o
  -3  12  16          0.11          1.53         2.37 o
  -2  12  16         95.32         88.90         3.07 o
  -1  12  16         57.29         66.94         4.82 o
   0  12  16        315.32        306.00        10.35 o
  -4  13  16         11.66          4.88         3.83 o
  -3  13  16          5.48          7.37         4.55 o
  -2  13  16         13.52         14.52         2.12 o
  -1  13  16          7.72          8.37         2.31 o
  -5   0  17         48.15         49.99         7.43 o
  -3   0  17        202.89        190.80        20.59 o
  -1   0  17         90.27         94.03         5.44 o
   1   0  17         33.34         27.60         5.60 o
  -6   1  17         52.17         39.21         4.61 o
  -5   1  17          4.46          4.44         2.22 o
  -4   1  17         44.20         43.70         3.25 o
  -3   1  17        111.28        101.92         3.99 o
  -2   1  17        399.65        408.19         8.29 o
  -1   1  17         51.97         53.68         3.70 o
   0   1  17        130.79        134.33         4.94 o
   1   1  17          5.87          4.34         2.91 o
  -6   2  17         82.10         69.74         6.32 o
  -5   2  17         11.48         11.08         2.26 o
  -4   2  17         44.64         48.22         3.77 o
  -3   2  17        114.57        114.51         3.68 o
  -2   2  17         67.00         66.34         4.20 o
  -1   2  17         54.74         47.56         5.88 o
   0   2  17        114.18        116.49         6.07 o
   1   2  17         17.45         16.41         4.34 o
  -6   3  17         17.33         17.52         3.83 o
  -5   3  17         35.68         28.53         2.04 o
  -4   3  17         30.50         28.63         2.01 o
  -3   3  17          6.14          3.00         1.82 o
  -2   3  17         11.08         18.74         3.23 o
  -1   3  17         11.99          6.91         3.28 o
   0   3  17         78.93         80.58         3.87 o
   1   3  17          2.20          2.77         2.66 o
  -6   4  17        250.77        220.54        31.59 o
  -5   4  17         17.37         15.49         1.55 o
  -4   4  17         30.52         32.85         2.48 o
  -3   4  17          5.78          5.50         3.31 o
  -2   4  17        157.99        148.87         5.87 o
  -1   4  17          4.27          7.89         2.65 o
   0   4  17         22.86         15.70         2.94 o
   1   4  17         32.14         33.04         3.53 o
  -6   5  17         50.03         43.53         5.85 o
  -5   5  17        129.06        118.45         4.51 o
  -4   5  17          9.40          7.88         1.93 o
  -3   5  17         24.20         19.91         2.47 o
  -2   5  17         84.72         95.57         3.75 o
  -1   5  17         20.58         14.83         2.76 o
   0   5  17        115.35        116.26         5.53 o
   1   5  17          5.42          5.78         4.66 o
  -6   6  17          2.43          0.87         3.54 o
  -5   6  17         21.32         20.91         3.96 o
  -4   6  17        116.05        105.94         5.64 o
  -3   6  17         10.59          6.78         2.36 o
  -2   6  17         57.95         53.38         2.94 o
  -1   6  17         15.12         11.47         3.00 o
   0   6  17          7.34          9.27         3.28 o
  -5   7  17          1.88          2.37         2.75 o
  -4   7  17          5.99          5.90         1.69 o
  -3   7  17          0.02          0.03         2.16 o
  -2   7  17        218.48        227.44         7.01 o
  -1   7  17          0.63         -1.00         2.29 o
   0   7  17          0.69          0.99         2.44 o
  -5   8  17        124.19        135.75        14.19 o
  -4   8  17          4.74          4.55         2.11 o
  -3   8  17         20.56         15.00         1.94 o
  -2   8  17         17.81         14.13         2.65 o
  -1   8  17         12.37         10.47         3.67 o
  -4   9  17         25.29         26.41         4.37 o
  -3   9  17         77.02         76.69         3.77 o
  -2   9  17         42.45         44.95         2.49 o
  -1   9  17          1.89         -0.93         3.27 o
  -3  10  17          6.41          7.53         1.89 o
  -4   0  18         27.36         18.80         3.94 o
  -2   0  18        393.43        366.10         8.43 o
  -4   1  18          7.12          3.85         2.71 o
  -3   1  18         14.93         11.83         2.55 o
  -2   1  18         26.92         24.26         3.44 o
  -3   2  18         92.61         85.08         3.93 o
  -2   2  18         33.85         26.94         5.82 o
  -3   3  18          2.05         -1.07         7.25 o
                                                
