# Supplementary material for: Crystal structures of three co-crystals of 4,4′-bipyridyl with 4-alk­oxy­benzoic acids: 4-eth­oxy­benzoic acid–4,4′-bipyridyl (2/1), 4-n-propoxybenzoic acid–4,4′-bipyridyl (2/1) and 4-n-but­oxy­benzoic acid–4,4′-bipyridyl (2/1)
Source: Acta Crystallogr E Crystallogr Commun. 2015 Oct 7;71(Pt 11):1290–5. doi: 10.1107/S2056989015018435 (PMC4645087; doi:10.1107/S2056989015018435)
Supplement: Supplementary file 3 [file e-71-01290-IIsup3.hkl]

#
# h,k,l, Fc-squared, Fo-squared, sigma(Fo-squared), status flag
#
data_II
_shelx_title ' 05120111'
_shelx_refln_list_code          4
_shelx_F_calc_maximum      319.76
_exptl_crystal_F_000       548.00
_reflns_d_resolution_high  0.7111

loop_
 _space_group_symop_operation_xyz
 'x, y, z'
 '-x, -y, -z'

_cell_length_a    10.7592
_cell_length_b    10.8838
_cell_length_c    11.6462
_cell_angle_alpha  86.641
_cell_angle_beta   89.231
_cell_angle_gamma  73.887

_shelx_F_squared_multiplier     1.000

loop_
 _refln_index_h
 _refln_index_k
 _refln_index_l
 _refln_F_squared_calc
 _refln_F_squared_meas
 _refln_F_squared_sigma
 _refln_observed_status
   2   0   0       1124.35        969.35        37.53 o
   3   0   0         64.20         63.86         2.44 o
   4   0   0         25.56         14.95         1.44 o
   5   0   0       3020.96       2952.63        74.63 o
   6   0   0        635.74        729.02        14.08 o
   7   0   0         14.55         12.27         2.01 o
   8   0   0          1.79          2.13         1.58 o
   9   0   0         39.72         48.50         3.13 o
  10   0   0          9.01          6.88         1.08 o
  11   0   0         17.63         13.64         2.33 o
  12   0   0          0.27         -0.43         1.40 o
  13   0   0         38.02         44.47         4.60 o
 -14   1   0         43.51         47.61         5.40 o
 -13   1   0         81.53         95.82         7.10 o
 -12   1   0        130.33        126.34         5.74 o
 -11   1   0         14.89         15.75         2.45 o
 -10   1   0          0.65          0.36         1.33 o
  -9   1   0         71.20         66.03         2.61 o
  -8   1   0          1.54          1.68         1.61 o
  -7   1   0        172.24        172.05         5.44 o
  -6   1   0        468.43        525.01        11.62 o
  -5   1   0       2335.07       2355.28        87.62 o
  -4   1   0          0.10          0.40         0.44 o
  -3   1   0         79.60         76.01         5.64 o
  -2   1   0         30.50         31.56         1.15 o
  -1   1   0       1443.38       1278.91        25.04 o
   2   1   0         52.66         27.22        11.00 o
   3   1   0        600.45        590.54        11.03 o
   4   1   0         17.08         15.31         1.05 o
   5   1   0       3007.11       2988.26        75.63 o
   6   1   0       1583.74       1731.56        60.79 o
   7   1   0          3.27          3.51         1.02 o
   9   1   0         17.70         17.19         1.62 o
  10   1   0         59.81         61.38         3.58 o
  11   1   0         10.71         10.54         2.06 o
  12   1   0          9.46          9.18         1.45 o
  13   1   0          1.52          1.87         1.82 o
  14   1   0         13.56         16.50         6.84 o
 -13   2   0        230.81        265.90        22.97 o
 -12   2   0          0.18          0.20         1.06 o
 -11   2   0         91.61         90.76         4.57 o
  -9   2   0         34.23         34.89         3.03 o
  -8   2   0        168.81        156.00         4.54 o
  -7   2   0        578.43        585.06        17.16 o
  -6   2   0          0.26          1.36         1.01 o
  -5   2   0        617.34        692.53        14.91 o
  -4   2   0        365.76        355.22         6.76 o
  -3   2   0        147.82        159.32         3.31 o
  -2   2   0         21.65         43.35         2.23 o
  -1   2   0        229.98        236.39         4.20 o
   0   2   0      35037.52      35406.02      1278.78 o
   1   2   0          0.97          1.50         0.25 o
   2   2   0          3.79          5.54         0.77 o
   3   2   0         11.71         18.71         2.75 o
   4   2   0        283.62        327.73        16.48 o
   5   2   0        365.22        273.76       102.37 o
   6   2   0       1323.55       1451.56        32.79 o
   7   2   0         27.75         20.79         1.12 o
   8   2   0         23.92         26.06         1.67 o
   9   2   0          7.49          5.01         1.67 o
  10   2   0          7.53          8.77         1.15 o
  11   2   0         52.03         64.98         2.09 o
  12   2   0          8.64          8.67         1.25 o
  13   2   0         99.76        103.54         4.20 o
  14   2   0         53.02         56.62         3.44 o
 -13   3   0         83.27         91.04         9.56 o
 -12   3   0         74.92         86.33         6.23 o
 -11   3   0          2.13          1.58         1.90 o
 -10   3   0         16.39         20.82         2.84 o
  -9   3   0          6.75          4.49         1.30 o
  -8   3   0          1.44          1.20         1.79 o
  -7   3   0         67.64         65.34         3.04 o
  -6   3   0        424.57        438.50        10.73 o
  -5   3   0         21.88         16.93         2.08 o
  -4   3   0        108.00        103.95         2.67 o
  -3   3   0       2183.70       2217.37        53.46 o
  -2   3   0          0.23          0.52         0.59 o
  -1   3   0        692.32        671.99        15.46 o
   0   3   0          7.13          7.26         2.03 o
   1   3   0          5.52         17.64         1.10 o
   2   3   0          3.41          6.34         0.99 o
   3   3   0       1796.08       1695.77        37.86 o
   4   3   0        327.15        262.40       100.53 o
   5   3   0          5.52         11.72         1.25 o
   6   3   0        374.34        413.49        22.25 o
   7   3   0          3.29          5.08         1.36 o
   8   3   0        510.73        519.37        15.72 o
   9   3   0          0.18          0.00         1.28 o
  10   3   0         21.02         26.73         2.17 o
  11   3   0         19.66         17.03         1.39 o
  12   3   0        192.91        181.66         7.32 o
  13   3   0          9.66          8.65         1.75 o
  14   3   0          4.63          3.79         1.62 o
  15   3   0         34.14         40.24         2.22 o
 -12   4   0         14.18         16.89         3.37 o
 -11   4   0         10.47          9.11         1.47 o
 -10   4   0          0.29          0.24         1.51 o
  -9   4   0          0.76          1.88         1.83 o
  -8   4   0          4.07          3.38         1.39 o
  -7   4   0        400.61        386.97        12.12 o
  -6   4   0        247.78        248.30        11.07 o
  -5   4   0         58.50         60.32         3.36 o
  -4   4   0        487.65        489.30        10.94 o
  -3   4   0        254.76        264.85         5.34 o
  -2   4   0         35.63         42.62         1.28 o
  -1   4   0         38.50         41.16         0.90 o
   0   4   0       3652.71       3419.82        70.96 o
   1   4   0          1.86          2.88         0.49 o
   2   4   0         95.54        111.27         3.78 o
   3   4   0       1506.61       1503.24        32.45 o
   4   4   0       2379.82       2520.95       104.64 o
   5   4   0         24.67         15.62         5.11 o
   6   4   0         13.54         16.99         1.49 o
   7   4   0        500.49        463.16        10.00 o
   8   4   0        483.30        475.56        10.56 o
   9   4   0       3977.02       3784.86       129.25 o
  10   4   0         67.54         60.64         2.82 o
  11   4   0         51.94         54.07         2.06 o
  12   4   0          0.99          0.25         1.06 o
  13   4   0        137.91        132.47         4.42 o
  14   4   0         17.65         19.40         1.48 o
  15   4   0          0.03          0.34         1.10 o
 -12   5   0          0.11          4.14         4.28 o
 -11   5   0         10.62          8.44         1.78 o
 -10   5   0         67.34         67.14         4.33 o
  -9   5   0         60.66         63.05         4.65 o
  -8   5   0         39.19         37.97         3.80 o
  -7   5   0          0.38         -0.03         1.63 o
  -6   5   0        469.46        454.23        11.59 o
  -5   5   0        113.64        122.51         4.66 o
  -4   5   0         28.15         29.11         2.62 o
  -3   5   0        565.90        616.38        12.30 o
  -2   5   0          7.76          9.18         0.68 o
  -1   5   0        297.28        315.43         4.70 o
   0   5   0          0.02          0.30         0.37 o
   1   5   0        226.71        221.39         4.06 o
   2   5   0         30.14         34.21         1.40 o
   3   5   0       7691.71       8193.54       375.73 o
   4   5   0       1195.92       1333.75        28.65 o
   5   5   0         32.38         41.72         1.73 o
   6   5   0          5.21          2.52         1.03 o
   7   5   0        141.33        132.28         3.72 o
   8   5   0       1422.90       1500.96        51.54 o
   9   5   0        536.23        520.45        12.00 o
  10   5   0          0.05         -0.11         0.83 o
  11   5   0          4.42          3.33         1.22 o
  12   5   0          0.27         -0.27         0.94 o
  13   5   0          0.00          0.26         1.00 o
  14   5   0         98.58        101.38         6.68 o
  15   5   0         40.85         39.30         2.41 o
 -11   6   0        189.33        192.98        23.55 o
 -10   6   0          9.60          8.92         2.14 o
  -9   6   0         46.02         42.75         3.72 o
  -8   6   0        149.66        144.63         9.10 o
  -7   6   0         63.99         61.70         4.00 o
  -6   6   0        311.19        294.92         9.14 o
  -5   6   0         75.85         74.02         2.87 o
  -4   6   0          0.65          4.68         0.72 o
  -3   6   0          7.75          7.55         0.99 o
  -2   6   0         30.59         34.87         2.20 o
  -1   6   0         10.52          7.13         2.81 o
   0   6   0         76.80        126.92         2.97 o
   1   6   0          8.93          8.05         0.83 o
   2   6   0        462.02        467.70         8.06 o
   3   6   0       1079.53       1232.29        37.48 o
   4   6   0       2599.02       2779.57       100.09 o
   5   6   0         42.45         44.70         1.49 o
   6   6   0          1.98          4.10         0.78 o
   7   6   0         50.30         40.21         2.57 o
   8   6   0        169.09        161.12         5.63 o
   9   6   0       8116.97       7331.50       382.34 o
  10   6   0         12.07         12.31         1.45 o
  11   6   0          0.37          0.85         0.65 o
  12   6   0         16.31         15.20         1.52 o
  13   6   0         13.48         14.35         1.87 o
  14   6   0          3.50          2.05         0.83 o
  15   6   0         60.94         58.15         2.69 o
 -10   7   0         90.71        100.14         8.26 o
  -9   7   0          0.87          0.96         1.23 o
  -8   7   0          1.91          1.26         0.63 o
  -7   7   0          0.33          0.11         0.46 o
  -6   7   0         13.16         11.64         1.13 o
  -5   7   0         41.91         28.54         1.48 o
  -4   7   0         71.48         50.56         1.57 o
  -3   7   0        170.41        168.34         4.71 o
  -2   7   0         12.93         14.95         0.71 o
  -1   7   0        113.85        107.54         5.47 o
   0   7   0         12.61         12.42         1.01 o
   1   7   0        173.29        161.25         3.50 o
   2   7   0         17.54         17.60         1.14 o
   3   7   0       1399.22       1532.86        34.55 o
   4   7   0        284.83        303.36         7.68 o
   5   7   0          8.56          4.46         0.98 o
   6   7   0         15.28         13.57         1.47 o
   7   7   0          1.06          1.47         0.97 o
   8   7   0        304.27        286.64        11.08 o
   9   7   0        297.47        297.00        12.65 o
  10   7   0          1.42          1.72         0.65 o
  11   7   0          1.11          1.04         0.90 o
  12   7   0         70.26         57.39         5.33 o
  13   7   0         39.57         32.12         4.46 o
  14   7   0        163.04        144.00        21.07 o
 -10   8   0          0.67         -0.04         2.06 o
  -9   8   0          1.80          2.43         1.49 o
  -8   8   0          4.06          4.50         1.35 o
  -7   8   0        138.83        117.39         8.31 o
  -6   8   0          9.64          7.70         2.48 o
  -5   8   0          2.03          1.46         0.45 o
  -4   8   0        387.53        314.96        16.84 o
  -3   8   0         26.73         21.48         1.49 o
  -2   8   0         67.02         58.98         2.95 o
  -1   8   0          9.86         10.40         2.81 o
   0   8   0       1036.36        968.61        29.40 o
   1   8   0         14.25         13.54         1.30 o
   2   8   0          5.31          5.98         0.96 o
   3   8   0         37.91         42.41         1.32 o
   4   8   0         45.64         44.54         1.61 o
   5   8   0          3.26          5.43         1.88 o
   6   8   0         95.63         73.59         3.98 o
   7   8   0        124.67        109.91         3.09 o
   8   8   0          2.65          2.82         1.01 o
   9   8   0        921.52        939.91        53.61 o
  10   8   0         58.92         56.55         1.72 o
  11   8   0         25.89         25.87         1.63 o
  12   8   0          0.72          1.59         0.90 o
  13   8   0        228.92        197.65        35.23 o
  14   8   0          6.93          5.24         0.85 o
  -9   9   0         15.57         18.56         7.05 o
  -8   9   0          5.75          8.79         2.86 o
  -7   9   0          0.13          0.72         1.28 o
  -6   9   0         66.80         71.44         4.41 o
  -5   9   0          1.16          1.21         0.42 o
  -4   9   0        237.16        176.58        20.83 o
  -3   9   0        316.79        300.22        12.04 o
  -2   9   0          8.49          8.55         2.98 o
  -1   9   0        229.13        234.45         9.05 o
   0   9   0          4.93          5.08         1.30 o
   1   9   0         13.65         15.05         2.18 o
   2   9   0          6.54          5.85         1.49 o
   3   9   0         82.87         83.67         2.22 o
   4   9   0         24.08         25.25         1.38 o
   5   9   0         43.29         46.59         2.19 o
   6   9   0        378.02        321.92         7.25 o
   7   9   0         65.65         54.96         2.17 o
   8   9   0          0.19          0.14         0.68 o
   9   9   0          4.09          2.87         1.00 o
  10   9   0         43.94         44.13         2.00 o
  11   9   0         13.17         11.43         1.27 o
  12   9   0        293.18        272.86         6.90 o
  13   9   0         44.46         38.37         6.06 o
  14   9   0         53.64         35.74         2.15 o
  -8  10   0         14.97         13.34         2.70 o
  -7  10   0        209.17        130.72       102.22 o
  -6  10   0         34.81         19.87        17.95 o
  -5  10   0          2.62          5.14         3.57 o
  -4  10   0        350.90        342.54        14.35 o
  -3  10   0         20.06         16.58         3.77 o
  -2  10   0          0.25          0.47         1.99 o
  -1  10   0          0.04          0.25         1.71 o
   0  10   0         58.64         55.71         2.59 o
   1  10   0          0.57          0.76         0.67 o
   2  10   0        117.10        121.18         2.48 o
   3  10   0         10.49          9.64         0.81 o
   4  10   0        180.93        172.67         3.05 o
   5  10   0         57.81         51.20         1.71 o
   6  10   0        220.38        184.07         4.75 o
   7  10   0         34.97         22.12         1.77 o
   8  10   0          0.02          0.05         1.01 o
   9  10   0        206.73        208.48         7.13 o
  10  10   0          0.07          0.00         0.70 o
  11  10   0          1.72          2.25         0.95 o
  12  10   0         28.96         26.21         1.72 o
  13  10   0        199.53        184.46         4.68 o
  -7  11   0         61.52         71.73         8.14 o
  -6  11   0          8.09          8.35         4.94 o
  -5  11   0         17.56         14.42         2.64 o
  -4  11   0         37.38         32.73         3.04 o
  -3  11   0         54.72         50.43         5.48 o
  -2  11   0         27.56         31.87         4.21 o
  -1  11   0         46.70         48.66         2.75 o
   0  11   0          0.73          1.33         0.98 o
   1  11   0         32.34         35.23         1.50 o
   2  11   0          0.45          0.99         0.67 o
   3  11   0        162.05        163.95         3.24 o
   4  11   0         44.17         45.04         1.35 o
   5  11   0         29.35         22.65         1.27 o
   6  11   0        284.00        245.05         4.48 o
   7  11   0          3.40          0.65         0.41 o
   8  11   0          1.56          0.65         0.95 o
   9  11   0          0.45          1.40         1.24 o
  10  11   0          5.64          5.18         1.75 o
  11  11   0          4.71          4.13         1.61 o
  12  11   0        969.09       1051.29        36.06 o
  -5  12   0          4.95          7.82         4.59 o
  -4  12   0         31.25         31.10         5.62 o
  -3  12   0          6.45          5.14         3.54 o
  -2  12   0        104.75        108.26         4.47 o
  -1  12   0          0.08         -0.06         1.72 o
   0  12   0         81.65         82.25         3.78 o
   1  12   0          9.28         10.62         1.89 o
   2  12   0         53.22         54.38         1.46 o
   3  12   0         56.31         54.33         1.67 o
   4  12   0         11.78         10.80         0.84 o
   5  12   0          0.69          0.53         0.64 o
   6  12   0         18.09         15.19         1.14 o
   7  12   0         22.97         26.70         1.09 o
   8  12   0          6.99          5.82         0.72 o
   9  12   0          1.24          4.32         1.58 o
  10  12   0          0.04         -0.29         1.18 o
  11  12   0          0.63          1.57         0.81 o
  -4  13   0          0.95          0.50         1.63 o
  -3  13   0         20.74         25.09         5.01 o
  -2  13   0          3.75          5.08         3.45 o
  -1  13   0         29.64         39.20         3.36 o
   0  13   0          0.00         -0.28         1.37 o
   1  13   0          1.51          1.22         0.80 o
   2  13   0          0.39          0.29         0.74 o
   3  13   0         25.38         24.30         1.26 o
   4  13   0          0.22          0.18         0.72 o
   5  13   0          8.29          9.76         1.03 o
   6  13   0          8.49          9.90         1.04 o
   7  13   0         19.01         17.35         1.22 o
   8  13   0          1.14          1.11         0.72 o
   9  13   0         20.67         18.84         1.41 o
  10  13   0         66.68         67.65         3.91 o
  -1  14   0          0.00         -0.09         1.38 o
   0  14   0         15.67         21.50         2.71 o
   1  14   0          0.00          0.03         0.72 o
   2  14   0          8.50         12.92         1.43 o
   3  14   0          0.25          0.35         1.11 o
   4  14   0          0.24          0.18         1.00 o
   5  14   0         64.24         72.86         2.16 o
   6  14   0         55.88         53.55         1.82 o
   7  14   0          2.17          1.67         0.71 o
   8  14   0          0.00          0.28         0.84 o
   9  14   0        319.81        335.93         8.00 o
   2  15   0          0.28          0.12         0.75 o
   3  15   0         22.00         24.92         1.64 o
   4  15   0          0.15         -0.63         0.64 o
   5  15   0         64.61         74.73         2.37 o
   6  15   0        126.11        131.42         3.23 o
  -6 -15   1          2.33          1.93         0.92 o
  -5 -15   1         40.28         50.21         2.17 o
  -4 -15   1          4.67          4.58         1.67 o
  -3 -15   1          0.42          0.97         1.38 o
  -2 -15   1          1.65          1.60         1.26 o
  -9 -14   1          2.15          3.23         1.92 o
  -8 -14   1          0.66         -0.66         0.88 o
  -7 -14   1          1.93          2.18         1.20 o
  -6 -14   1          2.72          3.47         0.90 o
  -5 -14   1         31.27         33.61         2.44 o
  -4 -14   1        205.19        218.71         5.27 o
  -3 -14   1         37.83         37.10         2.72 o
  -2 -14   1         17.04         19.05         2.39 o
  -1 -14   1        199.05        211.98         5.67 o
   0 -14   1         30.66         38.95         2.02 o
   1 -14   1         25.67         25.28         2.24 o
 -11 -13   1         28.82         25.31         3.20 o
 -10 -13   1         82.54        147.66         9.74 o
  -9 -13   1         36.26         26.41        18.72 o
  -8 -13   1          3.70          5.65         1.64 o
  -7 -13   1        127.28        131.37         3.50 o
  -6 -13   1          0.15          0.15         0.63 o
  -5 -13   1         39.20         46.41         1.40 o
  -4 -13   1         34.74         38.02         1.48 o
  -3 -13   1         24.21         24.09         2.21 o
  -2 -13   1         14.16         14.42         1.50 o
  -1 -13   1         96.89         96.53         3.25 o
   0 -13   1        256.21        293.99         8.51 o
   1 -13   1         12.93         14.94         2.80 o
   2 -13   1         72.86         93.16         5.08 o
   3 -13   1          0.11         -0.85         2.96 o
 -12 -12   1         65.31         61.91         3.90 o
 -11 -12   1          1.40          3.37         1.09 o
 -10 -12   1         10.34          8.51         2.24 o
  -9 -12   1         33.77         32.03         3.00 o
  -8 -12   1         41.88         36.13         3.34 o
  -7 -12   1          9.65         10.00         0.80 o
  -6 -12   1         17.77         15.91         0.99 o
  -5 -12   1          3.12          3.36         0.84 o
  -4 -12   1        162.37        167.94         3.19 o
  -3 -12   1          2.75          2.34         0.68 o
  -2 -12   1          1.70          1.57         0.72 o
  -1 -12   1          1.31          2.12         0.85 o
   0 -12   1         62.14         67.26         3.65 o
   1 -12   1         47.93         46.10         3.51 o
   2 -12   1         11.65         13.54         2.13 o
   3 -12   1         96.39        105.99         4.77 o
   4 -12   1         31.78         35.52         6.01 o
   5 -12   1        413.45        487.72        21.71 o
 -13 -11   1          0.15          0.22         1.30 o
 -12 -11   1          0.14          0.11         0.68 o
 -11 -11   1          8.21          7.70         2.17 o
 -10 -11   1          9.38         10.23         2.28 o
  -9 -11   1         71.63         70.13         4.02 o
  -8 -11   1          7.98          5.89         1.44 o
  -7 -11   1          0.26          1.21         1.03 o
  -6 -11   1          5.90          2.19         1.94 o
  -5 -11   1         25.32         22.47         1.31 o
  -4 -11   1          7.25          7.21         0.93 o
  -3 -11   1         13.86         11.21         0.82 o
  -2 -11   1         71.55         68.81         2.18 o
  -1 -11   1        164.00        163.16         4.25 o
   0 -11   1         89.21         92.53         3.12 o
   1 -11   1          1.77          0.81         2.11 o
   2 -11   1         14.42         16.49         3.77 o
   3 -11   1          4.20          5.00         3.18 o
   4 -11   1         52.18         57.25         3.73 o
   5 -11   1         36.83         42.43         3.54 o
   6 -11   1        619.99        765.49        31.58 o
 -13 -10   1         21.29         15.11         1.57 o
 -12 -10   1          2.63          1.33         0.70 o
 -11 -10   1         21.76         22.35         2.41 o
 -10 -10   1         12.08         10.96         1.48 o
  -9 -10   1          0.48          0.21         1.18 o
  -8 -10   1          4.77          4.86         1.88 o
  -7 -10   1         27.10         25.26         2.86 o
  -6 -10   1         42.19         37.80         2.11 o
  -5 -10   1          5.21          6.75         0.93 o
  -4 -10   1          0.01          0.00         0.54 o
  -3 -10   1          1.20          1.39         0.60 o
  -2 -10   1        267.77        266.66         6.31 o
  -1 -10   1        641.61        634.19        10.22 o
   0 -10   1          1.49          2.06         1.52 o
   1 -10   1         60.27         63.56         3.01 o
   2 -10   1          1.51          1.58         2.42 o
   3 -10   1        286.94        240.15         7.68 o
   4 -10   1         29.27         30.09         4.75 o
   5 -10   1          0.77          0.45         2.55 o
   6 -10   1          3.93          4.86         2.20 o
   7 -10   1         41.13         49.17         7.44 o
   8 -10   1          0.63          0.11         2.72 o
 -14  -9   1         10.28          8.34         1.90 o
 -13  -9   1          1.94          1.91         1.06 o
 -12  -9   1         20.17         19.21         2.09 o
 -11  -9   1         81.60         85.36         3.02 o
 -10  -9   1          1.29          1.12         1.01 o
  -9  -9   1         52.73         47.06         2.29 o
  -8  -9   1          3.94          2.41         1.11 o
  -7  -9   1        121.75        101.56         4.94 o
  -6  -9   1          0.55         -0.28         1.41 o
  -5  -9   1         17.00         14.42         1.04 o
  -4  -9   1          8.81          8.34         0.86 o
  -3  -9   1         56.65         56.72         1.54 o
  -2  -9   1        341.16        320.16         7.44 o
  -1  -9   1        956.52        954.07        17.07 o
   0  -9   1         75.42         79.53         5.02 o
   1  -9   1         20.60         22.14         3.49 o
   2  -9   1        720.71        773.97        22.69 o
   3  -9   1          4.87          4.19         2.98 o
   4  -9   1         25.53         20.60         2.38 o
   5  -9   1          7.13          4.97         3.42 o
   6  -9   1         14.29          3.54         6.31 o
   7  -9   1          0.24          0.22         1.06 o
   8  -9   1        135.42        150.56         5.27 o
   9  -9   1         43.87         52.24         3.46 o
 -14  -8   1         30.59         23.23         2.39 o
 -13  -8   1         15.05         14.47         3.74 o
 -12  -8   1          4.46          3.51         1.24 o
 -11  -8   1         12.74         12.48         1.52 o
 -10  -8   1          8.44          9.17         1.47 o
  -9  -8   1         47.06         47.30         2.45 o
  -8  -8   1         37.14         33.25         3.27 o
  -7  -8   1          3.54          3.12         1.22 o
  -6  -8   1         38.05         33.39         2.12 o
  -5  -8   1         40.73         43.76         3.59 o
  -4  -8   1         22.82         24.11         3.01 o
  -3  -8   1        422.86        420.54         8.76 o
  -2  -8   1         80.57         68.56         2.28 o
  -1  -8   1        664.37        646.33        10.54 o
   0  -8   1          4.43          2.24         1.45 o
   1  -8   1         38.25         34.44         3.93 o
   2  -8   1         15.15         16.11         3.43 o
   3  -8   1        542.96        435.20        12.69 o
   4  -8   1          0.01          0.29         0.82 o
   5  -8   1        270.91        184.24        19.06 o
   6  -8   1          3.15          2.11         0.31 o
   7  -8   1         57.88         57.93         4.60 o
   8  -8   1        152.35        151.00        10.12 o
   9  -8   1        151.69        159.23        18.52 o
  10  -8   1          6.29          4.35         2.62 o
 -14  -7   1        241.71        243.74        30.76 o
 -13  -7   1         25.64         23.57         2.53 o
 -12  -7   1         13.39         12.96         1.60 o
 -11  -7   1          2.42          2.36         1.16 o
 -10  -7   1        222.35        225.60        13.42 o
  -9  -7   1        103.58        108.47         3.89 o
  -8  -7   1        137.30        132.58         3.99 o
  -7  -7   1        281.47        297.62         6.97 o
  -6  -7   1         35.95         27.49         2.02 o
  -5  -7   1        438.46        477.32         9.57 o
  -4  -7   1         94.84         92.63         4.75 o
  -3  -7   1        273.29        293.26         7.81 o
  -2  -7   1          6.30          9.73         0.77 o
  -1  -7   1        264.41        237.34         4.06 o
   0  -7   1        184.19        169.40         3.78 o
   1  -7   1          2.57          3.42         1.21 o
   2  -7   1        321.94        304.40         8.60 o
   3  -7   1          0.29          0.19         0.26 o
   4  -7   1          0.34          0.55         0.27 o
   5  -7   1         56.59         43.33         2.05 o
   6  -7   1          1.21          0.47         0.45 o
   7  -7   1          2.03          1.63         0.64 o
   8  -7   1        143.53        127.30         7.58 o
   9  -7   1        134.64        132.65        17.89 o
  10  -7   1         37.74         34.06         4.95 o
 -14  -6   1        131.85        139.20         7.29 o
 -13  -6   1         26.97         22.36         1.47 o
 -12  -6   1         16.18         14.67         1.76 o
 -11  -6   1         22.81         22.43         1.96 o
 -10  -6   1         12.77         13.84         1.79 o
  -9  -6   1          1.29          1.16         0.93 o
  -8  -6   1        138.45        143.81         3.66 o
  -7  -6   1         17.46         14.16         2.18 o
  -6  -6   1        467.06        473.27        10.28 o
  -5  -6   1        267.41        283.05         5.77 o
  -4  -6   1       1509.59       1603.56        36.93 o
  -3  -6   1        273.49        290.33         7.36 o
  -2  -6   1        190.73        205.16         4.13 o
  -1  -6   1          7.66          4.26         0.51 o
   0  -6   1         69.72         67.76         1.51 o
   1  -6   1        740.21        869.70        26.70 o
   2  -6   1          1.99          2.42         0.68 o
   3  -6   1         70.02         53.84         2.04 o
   4  -6   1          0.17          0.10         0.34 o
   5  -6   1        173.46        143.22         4.39 o
   6  -6   1          0.12          0.11         1.50 o
   7  -6   1          4.46          5.63         1.67 o
   8  -6   1        162.65        149.96         8.96 o
   9  -6   1         63.40         63.19         6.03 o
  10  -6   1         26.80         31.49         2.13 o
  11  -6   1         24.16         28.22         2.81 o
 -15  -5   1          0.01          0.48         0.87 o
 -14  -5   1        133.69        150.45         7.18 o
 -13  -5   1         14.64         12.64         1.87 o
 -12  -5   1          3.84          3.43         1.38 o
 -11  -5   1         45.49         44.47         1.97 o
 -10  -5   1          0.00          0.45         0.97 o
  -9  -5   1        342.54        344.25         8.74 o
  -8  -5   1         13.36         12.04         1.08 o
  -7  -5   1        151.69        165.50         4.76 o
  -6  -5   1         26.08         25.15         1.95 o
  -5  -5   1       1307.35       1359.12        29.57 o
  -4  -5   1        387.41        399.25         8.23 o
  -3  -5   1         31.28         28.96         1.72 o
  -2  -5   1        345.97        370.64         9.11 o
  -1  -5   1         85.16         94.89         1.80 o
   0  -5   1        560.67        536.12        20.40 o
   1  -5   1        120.03        137.01         5.27 o
   2  -5   1        386.08        410.52        16.77 o
   3  -5   1          0.32          0.95         0.54 o
   4  -5   1          5.01          9.69         1.30 o
   5  -5   1          9.53          9.82         2.19 o
   6  -5   1        420.27        403.03        16.98 o
   7  -5   1         32.97         32.37         3.28 o
   8  -5   1        160.07        161.42         5.84 o
   9  -5   1          0.28          0.13         1.03 o
  10  -5   1         17.38         17.21         1.89 o
  11  -5   1         11.28         15.00         1.93 o
  12  -5   1          1.32          1.05         2.07 o
 -15  -4   1        105.51        104.03         3.00 o
 -14  -4   1         17.59         17.91         2.35 o
 -13  -4   1          1.04          1.97         1.44 o
 -12  -4   1         19.36         16.10         1.18 o
 -11  -4   1         75.29         60.26         2.28 o
 -10  -4   1         13.42         14.20         1.13 o
  -9  -4   1         11.65         13.26         2.10 o
  -8  -4   1        437.56        433.54         9.27 o
  -7  -4   1          0.47          0.08         0.73 o
  -6  -4   1         13.32         14.57         1.20 o
  -5  -4   1         45.33         36.69         1.92 o
  -4  -4   1       1613.94       1662.93        37.89 o
  -3  -4   1        237.51        262.98         4.45 o
  -2  -4   1         69.83         72.50         2.27 o
  -1  -4   1        124.04        141.49         4.96 o
   0  -4   1        139.28        150.21         2.79 o
   1  -4   1        216.72        258.27         6.21 o
   2  -4   1         29.16         31.87         0.83 o
   3  -4   1          0.31          3.23         0.81 o
   4  -4   1          5.29          5.20         1.57 o
   5  -4   1        193.25        194.29         5.29 o
   6  -4   1          1.59          3.05         1.84 o
   7  -4   1        727.39        742.50        34.48 o
   8  -4   1        311.22        324.04        13.27 o
   9  -4   1         51.45         50.81         5.64 o
  10  -4   1          0.12          0.41         1.60 o
  11  -4   1          4.39          3.88         1.20 o
  12  -4   1        346.10        405.77        14.10 o
 -15  -3   1          4.69          6.38         1.58 o
 -14  -3   1          4.56          6.44         1.62 o
 -13  -3   1          6.30          5.95         1.86 o
 -12  -3   1          0.02          0.01         0.78 o
 -11  -3   1        416.40        355.24        11.36 o
 -10  -3   1        243.08        231.20        10.43 o
  -9  -3   1          1.36          1.34         0.97 o
  -8  -3   1         87.08         80.99         2.89 o
  -7  -3   1         42.56         45.68         2.74 o
  -6  -3   1          4.30          4.45         0.95 o
  -5  -3   1         50.64         57.35         1.79 o
  -4  -3   1          4.88          5.56         1.11 o
  -3  -3   1         26.51         32.27         1.90 o
  -2  -3   1        124.53        123.88         3.39 o
  -1  -3   1         81.93         81.06         2.47 o
   0  -3   1        380.93        355.48         8.79 o
   1  -3   1         45.74         29.56         6.08 o
   2  -3   1        829.42        808.27        24.38 o
   3  -3   1          0.42          1.37         0.72 o
   4  -3   1        234.03        228.65         5.42 o
   5  -3   1          4.02          6.09         1.64 o
   6  -3   1          1.09          2.73         1.13 o
   7  -3   1        187.01        172.85         4.95 o
   8  -3   1        736.95        749.65        31.75 o
   9  -3   1         59.44         57.33         3.53 o
  10  -3   1         25.19         24.13         2.76 o
  11  -3   1        154.58        154.17        10.38 o
  12  -3   1         45.90         54.08         4.16 o
  13  -3   1          4.68          3.79         1.24 o
 -14  -2   1         27.43         32.07         2.24 o
 -13  -2   1          1.38         -0.34         1.55 o
 -12  -2   1         60.18         52.80         3.27 o
 -11  -2   1        311.04        276.26        11.88 o
 -10  -2   1        105.48         99.44         3.98 o
  -9  -2   1          6.12          4.10         1.14 o
  -8  -2   1        228.96        191.24        35.83 o
  -7  -2   1        121.86        107.77        25.24 o
  -6  -2   1         92.32         86.04         2.02 o
  -5  -2   1        126.24        137.53         3.72 o
  -4  -2   1       1185.58       1209.30        54.29 o
  -3  -2   1        160.12        157.79         4.25 o
  -2  -2   1          0.25          0.78         0.86 o
  -1  -2   1        167.98        149.76         2.91 o
   1  -2   1       5732.66       5295.03       148.86 o
   2  -2   1         16.29         16.81         1.65 o
   3  -2   1          2.94          5.63         0.81 o
   4  -2   1         12.48         13.80         1.52 o
   5  -2   1        664.81        696.09        14.78 o
   6  -2   1          4.78          8.39         1.34 o
   7  -2   1        301.00        281.57         7.73 o
   8  -2   1       1020.26       1055.55        31.36 o
   9  -2   1          5.14          4.15         1.16 o
  10  -2   1          4.72          5.78         1.96 o
  11  -2   1         27.45         33.85         3.34 o
  12  -2   1        437.20        535.72        20.79 o
  13  -2   1          5.15          7.95         1.57 o
 -14  -1   1         28.58         29.67         2.38 o
 -13  -1   1         22.17         20.42         9.77 o
 -12  -1   1          9.00         10.00         2.17 o
 -11  -1   1       1088.79        999.80        23.63 o
 -10  -1   1         14.19         13.18         1.50 o
  -9  -1   1         29.05         28.62         1.90 o
  -8  -1   1          5.29          4.93         1.34 o
  -7  -1   1         39.93         47.85         2.96 o
  -6  -1   1         28.82         34.77         1.61 o
  -5  -1   1       5407.65       5220.64       150.90 o
  -4  -1   1       1424.52       1406.28        30.41 o
  -3  -1   1       2101.22       1150.85       515.79 o
  -2  -1   1         48.11         28.78        13.72 o
  -1  -1   1        698.90        653.94        11.15 o
   1  -1   1        242.11        247.17         3.72 o
   2  -1   1          7.81          6.93         2.24 o
   3  -1   1          3.58          4.05         0.79 o
   4  -1   1       1378.26       1329.22        28.66 o
   5  -1   1        168.68        180.30         9.96 o
   6  -1   1        476.31        499.50        10.89 o
   7  -1   1          8.42          7.23         1.00 o
   8  -1   1        195.10        195.90         5.83 o
   9  -1   1          7.65          6.82         1.85 o
  10  -1   1          0.40          0.08         0.72 o
  11  -1   1         42.72         48.00         3.20 o
  12  -1   1         23.45         25.02         2.83 o
  13  -1   1          9.64          9.09         1.55 o
  14  -1   1         24.32         31.97         3.21 o
 -14   0   1          1.05          3.23         2.08 o
 -13   0   1          6.65          6.31         1.70 o
 -12   0   1          6.92          7.46         2.24 o
 -11   0   1        148.92        131.25         6.16 o
 -10   0   1        109.50        111.18         3.65 o
  -9   0   1         12.79          9.67         2.24 o
  -8   0   1         44.59         48.85         3.33 o
  -7   0   1         26.52         23.62         2.57 o
  -6   0   1        118.59        133.10        12.21 o
  -5   0   1        801.32        914.37        29.45 o
  -4   0   1       3490.86       3178.42        81.99 o
  -3   0   1       1477.04       1474.77        75.66 o
  -2   0   1         36.48         38.85         1.60 o
   2   0   1          5.39          7.65         0.45 o
   3   0   1         16.33         22.63         1.05 o
   4   0   1          2.20          2.45         0.89 o
   5   0   1       2370.60       2396.73        58.58 o
   6   0   1          0.29          0.83         0.65 o
   7   0   1        376.96        402.19         7.67 o
   8   0   1          7.17          9.97         1.34 o
   9   0   1         23.36         17.51         1.24 o
  10   0   1          2.34          2.78         1.11 o
  11   0   1          0.75          1.97         1.47 o
  12   0   1         41.58         52.04         3.56 o
  13   0   1          1.53          1.73         1.66 o
  14   0   1         18.92         18.27         2.58 o
 -14   1   1          1.68          2.14         1.55 o
 -13   1   1         45.26         53.62         7.26 o
 -12   1   1          6.14          4.96         2.22 o
 -11   1   1         89.16         70.46         3.02 o
 -10   1   1         17.74         18.18         1.78 o
  -9   1   1          0.47          1.01         1.17 o
  -8   1   1          1.05          1.19         1.20 o
  -7   1   1        171.71        166.12         4.41 o
  -6   1   1         34.12         30.82         2.88 o
  -5   1   1        524.15        596.27        12.78 o
  -4   1   1        340.29        311.75         5.50 o
  -3   1   1        446.33        437.14        28.37 o
  -2   1   1        112.38         93.66         3.27 o
  -1   1   1        809.84        681.31        24.03 o
   2   1   1        434.84        427.43        25.98 o
   3   1   1          1.32          2.07         0.76 o
   4   1   1        330.34        375.05         8.64 o
   5   1   1        420.91        483.27         9.48 o
   6   1   1         58.51         52.94         1.60 o
   7   1   1        201.76        209.02         5.30 o
   8   1   1        100.01         90.85         3.51 o
   9   1   1          4.40          7.32         1.69 o
  10   1   1         35.21         31.74         2.43 o
  11   1   1         58.64         44.86         2.99 o
  12   1   1          5.20          4.33         1.06 o
  13   1   1         27.42         23.02         1.99 o
  14   1   1          0.81         -0.06         1.39 o
 -13   2   1         12.67         14.23         2.38 o
 -12   2   1          7.92          6.76         1.61 o
 -11   2   1          3.21          5.96         2.26 o
 -10   2   1         47.79         49.17         3.67 o
  -9   2   1         88.08         80.73         3.19 o
  -8   2   1       3542.01       3558.80       102.40 o
  -7   2   1         68.14         67.23         2.76 o
  -6   2   1        374.32        390.75         9.55 o
  -5   2   1          1.74          1.37         0.81 o
  -4   2   1         28.48         19.21         1.21 o
  -3   2   1        235.08        250.35        14.93 o
  -2   2   1       2617.09       2245.56       114.73 o
  -1   2   1       1800.82       1596.31        52.34 o
   0   2   1         20.72         18.31         0.56 o
   1   2   1       1970.48       1783.91        31.86 o
   2   2   1         62.61         63.72         1.20 o
   3   2   1        596.82        531.54        29.20 o
   4   2   1          1.06          0.70         0.60 o
   5   2   1        807.06        895.23        17.93 o
   6   2   1          2.54          2.15         0.93 o
   7   2   1        189.48        200.50         4.87 o
   8   2   1        418.38        404.88         9.04 o
   9   2   1        244.72        246.75         6.24 o
  10   2   1          0.81          0.35         1.11 o
  11   2   1          0.00         -0.19         1.02 o
  12   2   1          2.34          2.07         1.41 o
  13   2   1          0.15         -0.47         1.45 o
  14   2   1         86.84         67.58         4.33 o
 -13   3   1         81.54         97.35        12.58 o
 -12   3   1          6.56          6.87         1.73 o
 -11   3   1         45.10         43.64         4.02 o
 -10   3   1         10.78         11.36         1.71 o
  -9   3   1         13.34         13.66         4.24 o
  -8   3   1         25.71         25.96         2.25 o
  -7   3   1       1633.99       1624.96        40.77 o
  -6   3   1         36.08         32.58         2.97 o
  -5   3   1       1270.17       1258.89        29.31 o
  -4   3   1        153.24        180.81        10.57 o
  -3   3   1       1032.21       1076.06        22.34 o
  -2   3   1       3142.51       2937.60        73.45 o
  -1   3   1         87.95         98.31         1.87 o
   0   3   1        402.31        370.00         4.85 o
   1   3   1         66.10         60.55         1.43 o
   2   3   1       1097.02        978.58        18.78 o
   3   3   1          1.21          1.62         0.56 o
   4   3   1         98.10         93.25         1.99 o
   5   3   1          0.07          0.18         0.58 o
   6   3   1          2.23          2.11         0.86 o
   7   3   1         44.55         45.00         2.04 o
   8   3   1        252.71        238.69        14.58 o
   9   3   1        173.65        176.67         6.47 o
  10   3   1         55.61         50.44         1.81 o
  11   3   1         92.07         75.64         2.97 o
  12   3   1          0.10         -0.02         0.87 o
  13   3   1         59.63         55.84         2.80 o
  14   3   1          9.93         13.22         1.88 o
  15   3   1        156.71        174.54         6.14 o
 -12   4   1         56.33         64.14         4.81 o
 -11   4   1         20.72         20.88         2.13 o
 -10   4   1         64.63         67.33         4.31 o
  -9   4   1          0.30          0.09         1.00 o
  -8   4   1       5166.06       4962.49       155.22 o
  -7   4   1         24.74         25.25         3.14 o
  -6   4   1         83.83         85.84         4.26 o
  -5   4   1        145.20        132.42         6.33 o
  -4   4   1        791.47        918.34        20.41 o
  -3   4   1       1090.92       1203.20        26.64 o
  -2   4   1       2468.50       2501.29        49.70 o
  -1   4   1        359.99        372.83         5.99 o
   0   4   1         42.24         40.60         0.88 o
   1   4   1       1692.65       1504.48        25.59 o
   2   4   1         18.00         17.29         0.82 o
   3   4   1       1326.12       1284.49        37.38 o
   4   4   1          3.07          3.21         0.61 o
   5   4   1        980.78       1053.73        21.34 o
   6   4   1         47.22         46.02         1.72 o
   7   4   1        116.77        122.43         2.66 o
   8   4   1         16.96         17.16         1.62 o
   9   4   1        199.62        200.53         7.23 o
  10   4   1         98.22         99.81         3.12 o
  11   4   1          0.42          1.16         1.02 o
  12   4   1         25.98         26.22         1.69 o
  13   4   1         19.55         20.72         1.87 o
  14   4   1         96.90         86.63         3.27 o
  15   4   1         69.83         71.22         3.05 o
 -12   5   1         37.31         39.26         4.79 o
 -11   5   1         16.81         17.18         2.15 o
 -10   5   1          6.84          7.66         2.60 o
  -9   5   1         75.04         78.75         3.49 o
  -8   5   1         64.50         65.98         2.62 o
  -7   5   1       1619.99       1667.55        86.09 o
  -6   5   1         56.43         52.21         2.56 o
  -5   5   1        243.06        256.26         7.24 o
  -4   5   1        212.54        235.48         5.50 o
  -3   5   1        491.63        540.38         9.16 o
  -2   5   1       2077.53       2213.11        48.39 o
  -1   5   1        143.18        146.83         4.28 o
   0   5   1          8.56         11.19         0.88 o
   1   5   1         97.14         97.96         1.90 o
   2   5   1          1.18          2.08         0.31 o
   3   5   1         12.73         14.18         1.16 o
   4   5   1        223.64        302.92         5.51 o
   5   5   1        151.38        154.34         3.10 o
   6   5   1        529.32        522.82        10.64 o
   7   5   1         87.76         92.92         3.04 o
   8   5   1        121.59        113.34         3.25 o
   9   5   1         16.29         16.30         1.60 o
  10   5   1        179.98        174.12        12.49 o
  11   5   1         10.41          8.89         1.26 o
  12   5   1          1.90          1.07         0.91 o
  13   5   1          5.98          4.31         1.19 o
  14   5   1          1.95          2.17         1.07 o
  15   5   1          2.78          2.21         1.11 o
 -11   6   1         28.60         32.91         5.33 o
 -10   6   1         45.71         45.45         4.12 o
  -9   6   1         11.25         10.74         2.72 o
  -8   6   1        338.20        315.88        21.15 o
  -7   6   1         15.41         15.02         2.68 o
  -6   6   1         18.90         10.44         6.72 o
  -5   6   1         18.54         13.72         1.12 o
  -4   6   1        128.88        124.77         2.95 o
  -3   6   1          4.45          5.51         0.71 o
  -2   6   1        428.24        512.13        18.33 o
  -1   6   1        344.74        354.21         8.14 o
   0   6   1          1.37          1.11         0.50 o
   1   6   1          0.36          0.29         0.58 o
   2   6   1         73.08         69.89         1.59 o
   3   6   1          1.33          1.64         1.11 o
   4   6   1         38.50         40.30         1.72 o
   5   6   1       1026.48       1166.18        24.55 o
   6   6   1         47.50         44.07         1.68 o
   7   6   1        125.54        113.66         3.23 o
   8   6   1       1065.54       1121.37        50.92 o
   9   6   1        119.84        105.92         3.67 o
  10   6   1         71.71         75.17         4.29 o
  11   6   1          7.76          7.13         1.16 o
  12   6   1          1.65          1.85         0.86 o
  13   6   1          8.55          7.90         1.69 o
  14   6   1         52.27         47.98         3.51 o
  15   6   1          0.00         -0.50         0.67 o
 -10   7   1         10.19          8.58         2.07 o
  -9   7   1          0.00          0.19         0.67 o
  -8   7   1        158.47        142.55        12.53 o
  -7   7   1        270.53        248.75        11.03 o
  -6   7   1         64.42         58.76         3.17 o
  -5   7   1        319.42        253.05         7.82 o
  -4   7   1         35.48         25.56         1.76 o
  -3   7   1        112.68         80.93         3.28 o
  -2   7   1         76.08         76.68         3.45 o
  -1   7   1          0.73          0.52         0.47 o
   0   7   1        153.41        144.63         2.61 o
   1   7   1        134.66        132.85         3.23 o
   2   7   1        612.93        573.83         9.34 o
   3   7   1          1.52          1.99         0.74 o
   4   7   1         76.47         96.18         2.85 o
   5   7   1         33.28         38.80         1.56 o
   6   7   1          0.47          0.18         0.61 o
   7   7   1        120.03        103.17         2.92 o
   8   7   1        690.71        693.07        20.46 o
   9   7   1         51.89         48.47         1.93 o
  10   7   1          0.00          0.29         0.64 o
  11   7   1          0.03          0.17         0.62 o
  12   7   1          0.04          0.62         0.69 o
  13   7   1         11.20          9.31         2.17 o
  14   7   1         21.81         17.25         3.65 o
 -10   8   1          1.35          1.10         2.20 o
  -9   8   1          0.73          0.70         1.26 o
  -8   8   1         67.98         63.72         5.61 o
  -7   8   1          0.77          1.32         0.59 o
  -6   8   1         36.90         35.56         2.27 o
  -5   8   1        250.72        199.73         9.94 o
  -4   8   1         98.30         74.39         3.75 o
  -3   8   1        144.08        131.65         5.61 o
  -2   8   1          2.63          2.15         0.57 o
  -1   8   1          9.17          7.96         1.41 o
   0   8   1          0.70          0.48         0.78 o
   1   8   1       6334.52       5800.53       176.53 o
   2   8   1        140.81        139.25         2.93 o
   3   8   1         85.46         88.63         1.73 o
   4   8   1          0.09          0.23         0.59 o
   5   8   1          0.33          6.14         1.25 o
   6   8   1         17.50         14.78         1.60 o
   7   8   1        151.02        108.52         2.74 o
   8   8   1        203.97        206.65         5.25 o
   9   8   1         52.99         50.99         2.05 o
  10   8   1         57.22         57.22         1.93 o
  11   8   1          3.21          2.49         0.82 o
  12   8   1         33.42         33.73         2.28 o
  13   8   1          1.49          1.13         0.58 o
  14   8   1         19.59         11.74         0.93 o
  -9   9   1         35.06         31.98         4.06 o
  -8   9   1          2.39          1.82         1.69 o
  -7   9   1         22.78         23.20         3.83 o
  -6   9   1          5.17          5.72         1.63 o
  -5   9   1        371.98        287.11        31.35 o
  -4   9   1         82.18         58.27         6.69 o
  -3   9   1        365.43        300.94        21.05 o
  -2   9   1          0.02          0.71         0.72 o
  -1   9   1          2.18          2.61         2.13 o
   0   9   1          2.84          0.63         1.02 o
   1   9   1        646.26        676.12        14.87 o
   2   9   1       1138.46       1192.07        21.61 o
   3   9   1          3.06          2.97         1.04 o
   4   9   1        435.63        475.24         7.91 o
   5   9   1         24.60         19.30         1.14 o
   6   9   1        452.34        375.09         9.07 o
   7   9   1        110.39         79.23         2.72 o
   8   9   1          3.03          2.34         1.16 o
   9   9   1          0.22          0.21         0.63 o
  10   9   1          6.75          8.64         1.00 o
  11   9   1          5.06          2.61         1.02 o
  12   9   1          3.12          2.47         0.85 o
  13   9   1         57.43         48.91         2.47 o
  -8  10   1         29.89         38.04         4.64 o
  -7  10   1         36.99         40.76         3.23 o
  -6  10   1         27.57         29.86         4.71 o
  -5  10   1          8.03          5.42         1.26 o
  -4  10   1        351.21        287.91        43.79 o
  -3  10   1         84.29         75.92         5.95 o
  -2  10   1         35.30         34.19         4.02 o
  -1  10   1          1.52          1.60         1.12 o
   0  10   1          0.11          0.37         1.65 o
   1  10   1       6280.10       5923.53       149.26 o
   2  10   1         36.71         37.34         1.55 o
   3  10   1         10.11          9.14         0.99 o
   4  10   1         18.67         19.24         0.90 o
   5  10   1        293.21        244.51         9.06 o
   6  10   1         61.66         52.08         1.82 o
   7  10   1        326.04        255.22         5.19 o
   8  10   1        105.88        102.87         2.61 o
   9  10   1         44.34         40.64         2.32 o
  10  10   1         71.30         73.32         5.09 o
  11  10   1          6.40          7.66         1.12 o
  12  10   1         13.94         15.32         1.65 o
  -7  11   1          5.59          1.31         4.07 o
  -6  11   1          0.05          0.93         3.07 o
  -5  11   1         30.54         31.38         3.32 o
  -4  11   1          6.80          6.99         2.05 o
  -3  11   1         52.36         52.20         3.17 o
  -2  11   1        104.02        133.52         7.18 o
  -1  11   1          9.23         12.93         2.95 o
   0  11   1         48.86         53.18         2.55 o
   1  11   1        291.00        310.48        10.00 o
   2  11   1        328.10        331.35         5.80 o
   3  11   1         11.71         12.51         0.88 o
   4  11   1        143.77        133.05         2.76 o
   5  11   1         51.34         47.83         1.58 o
   6  11   1         88.58         56.28         1.51 o
   7  11   1         78.64         58.24         1.69 o
   8  11   1        166.85        159.07         6.65 o
   9  11   1         22.29         18.54         1.63 o
  10  11   1          8.94          7.81         1.55 o
  -5  12   1          9.63          7.89         4.53 o
  -4  12   1        173.07        185.75        10.64 o
  -3  12   1         20.53         20.99         4.41 o
  -2  12   1        135.12        159.71         8.40 o
  -1  12   1         99.03        110.12         4.10 o
   0  12   1          9.20         11.38         1.37 o
   1  12   1         88.92         91.73         3.55 o
   2  12   1          0.08          0.41         0.63 o
   3  12   1         42.09         46.96         1.36 o
   4  12   1          3.97          4.62         0.86 o
   5  12   1        264.41        276.00         5.59 o
   6  12   1          0.21          0.06         0.37 o
   7  12   1        123.72         95.52         2.20 o
   8  12   1         14.14          9.65         1.01 o
   9  12   1          0.06          0.58         0.73 o
  -4  13   1          6.41          8.44         2.45 o
  -3  13   1          0.97          1.82         3.01 o
  -2  13   1        104.00        136.93         8.09 o
  -1  13   1         14.07         15.00         3.66 o
   0  13   1          3.82          5.97         1.52 o
   1  13   1          3.07          2.92         1.49 o
   2  13   1          3.08          2.91         0.70 o
   3  13   1          3.22          2.30         0.79 o
   4  13   1        244.19        304.05         5.07 o
   5  13   1          8.20          9.45         1.00 o
   6  13   1         96.87        114.37         2.78 o
   7  13   1          4.17          3.23         1.07 o
   8  13   1          3.11          3.08         0.78 o
   9  13   1         12.02         12.50         2.47 o
  -1  14   1         20.14         24.15         2.95 o
   0  14   1          2.28          3.40         1.77 o
   1  14   1        147.17        143.37         4.88 o
   2  14   1          0.10         -0.06         0.97 o
   3  14   1         21.58         19.76         1.92 o
   4  14   1         43.48         49.46         2.42 o
   5  14   1        266.42        326.04         5.85 o
   6  14   1         20.37         23.09         1.30 o
   7  14   1         20.34         22.49         1.22 o
   8  14   1         96.87        100.83         4.71 o
   9  14   1         54.27         54.48         2.53 o
   2  15   1         18.89         28.61         2.35 o
   3  15   1          1.05          1.39         0.85 o
   4  15   1        389.09        469.43        17.42 o
   5  15   1          0.27          1.65         1.07 o
   6  15   1         95.58        101.63         2.20 o
  -5 -15   2         26.48         29.54         3.45 o
  -4 -15   2         55.11         54.31         3.27 o
  -9 -14   2         60.89         65.49         3.01 o
  -8 -14   2          1.24          0.26         0.64 o
  -7 -14   2        111.41        112.49         2.50 o
  -6 -14   2          0.17         -0.30         0.77 o
  -5 -14   2        498.79        550.02        12.50 o
  -4 -14   2          0.00          0.28         1.20 o
  -3 -14   2          0.04         -0.20         1.25 o
  -2 -14   2         12.15         12.17         2.35 o
  -1 -14   2         24.56         30.44         1.84 o
   0 -14   2         15.79         19.51         2.64 o
   1 -14   2         48.63         60.27         4.43 o
 -10 -13   2         59.97        118.41         9.95 o
  -9 -13   2         73.30         69.72         4.72 o
  -8 -13   2         32.77         18.22        13.75 o
  -7 -13   2          8.02         10.64         1.24 o
  -6 -13   2        285.90        306.16         5.38 o
  -5 -13   2          6.59          7.50         0.74 o
  -4 -13   2          0.17         -0.32         0.83 o
  -3 -13   2          0.02         -0.56         1.28 o
  -2 -13   2        134.00        128.52         4.86 o
  -1 -13   2          8.41         11.93         1.65 o
   0 -13   2         50.76         57.54         2.93 o
   1 -13   2         85.11         98.93         3.88 o
   2 -13   2          2.18          1.69         1.45 o
   3 -13   2         15.49         15.78         2.29 o
 -11 -12   2         50.28         51.72         4.44 o
 -10 -12   2          6.13          7.65         2.24 o
  -9 -12   2         36.40         27.26         3.28 o
  -8 -12   2          6.84          3.51         2.17 o
  -7 -12   2         13.23         21.07         2.98 o
  -6 -12   2         13.12         13.58         0.87 o
  -5 -12   2         29.78         40.88         1.36 o
  -4 -12   2         20.13         19.64         0.99 o
  -3 -12   2          6.55          6.33         0.83 o
  -2 -12   2          0.51          0.60         1.30 o
  -1 -12   2          1.86          2.24         1.11 o
   0 -12   2         34.27         37.84         3.19 o
   1 -12   2        140.67        165.65         6.18 o
   2 -12   2          6.14          5.19         1.63 o
   3 -12   2          0.35          0.70         2.70 o
   4 -12   2         13.24         17.09         4.89 o
   5 -12   2          0.74         -0.26         3.15 o
 -12 -11   2          0.27          0.14         0.64 o
 -11 -11   2         20.57         22.61         2.06 o
 -10 -11   2          7.75          6.44         2.39 o
  -9 -11   2         16.60         13.23         2.64 o
  -8 -11   2        237.12        205.66         6.36 o
  -7 -11   2          5.58          2.78         2.05 o
  -6 -11   2        295.52        282.36        10.46 o
  -5 -11   2          4.27          4.63         0.65 o
  -4 -11   2         40.69         39.71         1.30 o
  -3 -11   2         64.25         64.49         2.03 o
  -2 -11   2       1574.09       1618.27        30.85 o
  -1 -11   2          7.36          7.50         2.01 o
   0 -11   2         37.11         38.89         3.05 o
   1 -11   2        136.34        152.69         5.55 o
   2 -11   2         23.33         21.18         2.28 o
   3 -11   2        291.83        286.94        12.47 o
   4 -11   2          0.16          0.88         1.52 o
   5 -11   2         57.11         54.72         7.11 o
   6 -11   2          8.82         10.62         5.36 o
 -13 -10   2          1.22          1.09         0.74 o
 -12 -10   2          5.76          3.80         1.43 o
 -11 -10   2         10.69         10.61         1.70 o
 -10 -10   2          6.02          4.67         1.44 o
  -9 -10   2         90.98         96.93         3.45 o
  -8 -10   2         40.29         27.75         3.20 o
  -7 -10   2        271.32        228.16         8.83 o
  -6 -10   2         36.54         33.71         3.48 o
  -5 -10   2        328.21        325.84         7.15 o
  -4 -10   2          0.96          0.46         0.47 o
  -3 -10   2        554.04        539.40         9.60 o
  -2 -10   2        750.13        749.22        12.75 o
  -1 -10   2          5.58          5.98         0.56 o
   0 -10   2          2.20          1.65         1.56 o
   1 -10   2         19.43         19.62         1.58 o
   2 -10   2        185.72        173.17         8.51 o
   3 -10   2         56.45         53.20         3.31 o
   4 -10   2         79.21         67.47         6.13 o
   5 -10   2          7.36          7.86         4.05 o
   6 -10   2         16.83         17.64         2.84 o
   7 -10   2         16.19         20.31         5.76 o
 -14  -9   2          3.04          1.49         2.03 o
 -13  -9   2         19.47         19.67         2.03 o
 -12  -9   2         16.15         16.27         1.84 o
 -11  -9   2         95.26         96.03         3.53 o
 -10  -9   2          0.62          1.06         1.13 o
  -9  -9   2         51.07         46.90         2.64 o
  -8  -9   2        230.93        192.76         4.44 o
  -7  -9   2         11.71         15.02         1.81 o
  -6  -9   2        111.72         91.01         5.08 o
  -5  -9   2         10.88         10.04         1.49 o
  -4  -9   2          1.12          1.24         0.91 o
  -3  -9   2         93.43         90.34         2.00 o
  -2  -9   2       8555.90       7687.10       208.19 o
  -1  -9   2          2.60          2.07         0.68 o
   0  -9   2         40.47         38.04         2.87 o
   1  -9   2          6.11          3.82         1.40 o
   2  -9   2         91.84         87.04         5.93 o
   3  -9   2        433.24        382.98        14.62 o
   4  -9   2        109.96         95.97         4.22 o
   5  -9   2         92.71         97.87         6.99 o
   6  -9   2          2.56          3.37         3.35 o
   7  -9   2          3.03          1.58         1.86 o
   8  -9   2          2.38          0.20         3.01 o
   9  -9   2          0.57          2.72         4.18 o
 -14  -8   2         39.23         35.28         4.98 o
 -13  -8   2          0.01          0.53         1.06 o
 -12  -8   2          4.34          2.75         1.31 o
 -11  -8   2         10.00          9.62         1.69 o
 -10  -8   2          2.00          2.11         1.31 o
  -9  -8   2        171.28        161.20         6.99 o
  -8  -8   2        168.48        142.06         3.56 o
  -7  -8   2        282.44        242.00         5.38 o
  -6  -8   2          0.20          2.41         1.37 o
  -5  -8   2         65.88         71.65         4.83 o
  -4  -8   2         53.11         49.16         2.53 o
  -3  -8   2        989.88        973.98        31.73 o
  -2  -8   2       1079.11       1050.39        19.01 o
  -1  -8   2         48.21         45.24         1.24 o
   0  -8   2          1.15          1.39         1.47 o
   1  -8   2          1.76          2.00         2.28 o
   2  -8   2        394.81        376.68        10.89 o
   3  -8   2         35.15         27.84         2.34 o
   4  -8   2        808.14        702.74        24.37 o
   5  -8   2          1.90          2.67         1.54 o
   6  -8   2         22.72          6.54        10.55 o
   7  -8   2          3.52          3.00         2.53 o
   8  -8   2         80.73         75.41         7.38 o
   9  -8   2          1.33          2.19         1.60 o
 -14  -7   2          7.02          3.69         1.55 o
 -13  -7   2         22.40         19.92         2.14 o
 -12  -7   2          1.02          0.55         0.61 o
 -11  -7   2         92.36         93.74         2.97 o
 -10  -7   2        176.29        173.42         7.77 o
  -9  -7   2        302.82        308.98        11.60 o
  -8  -7   2         79.89         60.90         4.66 o
  -7  -7   2          0.46          0.75         1.19 o
  -6  -7   2        148.61        181.31        10.50 o
  -5  -7   2          1.21          2.84         1.02 o
  -4  -7   2         49.49         49.09         4.08 o
  -3  -7   2          3.12          3.68         2.16 o
  -2  -7   2       2729.01       2466.35        59.67 o
  -1  -7   2         81.59         71.51         1.48 o
   0  -7   2          0.00          0.21         0.18 o
   1  -7   2         46.02         51.65         4.25 o
   2  -7   2         85.74         80.22         5.44 o
   3  -7   2         83.29         65.95         5.30 o
   4  -7   2        124.09         99.85         6.42 o
   5  -7   2          9.88         14.40         1.92 o
   6  -7   2          0.41          0.25         0.32 o
   7  -7   2         76.61         75.47         3.26 o
   8  -7   2          1.00          0.27         1.69 o
   9  -7   2          9.98         12.95         1.91 o
  10  -7   2         79.04         90.92        11.31 o
 -14  -6   2          3.30          2.34         1.46 o
 -13  -6   2          1.75          2.35         1.46 o
 -12  -6   2          5.22          3.41         1.48 o
 -11  -6   2         11.41          9.60         1.21 o
 -10  -6   2          3.24          3.66         1.65 o
  -9  -6   2        466.59        466.79        24.15 o
  -8  -6   2        240.50        233.81         8.42 o
  -7  -6   2         80.83         84.20         3.46 o
  -6  -6   2         30.40         33.17         2.40 o
  -5  -6   2        364.15        433.49         9.94 o
  -4  -6   2          0.06          0.71         0.63 o
  -3  -6   2        519.60        485.91        15.12 o
  -2  -6   2          2.43          1.61         1.65 o
  -1  -6   2         37.80         31.80         1.30 o
   0  -6   2        285.99        271.41        13.93 o
   1  -6   2        500.60        610.70        18.93 o
   2  -6   2          2.59          0.85         1.02 o
   3  -6   2         39.39         40.87         2.44 o
   4  -6   2        105.79         54.78         6.56 o
   5  -6   2          8.98          7.74         0.54 o
   6  -6   2        864.54        847.86        37.77 o
   7  -6   2         78.44         78.53         4.97 o
   8  -6   2         38.40         41.81         2.38 o
   9  -6   2          0.52          0.16         0.89 o
  10  -6   2        126.92        141.69        15.49 o
  11  -6   2         76.85         81.37         7.69 o
 -14  -5   2         25.83         26.65         2.67 o
 -13  -5   2         10.39         10.57         1.37 o
 -12  -5   2          0.79          0.08         1.10 o
 -11  -5   2         10.94         13.41         2.07 o
 -10  -5   2          0.17         -0.19         0.73 o
  -9  -5   2        731.68        770.57        31.51 o
  -8  -5   2        123.88        116.58         3.52 o
  -7  -5   2          7.63          5.95         1.74 o
  -6  -5   2        949.74       1033.38        23.47 o
  -5  -5   2         27.26         30.43         2.25 o
  -4  -5   2        151.80        192.75        15.17 o
  -3  -5   2          2.17          3.00         0.63 o
  -2  -5   2        617.09        655.53        19.19 o
  -1  -5   2          1.36          0.29         1.24 o
   0  -5   2        504.32        515.01        18.27 o
   1  -5   2       1615.47       1778.13        55.97 o
   2  -5   2        214.10        241.49         8.30 o
   3  -5   2        489.51        558.28        36.23 o
   4  -5   2         15.56         14.97         1.24 o
   5  -5   2         20.39         18.85         1.38 o
   6  -5   2          2.14          2.18         1.75 o
   7  -5   2       2433.74       2366.18        80.89 o
   8  -5   2          1.50          2.67         1.19 o
   9  -5   2         36.06         37.58         1.92 o
  10  -5   2          9.13          9.30         1.63 o
  11  -5   2        101.55        113.30        10.88 o
  12  -5   2         78.46         92.53         9.05 o
 -14  -4   2          4.43          3.60         1.28 o
 -13  -4   2          2.32          1.61         1.56 o
 -12  -4   2         41.31         35.65         2.79 o
 -11  -4   2        179.35        185.15         6.46 o
 -10  -4   2          2.92          3.73         1.75 o
  -9  -4   2          0.72          0.43         0.71 o
  -8  -4   2          7.62          8.78         1.41 o
  -7  -4   2        149.29        141.08         4.77 o
  -6  -4   2         13.91         14.56         1.09 o
  -5  -4   2         18.79         29.11         1.30 o
  -4  -4   2         14.38         14.91         1.73 o
  -3  -4   2        151.26        159.20         4.00 o
  -2  -4   2        236.65        239.60         6.14 o
  -1  -4   2        128.24        125.03         4.68 o
   1  -4   2       2594.02       2459.26        82.07 o
   2  -4   2       1830.94       1857.14        58.73 o
   3  -4   2        261.27        308.03         6.18 o
   4  -4   2        951.39        908.45        36.19 o
   5  -4   2          8.86          8.06         1.03 o
   6  -4   2       2646.89       2539.99        65.00 o
   7  -4   2         56.66         53.88         2.89 o
   8  -4   2        146.11        144.76         4.82 o
   9  -4   2         21.02         23.87         3.31 o
  10  -4   2          5.94          6.31         1.16 o
  11  -4   2         67.90         77.95         5.92 o
  12  -4   2         76.09         83.02         7.94 o
 -14  -3   2         14.24         14.56         2.65 o
 -13  -3   2         21.33         19.55         2.89 o
 -12  -3   2          1.12          0.64         1.34 o
 -11  -3   2          4.54          5.32         1.93 o
 -10  -3   2        371.48        375.44        10.97 o
  -9  -3   2         41.52         40.57         3.19 o
  -8  -3   2         30.00         28.96         1.59 o
  -7  -3   2         39.47         40.86         2.09 o
  -6  -3   2         72.21         78.79         3.30 o
  -5  -3   2          2.69          4.93         0.95 o
  -4  -3   2        948.51        982.70        29.47 o
  -3  -3   2         66.34         75.22         2.76 o
  -2  -3   2        501.39        475.95        10.02 o
  -1  -3   2         80.28         69.72         2.76 o
   0  -3   2        152.88        161.69         5.82 o
   1  -3   2       3553.93       3234.42       114.64 o
   2  -3   2       1032.46        925.94        59.45 o
   3  -3   2        588.89        718.58        16.80 o
   4  -3   2        163.18        150.18         6.55 o
   5  -3   2         99.87        117.24         5.12 o
   6  -3   2          4.10          5.66         1.82 o
   7  -3   2       9562.10       8326.90       281.98 o
   8  -3   2         11.33          9.80         2.13 o
   9  -3   2         37.29         41.41         3.34 o
  10  -3   2         45.07         47.40         2.26 o
  11  -3   2         28.46         31.97         3.02 o
  12  -3   2         57.15         70.03         6.90 o
  13  -3   2         42.41         40.39         7.92 o
 -14  -2   2         43.35         43.94         2.54 o
 -13  -2   2          2.64          3.17         1.97 o
 -12  -2   2        151.74        140.02         4.27 o
 -11  -2   2          8.21          7.21         2.10 o
 -10  -2   2          0.22          0.73         0.95 o
  -9  -2   2        249.20        241.74         7.41 o
  -8  -2   2        205.05        210.61         6.55 o
  -7  -2   2         72.28         75.47         3.67 o
  -6  -2   2        103.92        113.09         3.91 o
  -5  -2   2        267.01        263.77         7.10 o
  -4  -2   2          2.27          2.11         0.62 o
  -3  -2   2       1219.15       1136.92        28.56 o
  -2  -2   2        809.84        795.93        16.11 o
  -1  -2   2          4.44         10.27         1.49 o
   0  -2   2       1137.90       1023.78        28.24 o
   1  -2   2       2714.12       2375.05        77.86 o
   2  -2   2        784.56        857.70        24.34 o
   3  -2   2          0.10          1.41         0.55 o
   4  -2   2        866.77        879.53        17.65 o
   5  -2   2          0.98          2.02         1.57 o
   6  -2   2       1211.27       1225.23        27.98 o
   7  -2   2         22.30         24.05         1.91 o
   8  -2   2          1.51          2.08         1.56 o
   9  -2   2         14.67         17.54         1.65 o
  10  -2   2         43.87         48.16         2.67 o
  11  -2   2          1.87          3.06         1.69 o
  12  -2   2         84.86        100.55         9.52 o
  13  -2   2         75.50         83.61         4.83 o
 -14  -1   2          0.10          1.50         1.23 o
 -13  -1   2          7.86          8.79         1.60 o
 -12  -1   2          0.01         -0.17         0.93 o
 -11  -1   2         11.81         11.44         1.79 o
 -10  -1   2         52.28         50.58         3.30 o
  -9  -1   2        305.85        319.37         8.98 o
  -8  -1   2        195.81        210.01         6.64 o
  -7  -1   2         22.21         24.59         1.92 o
  -6  -1   2        981.15       1130.15        33.23 o
  -5  -1   2          7.50          4.59         1.71 o
  -4  -1   2        227.43        243.56        20.68 o
  -3  -1   2         19.11         19.14         1.44 o
  -2  -1   2       1283.24       1229.40        25.88 o
  -1  -1   2        954.10        918.93        18.05 o
   0  -1   2       1500.81       1394.39        58.27 o
   1  -1   2        692.29        565.45         9.79 o
   2  -1   2        104.78        103.53         1.77 o
   3  -1   2       1151.94       1041.42        30.38 o
   4  -1   2         77.34         82.11         2.47 o
   5  -1   2        427.07        434.49         8.22 o
   6  -1   2         13.71         13.59         1.26 o
   7  -1   2       1223.01       1176.04        25.99 o
   8  -1   2          1.27          0.96         0.95 o
   9  -1   2        156.09        150.88         4.70 o
  10  -1   2          8.31          2.71         1.49 o
  11  -1   2          0.03         -0.36         1.22 o
  12  -1   2         25.46         28.03         2.67 o
  13  -1   2         58.63         73.10         4.04 o
  14  -1   2          5.74          7.47         2.54 o
 -14   0   2          8.19          7.00         2.56 o
 -13   0   2         14.83         22.70         5.89 o
 -12   0   2          8.46          6.38         2.31 o
 -11   0   2          9.31          8.50         2.41 o
 -10   0   2          0.20         -0.15         1.07 o
  -9   0   2         21.37         19.11         2.73 o
  -8   0   2          4.77          5.50         2.08 o
  -7   0   2         29.49         29.74         1.71 o
  -6   0   2        248.01        269.29         6.64 o
  -5   0   2        473.55        514.32        11.26 o
  -4   0   2         32.67         32.63         1.22 o
  -3   0   2         65.02         61.24         2.19 o
  -2   0   2          6.91          7.45         1.69 o
  -1   0   2        932.76        846.73        15.97 o
   0   0   2        551.05        527.14         6.04 o
   1   0   2        256.13        256.40         3.34 o
   2   0   2       3218.32       2949.56        58.42 o
   3   0   2       1082.15        983.17        26.62 o
   4   0   2       4230.51       4134.39       131.23 o
   5   0   2         12.47         13.90         1.33 o
   6   0   2         43.50         49.73         1.64 o
   7   0   2          0.05          0.01         0.89 o
   8   0   2          0.73          2.81         1.38 o
   9   0   2          4.27          5.30         1.01 o
  10   0   2        562.72        443.68        10.84 o
  11   0   2         18.59         16.85         1.16 o
  12   0   2         21.64         21.27         2.90 o
  13   0   2          0.70          0.28         1.00 o
  14   0   2         23.83         28.77         4.44 o
 -14   1   2          1.84          2.74         2.81 o
 -13   1   2        111.54        149.07         6.72 o
 -12   1   2          3.52          5.21         1.76 o
 -11   1   2          7.42          7.53         2.41 o
 -10   1   2         44.15         44.06         2.45 o
  -9   1   2        337.20        350.59         8.25 o
  -8   1   2         16.77         21.38         1.97 o
  -7   1   2        113.32        118.26         6.62 o
  -6   1   2        778.20        819.45        32.09 o
  -5   1   2         96.71         94.40         4.34 o
  -4   1   2         11.73         11.97         1.69 o
  -3   1   2         30.57         33.24         2.25 o
  -2   1   2        846.63        809.52        15.48 o
  -1   1   2         51.51         64.17         3.95 o
   0   1   2        634.37        665.52         8.21 o
   1   1   2        177.97        179.02         2.73 o
   2   1   2       1892.10       1678.04        29.14 o
   3   1   2       6006.42       5940.36       173.49 o
   4   1   2        839.07        852.18        20.02 o
   5   1   2        407.54        420.36        10.20 o
   6   1   2          0.10          0.60         0.75 o
   7   1   2        987.87       1037.73        22.60 o
   8   1   2          0.50          0.85         1.07 o
   9   1   2        147.58        126.23         3.94 o
  10   1   2        478.33        388.39        10.09 o
  11   1   2         44.06         37.82         2.40 o
  12   1   2         16.74         13.19         1.86 o
  13   1   2         16.67         20.89         2.86 o
  14   1   2          2.61          1.13         0.95 o
 -13   2   2         37.43         43.48         3.59 o
 -12   2   2         66.35         68.85         3.44 o
 -11   2   2          7.08          6.82         1.61 o
 -10   2   2          9.99         10.93         2.62 o
  -9   2   2        301.01        332.70        19.39 o
  -8   2   2         19.71         18.34         1.66 o
  -7   2   2        154.61        152.87         5.72 o
  -6   2   2         15.02         16.46         2.50 o
  -5   2   2        383.14        398.61         8.30 o
  -4   2   2         15.66         15.13         1.88 o
  -3   2   2        102.48         91.24         3.27 o
  -2   2   2       1552.32       1434.95        47.19 o
  -1   2   2         83.87         92.37         2.30 o
   0   2   2        331.69        308.79         3.85 o
   1   2   2          0.02          0.72         0.54 o
   2   2   2       1012.72        887.73        23.74 o
   3   2   2        619.05        576.49        27.67 o
   4   2   2       3698.92       3577.51        91.54 o
   5   2   2          0.08          0.13         0.47 o
   6   2   2          6.21          7.02         0.95 o
   7   2   2         11.35         11.40         1.31 o
   8   2   2         61.67         57.66         2.37 o
   9   2   2         34.09         28.37         1.39 o
  10   2   2       1511.41       1286.53        30.19 o
  11   2   2         32.79         32.36         2.11 o
  12   2   2         21.46         19.53         1.87 o
  13   2   2         99.35        131.64        26.18 o
  14   2   2          0.01         -0.76         1.14 o
 -13   3   2        285.61        333.84        26.29 o
 -12   3   2         15.46         18.81         2.23 o
 -11   3   2          0.32          0.30         1.76 o
 -10   3   2          4.24          4.03         1.43 o
  -9   3   2       1106.54       1193.95        40.23 o
  -8   3   2        398.49        405.66        10.04 o
  -7   3   2         46.28         47.70         2.76 o
  -6   3   2        230.65        228.84         5.02 o
  -5   3   2          2.99          4.36         1.81 o
  -4   3   2          4.47          5.79         1.52 o
  -3   3   2          4.07          8.43         1.48 o
  -2   3   2       1166.59       1190.30        19.71 o
  -1   3   2        800.12        776.14        15.26 o
   0   3   2        374.29        390.25         5.30 o
   1   3   2        270.19        274.07         4.95 o
   2   3   2          0.39          0.62         0.31 o
   3   3   2         13.32         11.81         0.57 o
   4   3   2         21.84         23.34         0.98 o
   5   3   2        124.16        137.93         5.25 o
   6   3   2          0.29          0.05         0.54 o
   7   3   2          5.85          2.96         0.70 o
   8   3   2          8.16          7.14         1.42 o
   9   3   2         79.76         63.33         9.61 o
  10   3   2        412.42        319.18        21.24 o
  11   3   2         86.01         70.93         2.62 o
  12   3   2          3.21          1.34         1.02 o
  13   3   2          9.17         11.96         2.76 o
  14   3   2         86.87         76.27         3.04 o
 -12   4   2         41.92         45.88         4.53 o
 -11   4   2          0.44          0.53         1.90 o
 -10   4   2          8.85          7.26         1.90 o
  -9   4   2        490.32        510.87        17.08 o
  -8   4   2          3.06          2.17         1.62 o
  -7   4   2         56.62         59.93         2.37 o
  -6   4   2          7.89          7.97         1.26 o
  -5   4   2         95.45        103.25         3.39 o
  -4   4   2          1.24          1.81         0.77 o
  -3   4   2        867.29       1023.11        63.73 o
  -2   4   2          0.07         -0.33         0.48 o
  -1   4   2        154.68        149.65         2.68 o
   0   4   2        193.89        204.10         2.50 o
   1   4   2        107.04        104.44         2.87 o
   2   4   2        493.10        534.36         7.67 o
   3   4   2        238.54        260.44        10.44 o
   4   4   2        424.49        435.73         7.60 o
   5   4   2          0.29          0.60         0.41 o
   6   4   2         69.66         74.87         2.06 o
   7   4   2          1.66          1.59         0.76 o
   8   4   2        103.58         83.88         2.51 o
   9   4   2         46.20         42.78         1.85 o
  10   4   2        111.13         84.99         3.87 o
  11   4   2          2.17          1.65         0.61 o
  12   4   2          0.07          0.32         0.77 o
  13   4   2          9.55         11.40         1.45 o
  14   4   2          0.13          1.60         1.72 o
  15   4   2         61.09         52.08         1.89 o
 -12   5   2          1.75          2.96         1.90 o
 -11   5   2          3.34          4.65         1.70 o
 -10   5   2          0.39          0.19         1.86 o
  -9   5   2          0.38          0.27         1.75 o
  -8   5   2         95.46         97.91         7.83 o
  -7   5   2         22.41         23.35         3.12 o
  -6   5   2         85.33         89.48         4.46 o
  -5   5   2          3.46          2.22         1.76 o
  -4   5   2          0.18          0.07         0.55 o
  -3   5   2          0.38          0.54         0.79 o
  -2   5   2        190.67        210.40         3.85 o
  -1   5   2        109.10        112.65         1.81 o
   0   5   2        115.37        128.09         2.99 o
   1   5   2        475.96        517.53         7.97 o
   2   5   2         41.13         40.83         1.39 o
   3   5   2       2309.25       2212.42        42.08 o
   4   5   2        200.89        207.76         4.68 o
   5   5   2        194.07        220.11         6.35 o
   6   5   2          0.38          0.53         0.59 o
   7   5   2        715.51        680.00        13.30 o
   8   5   2          3.02          1.75         1.29 o
   9   5   2         39.83         38.35         1.62 o
  10   5   2          0.60          0.27         0.57 o
  11   5   2          2.59          1.69         0.80 o
  12   5   2         26.79         21.69         1.38 o
  13   5   2         90.51         89.56         2.77 o
  14   5   2         69.52         65.93         5.28 o
  15   5   2          3.40          3.43         0.70 o
 -11   6   2         26.07         26.19         3.97 o
 -10   6   2         10.32         12.09         1.97 o
  -9   6   2          2.75          1.85         1.58 o
  -8   6   2         16.19         20.96         2.29 o
  -7   6   2         84.06         84.92         6.06 o
  -6   6   2         82.44         80.06         2.79 o
  -5   6   2          3.82          3.66         1.09 o
  -4   6   2         10.83         12.63         1.34 o
  -3   6   2         70.99         94.73         2.24 o
  -2   6   2         96.10        100.09         2.48 o
  -1   6   2        243.22        214.95         4.84 o
   0   6   2          6.70          9.40         0.62 o
   1   6   2         85.62         97.15         1.76 o
   2   6   2         81.28         85.30         2.56 o
   3   6   2        386.75        419.06         6.48 o
   4   6   2       1786.13       1778.47        40.65 o
   5   6   2         10.99         10.92         1.08 o
   6   6   2        316.16        365.63         9.57 o
   7   6   2         19.12         17.12         1.19 o
   8   6   2        571.56        577.17        12.10 o
   9   6   2         11.34         10.94         1.41 o
  10   6   2        115.33        104.18         7.45 o
  11   6   2         26.61         20.23         1.72 o
  12   6   2         42.30         32.46         5.92 o
  13   6   2        409.97        365.97        43.72 o
  14   6   2          7.32          8.45         1.08 o
 -10   7   2        106.98         97.62        11.91 o
  -9   7   2        265.78        239.29        19.29 o
  -8   7   2         58.88         49.40         2.56 o
  -7   7   2          7.62          8.60         1.25 o
  -6   7   2        160.14        131.42         4.68 o
  -5   7   2          5.86          4.57         0.86 o
  -4   7   2        152.15        109.33         3.43 o
  -3   7   2          0.49          0.33         0.57 o
  -2   7   2        140.62        141.50         4.72 o
  -1   7   2          3.54          3.95         0.73 o
   0   7   2        401.78        377.78        13.93 o
   1   7   2         49.03         60.31         1.68 o
   2   7   2        132.30        143.91         4.59 o
   3   7   2        622.39        683.90        13.86 o
   4   7   2         86.67         89.20         1.88 o
   5   7   2        317.86        320.72        12.08 o
   6   7   2          1.39          1.12         0.82 o
   7   7   2          0.30          0.66         0.66 o
   8   7   2         16.07         14.67         1.21 o
   9   7   2          0.20          0.13         0.52 o
  10   7   2         12.37         10.94         1.12 o
  11   7   2         51.32         42.45         1.52 o
  12   7   2         60.62         49.99         4.37 o
  13   7   2        121.97        101.58        17.53 o
 -10   8   2         35.92         39.37         7.09 o
  -9   8   2        136.95        144.86        12.41 o
  -8   8   2          6.82          6.80         1.00 o
  -7   8   2         13.82         12.05         1.06 o
  -6   8   2         79.98         67.05         4.33 o
  -5   8   2          0.19          0.32         0.73 o
  -4   8   2          3.57          2.45         0.63 o
  -3   8   2        521.79        483.70        19.97 o
  -2   8   2         11.68         10.93         1.42 o
  -1   8   2        177.20        155.94         5.44 o
   0   8   2        338.08        326.42         8.70 o
   1   8   2         62.81         55.17         2.38 o
   2   8   2        581.91        613.51        10.25 o
   3   8   2          1.53          1.83         0.53 o
   4   8   2        197.81        226.57         4.24 o
   5   8   2          2.88          2.62         0.66 o
   6   8   2        220.42        219.77         6.70 o
   7   8   2          0.45          0.77         0.66 o
   8   8   2          4.39          5.68         0.69 o
   9   8   2         17.89         16.63         1.00 o
  10   8   2         26.55         26.46         1.31 o
  11   8   2         21.74         19.38         1.08 o
  12   8   2         19.43         17.09         1.09 o
  -9   9   2          8.37          7.33         2.95 o
  -8   9   2          1.80          2.42         2.31 o
  -7   9   2          2.45          2.14         2.15 o
  -6   9   2        100.52         68.91         6.44 o
  -5   9   2          0.08         -0.03         0.60 o
  -4   9   2        449.15        366.00        21.48 o
  -3   9   2         23.76         17.83         1.83 o
  -2   9   2         37.62         34.44         2.68 o
  -1   9   2          5.13          5.25         0.97 o
   0   9   2       1090.82       1148.95        37.46 o
   1   9   2        305.87        316.99        11.18 o
   2   9   2         63.47         65.49         2.00 o
   3   9   2          1.60          1.40         0.86 o
   4   9   2          0.40          0.50         0.59 o
   5   9   2          0.44          1.16         0.60 o
   6   9   2          2.70          1.85         0.66 o
   7   9   2         31.94         26.82         1.28 o
   8   9   2          0.72         -0.17         1.17 o
   9   9   2          4.27          4.34         1.01 o
  10   9   2         26.99         28.06         1.04 o
  11   9   2          0.11          0.46         0.59 o
  -8  10   2          1.49          1.02         2.12 o
  -7  10   2         85.11         97.30        15.23 o
  -6  10   2         10.24         11.64         1.90 o
  -5  10   2         20.36         21.17         2.09 o
  -4  10   2          6.59          4.76         0.69 o
  -3  10   2        279.99        226.70        32.96 o
  -2  10   2          3.25          3.58         1.05 o
  -1  10   2          2.37          2.55         2.11 o
   0  10   2        760.63        799.41        25.67 o
   1  10   2        108.15        104.92         3.38 o
   2  10   2          0.59          0.27         0.64 o
   3  10   2          1.84          1.74         0.74 o
   4  10   2         64.32         64.83         1.76 o
   5  10   2          1.96          1.51         0.88 o
   6  10   2         57.95         35.46         1.23 o
   7  10   2          0.85          1.05         0.53 o
   8  10   2        103.55        101.77         4.12 o
   9  10   2          5.70          4.80         1.02 o
  10  10   2         29.39         32.40         1.93 o
  11  10   2          0.86          1.46         2.48 o
  -7  11   2          0.01          1.47         4.05 o
  -6  11   2         84.12        100.30         8.16 o
  -5  11   2         85.88         41.25        48.59 o
  -4  11   2         12.95         10.63         3.97 o
  -3  11   2          3.19          5.53         3.07 o
  -2  11   2         10.14         11.67         1.75 o
  -1  11   2          4.67          6.47         1.43 o
   0  11   2        103.69         99.42         5.14 o
   1  11   2         85.62         90.31         2.98 o
   2  11   2          0.00          0.26         0.50 o
   3  11   2          5.90          7.45         0.95 o
   4  11   2          5.45          4.83         0.83 o
   5  11   2         48.68         44.29         1.16 o
   6  11   2          5.36          4.45         1.03 o
   7  11   2         57.38         51.79         1.62 o
   8  11   2          5.16          4.27         0.65 o
   9  11   2          4.93          4.54         0.43 o
  -5  12   2         75.32         94.19         8.37 o
  -4  12   2          3.25          2.28         2.98 o
  -3  12   2          7.92         10.84         3.85 o
  -2  12   2         16.47         21.49         3.94 o
  -1  12   2        160.59        191.06         8.42 o
   0  12   2         41.85         42.22         3.70 o
   1  12   2          9.72          9.41         1.76 o
   2  12   2         15.50         13.53         0.93 o
   3  12   2         68.79         74.54         2.00 o
   4  12   2          1.05          0.52         0.62 o
   5  12   2          2.79          3.51         0.76 o
   6  12   2         17.75         30.39         1.21 o
   7  12   2          1.05          0.91         0.56 o
   8  12   2         61.66         56.59         1.69 o
  -3  13   2         21.95         25.69         2.83 o
  -2  13   2         28.97         25.62         2.55 o
  -1  13   2         85.27        108.75         4.27 o
   0  13   2        127.88        145.95         4.01 o
   1  13   2         33.56         38.39         1.76 o
   2  13   2          9.11         10.54         0.90 o
   3  13   2        183.56        211.11         4.03 o
   4  13   2          4.42          5.44         0.90 o
   5  13   2          9.14          9.71         0.79 o
   6  13   2          3.27          2.64         0.74 o
   7  13   2         21.80         22.02         1.12 o
   8  13   2          0.80         -0.33         1.46 o
   9  13   2          4.63          1.94         2.05 o
  10  13   2         15.15         11.64         3.00 o
  -1  14   2         67.27         82.92         3.18 o
   0  14   2        130.81        146.78         5.11 o
   1  14   2          0.10         -0.03         0.99 o
   2  14   2         26.90         30.36         2.15 o
   3  14   2         60.64         68.08         3.36 o
   4  14   2         55.93         71.75         2.08 o
   5  14   2          0.19          0.41         0.66 o
   6  14   2        168.29        185.76         3.55 o
   7  14   2          1.40          1.29         1.46 o
   8  14   2         48.96         52.71         2.38 o
   9  14   2         89.33         89.65         3.48 o
   2  15   2          2.91          3.99         0.99 o
   3  15   2        104.98        117.48         3.69 o
   4  15   2         20.61         25.87         1.84 o
   5  15   2          2.40          5.25         1.16 o
   6  15   2          0.08         -0.64         1.26 o
  -8 -14   3          2.53          2.06         1.21 o
  -7 -14   3         65.81         61.75         2.52 o
  -6 -14   3         60.56         66.65         3.52 o
  -5 -14   3          0.13          0.30         1.32 o
  -4 -14   3          2.86          2.30         1.67 o
  -3 -14   3          5.73          4.22         1.91 o
  -2 -14   3         12.15         12.60         1.42 o
  -1 -14   3          9.45         11.49         1.82 o
   0 -14   3         14.20         21.41         3.19 o
 -10 -13   3         96.61        106.79         6.18 o
  -9 -13   3          5.44          2.75         2.33 o
  -8 -13   3          8.17          7.92         2.73 o
  -7 -13   3         11.20         11.85         1.37 o
  -6 -13   3         39.27         39.42         1.40 o
  -5 -13   3          4.32          4.72         1.78 o
  -4 -13   3          3.27          3.29         1.71 o
  -3 -13   3          0.36          0.67         1.18 o
  -2 -13   3          9.50          9.27         2.27 o
  -1 -13   3          3.47          2.45         1.07 o
   0 -13   3          1.79          1.82         1.39 o
   1 -13   3         71.20         78.71         3.68 o
   2 -13   3          0.02         -0.26         1.00 o
   3 -13   3          1.57         -0.08         1.11 o
 -11 -12   3         10.05         12.92         3.32 o
 -10 -12   3         48.67         78.13         8.73 o
  -9 -12   3          0.94          0.20         1.69 o
  -8 -12   3          9.85          8.27         2.75 o
  -7 -12   3         38.42         32.36         3.79 o
  -6 -12   3          0.05         -0.01         0.48 o
  -5 -12   3         42.45         41.24         1.56 o
  -4 -12   3        103.60         95.70         2.43 o
  -3 -12   3          1.80          1.34         1.45 o
  -2 -12   3          4.91          3.89         1.26 o
  -1 -12   3          1.20          1.78         1.14 o
   0 -12   3         35.70         41.95         3.51 o
   1 -12   3         16.87         21.06         3.07 o
   2 -12   3          0.89          1.17         1.33 o
   3 -12   3         29.70         30.05         3.89 o
   4 -12   3          7.11         10.34         4.60 o
   5 -12   3         61.98         74.95         5.47 o
 -12 -11   3          6.48          9.95         1.85 o
 -11 -11   3          0.63         -0.19         0.69 o
 -10 -11   3         73.17         69.78        10.39 o
  -9 -11   3         16.64         13.99         3.00 o
  -8 -11   3          9.65         11.83         1.69 o
  -7 -11   3         95.47         86.05         5.48 o
  -6 -11   3         11.33         13.61         3.04 o
  -5 -11   3         40.71         35.27         1.72 o
  -4 -11   3          0.42          0.40         0.57 o
  -3 -11   3         69.36         65.84         2.85 o
  -2 -11   3         33.98         34.38         0.94 o
  -1 -11   3         54.66         54.73         2.45 o
   0 -11   3          4.12          5.08         2.02 o
   1 -11   3         38.82         41.73         2.46 o
   2 -11   3         30.00         27.34         3.25 o
   3 -11   3         76.73         77.04         6.74 o
   4 -11   3          6.07          3.90         1.94 o
   5 -11   3          0.07         -0.59         3.07 o
   6 -11   3        567.49        665.83        28.40 o
 -13 -10   3        568.63        551.76        48.15 o
 -12 -10   3          0.00          0.30         1.00 o
 -11 -10   3         10.35          9.60         1.26 o
 -10 -10   3          0.75          0.49         0.85 o
  -9 -10   3          6.64          8.91         1.76 o
  -8 -10   3         25.35         22.84         2.24 o
  -7 -10   3        360.26        338.08        12.53 o
  -6 -10   3         68.12         65.25         3.03 o
  -5 -10   3         41.62         41.60         4.18 o
  -4 -10   3         66.51         64.41         2.13 o
  -3 -10   3         64.58         60.70         1.75 o
  -2 -10   3          7.86          7.18         0.76 o
  -1 -10   3         43.49         42.24         2.23 o
   0 -10   3         93.30         97.44         4.28 o
   1 -10   3          9.03         10.99         1.33 o
   2 -10   3        160.51        144.42         7.99 o
   3 -10   3        198.22        186.27         6.59 o
   4 -10   3          6.63          7.61         3.66 o
   5 -10   3         45.80         44.22         3.45 o
   6 -10   3         42.16         45.62         6.83 o
   7 -10   3          6.31         11.57         5.11 o
 -13  -9   3          2.52          1.81         1.40 o
 -12  -9   3          0.81         -0.19         0.82 o
 -11  -9   3         29.47         27.51         1.85 o
 -10  -9   3          0.84          0.11         0.75 o
  -9  -9   3         12.99         12.88         2.04 o
  -8  -9   3         55.84         46.31         2.79 o
  -7  -9   3        205.10        177.68         4.44 o
  -6  -9   3         16.33         13.57         3.06 o
  -5  -9   3         78.02         77.45         5.25 o
  -4  -9   3         15.76         14.61         1.79 o
  -3  -9   3         16.07         14.97         1.65 o
  -2  -9   3          7.12          7.01         0.86 o
  -1  -9   3        377.40        325.37        20.23 o
   0  -9   3          7.82          8.57         1.46 o
   1  -9   3         29.80         25.18         1.89 o
   2  -9   3         46.97         41.49         4.77 o
   3  -9   3        512.72        463.04        16.98 o
   4  -9   3          0.01          1.04         1.40 o
   5  -9   3         88.68         91.41         6.94 o
   6  -9   3         13.95         19.50         2.70 o
   7  -9   3          5.74          6.49         4.18 o
   8  -9   3         61.94         80.51         8.56 o
 -14  -8   3         35.48         33.56         3.24 o
 -13  -8   3         27.46         26.82         2.41 o
 -12  -8   3         36.42         34.08         1.99 o
 -11  -8   3         46.57         45.03         2.25 o
 -10  -8   3         22.38         24.03         1.82 o
  -9  -8   3         85.93         76.81         2.78 o
  -8  -8   3         15.87         12.41         1.94 o
  -7  -8   3         70.31         62.46         3.19 o
  -6  -8   3         31.00         37.91         2.72 o
  -5  -8   3          8.40          6.49         1.03 o
  -4  -8   3        129.93        134.85         7.05 o
  -3  -8   3          2.88          3.76         1.44 o
  -2  -8   3         28.41         29.07         1.31 o
  -1  -8   3          1.67          1.39         0.50 o
   0  -8   3        249.08        242.45         6.89 o
   1  -8   3          0.70          1.58         0.90 o
   2  -8   3        331.29        316.24         9.29 o
   3  -8   3        191.42        169.19         8.19 o
   4  -8   3         12.99         13.16         3.66 o
   5  -8   3         89.98         90.01         4.08 o
   6  -8   3          8.39          7.50         3.66 o
   7  -8   3          4.34         11.18         2.31 o
   8  -8   3         13.05         12.90         4.95 o
   9  -8   3         44.07         65.13         4.22 o
 -14  -7   3         89.72         95.63         7.14 o
 -13  -7   3          5.48          6.76         1.24 o
 -12  -7   3         11.17         12.82         1.52 o
 -11  -7   3        124.72        124.10         8.15 o
 -10  -7   3       2167.96       2292.08       123.18 o
  -9  -7   3          0.02          0.57         0.84 o
  -8  -7   3         66.59         53.87         3.47 o
  -7  -7   3         15.49         12.92         2.03 o
  -6  -7   3         30.43         33.13         1.87 o
  -5  -7   3        397.52        428.37         9.32 o
  -4  -7   3        378.60        408.39         9.90 o
  -3  -7   3        149.52        151.95         7.33 o
  -2  -7   3         26.06         25.21         2.08 o
  -1  -7   3        457.88        376.58         5.89 o
   0  -7   3          2.00          1.51         0.96 o
   1  -7   3         57.99         54.93         4.50 o
   2  -7   3         22.07         28.85         3.96 o
   3  -7   3        248.26        197.42         8.83 o
   4  -7   3          5.56          3.94         1.51 o
   5  -7   3          1.66          1.74         1.40 o
   6  -7   3        123.18        120.99         7.28 o
   7  -7   3          5.48          1.88         2.97 o
   8  -7   3          0.70         -0.06         1.15 o
   9  -7   3          0.40         -0.32         0.95 o
  10  -7   3        149.81        127.10        31.21 o
 -14  -6   3         17.15         18.73         1.70 o
 -13  -6   3         27.21         23.87         1.97 o
 -12  -6   3          0.32          0.41         0.90 o
 -11  -6   3          3.81          3.94         1.74 o
 -10  -6   3        522.35        532.55        22.15 o
  -9  -6   3        637.31        653.02        17.85 o
  -8  -6   3         57.86         63.50         3.46 o
  -7  -6   3         22.44         19.48         1.74 o
  -6  -6   3         31.22         27.49         2.61 o
  -5  -6   3        205.79        211.35         6.15 o
  -4  -6   3       2515.81       2700.69        77.13 o
  -3  -6   3         29.13         31.12         2.40 o
  -2  -6   3        119.85        102.21         5.28 o
  -1  -6   3         58.32         57.23         4.08 o
   0  -6   3         18.48         17.17         1.41 o
   1  -6   3          2.16          2.24         2.00 o
   2  -6   3          4.08          4.97         2.50 o
   3  -6   3          0.00          0.57         1.99 o
   4  -6   3         13.36         19.14         3.68 o
   5  -6   3        198.94         83.62        97.45 o
   6  -6   3         10.36          8.93         0.60 o
   7  -6   3        116.54        113.25         4.33 o
   8  -6   3          9.50          7.65         2.29 o
   9  -6   3         62.03         67.28         3.14 o
  10  -6   3         13.52         12.51         2.86 o
  11  -6   3          1.71          0.41         1.87 o
 -14  -5   3          6.15          4.13         1.99 o
 -13  -5   3         16.42         17.77         1.82 o
 -12  -5   3          5.88          4.24         1.83 o
 -11  -5   3         10.33          9.49         2.18 o
 -10  -5   3       4241.53       4435.38       134.17 o
  -9  -5   3        323.60        327.52        16.60 o
  -8  -5   3        113.15        111.23         3.04 o
  -7  -5   3          8.87          8.29         1.35 o
  -6  -5   3          0.33          0.85         0.96 o
  -5  -5   3       1749.50       1891.20        46.53 o
  -4  -5   3        872.46        980.57        20.92 o
  -3  -5   3        285.40        285.77         5.82 o
  -2  -5   3          3.05          3.72         0.85 o
  -1  -5   3       1195.08       1306.04        41.24 o
   0  -5   3         27.00         17.62        13.03 o
   1  -5   3         10.06         16.78         2.55 o
   2  -5   3         81.34         81.72         3.00 o
   3  -5   3        167.63        189.37         7.79 o
   4  -5   3        140.65        130.47         8.27 o
   5  -5   3        234.21        211.83         6.82 o
   6  -5   3          0.22          0.31         1.45 o
   7  -5   3          8.27          7.01         1.49 o
   8  -5   3        148.12        144.14         6.97 o
   9  -5   3          1.26          0.89         1.56 o
  10  -5   3        138.34        132.92        11.45 o
  11  -5   3          7.15          4.92         1.72 o
  12  -5   3         68.33         60.89         7.45 o
 -14  -4   3          0.05          0.60         1.53 o
 -13  -4   3         28.93         29.37         2.96 o
 -12  -4   3          1.19          1.10         1.57 o
 -11  -4   3         21.59         20.84         2.67 o
 -10  -4   3        127.37        130.01         5.41 o
  -9  -4   3        548.23        568.56        11.99 o
  -8  -4   3          7.03          6.05         1.50 o
  -7  -4   3          4.26          8.99         2.16 o
  -6  -4   3         21.33         18.43         3.45 o
  -5  -4   3        301.56        332.43        10.12 o
  -4  -4   3       4475.80       4587.93       131.85 o
  -3  -4   3         40.76         44.99         2.35 o
  -2  -4   3        140.09        138.67         3.17 o
  -1  -4   3          5.87          7.64         1.99 o
   0  -4   3        272.04        298.88         7.57 o
   1  -4   3         42.70         46.65         3.25 o
   2  -4   3       1722.45       1779.03        58.34 o
   3  -4   3        241.96        237.40         3.80 o
   4  -4   3        243.56        228.83         7.28 o
   5  -4   3        548.46        552.65        15.99 o
   6  -4   3         36.58         34.17         3.09 o
   7  -4   3         21.20         20.04         2.59 o
   8  -4   3         20.71         21.97         2.20 o
   9  -4   3         70.62         69.86         4.23 o
  10  -4   3          5.53          5.53         1.50 o
  11  -4   3         20.24         29.56         3.37 o
  12  -4   3         25.77         23.98         3.90 o
 -14  -3   3        107.86        112.84         4.13 o
 -13  -3   3          0.04          0.78         1.66 o
 -12  -3   3         33.16         33.51         3.10 o
 -11  -3   3         93.98         91.58         4.56 o
 -10  -3   3       1001.33       1059.95        26.57 o
  -9  -3   3        271.58        275.70         8.06 o
  -8  -3   3        379.72        382.21         8.06 o
  -7  -3   3        209.24        243.74         6.19 o
  -6  -3   3          0.02          0.44         1.31 o
  -5  -3   3        550.21        439.00       130.73 o
  -4  -3   3        193.22        204.59         9.76 o
  -3  -3   3         56.92         55.53         2.51 o
  -2  -3   3         93.58         96.25         3.03 o
  -1  -3   3         93.87         83.24         4.35 o
   0  -3   3         22.59         25.76         1.41 o
   1  -3   3         19.03         13.34         0.76 o
   2  -3   3        488.92        535.65        40.63 o
   3  -3   3        597.47        554.79        32.28 o
   4  -3   3         37.22         29.79         1.45 o
   5  -3   3        142.88        149.31         6.14 o
   6  -3   3        617.45        601.74        23.60 o
   7  -3   3         21.25         16.92         1.79 o
   8  -3   3          6.77          9.82         1.94 o
   9  -3   3          0.35          0.30         1.32 o
  10  -3   3         11.90         10.91         2.15 o
  11  -3   3          0.83          0.31         1.12 o
  12  -3   3        214.20        221.87        17.48 o
  13  -3   3          5.17          3.00         1.97 o
 -14  -2   3          0.42          0.77         1.22 o
 -13  -2   3         93.27         94.92         5.01 o
 -12  -2   3         26.22         21.84         2.11 o
 -11  -2   3         25.42         26.64         2.97 o
 -10  -2   3         47.01         45.60         2.58 o
  -9  -2   3        123.08        128.73         5.27 o
  -8  -2   3         86.95         89.34         3.25 o
  -7  -2   3        372.36        399.26        12.31 o
  -6  -2   3        321.40        378.00         8.40 o
  -5  -2   3         26.67         29.19         1.65 o
  -4  -2   3         98.55         68.72        29.20 o
  -3  -2   3        393.50        419.15        16.21 o
  -2  -2   3        165.18        209.62         5.60 o
  -1  -2   3         10.74         13.99         1.26 o
   0  -2   3        788.18        800.66        12.66 o
   1  -2   3         40.95         53.23         2.82 o
   2  -2   3        686.75        714.38        12.97 o
   3  -2   3        152.41        144.69         5.25 o
   4  -2   3        221.41        244.48         4.71 o
   5  -2   3        146.50        169.07         4.07 o
   6  -2   3        166.49        160.40         3.35 o
   7  -2   3         43.06         40.96         2.81 o
   8  -2   3         11.95         11.29         2.93 o
   9  -2   3         50.02         64.04         2.63 o
  10  -2   3          7.75          6.45         1.77 o
  11  -2   3        140.35        142.43         9.77 o
  12  -2   3         87.87        100.74         8.58 o
  13  -2   3          8.46         11.19         2.28 o
 -14  -1   3         13.70         17.03         2.10 o
 -13  -1   3          7.14          9.68         1.49 o
 -12  -1   3         15.63         19.12         2.02 o
 -11  -1   3          0.07         -0.30         0.95 o
 -10  -1   3          0.06          0.40         1.48 o
  -9  -1   3         10.98         12.86         2.50 o
  -8  -1   3          0.09          0.26         0.95 o
  -7  -1   3        985.58       1064.98        25.58 o
  -6  -1   3        376.00        390.15         9.61 o
  -5  -1   3        147.87        150.93         3.68 o
  -4  -1   3         66.23         71.51         3.09 o
  -3  -1   3          8.03          5.00         1.55 o
  -2  -1   3        670.44        660.77        26.19 o
  -1  -1   3      77549.96     100943.64      5750.88 o
   0  -1   3        251.71        248.51         3.89 o
   1  -1   3        154.98        182.06         2.94 o
   2  -1   3         46.47         43.14         1.44 o
   3  -1   3          0.09          0.53         0.45 o
   4  -1   3       2452.80       2408.03        57.46 o
   5  -1   3        211.93        240.80         5.20 o
   6  -1   3        792.69        799.37        15.57 o
   7  -1   3          4.65          4.53         1.05 o
   8  -1   3         22.06         18.85         2.04 o
   9  -1   3          0.55          1.42         0.89 o
  10  -1   3        112.19        101.94         3.81 o
  11  -1   3          5.05          5.94         1.64 o
  12  -1   3        216.08        257.77        19.59 o
  13  -1   3          0.81          0.90         1.37 o
 -14   0   3         20.51         20.96         3.37 o
 -13   0   3          7.86          6.73         2.57 o
 -12   0   3          0.05          0.08         1.68 o
 -11   0   3          4.97          3.76         2.26 o
 -10   0   3          3.32          2.04         1.93 o
  -9   0   3          0.05          0.17         0.88 o
  -8   0   3          2.30          2.68         1.35 o
  -7   0   3        594.55        654.66        16.10 o
  -6   0   3       1502.25       1690.16        41.55 o
  -5   0   3         19.42         19.89         1.46 o
  -4   0   3        165.05        167.40         3.84 o
  -3   0   3          8.41          6.86         2.13 o
  -2   0   3        453.51        468.96        14.35 o
  -1   0   3        871.40        851.76        18.36 o
   0   0   3       2296.73       2115.10        46.76 o
   1   0   3        328.56        340.79         5.24 o
   2   0   3        325.78        349.23         5.33 o
   3   0   3         22.25         16.73         0.68 o
   4   0   3       4073.90       3979.67       125.49 o
   5   0   3        961.73       1073.76        27.52 o
   6   0   3         30.99         32.65         1.35 o
   7   0   3          3.04          0.47         0.93 o
   8   0   3          0.59          0.39         0.97 o
   9   0   3          6.21          2.58         1.23 o
  10   0   3          1.04          1.20         1.15 o
  11   0   3         62.29         56.43         3.53 o
  12   0   3         32.13         35.21         3.22 o
  13   0   3         35.05         35.47         2.58 o
  14   0   3         19.86         20.19         3.60 o
 -13   1   3          0.54          0.49         2.44 o
 -12   1   3         46.76         47.75         3.50 o
 -11   1   3          4.18          4.49         2.30 o
 -10   1   3          2.18          3.13         1.53 o
  -9   1   3        103.90        105.90         5.31 o
  -8   1   3          2.21          3.12         1.14 o
  -7   1   3         31.67         36.35         2.45 o
  -6   1   3        573.78        651.98        14.47 o
  -5   1   3         58.80         55.69         1.82 o
  -4   1   3         30.41         29.64         1.61 o
  -3   1   3         15.45         22.06         1.25 o
  -2   1   3        543.03        576.98        12.50 o
  -1   1   3     102244.12      82902.47     31997.91 o
   0   1   3        766.31        734.33        11.59 o
   1   1   3        369.06        345.84         4.68 o
   2   1   3        123.22        123.89         1.77 o
   3   1   3        153.84        155.21         2.45 o
   4   1   3       3564.37       3494.79        89.56 o
   5   1   3       1176.06       1213.80        25.09 o
   6   1   3          2.91          2.91         0.86 o
   7   1   3          2.20          0.66         0.84 o
   8   1   3        232.41        246.75         5.64 o
   9   1   3          0.00         -0.37         0.59 o
  10   1   3          0.72          0.61         0.98 o
  11   1   3          0.85          0.16         0.85 o
  12   1   3          0.44          0.06         1.04 o
  13   1   3         15.09         14.89         1.25 o
  14   1   3         91.97         96.77         7.82 o
 -13   2   3         99.96        110.74         4.92 o
 -12   2   3         13.13         11.68         1.75 o
 -11   2   3          4.21          2.17         1.37 o
 -10   2   3         84.89         86.58         4.87 o
  -9   2   3         38.56         38.66         2.74 o
  -8   2   3         83.63         90.43         4.90 o
  -7   2   3        405.77        436.17        18.27 o
  -6   2   3        236.28        252.75        11.23 o
  -5   2   3          0.94         -0.10         0.84 o
  -4   2   3        417.25        438.56        23.55 o
  -3   2   3          4.54          4.57         0.92 o
  -2   2   3        218.26        235.12         7.44 o
  -1   2   3          4.40          3.84         1.05 o
   0   2   3        306.67        356.66         4.80 o
   1   2   3        335.39        335.05         7.41 o
   2   2   3         44.31         54.67         1.74 o
   3   2   3        140.62        155.03         4.49 o
   4   2   3        929.22       1005.21        41.35 o
   5   2   3       2092.17       2063.83        47.70 o
   6   2   3          4.36          3.60         0.73 o
   7   2   3         29.55         39.02         1.70 o
   8   2   3          3.87          3.79         1.05 o
   9   2   3         86.14        106.99         2.53 o
  10   2   3         16.14         14.38         1.49 o
  11   2   3        119.78        112.57         3.75 o
  12   2   3          7.20          7.91         1.75 o
  13   2   3          0.65         -0.70         1.00 o
  14   2   3         20.49         24.69        12.37 o
 -13   3   3          5.42          4.77         1.65 o
 -12   3   3         25.30         27.12         5.57 o
 -11   3   3          0.32          1.13         1.91 o
 -10   3   3         31.47         27.97         2.36 o
  -9   3   3        140.18        142.47         5.74 o
  -8   3   3        594.47        620.95        16.43 o
  -7   3   3          2.44          1.75         1.23 o
  -6   3   3        155.16        159.81         4.68 o
  -5   3   3        444.18        450.60        11.54 o
  -4   3   3         60.79         56.81         2.92 o
  -3   3   3          3.58          2.11         0.80 o
  -2   3   3        600.07        659.60        10.91 o
  -1   3   3       1291.28       1355.26        23.82 o
   0   3   3        282.67        306.29         4.00 o
   1   3   3          5.88          7.62         0.57 o
   2   3   3        395.38        386.34        12.68 o
   3   3   3        366.54        443.30        12.46 o
   4   3   3          4.53         10.79         0.43 o
   5   3   3        316.82        348.70        17.80 o
   6   3   3         25.31          9.06         2.62 o
   7   3   3         55.28         55.61         1.93 o
   8   3   3        427.71        415.77         8.19 o
   9   3   3          0.46          0.77         0.76 o
  10   3   3        113.16        129.39         5.62 o
  11   3   3         17.61         17.92         1.08 o
  12   3   3        219.66        219.07         5.09 o
  13   3   3         23.72         23.39         1.69 o
  14   3   3          1.18          0.62         0.65 o
 -12   4   3          0.25         -0.23         2.07 o
 -11   4   3          2.44          3.55         1.58 o
 -10   4   3          2.87          4.15         1.78 o
  -9   4   3         25.83         26.88         2.69 o
  -8   4   3         11.82         10.92         2.84 o
  -7   4   3        353.88        356.13        11.12 o
  -6   4   3         52.46         56.56         3.85 o
  -5   4   3         15.58         13.50         1.71 o
  -4   4   3        980.97       1110.92        33.01 o
  -3   4   3         36.74         41.37         1.95 o
  -2   4   3        809.82        871.72        14.91 o
  -1   4   3         90.04         95.37         2.12 o
   0   4   3         31.08         32.29         0.78 o
   1   4   3         76.50         80.26         1.18 o
   2   4   3       3981.95       3948.70        85.68 o
   3   4   3        626.38        689.56        13.96 o
   4   4   3         45.98         41.01         0.94 o
   5   4   3         70.45         87.65         1.48 o
   6   4   3        166.69        145.51         2.72 o
   7   4   3       1378.06       1371.69        29.19 o
   8   4   3        131.44        118.74         6.94 o
   9   4   3          0.21          0.55         0.60 o
  10   4   3          5.51          6.01         0.89 o
  11   4   3        149.30        131.72         5.36 o
  12   4   3         28.28         24.75         1.46 o
  13   4   3         42.90         41.20         1.88 o
  14   4   3          8.58          9.29         1.24 o
 -12   5   3         59.22         57.76         4.95 o
 -11   5   3          8.72          7.22         2.96 o
 -10   5   3          0.79          0.31         2.14 o
  -9   5   3         56.97         52.85         4.39 o
  -8   5   3        176.14        173.78         7.30 o
  -7   5   3        322.55        322.81        14.72 o
  -6   5   3         22.81         25.76         2.14 o
  -5   5   3         98.23        101.80         3.67 o
  -4   5   3         62.99         65.27         2.12 o
  -3   5   3          4.27          9.14         1.07 o
  -2   5   3          0.24          0.45         0.59 o
  -1   5   3       1370.93       1365.67        24.03 o
   0   5   3          9.19          8.93         0.74 o
   1   5   3         97.16         97.13         1.60 o
   2   5   3       1799.89       1914.16        35.64 o
   3   5   3       2277.74       2384.50        45.71 o
   4   5   3          5.42         10.80         0.61 o
   5   5   3          4.76          9.05         0.85 o
   6   5   3        500.68        462.44         9.84 o
   7   5   3        239.57        227.30         4.19 o
   8   5   3       9505.38       8602.37       684.55 o
   9   5   3          0.56          0.74         0.64 o
  10   5   3         83.67         68.80         6.98 o
  11   5   3          0.46         -0.01         0.45 o
  12   5   3         46.80         37.34         3.10 o
  13   5   3         25.34         24.83         1.65 o
  14   5   3          5.54          3.79         0.89 o
 -11   6   3        100.06        101.41         6.22 o
 -10   6   3         14.85         17.89         3.26 o
  -9   6   3          4.53          4.33         1.84 o
  -8   6   3          0.51          0.53         0.66 o
  -7   6   3        101.60         99.23         2.46 o
  -6   6   3          0.11          0.25         0.73 o
  -5   6   3         11.60          9.45         1.46 o
  -4   6   3          3.23          2.66         1.13 o
  -3   6   3         18.59         21.24         1.27 o
  -2   6   3         97.37        110.63         2.76 o
  -1   6   3         69.03         69.07         1.49 o
   0   6   3        170.81        140.01         2.76 o
   1   6   3        142.25        138.97         4.05 o
   2   6   3       3570.76       3655.93        80.32 o
   3   6   3       1140.31       1221.20        20.81 o
   4   6   3         15.98         16.87         1.29 o
   5   6   3          4.55          6.96         2.11 o
   6   6   3         38.23         32.22         1.61 o
   7   6   3        999.83       1056.31        19.78 o
   8   6   3        378.24        381.91        13.59 o
   9   6   3          0.38          0.54         0.65 o
  10   6   3          3.89          3.30         0.63 o
  11   6   3         96.94         67.82         3.38 o
  12   6   3          3.73          3.95         1.21 o
  13   6   3        212.42        180.70        37.29 o
 -10   7   3         24.53         18.28         1.85 o
  -9   7   3        115.94        102.71         9.56 o
  -8   7   3        249.95        231.62        14.69 o
  -7   7   3        133.93        125.45         4.21 o
  -6   7   3         94.46         90.78         3.29 o
  -5   7   3         65.08         58.18         2.17 o
  -4   7   3          0.08         -0.07         0.72 o
  -3   7   3         76.98         74.98         2.94 o
  -2   7   3         32.65         30.95         1.62 o
  -1   7   3        145.31        113.61         4.04 o
   0   7   3        102.73        100.63         2.11 o
   1   7   3         63.81         65.51         1.64 o
   2   7   3        147.47        182.00         5.72 o
   3   7   3        944.38       1036.76        17.04 o
   4   7   3          1.13          0.25         0.55 o
   5   7   3         16.48         15.57         0.69 o
   6   7   3          0.92          0.56         0.60 o
   7   7   3        114.93        109.80         4.47 o
   8   7   3       6447.03       6159.75       157.23 o
   9   7   3          0.63          1.19         0.56 o
  10   7   3          7.07          9.22         1.24 o
  11   7   3         19.96         18.09         0.91 o
  12   7   3        121.12        106.82         8.26 o
  -9   8   3          4.49          3.65         1.24 o
  -8   8   3          0.15         -0.06         0.91 o
  -7   8   3          1.77          2.50         0.99 o
  -6   8   3         43.50         37.05         3.31 o
  -5   8   3        181.97        150.63        15.70 o
  -4   8   3        235.76        225.49        11.10 o
  -3   8   3         10.41         14.38         1.25 o
  -2   8   3        114.90         98.66         3.58 o
  -1   8   3         81.75         80.23         2.76 o
   0   8   3         30.00         27.56         2.98 o
   1   8   3         33.03         34.58         1.31 o
   2   8   3        579.73        662.03        34.26 o
   3   8   3         39.94         47.07         6.62 o
   4   8   3          8.28          6.62         0.70 o
   5   8   3        152.50        121.99         5.75 o
   6   8   3         38.47         32.74         1.03 o
   7   8   3         24.01         18.19         1.13 o
   8   8   3         50.28         47.91         3.77 o
   9   8   3          1.25          1.91         0.42 o
  10   8   3          4.02          3.34         0.50 o
  11   8   3          6.18          5.85         0.60 o
  12   8   3         66.18         77.67         4.04 o
  13   8   3        119.34        124.64         5.51 o
  14   8   3         33.67         39.43         5.73 o
  -9   9   3          0.52          0.80         2.08 o
  -8   9   3         20.64         16.87         3.29 o
  -7   9   3          5.77          4.88         1.03 o
  -6   9   3          0.40          0.04         0.68 o
  -5   9   3        371.50        307.05        24.13 o
  -4   9   3          6.31          6.31         1.01 o
  -3   9   3         21.39         19.83         1.07 o
  -2   9   3          0.01         -0.34         0.52 o
  -1   9   3        707.18        650.08        32.18 o
   0   9   3         78.25         65.83        16.64 o
   1   9   3          5.12          6.55         1.37 o
   2   9   3          0.41          0.24         0.78 o
   3   9   3          5.47          6.45         0.84 o
   4   9   3         54.38         59.81         1.52 o
   5   9   3        111.35         93.46         2.63 o
   6   9   3        155.16        127.87         4.67 o
   7   9   3          9.69          6.74         0.54 o
   8   9   3          4.14          3.31         0.99 o
   9   9   3          0.22          0.56         0.49 o
  10   9   3         33.75         36.08         1.42 o
  11   9   3          8.87          8.21         1.82 o
  12   9   3        319.14        336.20        10.59 o
  13   9   3         10.58          9.62         2.06 o
  14   9   3         20.42         17.92         2.48 o
  -8  10   3          4.15          4.10         1.64 o
  -7  10   3         17.77         17.88         2.27 o
  -6  10   3          3.28          2.71         1.30 o
  -5  10   3         90.16         62.54         7.00 o
  -4  10   3        132.29        111.75         9.95 o
  -3  10   3         30.99         24.75         2.16 o
  -2  10   3         69.55         57.30         3.66 o
  -1  10   3         12.19         10.63         2.29 o
   0  10   3         11.31         10.53         2.58 o
   1  10   3         10.28         11.04         1.51 o
   2  10   3        161.57        167.37         3.84 o
   3  10   3         73.42         79.06         1.93 o
   4  10   3         16.70         18.65         1.09 o
   5  10   3        457.27        404.11         7.97 o
   6  10   3         34.21         26.75         0.91 o
   7  10   3          2.45          1.10         0.49 o
   8  10   3          2.96          2.22         0.54 o
   9  10   3         53.18         48.58         2.35 o
  10  10   3          0.06          0.31         1.94 o
  11  10   3        839.94        933.20        29.31 o
  13  10   3         21.49         22.08         4.56 o
  -6  11   3         30.38         30.69         3.52 o
  -5  11   3        170.08        165.39        17.69 o
  -4  11   3          1.15          0.98         1.34 o
  -3  11   3         49.79         35.67        12.26 o
  -2  11   3          0.73          1.50         0.74 o
  -1  11   3          0.50          0.56         1.74 o
   0  11   3         48.38         51.13         3.99 o
   1  11   3         72.88         81.91         3.41 o
   2  11   3        125.72        130.23         2.82 o
   3  11   3        124.05        127.44         2.64 o
   4  11   3         39.33         39.10         1.36 o
   5  11   3        111.36         97.49         2.76 o
   6  11   3          9.01          3.59         0.60 o
   7  11   3          0.43          0.78         0.47 o
   8  11   3        168.47        138.47         3.27 o
   9  11   3          0.11          0.20         0.92 o
  -5  12   3          8.82         11.05         4.69 o
  -4  12   3          1.30          0.67         1.47 o
  -3  12   3         11.33         13.74         2.08 o
  -2  12   3         39.53         46.75         2.86 o
  -1  12   3          7.58          8.80         1.54 o
   0  12   3          0.49          0.88         0.92 o
   1  12   3          0.04          0.37         0.95 o
   2  12   3         88.33         93.91         2.34 o
   3  12   3          0.54          0.82         0.50 o
   4  12   3          3.03          4.32         1.14 o
   5  12   3         62.91         57.86         1.69 o
   6  12   3          2.47          3.48         0.64 o
   7  12   3         19.11         16.12         0.85 o
   8  12   3          0.62          0.53         1.68 o
   9  12   3          9.68         12.23         2.87 o
  10  12   3          2.67          2.28         2.33 o
  -3  13   3         95.43         98.61         6.80 o
  -2  13   3          1.57          2.19         2.67 o
  -1  13   3         33.12         34.96         4.13 o
   0  13   3         51.90         60.76         4.47 o
   1  13   3         43.06         42.66         2.39 o
   2  13   3         77.69         84.97         2.34 o
   3  13   3         10.61          9.72         1.04 o
   4  13   3          5.98          7.28         0.91 o
   5  13   3          0.71          1.58         0.75 o
   6  13   3         27.34         32.36         1.46 o
   7  13   3          0.20          1.58         1.71 o
   8  13   3        196.99        235.20         9.07 o
   9  13   3          0.27         -0.56         1.88 o
  10  13   3          7.94          9.38         3.17 o
  -1  14   3          4.80          7.68         1.72 o
   0  14   3         14.83         15.32         2.12 o
   1  14   3          1.67          0.91         1.58 o
   2  14   3          2.03          2.83         1.21 o
   3  14   3          8.52         10.24         1.16 o
   4  14   3         35.72         42.62         1.60 o
   5  14   3         81.63         86.06         2.10 o
   6  14   3         10.40         11.52         2.34 o
   7  14   3          0.88          0.02         1.10 o
   8  14   3          0.17         -0.09         0.78 o
   9  14   3        116.40        137.74         7.16 o
   3  15   3          0.18         -0.50         1.36 o
   4  15   3         80.06         99.15         8.01 o
   5  15   3         65.48         72.89         2.67 o
   6  15   3          0.52          1.85         1.58 o
  -7 -14   4          1.93          1.19         1.50 o
  -6 -14   4         49.50         58.89         3.61 o
  -5 -14   4          9.76          9.16         1.26 o
  -4 -14   4          5.43          4.34         1.28 o
  -3 -14   4          1.99          1.47         0.97 o
  -2 -14   4         59.23         57.77         4.01 o
  -1 -14   4         73.38         90.69         4.96 o
  -9 -13   4          5.63          3.91         1.51 o
  -8 -13   4          6.01          6.46         2.97 o
  -7 -13   4          1.08          0.75         0.95 o
  -6 -13   4         33.28         37.58         3.23 o
  -5 -13   4        275.97        284.43         8.11 o
  -4 -13   4         15.44         16.07         1.82 o
  -3 -13   4          0.00          0.55         0.95 o
  -2 -13   4        121.51        120.29         4.00 o
  -1 -13   4         24.13         25.89         2.30 o
   0 -13   4         86.91         90.70         5.07 o
   1 -13   4          3.68          4.57         1.69 o
   2 -13   4        188.02        186.11         6.12 o
 -11 -12   4         22.70         24.42         4.13 o
 -10 -12   4         38.99         37.87         4.47 o
  -9 -12   4          0.98          1.44         2.38 o
  -8 -12   4         54.30         59.02         5.20 o
  -7 -12   4          1.13          1.69         2.45 o
  -6 -12   4         13.17         16.19         3.63 o
  -5 -12   4          1.15          1.12         0.56 o
  -4 -12   4         16.74         18.41         1.77 o
  -3 -12   4          1.71          1.92         1.68 o
  -2 -12   4         71.70         68.58         2.63 o
  -1 -12   4        275.00        294.38         8.61 o
   0 -12   4          1.99          0.58         1.71 o
   1 -12   4         42.13         46.03         2.38 o
   2 -12   4          9.82         12.03         2.09 o
   3 -12   4         88.10         95.11         5.81 o
   4 -12   4        108.52        118.09         4.99 o
 -12 -11   4         42.99         45.25         3.14 o
 -11 -11   4         65.84         69.06         3.03 o
 -10 -11   4         28.22         42.58         7.01 o
  -9 -11   4          8.23          7.08         1.63 o
  -8 -11   4         29.69         28.81         2.41 o
  -7 -11   4         26.33         26.38         2.27 o
  -6 -11   4          1.73          1.68         1.29 o
  -5 -11   4         83.91         84.00         2.29 o
  -4 -11   4         42.20         35.65         1.87 o
  -3 -11   4         62.33         53.80         4.34 o
  -2 -11   4        154.37        145.27         5.33 o
  -1 -11   4         51.93         52.24         2.61 o
   0 -11   4          9.80         11.72         2.45 o
   1 -11   4          0.64          1.17         1.20 o
   2 -11   4          0.14          0.06         1.47 o
   3 -11   4          2.93          3.04         1.60 o
   4 -11   4        233.92        256.75         7.55 o
   5 -11   4        115.45        122.30         9.52 o
   6 -11   4         35.09         41.75         4.32 o
 -12 -10   4         12.25         13.56         2.21 o
 -11 -10   4         15.24         15.24         2.41 o
 -10 -10   4         32.78         34.02         2.86 o
  -9 -10   4          9.24          8.96         1.99 o
  -8 -10   4         44.57         33.54         2.74 o
  -7 -10   4          1.79          2.30         2.48 o
  -6 -10   4         13.86         11.49         3.31 o
  -5 -10   4          3.40          2.61         2.53 o
  -4 -10   4          2.14          4.14         2.78 o
  -3 -10   4        216.51        186.03         7.95 o
  -2 -10   4        288.13        264.00         4.73 o
  -1 -10   4          2.14          3.07         1.19 o
   0 -10   4          7.03          6.54         3.17 o
   1 -10   4        202.83        216.21         4.99 o
   2 -10   4          6.76          8.85         1.77 o
   3 -10   4         66.90         61.54         3.27 o
   4 -10   4          0.36          1.35         2.84 o
   5 -10   4        158.80        185.74         7.07 o
   6 -10   4         49.87         60.89         7.53 o
   7 -10   4          4.94          6.69         2.50 o
 -13  -9   4         10.85          8.77         1.35 o
 -12  -9   4          0.58          0.89         1.43 o
 -11  -9   4         22.75         21.14         1.73 o
 -10  -9   4         47.36         43.33         3.10 o
  -9  -9   4          6.97          5.27         1.78 o
  -8  -9   4         30.70         30.85         2.70 o
  -7  -9   4          9.18          6.79         1.94 o
  -6  -9   4          5.34          5.83         1.25 o
  -5  -9   4         21.70         21.94         3.73 o
  -4  -9   4         83.41         79.30         5.75 o
  -3  -9   4         79.88         92.48         6.65 o
  -2  -9   4        590.93        550.27         9.07 o
  -1  -9   4          3.83          4.08         1.86 o
   0  -9   4        133.47        131.37         3.94 o
   1  -9   4          0.75          1.23         1.08 o
   2  -9   4        577.81        479.78        11.06 o
   3  -9   4         19.76         15.88         3.94 o
   4  -9   4         73.83         53.39         3.26 o
   5  -9   4          1.77          0.98         2.62 o
   6  -9   4          0.44          0.37         1.41 o
   7  -9   4         72.41         88.40         8.04 o
   8  -9   4         33.73         47.55         4.10 o
 -13  -8   4         20.51         19.34         1.62 o
 -12  -8   4         25.47         25.02         2.76 o
 -11  -8   4        118.90        117.14         3.85 o
 -10  -8   4          3.25          3.41         1.79 o
  -9  -8   4        108.03        105.23         4.37 o
  -8  -8   4        183.39        184.01         5.77 o
  -7  -8   4         25.27         18.88         1.76 o
  -6  -8   4          0.49          0.45         0.84 o
  -5  -8   4         30.19         30.80         2.82 o
  -4  -8   4         27.13         29.81         2.42 o
  -3  -8   4        111.59        112.74         7.49 o
  -2  -8   4        992.42        965.09        33.12 o
  -1  -8   4         64.95         60.23         1.29 o
   0  -8   4          1.25          1.48         1.62 o
   1  -8   4        848.67        850.34        20.30 o
   2  -8   4          0.09          0.52         0.82 o
   3  -8   4         19.81         14.03         2.03 o
   4  -8   4         11.62         11.47         3.51 o
   5  -8   4         92.72         85.84         6.49 o
   6  -8   4         14.40         13.63         2.22 o
   7  -8   4        241.76        270.41        13.12 o
   8  -8   4        214.22        259.92        13.41 o
   9  -8   4          7.03          7.96         4.70 o
 -14  -7   4         11.77         11.42         1.59 o
 -13  -7   4          2.53          1.90         1.20 o
 -12  -7   4         52.82         48.32         3.42 o
 -11  -7   4         74.46         69.88         3.92 o
 -10  -7   4         15.64         19.08         2.74 o
  -9  -7   4          7.86          8.32         2.12 o
  -8  -7   4          7.85          6.32         1.84 o
  -7  -7   4        134.23        126.01         4.66 o
  -6  -7   4        139.68        146.65         3.55 o
  -5  -7   4        165.49        178.17         5.90 o
  -4  -7   4        739.95        751.89        16.59 o
  -3  -7   4          7.91          8.04         3.18 o
  -2  -7   4         54.11         50.03         2.81 o
  -1  -7   4         84.12         81.03         5.58 o
   0  -7   4         18.65         23.47         1.77 o
   1  -7   4          5.77         10.17         1.52 o
   2  -7   4        300.35        223.03         9.38 o
   3  -7   4          4.24          1.79         2.36 o
   4  -7   4        328.99        269.69         8.06 o
   5  -7   4          2.94          2.56         1.47 o
   6  -7   4         52.70         50.54         5.19 o
   7  -7   4        207.76        218.13         7.50 o
   8  -7   4        176.26        192.61        10.63 o
   9  -7   4         50.04         59.48         4.19 o
  10  -7   4         18.62         23.44         5.65 o
 -14  -6   4         13.60         13.73         3.39 o
 -13  -6   4          1.07          1.67         1.23 o
 -12  -6   4         17.78         17.57         2.58 o
 -11  -6   4        231.07        228.97        10.59 o
 -10  -6   4         75.84         82.55         4.23 o
  -9  -6   4        185.77        185.54         8.08 o
  -8  -6   4         87.09         86.59         2.61 o
  -7  -6   4         71.42         62.03         2.60 o
  -6  -6   4        271.00        279.93         7.96 o
  -5  -6   4        122.28        116.46         3.59 o
  -4  -6   4          0.68          1.34         0.84 o
  -3  -6   4        154.30        170.16         5.71 o
  -2  -6   4         32.12         29.77         3.77 o
  -1  -6   4        154.32        138.19         4.55 o
   0  -6   4          8.80         11.18         1.31 o
   1  -6   4         23.14         12.70         2.15 o
   3  -6   4          0.46          1.16         2.16 o
   4  -6   4          0.11          1.12         2.20 o
   5  -6   4         91.36         97.44         6.21 o
   6  -6   4         17.90         20.21         3.88 o
   7  -6   4         64.22         50.99         8.91 o
   8  -6   4        149.11        157.64         8.76 o
   9  -6   4         47.87         20.62        25.26 o
  10  -6   4          7.37          0.36         2.87 o
  11  -6   4          1.28          1.39         2.32 o
 -14  -5   4          2.95          3.12         1.95 o
 -13  -5   4          1.80          3.17         2.68 o
 -12  -5   4          0.16         -0.10         1.50 o
 -11  -5   4         35.80         32.88         1.88 o
 -10  -5   4         44.44         41.67         3.80 o
  -9  -5   4        263.82        284.19         9.12 o
  -8  -5   4         28.34         29.74         3.01 o
  -7  -5   4        244.32        213.42        32.07 o
  -6  -5   4         84.56         85.06         2.60 o
  -5  -5   4       1519.72       1672.66        41.34 o
  -4  -5   4         21.59         19.75         2.43 o
  -3  -5   4         13.25         13.17         1.32 o
  -2  -5   4        108.54        112.90         3.85 o
  -1  -5   4        134.82        121.93         5.64 o
   0  -5   4        721.56        740.78        14.23 o
   1  -5   4         41.35         46.04         1.97 o
   2  -5   4         21.83         20.71         3.15 o
   3  -5   4          0.01         -0.22         0.90 o
   4  -5   4        210.47        202.71         8.60 o
   5  -5   4         64.12         57.83         4.62 o
   6  -5   4        158.67        141.81        12.49 o
   7  -5   4          9.39         10.71         2.52 o
   8  -5   4          1.15          1.00         0.59 o
   9  -5   4         31.22         31.35         2.33 o
  10  -5   4          7.74          8.11         1.38 o
  11  -5   4         64.46         70.49         3.32 o
 -14  -4   4          0.39          0.25         1.88 o
 -13  -4   4          3.32          2.54         1.34 o
 -12  -4   4         10.68          9.09         1.35 o
 -11  -4   4         92.20         90.22         3.46 o
 -10  -4   4         37.15         36.55         3.50 o
  -9  -4   4         23.62         25.36         2.11 o
  -8  -4   4         24.76         26.14         3.05 o
  -7  -4   4          7.33          6.89         1.22 o
  -6  -4   4        243.21        192.18        41.07 o
  -5  -4   4        111.24        107.05         3.75 o
  -4  -4   4         23.44         19.46         1.49 o
  -3  -4   4         75.61         69.96         3.01 o
  -2  -4   4        257.19        268.92         4.99 o
  -1  -4   4        482.56        475.44        12.38 o
   0  -4   4          5.02          7.08         0.60 o
   1  -4   4        724.56        770.38        15.56 o
   2  -4   4          1.67          3.37         0.99 o
   3  -4   4         30.15         39.37         1.26 o
   4  -4   4         22.14         20.70         0.99 o
   5  -4   4        336.43        295.30        12.49 o
   6  -4   4        312.42        287.64         6.39 o
   7  -4   4        402.79        378.29        11.09 o
   8  -4   4         79.57         76.44         2.34 o
   9  -4   4          1.37          0.89         0.57 o
  10  -4   4         95.17         90.07         4.36 o
  11  -4   4         19.22         19.96         1.37 o
  12  -4   4         18.21         18.60         1.99 o
 -14  -3   4          0.37          1.94         1.44 o
 -13  -3   4         22.69         21.67         3.20 o
 -12  -3   4         89.88         88.15         4.83 o
 -11  -3   4         53.40         55.25         2.95 o
 -10  -3   4          0.38         -0.93         1.68 o
  -9  -3   4         11.76         10.20         2.47 o
  -8  -3   4         85.47         93.14         2.95 o
  -7  -3   4          0.14         -0.05         0.93 o
  -6  -3   4          1.37          2.92         1.29 o
  -5  -3   4         23.65         23.06         1.69 o
  -4  -3   4        115.44        120.41         3.17 o
  -3  -3   4        149.91        162.60         4.64 o
  -2  -3   4        195.59        219.17         4.60 o
  -1  -3   4        162.89        177.83         7.08 o
   0  -3   4        498.60        517.78         9.11 o
   1  -3   4        153.39        172.24         3.12 o
   2  -3   4         23.90         20.05         0.84 o
   3  -3   4         33.14         34.50         1.03 o
   4  -3   4        164.01        167.99         4.86 o
   5  -3   4         28.80         26.37         1.00 o
   6  -3   4        795.90        759.57        13.49 o
   7  -3   4        501.80        506.12        14.10 o
   8  -3   4         41.22         36.72         2.56 o
   9  -3   4         21.47         21.18         2.26 o
  10  -3   4         23.79         23.83         3.73 o
  11  -3   4        743.44        863.78        67.66 o
  12  -3   4          0.01          0.14         1.44 o
 -14  -2   4          9.30          8.87         1.92 o
 -13  -2   4          1.23          0.46         0.96 o
 -12  -2   4        444.45        428.20        12.55 o
 -11  -2   4        195.81        209.45         7.49 o
 -10  -2   4          0.11          0.83         1.15 o
  -9  -2   4         82.02         87.47         4.62 o
  -8  -2   4        138.18        156.59         4.82 o
  -7  -2   4          6.03         10.04         2.55 o
  -6  -2   4        786.17        895.15        20.00 o
  -5  -2   4        199.30        205.96         4.29 o
  -4  -2   4        140.96        156.58         4.63 o
  -3  -2   4        166.54        186.71         4.18 o
  -2  -2   4        540.58        603.32        11.25 o
  -1  -2   4         84.26         74.67         2.09 o
   0  -2   4         93.50        104.17         1.89 o
   1  -2   4        274.38        158.22        85.76 o
   2  -2   4         27.09         30.10         1.97 o
   3  -2   4        387.30        386.41         7.17 o
   4  -2   4        196.02        190.02         4.16 o
   5  -2   4        112.19        121.40         3.18 o
   6  -2   4        296.57        275.34         5.12 o
   7  -2   4        850.84        832.72        18.60 o
   8  -2   4         10.69         13.10         1.74 o
   9  -2   4         17.16         17.06         1.43 o
  10  -2   4        235.09        241.15        10.41 o
  11  -2   4         32.58         37.97         2.10 o
  12  -2   4         10.21          6.35         1.89 o
  13  -2   4          0.21          0.53         0.84 o
 -14  -1   4          0.01         -0.98         2.05 o
 -13  -1   4         13.72         15.83         3.18 o
 -12  -1   4        119.18        118.56         4.55 o
 -11  -1   4         73.73         77.56         3.66 o
 -10  -1   4          4.58          5.52         2.28 o
  -9  -1   4        103.88        112.58         5.07 o
  -8  -1   4         50.96         54.86         2.90 o
  -7  -1   4        111.67         95.02         3.88 o
  -6  -1   4        246.23        269.64         7.82 o
  -5  -1   4        995.75       1070.28        61.50 o
  -4  -1   4        267.93        290.53         8.17 o
  -3  -1   4        228.55        144.98        61.10 o
  -2  -1   4        313.60        323.47        15.01 o
  -1  -1   4        379.48        407.95        10.09 o
   0  -1   4       3214.30       2899.80        58.93 o
   1  -1   4          2.24          3.54         0.68 o
   2  -1   4         18.44         19.47         0.59 o
   3  -1   4        228.49        232.44         7.84 o
   4  -1   4        957.59        962.38        42.60 o
   5  -1   4        364.02        379.85         5.62 o
   6  -1   4         19.40         12.51         1.56 o
   7  -1   4        260.45        251.14         5.20 o
   8  -1   4         13.87         11.42         1.62 o
   9  -1   4          0.81          1.44         1.22 o
  10  -1   4         22.00         23.61         2.02 o
  11  -1   4        315.60        390.46        17.15 o
  12  -1   4          0.43          0.34         1.13 o
  13  -1   4          2.55          2.91         1.53 o
 -14   0   4         27.23         27.22         3.87 o
 -13   0   4          2.44          2.58         2.39 o
 -12   0   4        355.39        337.96         9.14 o
 -11   0   4          6.77          7.04         2.48 o
 -10   0   4          6.90          6.30         2.42 o
  -9   0   4          3.54          3.04         1.07 o
  -8   0   4          1.13          2.09         0.96 o
  -7   0   4          0.26          0.36         0.85 o
  -6   0   4       1683.98       1379.75       295.37 o
  -5   0   4        584.36        434.33       121.06 o
  -4   0   4        447.11        484.56         9.82 o
  -3   0   4         22.17         24.53         2.67 o
  -2   0   4       2550.71       2463.80        58.96 o
  -1   0   4        921.29        920.47        43.00 o
   0   0   4        203.81        213.19         3.92 o
   1   0   4         14.62         14.15         0.71 o
   2   0   4         12.84         12.11         0.64 o
   3   0   4        644.26        697.22        12.77 o
   4   0   4        298.26        318.09        16.95 o
   5   0   4        100.08        105.29         1.86 o
   6   0   4         97.12         97.04         1.89 o
   7   0   4         37.85         39.34         2.01 o
   8   0   4         38.47         27.83         1.41 o
   9   0   4         23.93         17.42         2.52 o
  10   0   4          0.50          2.00         0.81 o
  11   0   4          8.21          9.02         1.49 o
  12   0   4          1.93          1.86         0.78 o
  13   0   4          1.62          2.60         1.35 o
  14   0   4         63.24         75.93         9.17 o
 -13   1   4          0.35          0.82         2.07 o
 -12   1   4         21.65         22.93         5.93 o
 -11   1   4         14.75         13.81         3.06 o
 -10   1   4         91.51         93.43         3.19 o
  -9   1   4        359.34        374.84         9.32 o
  -8   1   4         76.25         76.30         3.21 o
  -7   1   4        107.11        124.29         4.34 o
  -6   1   4        215.95        233.44         6.30 o
  -5   1   4        486.15        494.83        10.75 o
  -4   1   4         45.87         47.75         2.15 o
  -3   1   4        406.31        435.83        14.58 o
  -2   1   4       2460.93       2292.94        55.82 o
  -1   1   4         75.63         72.84         1.79 o
   0   1   4        540.95        596.10        10.89 o
   1   1   4          0.27          0.98         0.55 o
   2   1   4         40.06         39.36         1.13 o
   3   1   4          4.07          4.04         0.51 o
   4   1   4       2558.21       2496.71       132.51 o
   5   1   4         17.02         17.24         0.84 o
   6   1   4        464.40        492.13         7.58 o
   7   1   4         60.21         50.91         1.92 o
   8   1   4          2.32          5.73         1.12 o
   9   1   4         51.67         44.38         2.01 o
  10   1   4          1.27          0.25         0.80 o
  11   1   4          3.81          3.43         0.89 o
  12   1   4          2.15          2.42         0.83 o
  13   1   4         41.80         33.62         4.96 o
  14   1   4          0.09          2.35         2.53 o
 -13   2   4          0.65          1.11         1.58 o
 -12   2   4          1.08         -0.05         1.17 o
 -11   2   4         14.83         14.78         3.18 o
 -10   2   4          6.74          7.55         2.01 o
  -9   2   4         64.64         69.39         4.81 o
  -8   2   4        494.77        516.73        14.20 o
  -7   2   4        121.46        116.21         4.78 o
  -6   2   4         12.12          7.06         1.24 o
  -5   2   4          0.94          0.62         0.82 o
  -4   2   4          5.65          5.86         1.17 o
  -3   2   4        282.10        295.41         8.83 o
  -2   2   4        229.99        243.30         3.61 o
  -1   2   4        151.74        177.34         4.34 o
   0   2   4        322.21        319.19         4.48 o
   1   2   4        640.29        646.18         8.42 o
   2   2   4          2.89          3.61         1.07 o
   3   2   4        124.05        127.74         2.43 o
   4   2   4        103.95        113.22         5.16 o
   5   2   4        118.62        113.40         1.95 o
   6   2   4        132.60        141.55         2.49 o
   7   2   4        276.44        253.51         4.94 o
   8   2   4        175.72        181.25         3.95 o
   9   2   4         11.10          9.40         0.84 o
  10   2   4         75.75         59.16         2.00 o
  11   2   4          0.08          0.37         0.51 o
  12   2   4         73.76         62.91         4.46 o
  13   2   4          1.30          1.99         1.01 o
  14   2   4        389.16        504.20       215.95 o
 -13   3   4         21.22         26.75         4.36 o
 -12   3   4         14.20         16.96         3.65 o
 -11   3   4         48.42         56.90         4.74 o
 -10   3   4         48.20         44.24         4.76 o
  -9   3   4       2701.17       2996.74       136.20 o
  -8   3   4          1.78          1.78         1.97 o
  -7   3   4        342.35        371.35        15.51 o
  -6   3   4         44.45         35.52         3.43 o
  -5   3   4        112.79        136.39         5.12 o
  -4   3   4        544.80        570.52        22.82 o
  -3   3   4       1382.71       1497.80        46.99 o
  -2   3   4         87.23         93.71         2.72 o
  -1   3   4          7.28          6.47         0.62 o
   0   3   4         45.07         64.72         1.15 o
   1   3   4        491.81        530.84         6.68 o
   2   3   4        392.27        360.73        20.66 o
   3   3   4          0.26          0.88         0.63 o
   4   3   4          6.24          6.71         1.02 o
   5   3   4         47.25         52.01         1.50 o
   6   3   4        120.32        118.12         1.94 o
   7   3   4        247.08        232.86         3.56 o
   8   3   4        120.94        123.07         2.71 o
   9   3   4         70.05         67.70         1.95 o
  10   3   4          6.11          4.71         0.89 o
  11   3   4          0.78          1.06         0.73 o
  12   3   4          1.06          0.21         0.73 o
  13   3   4        186.43        155.50         5.59 o
  14   3   4         24.86         27.25         1.74 o
 -12   4   4          6.30          3.26         2.76 o
 -11   4   4          6.70          7.44         1.69 o
 -10   4   4          4.60          4.89         1.95 o
  -9   4   4         16.13         14.93         2.20 o
  -8   4   4        958.76       1017.13        54.02 o
  -7   4   4          4.45          4.80         1.59 o
  -6   4   4        483.49        496.50        22.22 o
  -5   4   4        210.56        227.68        10.43 o
  -4   4   4        339.12        355.68        13.60 o
  -3   4   4       1887.96       2015.32        39.64 o
  -2   4   4        289.16        320.16         6.13 o
  -1   4   4        167.56        164.70         3.08 o
   0   4   4        110.72        117.36         1.84 o
   1   4   4        860.00        855.29        13.57 o
   2   4   4          0.22          0.69         0.25 o
   3   4   4         37.84         55.41         1.49 o
   4   4   4        108.10        113.91         4.80 o
   5   4   4         92.44         80.59         2.75 o
   6   4   4         38.59         39.67         0.95 o
   7   4   4          9.39          9.01         0.70 o
   8   4   4        366.10        359.86        17.29 o
   9   4   4         63.37         55.75         4.99 o
  10   4   4         24.92         17.30         0.98 o
  11   4   4          0.00          0.33         0.47 o
  12   4   4         62.77         59.44         1.85 o
  13   4   4          4.41          2.95         0.82 o
  14   4   4         33.04         29.14         1.52 o
 -11   5   4         92.67         99.69         9.64 o
 -10   5   4         14.15         16.26         2.23 o
  -9   5   4       1482.16       1572.23        75.13 o
  -8   5   4         49.81         51.19         3.84 o
  -7   5   4          0.19          0.15         1.83 o
  -6   5   4         25.23         16.77         8.29 o
  -5   5   4        247.80        259.48         8.01 o
  -4   5   4        272.78        280.63         5.41 o
  -3   5   4        625.69        739.75        13.53 o
  -2   5   4        202.19        201.85         5.52 o
  -1   5   4          7.41          9.11         0.82 o
   0   5   4        393.70        423.68         5.72 o
   1   5   4          1.77          3.90         0.54 o
   2   5   4        123.52        141.17         2.93 o
   3   5   4          9.58          8.99         0.35 o
   4   5   4       1239.09       1349.07        43.40 o
   5   5   4        142.20        144.24         6.29 o
   6   5   4         55.73         59.21         0.87 o
   7   5   4        230.57        228.65         3.57 o
   8   5   4          1.49          1.51         0.51 o
   9   5   4        301.02        287.11        10.28 o
  10   5   4          3.28          2.23         0.64 o
  11   5   4         18.81         16.92         3.00 o
  12   5   4          4.29          4.89         1.36 o
  13   5   4        103.91         82.95         7.55 o
  14   5   4          8.13          8.58         2.00 o
 -11   6   4          1.17          0.45         0.85 o
 -10   6   4          3.62          0.60         1.65 o
  -9   6   4        141.19        146.75        11.81 o
  -8   6   4        476.77        496.20        15.52 o
  -7   6   4        116.76        120.78         4.22 o
  -6   6   4          2.74          4.62         1.05 o
  -5   6   4         93.37         88.48         2.22 o
  -4   6   4         37.55         47.87         2.31 o
  -3   6   4        568.27        642.92        22.83 o
  -2   6   4         32.17         34.19         1.79 o
  -1   6   4         26.64         23.01         1.14 o
   0   6   4          1.81          2.07         0.57 o
   1   6   4          6.03          1.27         0.54 o
   2   6   4         12.85         11.11         0.90 o
   3   6   4        394.71        499.38         7.64 o
   4   6   4        182.06        205.40         5.64 o
   5   6   4        216.16        197.97         7.80 o
   6   6   4         32.22         29.02         3.51 o
   7   6   4        657.84        636.63        11.87 o
   8   6   4         31.15         24.43         0.89 o
   9   6   4         46.90         46.16         1.31 o
  10   6   4          5.25          5.74         0.72 o
  11   6   4          0.57          0.37         0.37 o
  12   6   4          1.06          1.41         0.45 o
  13   6   4         10.38         11.22         3.94 o
  14   6   4         19.26         21.30         4.55 o
 -10   7   4          1.45          1.19         1.22 o
  -9   7   4         20.57         16.23         3.02 o
  -8   7   4          0.49          0.72         0.59 o
  -7   7   4         78.27         77.52         4.57 o
  -6   7   4        142.27        130.05         3.70 o
  -5   7   4         29.08         25.55         1.86 o
  -4   7   4         33.31         29.28         1.43 o
  -3   7   4         50.93         58.83         2.26 o
  -2   7   4         34.68         33.93         1.48 o
  -1   7   4         51.84         58.70         2.57 o
   0   7   4        919.69        900.96        19.65 o
   1   7   4        304.60        302.43        10.36 o
   2   7   4         18.74         14.42         0.97 o
   3   7   4         58.57         70.36         2.09 o
   4   7   4        261.87        307.32         7.63 o
   5   7   4          5.90          6.41         0.60 o
   6   7   4        191.53        163.69         2.74 o
   7   7   4       1182.67       1083.15        36.69 o
   8   7   4         61.09         50.43         1.38 o
   9   7   4         10.93          9.57         0.49 o
  10   7   4          2.51          2.06         0.47 o
  11   7   4          0.14          0.14         0.32 o
  12   7   4          0.15         -0.65         2.41 o
  13   7   4         32.84         37.43         5.08 o
  14   7   4          2.09          2.13         1.58 o
  -9   8   4         61.78         52.03         5.78 o
  -8   8   4        133.79        116.46        12.17 o
  -7   8   4         34.31         28.78         2.69 o
  -6   8   4        233.68        215.74        10.31 o
  -5   8   4         57.83         48.97         2.83 o
  -4   8   4        198.98        166.66         8.46 o
  -3   8   4          3.87          1.96         0.91 o
  -2   8   4         24.27         26.25         1.33 o
  -1   8   4         56.91         55.53         2.44 o
   0   8   4         65.23         66.26         2.84 o
   1   8   4        865.45        880.16        22.51 o
   2   8   4         54.10         56.54         1.79 o
   3   8   4         65.12         71.12         1.60 o
   4   8   4          1.66          1.79         0.53 o
   5   8   4         96.12         85.87         2.27 o
   6   8   4         52.06         43.20         1.58 o
   7   8   4        227.69        212.50         3.04 o
   8   8   4         65.61         60.10         1.87 o
   9   8   4         15.73         14.28         1.10 o
  10   8   4          0.38          0.11         1.01 o
  11   8   4          1.13          1.58         2.51 o
  12   8   4         22.14         23.85         4.47 o
  13   8   4          6.15          6.32         3.48 o
  14   8   4          0.41          0.50         2.50 o
  -8   9   4          7.28          5.29         1.22 o
  -7   9   4          0.83          0.96         0.88 o
  -6   9   4        112.13         92.36         4.15 o
  -5   9   4         81.15         73.30         5.36 o
  -4   9   4        120.38        104.86         6.60 o
  -3   9   4          1.24          1.65         0.68 o
  -2   9   4          5.12          5.06         0.68 o
  -1   9   4         14.43         12.62         0.96 o
   0   9   4       5880.56       5601.32       488.54 o
   1   9   4        100.69        102.05         2.87 o
   2   9   4         15.49         13.65         1.41 o
   3   9   4          9.97         10.93         0.84 o
   4   9   4        120.68         97.42         2.44 o
   5   9   4        111.61        104.00         2.79 o
   6   9   4        242.32        195.07         2.96 o
   7   9   4         57.52         49.56         1.43 o
   8   9   4          0.03          0.11         0.21 o
   9   9   4         34.49         34.13         3.91 o
  10   9   4          0.95          0.88         2.03 o
  11   9   4         38.67         47.49         5.19 o
  12   9   4          0.01          0.37         1.32 o
  13   9   4          1.82          1.99         1.66 o
  -7  10   4          0.01         -0.21         1.54 o
  -6  10   4        165.65        136.24        16.80 o
  -5  10   4         28.38         23.13         2.55 o
  -4  10   4        133.42        116.83        10.94 o
  -3  10   4         25.83         22.41         1.54 o
  -2  10   4          8.60          6.76         1.02 o
  -1  10   4         14.03          9.00         4.17 o
   0  10   4        231.07        228.31        16.71 o
   1  10   4        766.05        823.95        17.94 o
   2  10   4          3.87          6.14         0.86 o
   3  10   4        387.09        423.76         7.73 o
   4  10   4         65.52         66.52         1.52 o
   5  10   4        302.49        281.73         7.33 o
   6  10   4        159.58        142.03         2.87 o
   7  10   4         73.80         76.11         1.57 o
   8  10   4         23.85         20.43         1.85 o
   9  10   4         32.20         34.19         4.10 o
  10  10   4         10.10          8.51         3.20 o
  11  10   4          8.29         11.18         3.54 o
  12  10   4         46.78         45.86         2.95 o
  13  10   4          0.03         -0.22         2.11 o
  -6  11   4          5.04          5.06         2.27 o
  -5  11   4        224.47        217.02        25.58 o
  -4  11   4         46.18         40.50         5.40 o
  -3  11   4         51.95         43.69         4.71 o
  -2  11   4         34.66         34.16         2.37 o
  -1  11   4         35.01         34.68         2.01 o
   0  11   4       1869.11       2143.75        77.66 o
   1  11   4          7.75         10.75         1.51 o
   2  11   4         11.45         13.40         1.09 o
   3  11   4          3.73          3.07         0.62 o
   4  11   4        282.33        285.44         4.95 o
   5  11   4         44.40         40.03         1.64 o
   6  11   4        171.42        138.78         2.42 o
   7  11   4        166.77        164.85         7.15 o
   8  11   4         28.23         24.13         2.02 o
   9  11   4         33.99         37.60         3.99 o
  10  11   4          2.65          1.54         2.34 o
  -5  12   4          4.09          3.35         1.19 o
  -4  12   4          1.75          0.67         0.96 o
  -3  12   4        108.63        138.93         8.09 o
  -2  12   4          6.54          5.34         2.78 o
  -1  12   4         15.09         13.96         2.79 o
   0  12   4        193.78        216.27         6.32 o
   1  12   4         37.10         36.49         2.97 o
   2  12   4         91.51        101.86         2.44 o
   3  12   4          0.05          1.04         0.84 o
   4  12   4         35.35         36.10         1.26 o
   5  12   4          0.08          1.71         0.61 o
   6  12   4         57.95         43.06         3.56 o
   7  12   4         27.71         23.15         3.23 o
   8  12   4          0.00         -0.22         1.65 o
   9  12   4         16.63         16.60         3.43 o
  10  12   4          1.87          1.88         2.59 o
  11  12   4          0.39          0.88         1.37 o
  -3  13   4        101.52        118.13         7.95 o
  -2  13   4         65.98         81.78         3.79 o
  -1  13   4          6.07          7.11         2.50 o
   0  13   4         31.20         33.77         3.52 o
   1  13   4          0.07          0.84         1.03 o
   2  13   4          1.62          2.82         0.73 o
   3  13   4         59.15         71.45         1.96 o
   4  13   4        182.54        225.42         8.16 o
   5  13   4          7.90          9.81         2.28 o
   6  13   4         42.20         38.66         2.20 o
   7  13   4          0.00          0.08         1.40 o
   8  13   4          0.05          0.33         1.75 o
   9  13   4        402.35        446.10        16.33 o
  10  13   4         26.73         28.92         4.13 o
  -1  14   4         10.58         14.61         3.34 o
   0  14   4          0.60          0.61         1.12 o
   1  14   4          0.86          2.19         1.51 o
   2  14   4          2.94          2.82         1.14 o
   3  14   4        302.39        404.97         7.80 o
   4  14   4          8.34          9.83         2.28 o
   5  14   4        142.04        169.72         6.83 o
   6  14   4          1.60          2.36         1.91 o
   7  14   4         55.19         66.38         3.00 o
   8  14   4         43.94         49.00         4.22 o
   4  15   4        166.97        233.72         8.53 o
  -6 -14   5         13.62         15.61         1.97 o
  -5 -14   5         13.74         13.37         2.56 o
  -4 -14   5          1.25          1.35         1.27 o
  -3 -14   5        102.39         87.91         7.22 o
  -2 -14   5         11.01         11.99         2.85 o
  -9 -13   5          0.66          0.53         2.36 o
  -8 -13   5         60.63         67.29         5.98 o
  -7 -13   5          0.13          1.32         2.70 o
  -6 -13   5        249.32        284.84         6.65 o
  -5 -13   5         18.35         18.71         1.84 o
  -4 -13   5          0.06         -0.21         0.99 o
  -3 -13   5         51.00         50.99         3.82 o
  -2 -13   5          0.36          1.38         1.58 o
  -1 -13   5         45.22         51.89         4.10 o
   0 -13   5        107.28        118.02         4.44 o
   1 -13   5          0.00          0.52         1.98 o
   2 -13   5          1.09         -0.02         2.24 o
 -10 -12   5         60.01         59.84         5.76 o
  -9 -12   5         77.60         71.10         6.29 o
  -8 -12   5          0.82          2.42         2.89 o
  -7 -12   5        255.28        270.50        12.07 o
  -6 -12   5          1.82          2.22         1.54 o
  -5 -12   5          0.17          0.33         0.99 o
  -4 -12   5         27.20         25.85         2.92 o
  -3 -12   5         26.36         28.68         2.38 o
  -2 -12   5          3.55          2.43         1.96 o
  -1 -12   5         38.23         36.29         3.54 o
   0 -12   5        114.97        130.92         3.78 o
   1 -12   5          0.58          0.80         1.32 o
   2 -12   5         39.69         36.30         2.99 o
   3 -12   5          1.36          1.95         1.66 o
   4 -12   5         16.31         12.63         3.85 o
 -11 -11   5          8.05          6.91         2.27 o
 -10 -11   5         54.94         63.85        12.08 o
  -9 -11   5          0.58          0.23         1.15 o
  -8 -11   5          9.42          5.57         1.75 o
  -7 -11   5         11.17         11.19         3.55 o
  -6 -11   5         17.27         14.52         3.73 o
  -5 -11   5         63.70         64.43         5.62 o
  -4 -11   5         18.52         16.42         1.30 o
  -3 -11   5         46.91         46.31         2.72 o
  -2 -11   5          3.86          3.52         1.29 o
  -1 -11   5         11.83         12.15         1.76 o
   0 -11   5         63.82         63.77         2.91 o
   1 -11   5         43.41         36.16         3.54 o
   2 -11   5         31.51         27.13         2.47 o
   3 -11   5          1.05          0.86         2.05 o
   4 -11   5          2.66          2.09         1.73 o
   5 -11   5         10.30         11.61         2.48 o
 -12 -10   5          0.08         -0.06         1.52 o
 -11 -10   5          0.01          0.24         1.37 o
 -10 -10   5         31.66         26.87         3.02 o
  -9 -10   5        175.46        157.33         5.71 o
  -8 -10   5          0.18          0.66         1.50 o
  -7 -10   5        181.13        180.47         9.01 o
  -6 -10   5          9.35          8.77         3.31 o
  -5 -10   5          4.10          5.11         3.01 o
  -4 -10   5        154.42        156.49         5.70 o
  -3 -10   5       3502.95       3308.88       229.55 o
  -2 -10   5         16.72         15.02         1.20 o
  -1 -10   5          5.98          5.07         2.06 o
   0 -10   5         87.46         85.59         3.25 o
   1 -10   5         12.77         11.89         1.85 o
   2 -10   5        439.14        406.65         8.96 o
   3 -10   5         52.24         45.38         2.97 o
   4 -10   5        116.52        115.16         4.40 o
   5 -10   5          5.98          4.35         3.79 o
   6 -10   5         83.94        102.80         5.40 o
   7 -10   5          0.40          0.73         3.32 o
 -13  -9   5         16.92         16.18         2.73 o
 -12  -9   5          0.61          0.95         1.17 o
 -11  -9   5          0.46          0.42         0.98 o
 -10  -9   5          9.53         13.01         2.46 o
  -9  -9   5         47.34         38.77         3.11 o
  -8  -9   5        241.20        226.59         7.06 o
  -7  -9   5          6.12          4.24         1.93 o
  -6  -9   5        140.33        143.50         4.21 o
  -5  -9   5         24.66         23.78         4.15 o
  -4  -9   5        478.32        472.35        17.62 o
  -3  -9   5       1311.75       1335.42        48.40 o
  -2  -9   5         12.29         10.34         3.10 o
  -1  -9   5         17.57         15.01         2.61 o
   0  -9   5          1.17          1.44         0.91 o
   1  -9   5        255.14        249.68        11.05 o
   2  -9   5         32.08         29.89         2.26 o
   3  -9   5        327.73        272.49         6.97 o
   4  -9   5          0.72          2.22         2.79 o
   5  -9   5          7.93          7.36         2.03 o
   6  -9   5          0.18          0.48         2.67 o
   7  -9   5         61.98         63.74         4.36 o
   8  -9   5          1.66          2.19         3.63 o
 -13  -8   5          7.51          5.56         2.17 o
 -12  -8   5        118.40        128.32         5.06 o
 -11  -8   5         52.20         49.30         2.24 o
 -10  -8   5         13.29         12.99         2.53 o
  -9  -8   5         96.10         90.12        10.33 o
  -8  -8   5          0.76          0.29         1.37 o
  -7  -8   5          3.62          3.70         1.88 o
  -6  -8   5         15.40         15.58         1.38 o
  -5  -8   5          2.13          1.71         1.19 o
  -4  -8   5          4.81          4.80         3.23 o
  -3  -8   5       5176.35       4966.20       217.00 o
  -2  -8   5         73.98         65.72         5.87 o
  -1  -8   5         61.48         52.87         0.76 o
   0  -8   5          0.89         -0.31         0.98 o
   1  -8   5         99.42         85.89         4.27 o
   2  -8   5        312.05        260.86         6.48 o
   3  -8   5         90.03         79.15         2.67 o
   4  -8   5         47.73         46.66         2.95 o
   5  -8   5          5.70          4.49         3.12 o
   6  -8   5        127.22        124.94         5.05 o
   7  -8   5         19.79         24.93         5.25 o
   8  -8   5          0.24          0.87         1.65 o
   9  -8   5         17.09         25.85         5.91 o
 -13  -7   5          4.62          4.18         2.07 o
 -12  -7   5          4.87          3.37         1.45 o
 -11  -7   5         16.88         13.70         1.95 o
 -10  -7   5        214.35        216.87         9.30 o
  -9  -7   5        281.77        276.63        12.91 o
  -8  -7   5         47.56         38.16         3.13 o
  -7  -7   5          1.80          2.65         1.76 o
  -6  -7   5         19.72         17.88         1.46 o
  -5  -7   5         60.94         60.95         3.87 o
  -4  -7   5       1007.89       1015.55        23.34 o
  -3  -7   5        570.49        569.05        20.42 o
  -2  -7   5          0.56          0.02         0.92 o
  -1  -7   5         54.23         54.80         3.00 o
   0  -7   5         19.69         21.57         2.29 o
   1  -7   5        279.05        261.76         7.48 o
   2  -7   5          5.82          3.57         1.51 o
   3  -7   5        678.59        548.90        18.68 o
   4  -7   5         36.61         34.13         4.30 o
   5  -7   5        124.28        117.16         4.49 o
   6  -7   5          4.18          4.24         2.98 o
   7  -7   5         20.74         20.18         4.25 o
   8  -7   5          0.05          0.48         1.43 o
   9  -7   5        109.78        138.11         9.35 o
  10  -7   5         29.01         30.34         2.98 o
 -14  -6   5          6.28          5.70         1.32 o
 -13  -6   5          5.62          4.51         1.49 o
 -12  -6   5         21.20         26.17         3.72 o
 -11  -6   5         41.23         39.37         3.77 o
 -10  -6   5        449.83        483.97        23.30 o
  -9  -6   5         68.73         65.70         4.06 o
  -8  -6   5          0.19         -0.38         1.70 o
  -7  -6   5        190.08        194.16         6.34 o
  -6  -6   5          0.94          1.28         1.76 o
  -5  -6   5          0.11          1.31         1.18 o
  -4  -6   5         22.89         25.01         1.96 o
  -3  -6   5        378.74        360.82         7.40 o
  -2  -6   5         98.34         91.23         6.20 o
  -1  -6   5         11.05         12.23         3.24 o
   0  -6   5        283.10        328.56         7.40 o
   1  -6   5          0.34          0.16         1.26 o
   2  -6   5        132.59        120.16         4.64 o
   3  -6   5          6.00          4.32         2.61 o
   4  -6   5          0.27         -0.09         0.95 o
   5  -6   5          2.67          3.09         2.55 o
   6  -6   5         63.19         56.88         5.12 o
   7  -6   5         12.16         15.10         3.62 o
   8  -6   5          9.24         11.60         2.08 o
   9  -6   5         83.16        103.65         7.86 o
  10  -6   5         78.13         75.64         4.18 o
 -14  -5   5          3.18          4.77         1.67 o
 -13  -5   5          3.12          3.11         2.20 o
 -12  -5   5         23.74         24.61         2.26 o
 -11  -5   5         16.64         20.64         3.13 o
 -10  -5   5        241.90        246.82        11.62 o
  -9  -5   5         55.53         51.93         2.83 o
  -8  -5   5         54.46         62.01         2.61 o
  -7  -5   5          0.98          1.76         0.89 o
  -6  -5   5        209.40        230.41         7.34 o
  -5  -5   5          3.61          5.54         1.44 o
  -4  -5   5        107.37         84.19         3.16 o
  -3  -5   5         51.73         55.37         2.40 o
  -2  -5   5          5.45         10.49         2.05 o
  -1  -5   5        307.54        293.18         8.26 o
   0  -5   5        570.17        696.57        13.74 o
   1  -5   5        260.46        302.44         9.98 o
   2  -5   5         40.11         40.02         2.77 o
   3  -5   5         21.58         30.51         2.11 o
   4  -5   5         18.72         18.12         3.42 o
   5  -5   5       1477.01       1520.54        44.65 o
   6  -5   5         33.91         27.73         2.45 o
   7  -5   5        107.60        100.15         7.18 o
   8  -5   5          2.40          1.87         0.61 o
   9  -5   5         50.35         56.27         5.56 o
  10  -5   5        137.21        153.71         8.65 o
  11  -5   5         26.63         31.19         5.45 o
 -14  -4   5         16.26         16.96         2.14 o
 -13  -4   5          2.67          1.86         2.13 o
 -12  -4   5          5.03          3.38         2.23 o
 -11  -4   5         81.56         81.86         4.90 o
 -10  -4   5        271.97        290.06         7.80 o
  -9  -4   5         64.13         65.34         4.16 o
  -8  -4   5          1.88          2.54         1.31 o
  -7  -4   5        325.02        355.78         8.67 o
  -6  -4   5         20.56         16.94         2.00 o
  -5  -4   5        125.37        140.90         5.17 o
  -4  -4   5         25.01         32.90         2.92 o
  -3  -4   5        408.27        423.75         8.98 o
  -2  -4   5          2.27          2.97         0.79 o
  -1  -4   5        251.07        257.65         4.90 o
   0  -4   5       2019.58       2137.20        50.44 o
   1  -4   5        326.69        332.73         5.82 o
   2  -4   5        619.67        714.97        14.82 o
   3  -4   5         51.03         51.99         3.98 o
   4  -4   5         22.67         23.29         1.01 o
   5  -4   5         53.29         47.09         3.25 o
   6  -4   5       6573.21       5699.61       524.04 o
   7  -4   5         40.19         35.16         3.76 o
   8  -4   5         14.96         15.75         2.50 o
   9  -4   5          0.00         -0.07         0.41 o
  10  -4   5         50.18         44.89        14.15 o
  11  -4   5        106.76         86.50        63.76 o
  12  -4   5          0.67         -0.06         0.97 o
 -14  -3   5          0.27          0.57         1.72 o
 -13  -3   5        106.27        101.08         4.21 o
 -12  -3   5         61.39         65.00         3.36 o
 -11  -3   5         28.48         27.63         2.40 o
 -10  -3   5         35.35         36.87         3.63 o
  -9  -3   5        132.98        144.74         4.66 o
  -8  -3   5          0.25          0.30         1.08 o
  -7  -3   5          7.73          9.50         2.59 o
  -6  -3   5         11.43          8.32         3.34 o
  -5  -3   5          0.08          0.18         0.93 o
  -4  -3   5        661.21        700.96        23.15 o
  -3  -3   5         54.37         70.21         2.03 o
  -2  -3   5          0.43          0.38         0.68 o
  -1  -3   5         42.05         54.48         2.59 o
   0  -3   5       1660.55       1725.63        39.06 o
   1  -3   5       2223.72       2162.87        50.80 o
   2  -3   5        119.98         61.29        50.53 o
   3  -3   5        933.37        898.68        25.27 o
   4  -3   5         54.48         49.36         1.59 o
   5  -3   5       2029.13       1834.21       135.46 o
   6  -3   5        329.76        301.78        22.06 o
   7  -3   5         52.34         38.27        13.22 o
   8  -3   5         16.40         16.12         1.57 o
   9  -3   5         78.84         74.42         1.99 o
  10  -3   5         51.61         60.96         3.22 o
  11  -3   5        105.33        114.41         8.60 o
  12  -3   5         57.35         60.34         3.99 o
 -14  -2   5         15.04         12.32         3.18 o
 -13  -2   5          0.07          0.19         1.23 o
 -12  -2   5          9.29          9.45         1.89 o
 -11  -2   5        158.19        160.01         6.78 o
 -10  -2   5        225.22        244.20         8.37 o
  -9  -2   5          2.03          0.76         1.73 o
  -8  -2   5         94.62        102.65         3.85 o
  -7  -2   5         36.51         41.78         3.76 o
  -6  -2   5          2.52          1.51         1.27 o
  -5  -2   5        355.32        385.40        10.04 o
  -4  -2   5         43.23         51.36         1.88 o
  -3  -2   5          7.99          3.80         1.01 o
  -2  -2   5        161.68        187.27         5.01 o
  -1  -2   5        289.36        166.57       156.66 o
   0  -2   5       1227.67       1234.83        31.59 o
   1  -2   5        171.17        174.80         4.42 o
   2  -2   5         62.60         77.56         1.34 o
   3  -2   5         39.10         33.24         1.35 o
   4  -2   5        104.00        111.47         4.45 o
   5  -2   5          3.08          2.39         0.84 o
   6  -2   5       7015.87       6072.59       187.77 o
   7  -2   5         22.84         20.44         1.08 o
   8  -2   5         57.49         61.67         1.89 o
   9  -2   5         51.17         53.77         2.31 o
  10  -2   5          5.61          7.02         1.05 o
  11  -2   5         77.14         86.53         5.34 o
  12  -2   5         54.94         58.73         3.72 o
  13  -2   5          5.49          8.16         2.05 o
 -14  -1   5          9.75          9.86         2.25 o
 -13  -1   5         97.96        100.22         6.04 o
 -12  -1   5          4.40          4.64         2.60 o
 -11  -1   5         17.78         19.62         1.76 o
 -10  -1   5        248.51        265.67         6.38 o
  -9  -1   5         31.96         32.15         2.42 o
  -8  -1   5          0.92          1.35         1.01 o
  -7  -1   5        175.42        189.30         6.75 o
  -6  -1   5        215.25        221.05         5.14 o
  -5  -1   5          5.60          6.87         1.44 o
  -4  -1   5        172.06        159.96         3.50 o
  -3  -1   5        507.98        546.84        15.29 o
  -2  -1   5         31.90         39.35         3.65 o
  -1  -1   5        941.22       1057.06        39.63 o
   0  -1   5       1601.19       1544.90        27.64 o
   1  -1   5          3.82          4.98         1.64 o
   2  -1   5         78.56         75.45         1.64 o
   3  -1   5        114.70        157.62        13.92 o
   4  -1   5        110.01        110.16         4.43 o
   5  -1   5        600.68        588.48        28.32 o
   6  -1   5         59.67         43.36        11.41 o
   7  -1   5          0.52          2.18         0.60 o
   8  -1   5         84.10         79.86         1.83 o
   9  -1   5          7.42          1.52         0.81 o
  10  -1   5          0.12          0.01         0.70 o
  11  -1   5         32.53         35.33         1.74 o
  12  -1   5        111.36        121.15         7.65 o
  13  -1   5          3.07          1.85         0.65 o
 -13   0   5          0.00          1.29         2.31 o
 -12   0   5         32.79         32.16         2.83 o
 -11   0   5          0.63          0.58         1.87 o
 -10   0   5         27.46         29.69         3.50 o
  -9   0   5          5.25          4.80         2.28 o
  -8   0   5          4.41          4.41         1.54 o
  -7   0   5        694.22        753.20        19.11 o
  -6   0   5         23.68         22.75         3.05 o
  -5   0   5         50.23         55.04         3.55 o
  -4   0   5         23.64         21.97         1.62 o
  -3   0   5        221.19        251.51         6.43 o
  -2   0   5        637.40        485.92       192.26 o
  -1   0   5       1157.96       1184.24        29.56 o
   0   0   5         28.79         31.16         1.04 o
   1   0   5        271.41        291.08         4.52 o
   2   0   5       1900.17       1753.11        32.15 o
   3   0   5        148.25        160.06         2.19 o
   4   0   5        431.76        451.35        16.37 o
   5   0   5         41.44         43.25         1.81 o
   6   0   5          1.54          3.47         0.56 o
   7   0   5         20.14         19.42         1.25 o
   8   0   5        127.83        114.06         2.27 o
   9   0   5        146.83         98.92         2.83 o
  10   0   5          9.05          6.95         1.04 o
  11   0   5         29.96         26.04         1.80 o
  12   0   5          4.62          4.98         0.90 o
  13   0   5          0.31          0.68         0.79 o
 -13   1   5          2.04          2.71         1.69 o
 -12   1   5          0.08          0.39         1.03 o
 -11   1   5          4.88          4.51         1.67 o
 -10   1   5          4.02          4.17         1.41 o
  -9   1   5          7.98          8.01         1.42 o
  -8   1   5         24.66         26.45         2.33 o
  -7   1   5          5.66          7.43         1.57 o
  -6   1   5        101.07         86.42        17.17 o
  -5   1   5         32.88         27.52         6.44 o
  -4   1   5          0.03          0.06         0.71 o
  -3   1   5        479.74        509.79        11.30 o
  -2   1   5        200.73        222.77         5.36 o
  -1   1   5         11.93         14.08         0.75 o
   0   1   5          3.76          5.84         0.58 o
   1   1   5       1590.25       1621.69        25.06 o
   2   1   5        376.91        372.25         5.26 o
   3   1   5       4317.97       4253.01        82.27 o
   4   1   5          3.85          4.63         0.60 o
   5   1   5          6.65          7.44         0.96 o
   6   1   5         15.95         14.31         1.00 o
   7   1   5          4.24          2.63         0.75 o
   8   1   5         27.92         22.84         1.05 o
   9   1   5       1093.86        841.12        14.64 o
  10   1   5         54.84         48.90         1.72 o
  11   1   5         12.02         10.55         1.12 o
  12   1   5         46.88         56.18         2.01 o
  13   1   5          0.81          0.27         0.73 o
  14   1   5       1001.19       1024.52        65.53 o
 -13   2   5          4.80          5.70         2.93 o
 -12   2   5          0.22          1.76         2.26 o
 -11   2   5          5.08          5.18         3.06 o
 -10   2   5        789.45        873.87        23.12 o
  -9   2   5         35.60         37.35         3.95 o
  -8   2   5        217.53        230.59         7.21 o
  -7   2   5        188.27        196.10         7.91 o
  -6   2   5         94.26         97.70         3.07 o
  -5   2   5         16.82         14.41         1.41 o
  -4   2   5          0.01          0.16         0.78 o
  -3   2   5        162.47        160.96         5.74 o
  -2   2   5        327.46        229.60        46.51 o
  -1   2   5        403.38        462.98         7.37 o
   0   2   5        480.87        543.36        13.74 o
   1   2   5        402.60        454.82         6.03 o
   2   2   5       2064.40       1938.98        30.71 o
   3   2   5        388.12        418.27         5.42 o
   4   2   5         19.97         24.70         0.79 o
   5   2   5         88.61         90.49         3.46 o
   6   2   5        626.63        613.22        37.96 o
   7   2   5         23.78         18.46         0.87 o
   8   2   5        100.95         83.61         1.74 o
   9   2   5        793.83        636.12        14.72 o
  10   2   5         87.44         75.10         2.57 o
  11   2   5         36.30         30.51         1.69 o
  12   2   5         20.58         27.32         2.44 o
  13   2   5          8.07          2.86         1.34 o
  14   2   5         58.32         65.32        15.16 o
 -12   3   5          0.32         -0.29         2.25 o
 -11   3   5          6.77          4.12         1.70 o
 -10   3   5        417.47        454.57        31.10 o
  -9   3   5          9.95          9.49         3.16 o
  -8   3   5          0.91          0.67         1.33 o
  -7   3   5         94.37         95.79         5.49 o
  -6   3   5        122.02        130.55         5.49 o
  -5   3   5          4.99          5.40         2.06 o
  -4   3   5        286.06        318.79        15.19 o
  -3   3   5        472.91        552.84        18.54 o
  -2   3   5        107.35        125.83         2.65 o
  -1   3   5        327.75        353.28         7.47 o
   0   3   5        226.58        195.19        24.76 o
   1   3   5          1.18          0.71         0.38 o
   2   3   5         77.30         78.55         1.17 o
   3   3   5        304.90        351.92         7.66 o
   4   3   5          0.03         -0.28         1.32 o
   5   3   5         32.42         33.97         0.72 o
   6   3   5         46.72         44.72         2.14 o
   7   3   5          0.02          0.15         0.36 o
   8   3   5          1.38          0.91         0.55 o
   9   3   5       1006.84        836.38        13.74 o
  10   3   5         79.82         66.04         1.78 o
  11   3   5         10.62          8.87         0.95 o
  12   3   5         80.18         92.82         9.19 o
  13   3   5          1.33          0.28         0.59 o
  14   3   5        409.61        421.12        12.75 o
 -12   4   5          2.63          0.87         1.54 o
 -11   4   5          0.00         -0.07         1.96 o
 -10   4   5        334.60        359.88        23.60 o
  -9   4   5         61.24         59.84         3.47 o
  -8   4   5          5.82          6.38         1.84 o
  -7   4   5         29.74         27.42         3.22 o
  -6   4   5          0.91          1.16         1.77 o
  -5   4   5          7.43          3.25         1.61 o
  -4   4   5          7.82         10.28         1.81 o
  -3   4   5        218.26        221.25         4.67 o
  -2   4   5        426.93        472.29        17.91 o
  -1   4   5        622.69        689.68        25.06 o
   0   4   5          2.90          5.99         0.62 o
   1   4   5          2.55          4.39         0.46 o
   2   4   5        104.88        109.89         1.54 o
   3   4   5         31.29         35.99         1.40 o
   4   4   5          2.01          3.49         1.07 o
   5   4   5         30.92         29.64         1.89 o
   6   4   5        412.56        393.60        13.28 o
   7   4   5          1.83          1.13         0.32 o
   8   4   5        146.11        130.81         9.08 o
   9   4   5        140.28         97.31         8.64 o
  10   4   5         22.30         17.04         1.51 o
  11   4   5          0.68          0.50         0.44 o
  12   4   5          3.09          2.49         0.70 o
  13   4   5         79.96         79.16         3.52 o
  14   4   5          8.61         11.18         1.83 o
 -11   5   5          0.41          0.38         2.22 o
 -10   5   5        123.22        126.03        10.45 o
  -9   5   5          0.73          0.37         1.61 o
  -8   5   5         25.26         26.62         2.32 o
  -7   5   5          2.18          0.51         1.08 o
  -6   5   5         65.33         74.12         2.54 o
  -5   5   5          7.43          6.90         0.97 o
  -4   5   5        495.26        562.75        10.47 o
  -3   5   5         18.37         18.96         1.16 o
  -2   5   5         34.99         29.28         1.33 o
  -1   5   5        178.48        195.83         4.41 o
   0   5   5         34.93         33.35         1.10 o
   1   5   5        132.95        143.02         2.47 o
   2   5   5        292.43        308.32         7.93 o
   3   5   5        730.26        768.01        15.98 o
   4   5   5          0.03         -0.20         1.55 o
   5   5   5        123.64        125.17         6.25 o
   6   5   5         46.68         45.45         4.33 o
   7   5   5        313.16        282.75        11.14 o
   8   5   5          0.12          0.36         0.27 o
   9   5   5          0.49         -0.05         0.24 o
  10   5   5          1.25          1.07         0.46 o
  11   5   5          7.44          4.13         1.40 o
  12   5   5        172.12        221.33         7.13 o
  13   5   5         13.94         17.84         3.76 o
  14   5   5          0.75         -0.33         2.10 o
 -11   6   5         20.66         23.05         1.98 o
 -10   6   5        115.40        121.76         4.97 o
  -9   6   5          0.16          0.01         1.05 o
  -8   6   5         37.09         35.99         2.60 o
  -7   6   5         72.83         73.62         3.10 o
  -6   6   5          0.09          0.52         1.03 o
  -5   6   5         10.11          6.33         1.09 o
  -4   6   5          0.29          1.27         0.67 o
  -3   6   5         29.83         31.36         1.97 o
  -2   6   5          0.46          0.88         0.91 o
  -1   6   5          0.00          0.34         0.73 o
   0   6   5        228.54        241.57         4.40 o
   1   6   5         42.57         39.86         1.10 o
   2   6   5       1100.09        787.11       210.58 o
   3   6   5         39.27         38.98         1.07 o
   4   6   5        305.74        308.41         8.62 o
   5   6   5         17.60         20.32         3.37 o
   6   6   5        377.17        348.30         9.87 o
   7   6   5         81.91         73.34         3.94 o
   8   6   5         33.44         30.80         2.20 o
   9   6   5         24.92         22.96         1.14 o
  10   6   5         45.30         38.64         1.95 o
  11   6   5         92.54         94.44         6.13 o
  12   6   5        121.84        148.30         8.36 o
  13   6   5         49.14         67.65         5.96 o
  14   6   5          0.47          0.03         1.94 o
 -10   7   5         30.00         31.09         1.62 o
  -9   7   5         37.13         38.64         2.35 o
  -8   7   5          3.95          2.79         1.44 o
  -7   7   5        147.39        143.16         7.47 o
  -6   7   5          1.17          0.44         0.69 o
  -5   7   5          9.24          7.91         1.12 o
  -4   7   5         16.82         10.45         1.12 o
  -3   7   5         12.71         12.54         1.17 o
  -2   7   5        156.72        148.72         5.46 o
  -1   7   5          2.97          3.09         0.78 o
   0   7   5          9.57          9.36         1.06 o
   1   7   5        323.59        326.21        10.54 o
   2   7   5         77.61         89.52         2.54 o
   3   7   5        748.01        847.80        21.03 o
   4   7   5          0.09          0.09         0.18 o
   5   7   5        172.80        176.18         7.72 o
   6   7   5         32.72         32.65         4.07 o
   7   7   5        226.64        223.90        10.17 o
   8   7   5         13.34         12.93         3.28 o
   9   7   5         53.62         46.66         2.61 o
  10   7   5         58.27         56.82         4.74 o
  11   7   5         45.01         46.81         5.03 o
  12   7   5        507.42        611.58        18.86 o
  13   7   5          2.10          3.31         1.72 o
  14   7   5          0.75         -0.73         1.41 o
  -9   8   5         13.25         11.59         1.46 o
  -8   8   5          0.00          0.53         1.39 o
  -7   8   5        124.92        111.48         8.24 o
  -6   8   5         13.02          9.90         1.50 o
  -5   8   5        191.21        170.31         6.53 o
  -4   8   5         11.13         10.24         0.95 o
  -3   8   5         44.02         40.68         2.38 o
  -2   8   5          5.47          7.00         1.16 o
  -1   8   5       1032.47       1045.01        50.46 o
   0   8   5         20.96         19.01         1.10 o
   1   8   5          0.34          0.29         0.34 o
   2   8   5        153.10        163.63         4.27 o
   3   8   5          0.37          0.64         0.59 o
   4   8   5         72.05         72.20         2.72 o
   5   8   5          1.65          1.43         1.13 o
   6   8   5         39.41         38.04         4.01 o
   7   8   5          9.90          7.30         3.00 o
   8   8   5          2.11          2.78         2.38 o
   9   8   5         42.95         45.23         2.75 o
  10   8   5         21.08         19.47         3.52 o
  11   8   5         38.42         38.69         2.59 o
  12   8   5         58.37         62.23         5.64 o
  13   8   5         10.46          8.03         3.43 o
  -8   9   5         14.37         12.14         1.54 o
  -7   9   5         11.60          9.05         0.90 o
  -6   9   5          0.56          0.16         0.94 o
  -5   9   5          6.12          4.90         1.16 o
  -4   9   5        303.97        281.12        15.76 o
  -3   9   5          7.39          8.20         0.83 o
  -2   9   5         53.49         46.38         3.35 o
  -1   9   5        445.29        421.02        27.05 o
   0   9   5          8.01          7.31         1.12 o
   1   9   5        257.74        264.97         9.78 o
   2   9   5         53.45         54.14         1.58 o
   3   9   5         20.85         25.33         1.26 o
   4   9   5          0.08         -0.05         0.30 o
   5   9   5        149.49        147.05         6.12 o
   6   9   5         23.78         19.73         3.31 o
   7   9   5          0.36         -0.19         1.75 o
   8   9   5          3.95          3.82         2.45 o
   9   9   5         26.16         28.85         3.97 o
  10   9   5          0.04         -0.16         1.06 o
  11   9   5         12.25         11.58         3.74 o
  12   9   5         38.88         38.95         4.81 o
  13   9   5          2.49          2.93         2.87 o
  -7  10   5          1.97          4.64         1.11 o
  -6  10   5         18.66         18.99         2.37 o
  -5  10   5        114.10         94.45         7.51 o
  -4  10   5          4.06          3.68         1.02 o
  -3  10   5         12.33         12.24         1.08 o
  -2  10   5          4.16          3.46         0.96 o
  -1  10   5        519.79        489.85        30.26 o
   0  10   5        136.19        135.33        10.10 o
   1  10   5         24.04         26.21         1.52 o
   2  10   5          5.17          6.69         1.16 o
   3  10   5          3.42          3.25         0.62 o
   4  10   5         18.02         17.92         0.85 o
   5  10   5          1.37          1.27         0.37 o
   6  10   5          5.15          4.69         0.36 o
   7  10   5         35.68         29.64         3.73 o
   8  10   5          1.64          1.09         2.13 o
   9  10   5         37.26         42.08         4.56 o
  10  10   5          0.01         -0.09         1.02 o
  11  10   5          2.24          2.47         2.96 o
  12  10   5          3.49          3.83         1.79 o
  13  10   5          4.26          9.72         2.13 o
  -6  11   5         39.11         39.24         6.81 o
  -5  11   5          0.51          0.06         0.65 o
  -4  11   5         42.54         33.34         4.53 o
  -3  11   5          1.21          1.52         0.85 o
  -2  11   5         28.65         30.90         3.31 o
  -1  11   5        398.72        388.21        32.52 o
   0  11   5          7.74          7.90         1.88 o
   1  11   5         12.99         14.08         1.22 o
   2  11   5          5.10          7.19         0.89 o
   3  11   5         21.37         26.11         1.10 o
   4  11   5          1.13          1.00         0.48 o
   5  11   5         33.09         23.10         0.73 o
   6  11   5          5.01          6.04         2.45 o
   7  11   5         53.40         51.27         4.47 o
   8  11   5          5.14          4.92         2.59 o
   9  11   5          4.54          6.30         2.95 o
  10  11   5          0.85          0.65         2.47 o
  11  11   5          0.50          1.01         2.58 o
  12  11   5         73.34         70.05         3.74 o
  -4  12   5         16.29         14.61         1.66 o
  -3  12   5          2.47          1.72         0.74 o
  -2  12   5         30.42         34.36         7.10 o
  -1  12   5         34.72         37.54         4.27 o
   0  12   5          0.40          1.12         0.90 o
   1  12   5         17.92         20.15         2.25 o
   2  12   5         21.85         27.12         1.14 o
   3  12   5          1.61          1.24         0.71 o
   4  12   5         27.44         27.66         1.03 o
   5  12   5          0.87          0.12         1.47 o
   6  12   5         59.02         66.67         4.84 o
   7  12   5          3.43          3.00         2.30 o
   8  12   5          0.74          1.85         2.28 o
   9  12   5         29.94         26.24         4.05 o
  10  12   5         11.16         10.37         3.65 o
  11  12   5         20.30         24.73         4.70 o
  -3  13   5          8.24          8.15         3.34 o
  -2  13   5         65.72         78.93         5.64 o
  -1  13   5          4.82          6.12         2.62 o
   0  13   5         23.20         23.91         3.04 o
   1  13   5          0.43          0.73         0.94 o
   2  13   5        160.03        173.77         7.01 o
   3  13   5          8.71         11.00         0.96 o
   4  13   5          0.53          0.96         1.80 o
   5  13   5         75.86         89.83         5.09 o
   6  13   5          2.40          3.23         1.26 o
   7  13   5         78.92         92.75         5.96 o
   8  13   5          0.38         -0.26         1.82 o
   9  13   5          8.73          4.49         2.87 o
  10  13   5         50.93         61.90         5.70 o
   0  14   5         14.24         20.80         3.06 o
   1  14   5          0.19         -0.78         0.97 o
   2  14   5        165.64        206.94         5.34 o
   3  14   5          1.65         -0.03         1.29 o
   4  14   5          2.81          0.64         1.69 o
   5  14   5          0.27          0.00         1.27 o
   6  14   5          9.30          9.56         2.64 o
   7  14   5          1.00         -0.34         1.88 o
   8  14   5        100.34        115.09         7.19 o
  -8 -13   6          3.29          4.67         3.57 o
  -7 -13   6         46.73         50.35         3.56 o
  -6 -13   6         26.34         15.37        14.10 o
  -5 -13   6         26.97         23.88         3.11 o
  -4 -13   6         29.30         25.64         3.21 o
  -3 -13   6         10.90         10.06         1.98 o
  -2 -13   6         14.20         13.61         3.90 o
  -1 -13   6         38.48         47.09         4.19 o
   0 -13   6         16.86         16.71         3.34 o
   1 -13   6         18.80         20.12         5.09 o
 -10 -12   6         17.16         12.09         4.04 o
  -9 -12   6          9.74          6.97         3.65 o
  -8 -12   6          3.89          4.22         1.89 o
  -7 -12   6          8.68          8.04         2.13 o
  -6 -12   6          0.03          0.06         2.22 o
  -5 -12   6          9.27          8.17         3.74 o
  -4 -12   6         18.99         19.40         3.06 o
  -3 -12   6        116.80        115.42         5.34 o
  -2 -12   6         36.53         36.12         2.50 o
  -1 -12   6         11.09         13.90         2.09 o
   0 -12   6         54.69         58.27         3.26 o
   1 -12   6          6.77          6.46         1.53 o
   2 -12   6          6.33          4.76         1.92 o
   3 -12   6          0.08          0.06         1.94 o
 -11 -11   6         25.88         32.86         3.57 o
 -10 -11   6         30.43         32.26         8.31 o
  -9 -11   6          0.58          2.03         1.08 o
  -8 -11   6        145.75        136.16         8.90 o
  -7 -11   6          8.35          8.13         3.71 o
  -6 -11   6         60.83         61.38         5.96 o
  -5 -11   6         53.99         49.17         3.31 o
  -4 -11   6         27.73         29.51         4.87 o
  -3 -11   6          0.01          0.48         1.64 o
  -2 -11   6         60.59         57.22         3.99 o
  -1 -11   6         59.04         59.94         2.43 o
   0 -11   6          9.75          9.24         3.88 o
   1 -11   6          8.81          6.62         1.71 o
   2 -11   6        150.43        148.72         6.58 o
   3 -11   6         12.13         14.35         3.39 o
   4 -11   6         33.37         36.43         2.61 o
   5 -11   6        268.91        305.78        11.33 o
 -12 -10   6          6.65          5.98         2.13 o
 -11 -10   6         26.95         26.82         2.28 o
 -10 -10   6          0.24          1.00         1.86 o
  -9 -10   6          2.88          3.77         2.09 o
  -8 -10   6        145.35        142.40         5.87 o
  -7 -10   6          8.63          8.57         1.99 o
  -6 -10   6         32.06         28.54         2.70 o
  -5 -10   6         13.17         15.20         3.99 o
  -4 -10   6          0.76          0.71         2.61 o
  -3 -10   6         27.83         30.86         3.14 o
  -2 -10   6         14.47         15.20         2.69 o
  -1 -10   6          0.25          0.32         0.99 o
   0 -10   6          3.90          5.25         2.22 o
   1 -10   6         57.52         51.73         2.79 o
   2 -10   6        164.37        144.11         4.85 o
   3 -10   6         34.58         30.62         2.55 o
   4 -10   6         21.36         19.60         3.48 o
   5 -10   6        223.24        248.52         7.47 o
   6 -10   6          1.80          0.39         2.07 o
 -12  -9   6         16.07         11.44         2.69 o
 -11  -9   6          5.77          7.43         1.86 o
 -10  -9   6          0.16          0.04         1.69 o
  -9  -9   6         11.69          8.62         2.43 o
  -8  -9   6        155.38        153.98         5.97 o
  -7  -9   6         67.78         69.63         4.21 o
  -6  -9   6          1.38          2.52         1.94 o
  -5  -9   6         18.25         19.25         4.32 o
  -4  -9   6        106.86        109.34         4.78 o
  -3  -9   6         13.59         15.48         2.44 o
  -2  -9   6         42.37         38.82         5.09 o
  -1  -9   6         56.67         50.52         3.58 o
   0  -9   6          0.50          1.30         1.77 o
   1  -9   6        160.81        148.51         3.88 o
   2  -9   6        264.71        241.95         7.87 o
   3  -9   6          2.13          3.23         2.13 o
   4  -9   6        107.72        103.62         3.30 o
   5  -9   6          7.35          9.30         2.79 o
   6  -9   6         25.92         33.36         3.14 o
   7  -9   6          2.07          4.59         3.74 o
 -13  -8   6          1.41          1.19         1.86 o
 -12  -8   6         85.38         85.76         4.62 o
 -11  -8   6        249.74        255.65         8.75 o
 -10  -8   6         13.03         12.59         1.53 o
  -9  -8   6         71.44         72.38        10.13 o
  -8  -8   6         85.10         81.15         4.37 o
  -7  -8   6          3.64          4.75         2.14 o
  -6  -8   6          0.80          1.15         1.11 o
  -5  -8   6        117.69        120.17         5.15 o
  -4  -8   6         35.09         36.69         5.15 o
  -3  -8   6         92.53         91.60         7.44 o
  -2  -8   6        478.16        475.16        17.67 o
  -1  -8   6          7.38          3.07         3.12 o
   0  -8   6         54.66         54.53         2.55 o
   1  -8   6         25.26         26.44         2.05 o
   2  -8   6        592.79        514.66        13.15 o
   3  -8   6         18.39         16.96         2.73 o
   4  -8   6         30.35         31.95         3.27 o
   5  -8   6         10.56         11.25         2.03 o
   6  -8   6          2.15          2.22         2.96 o
   7  -8   6         56.26         70.15         4.11 o
   8  -8   6          1.85          2.27         3.37 o
 -13  -7   6         19.50         19.71         1.78 o
 -12  -7   6         53.15         52.44         4.31 o
 -11  -7   6        138.60        145.51         6.58 o
 -10  -7   6        278.76        299.18        17.83 o
  -9  -7   6          0.65          1.04         1.13 o
  -8  -7   6          1.00          0.69         1.57 o
  -7  -7   6          0.10         -0.18         1.41 o
  -6  -7   6         11.70         10.47         1.64 o
  -5  -7   6        397.26        417.01        11.15 o
  -4  -7   6         40.91         41.16         2.08 o
  -3  -7   6          0.02         -0.08         1.13 o
  -2  -7   6        113.35        110.32         4.64 o
  -1  -7   6        104.32         94.09         2.26 o
   0  -7   6          2.92          3.90         1.27 o
   1  -7   6         75.29         67.01         2.73 o
   2  -7   6         84.65         70.70         2.79 o
   3  -7   6          6.06          4.25         1.36 o
   4  -7   6          0.01          0.05         0.81 o
   5  -7   6         86.30         88.13         6.10 o
   6  -7   6         17.12         19.25         2.25 o
   7  -7   6          0.00          0.62         2.47 o
   8  -7   6         50.90         71.70         6.77 o
   9  -7   6         12.15         16.35         2.64 o
 -13  -6   6         19.56         21.27         2.36 o
 -12  -6   6         29.53         32.05         3.83 o
 -11  -6   6       1580.52       1727.41        85.21 o
 -10  -6   6         33.98         34.39         3.74 o
  -9  -6   6         26.33         22.38         2.10 o
  -8  -6   6          1.46          2.16         1.92 o
  -7  -6   6         22.48         21.54         2.87 o
  -6  -6   6        402.82        420.51        10.03 o
  -5  -6   6        387.76        417.01        11.37 o
  -4  -6   6        105.46        105.45         3.12 o
  -3  -6   6         22.08         21.43         1.62 o
  -2  -6   6          0.02          0.79         2.36 o
  -1  -6   6         26.34         30.76         1.34 o
   0  -6   6         41.60         48.21         1.44 o
   1  -6   6          2.39          5.48         1.99 o
   2  -6   6         33.93         26.04         1.86 o
   3  -6   6          1.92          0.68         0.95 o
   4  -6   6          1.60          0.98         1.15 o
   5  -6   6         71.28         72.63         3.31 o
   6  -6   6         49.89         53.30         2.98 o
   7  -6   6         63.01         59.46         5.25 o
   8  -6   6          9.26          9.80         3.68 o
   9  -6   6        173.92        184.35         6.87 o
  10  -6   6          0.31          1.24         3.00 o
 -13  -5   6          6.00          5.75         1.43 o
 -12  -5   6          5.74          4.91         1.68 o
 -11  -5   6        231.34        241.79        14.75 o
 -10  -5   6        339.47        365.23        19.63 o
  -9  -5   6         19.11         23.04         2.14 o
  -8  -5   6         11.03         11.15         1.85 o
  -7  -5   6         26.78         24.85         1.95 o
  -6  -5   6         41.13         41.54         2.09 o
  -5  -5   6       1753.41       2013.95        52.68 o
  -4  -5   6         40.56         45.01         2.46 o
  -3  -5   6        102.41         91.55         2.72 o
  -2  -5   6         49.05         49.02         2.36 o
  -1  -5   6          1.39          2.22         0.88 o
   0  -5   6         15.08         17.30         0.93 o
   1  -5   6        309.81        310.47         5.65 o
   2  -5   6         68.46         69.69         2.58 o
   3  -5   6        108.08        114.22         4.38 o
   4  -5   6        409.39        408.19        14.07 o
   5  -5   6         10.85          4.39         1.93 o
   6  -5   6        165.73        167.44         3.48 o
   7  -5   6          0.27          0.30         0.43 o
   8  -5   6         46.90         51.73         4.88 o
   9  -5   6         12.34         13.66         2.11 o
  10  -5   6          0.69          2.61         2.73 o
  11  -5   6         43.66         53.55         5.93 o
 -13  -4   6          5.64          4.96         2.65 o
 -12  -4   6         33.22         30.25         3.88 o
 -11  -4   6       1511.01       1663.24        59.52 o
 -10  -4   6        201.14        207.51         7.81 o
  -9  -4   6        227.62        257.53        11.03 o
  -8  -4   6          5.78          7.62         2.48 o
  -7  -4   6          3.07          2.73         2.12 o
  -6  -4   6        507.23        528.92        13.85 o
  -5  -4   6        185.54        195.39         6.67 o
  -4  -4   6          3.39          2.34         1.32 o
  -3  -4   6          1.49          3.61         1.89 o
  -2  -4   6        698.64        728.76        14.75 o
  -1  -4   6         10.95         10.98         1.33 o
   0  -4   6          6.50          3.31         0.74 o
   1  -4   6        142.79        147.92         3.14 o
   2  -4   6        271.48        258.24         5.76 o
   3  -4   6        166.88        168.58         5.04 o
   4  -4   6        105.80        106.09         3.13 o
   5  -4   6        109.04         96.87         7.43 o
   6  -4   6          4.52          4.04         0.69 o
   7  -4   6         97.17         83.46         4.36 o
   8  -4   6          1.25          0.75         0.54 o
   9  -4   6         35.16         29.52         4.22 o
  10  -4   6          0.95          0.59         1.16 o
  11  -4   6        112.38        127.55         7.59 o
 -13  -3   6         11.81         12.18         4.26 o
 -12  -3   6         39.42         39.59         3.31 o
 -11  -3   6          2.78          2.63         1.61 o
 -10  -3   6        128.44        131.79         6.07 o
  -9  -3   6          6.53          6.38         2.49 o
  -8  -3   6         30.66         35.87         2.08 o
  -7  -3   6         54.55         54.83         4.16 o
  -6  -3   6         34.50         37.56         3.64 o
  -5  -3   6        946.17       1073.67        28.78 o
  -4  -3   6        223.09        241.32        10.34 o
  -3  -3   6        103.72        102.20         4.24 o
  -2  -3   6         42.72         50.12         2.20 o
  -1  -3   6        273.23        301.98         5.11 o
   0  -3   6          2.02          4.22         1.30 o
   1  -3   6        591.06        635.38        13.50 o
   2  -3   6        274.75        263.94         4.08 o
   3  -3   6         18.40         18.62         0.94 o
   4  -3   6        173.72        170.05         4.34 o
   5  -3   6        237.97        223.98         5.21 o
   6  -3   6          0.87          0.42         0.67 o
   7  -3   6          1.20          0.84         0.55 o
   8  -3   6         63.24         63.74         4.28 o
   9  -3   6          0.03          0.49         0.87 o
  10  -3   6         43.73         48.32         5.05 o
  11  -3   6         43.54         54.12         3.18 o
  12  -3   6          9.98          8.03         3.07 o
 -13  -2   6         25.24         29.00         4.14 o
 -12  -2   6         30.34         29.85         3.96 o
 -11  -2   6        288.50        302.22        14.92 o
 -10  -2   6         96.67        100.36         5.46 o
  -9  -2   6        198.36        207.09         7.59 o
  -8  -2   6        320.62        350.06         8.82 o
  -7  -2   6          8.16          9.07         1.90 o
  -6  -2   6        115.38        123.32         5.55 o
  -5  -2   6          4.14          7.49         2.40 o
  -4  -2   6         24.30         18.43         1.45 o
  -3  -2   6        519.89        554.85        21.45 o
  -2  -2   6       3227.19       3423.57        91.92 o
  -1  -2   6        357.86        377.48         5.88 o
   0  -2   6         10.63          8.39         0.64 o
   1  -2   6        196.65        215.76         5.65 o
   2  -2   6        113.54        102.22         2.06 o
   3  -2   6         70.74         76.45         1.97 o
   4  -2   6        258.82        259.11         7.55 o
   5  -2   6       1038.00       1022.03        21.88 o
   6  -2   6         36.67         33.68         2.72 o
   7  -2   6         75.50         74.82         3.77 o
   8  -2   6          4.64          4.79         1.68 o
   9  -2   6         66.71         58.33         3.69 o
  10  -2   6          1.78          2.29         0.79 o
  11  -2   6        290.45        309.43        35.84 o
  12  -2   6          0.15          0.91         0.92 o
 -13  -1   6          4.70          4.83         1.99 o
 -12  -1   6          0.00         -0.13         1.88 o
 -11  -1   6         11.98         13.83         2.25 o
 -10  -1   6         47.52         51.05         3.14 o
  -9  -1   6         44.33         45.29         2.37 o
  -8  -1   6        163.00        172.38         5.30 o
  -7  -1   6        319.47        350.83         8.90 o
  -6  -1   6          4.19          7.75         1.73 o
  -5  -1   6          0.29          2.24         1.32 o
  -4  -1   6        124.09        137.50         5.16 o
  -3  -1   6          3.54          6.80         1.27 o
  -2  -1   6        184.67        204.28         8.45 o
  -1  -1   6        796.12        925.89        16.31 o
   0  -1   6        210.64        224.97         3.72 o
   1  -1   6         20.23         14.18         4.19 o
   2  -1   6         44.13         39.38         1.34 o
   3  -1   6        552.46        590.87         8.08 o
   4  -1   6         60.68         69.45         1.56 o
   5  -1   6          9.26          9.18         1.23 o
   6  -1   6         22.34         20.76         1.83 o
   7  -1   6         15.37         12.70         1.33 o
   8  -1   6         27.91         36.70         2.03 o
   9  -1   6          1.02          0.95         0.54 o
  10  -1   6        121.55        106.87        12.18 o
  11  -1   6         46.34         36.70        11.59 o
  12  -1   6         13.88         13.35         4.93 o
  13  -1   6          4.59          1.29         1.48 o
 -13   0   6          0.00          0.90         1.52 o
 -12   0   6          0.03          0.77         1.13 o
 -11   0   6          0.85          1.78         1.51 o
 -10   0   6         76.09         79.26         4.97 o
  -9   0   6         23.77         21.77         3.27 o
  -8   0   6        202.79        218.87         7.60 o
  -7   0   6         80.05         83.99         3.56 o
  -6   0   6          3.99          7.19         1.62 o
  -5   0   6         53.94         53.50         2.23 o
  -4   0   6         50.13         38.27         2.59 o
  -3   0   6         71.75         74.46         3.65 o
  -2   0   6      28531.29      14241.11      6206.32 o
  -1   0   6          3.78          2.93         1.01 o
   0   0   6          4.92          2.24         0.59 o
   1   0   6          8.73          8.79         0.62 o
   2   0   6        165.17        176.84         3.16 o
   3   0   6       2092.45       2092.14        34.97 o
   4   0   6        482.98        525.55         8.43 o
   5   0   6        289.93        276.08        14.70 o
   6   0   6         10.90          9.40         1.57 o
   7   0   6         15.69         17.48         1.48 o
   8   0   6          7.05          5.75         1.12 o
   9   0   6         79.09         48.02        15.97 o
  10   0   6         10.14          8.48         0.75 o
  11   0   6         87.57        111.52         3.20 o
  12   0   6          9.15         10.41         0.89 o
  13   0   6         40.29         40.68         3.20 o
 -13   1   6          2.99          2.64         2.78 o
 -12   1   6          0.00          0.88         1.55 o
 -11   1   6         20.66         20.57         3.59 o
 -10   1   6          9.01         10.54         2.94 o
  -9   1   6          0.01          0.17         1.09 o
  -8   1   6        322.82        333.35         8.51 o
  -7   1   6        304.30        331.71         7.46 o
  -6   1   6         15.82         17.30         1.97 o
  -5   1   6          0.80          1.14         1.67 o
  -4   1   6         25.76         22.93         1.82 o
  -3   1   6         72.65         86.09         4.16 o
  -2   1   6        355.42        398.66         8.25 o
  -1   1   6        304.78        365.87         6.11 o
   0   1   6          5.35          4.34         0.83 o
   1   1   6        305.77        311.26         4.53 o
   2   1   6        136.87        144.58         2.46 o
   3   1   6       1032.85       1071.12        18.84 o
   4   1   6       1403.42       1470.99        27.17 o
   5   1   6          2.72          3.07         0.83 o
   6   1   6          0.10          0.42         0.69 o
   7   1   6          0.96          1.22         0.65 o
   8   1   6         16.97         17.03         1.40 o
   9   1   6          0.17          0.29         0.39 o
  10   1   6          0.56          0.82         0.66 o
  11   1   6          1.48          1.75         0.78 o
  12   1   6          6.09          6.38         0.89 o
  13   1   6         61.08         63.74         2.35 o
 -12   2   6          0.46          0.78         1.66 o
 -11   2   6          1.90          1.93         1.63 o
 -10   2   6        143.01        156.10        22.33 o
  -9   2   6         51.68         53.87         6.78 o
  -8   2   6          0.58          0.92         1.21 o
  -7   2   6        206.84        209.95        16.34 o
  -6   2   6        110.96         95.87         9.77 o
  -5   2   6          3.85          4.34         1.25 o
  -4   2   6         11.12         10.43         1.47 o
  -3   2   6        612.55        683.48        41.12 o
  -2   2   6      11571.67      11985.43       358.07 o
  -1   2   6        731.76        812.84        15.58 o
   0   2   6         61.37         78.60         1.80 o
   1   2   6          1.60          0.71         0.43 o
   2   2   6         80.65         88.69         1.56 o
   3   2   6        695.56        779.16        12.06 o
   4   2   6        347.60        372.52         5.66 o
   5   2   6         68.78         76.65         1.52 o
   6   2   6          0.19          0.50         0.81 o
   7   2   6        127.89        133.53         7.51 o
   8   2   6          0.42          0.64         0.72 o
   9   2   6         23.09         27.78         3.23 o
  10   2   6          5.88          5.41         0.78 o
  11   2   6         66.14         61.44         2.10 o
  12   2   6          2.95          2.01         0.59 o
  13   2   6         42.48         45.71         1.79 o
 -12   3   6         17.88         17.62         5.69 o
 -11   3   6         24.10         23.78         8.17 o
 -10   3   6         70.20         75.71         5.78 o
  -9   3   6         32.65         34.85         3.39 o
  -8   3   6        292.29        306.26         9.87 o
  -7   3   6         19.89         17.47         1.93 o
  -6   3   6          0.96          1.85         1.33 o
  -5   3   6        403.35        435.34        22.61 o
  -4   3   6         11.23         12.97         1.60 o
  -3   3   6        253.77        272.02         5.90 o
  -2   3   6         89.78         74.60        12.02 o
  -1   3   6         46.57         50.18         1.87 o
   0   3   6        524.55        596.90        18.89 o
   1   3   6        254.00        299.26         5.06 o
   2   3   6        125.41        133.72         1.93 o
   3   3   6         64.19         67.40         1.01 o
   4   3   6        845.23        960.56        30.48 o
   5   3   6        228.15        209.19         2.86 o
   6   3   6        303.43        327.64         7.60 o
   7   3   6         51.57         49.85         2.40 o
   8   3   6         21.46         36.67         1.77 o
   9   3   6          9.67          7.04         2.84 o
  10   3   6        178.50        166.69         2.94 o
  11   3   6         41.90         43.78         1.77 o
  12   3   6          6.35          5.84         0.84 o
  13   3   6          0.56          1.26         2.08 o
  14   3   6         95.58        102.57         6.60 o
 -11   4   6         57.87         58.56         4.01 o
 -10   4   6          4.75          2.96         1.77 o
  -9   4   6        543.63        596.85        36.98 o
  -8   4   6         28.41         27.24         3.49 o
  -7   4   6         67.74         69.26         2.79 o
  -6   4   6        150.09        161.88         5.20 o
  -5   4   6         43.57         45.42         3.12 o
  -4   4   6          3.75          2.56         1.39 o
  -3   4   6        123.87        137.41         3.29 o
  -2   4   6          0.27          0.61         0.94 o
  -1   4   6        104.44        107.98         4.32 o
   0   4   6         42.58         40.73         5.17 o
   1   4   6        765.32        896.97        21.37 o
   2   4   6        255.80        300.38         4.20 o
   3   4   6          3.29          5.40         0.90 o
   4   4   6         56.84         66.98         2.90 o
   5   4   6         68.36         49.70         2.53 o
   6   4   6          0.16         -0.25         1.79 o
   7   4   6       2216.04       1911.16        89.87 o
   8   4   6         85.19         60.34         9.95 o
   9   4   6        163.12        131.76        19.77 o
  10   4   6         36.51         24.17         2.15 o
  11   4   6        147.62        135.70        11.36 o
  12   4   6         19.25         23.88         3.69 o
  13   4   6          2.88          1.91         2.36 o
  14   4   6        309.78        315.16        12.34 o
 -11   5   6          0.26         -0.24         0.90 o
 -10   5   6          1.46          0.41         0.98 o
  -9   5   6         26.33         18.76         8.12 o
  -8   5   6         68.81         47.09        17.49 o
  -7   5   6          2.62          3.61         1.22 o
  -6   5   6          1.84          1.66         1.04 o
  -5   5   6        206.89        209.23         5.61 o
  -4   5   6          9.65          9.16         1.27 o
  -3   5   6        195.01        199.40         7.58 o
  -2   5   6          6.73          9.64         1.11 o
  -1   5   6         98.15         82.97         2.40 o
   0   5   6          1.59          3.18         0.77 o
   1   5   6       1853.39       1968.53        39.25 o
   2   5   6        468.61        530.69         9.60 o
   3   5   6         44.39         46.34         2.99 o
   4   5   6         13.46         32.66         3.96 o
   5   5   6        119.33        106.79         6.04 o
   6   5   6        953.80        974.05        29.08 o
   7   5   6        101.61        102.83         4.21 o
   8   5   6          0.41          0.34         1.91 o
   9   5   6          9.41          6.92         1.17 o
  10   5   6          5.53          7.37         1.44 o
  11   5   6         14.83         13.99         3.07 o
  12   5   6        117.21        124.58         6.79 o
  13   5   6          0.15          0.50         1.99 o
  14   5   6         71.89         78.93         5.71 o
 -10   6   6         66.92         67.58         4.44 o
  -9   6   6          0.92          1.20         0.99 o
  -8   6   6        143.16        144.44         4.07 o
  -7   6   6         46.67         48.44         2.82 o
  -6   6   6          3.77          3.88         1.21 o
  -5   6   6         20.39         20.90         1.96 o
  -4   6   6         21.31         21.24         1.68 o
  -3   6   6         27.36         28.47         1.58 o
  -2   6   6        153.89        161.34         5.02 o
  -1   6   6         57.18         57.02         2.39 o
   0   6   6          0.21          0.70         0.64 o
   1   6   6        418.79        492.11        11.22 o
   2   6   6        616.38        668.34        22.87 o
   3   6   6          0.14          0.98         1.46 o
   4   6   6          0.81          1.68         2.22 o
   5   6   6        203.54        198.33         6.17 o
   6   6   6        101.27         89.93         6.14 o
   7   6   6       8870.92       8415.96       413.33 o
   8   6   6          1.42          1.85         2.27 o
   9   6   6         20.77         18.10         1.97 o
  10   6   6          3.89          1.82         2.41 o
  11   6   6          3.60          5.14         2.69 o
  12   6   6         61.04         64.11         3.37 o
  13   6   6         38.40         45.15         2.83 o
  14   6   6         29.55         32.93         2.56 o
 -10   7   6         35.91         35.36         4.84 o
  -9   7   6          0.29          0.64         1.05 o
  -8   7   6         18.70         17.54         1.94 o
  -7   7   6         12.72         12.32         1.59 o
  -6   7   6         65.42         61.49         2.91 o
  -5   7   6         38.13         37.04         2.03 o
  -4   7   6         24.75         24.73         1.40 o
  -3   7   6          0.27          0.03         0.64 o
  -2   7   6        151.66        157.06         5.09 o
  -1   7   6         29.59         26.44         1.56 o
   0   7   6         98.37        110.33         5.16 o
   1   7   6       1137.53       1254.72        45.89 o
   2   7   6        346.46        389.34        18.16 o
   3   7   6         22.23         23.50         0.74 o
   4   7   6         33.56         35.11         4.08 o
   5   7   6          7.56          7.14         2.97 o
   6   7   6        224.12        209.97         9.17 o
   7   7   6         63.26         68.03         6.07 o
   8   7   6          5.88          3.90         2.58 o
   9   7   6         18.46         20.55         3.62 o
  10   7   6        135.74        124.19         4.72 o
  11   7   6         24.19         25.46         4.38 o
  12   7   6        164.20        166.34         8.81 o
  13   7   6         81.44         96.11         6.51 o
  -9   8   6        225.87        243.98        23.74 o
  -8   8   6         57.92         46.26         2.68 o
  -7   8   6         60.42         55.95         2.59 o
  -6   8   6        134.72        128.29         8.16 o
  -5   8   6          0.58          0.89         0.78 o
  -4   8   6         69.42         68.63         2.59 o
  -3   8   6          6.25          6.08         0.88 o
  -2   8   6        338.54        340.06        13.46 o
  -1   8   6        203.35        201.15         8.89 o
   0   8   6          0.90          0.77         0.59 o
   1   8   6          0.75          1.00         0.64 o
   2   8   6        216.19        228.11         5.27 o
   3   8   6         19.17         20.85         0.67 o
   4   8   6         13.57         10.94         1.69 o
   5   8   6         24.65         18.77         3.49 o
   6   8   6        196.97        186.93         6.03 o
   7   8   6       1892.04       1929.94        65.72 o
   8   8   6         66.36         65.23         3.23 o
   9   8   6         29.29         33.53         4.18 o
  10   8   6          6.69          8.35         3.12 o
  11   8   6        212.39        237.01        10.83 o
  12   8   6         32.93         35.99         3.00 o
  13   8   6         67.24         67.08         3.82 o
  -8   9   6          6.74          5.72         1.28 o
  -7   9   6         11.54          8.46         1.56 o
  -6   9   6        128.77        108.44         8.46 o
  -5   9   6        124.82        117.52        10.51 o
  -4   9   6          0.06         -0.61         0.70 o
  -3   9   6         12.41         11.42         1.22 o
  -2   9   6         16.10         15.39         1.24 o
  -1   9   6          8.69          7.78         0.85 o
   0   9   6          0.00          0.09         0.51 o
   1   9   6        336.47        348.27        10.05 o
   2   9   6          4.81          4.74         1.10 o
   3   9   6         11.16         13.20         0.90 o
   4   9   6        246.90        236.49         3.42 o
   5   9   6         33.28         30.24         3.77 o
   6   9   6         11.18          7.31         1.60 o
   7   9   6         23.96         24.95         3.85 o
   8   9   6         21.59         23.60         3.79 o
   9   9   6         52.77         55.59         3.12 o
  10   9   6         86.75         91.79         6.23 o
  11   9   6         57.60         61.24         3.48 o
  12   9   6         45.61         42.12         5.23 o
  13   9   6         28.93         33.25         5.20 o
  -7  10   6         12.55         14.02         1.97 o
  -6  10   6        238.59        194.89        16.30 o
  -5  10   6          0.49          0.05         0.78 o
  -4  10   6          0.43          0.42         0.88 o
  -3  10   6          0.14         -0.05         0.47 o
  -2  10   6        354.30        324.22        18.01 o
  -1  10   6          2.33          0.74         0.86 o
   0  10   6          3.88          3.28         0.62 o
   1  10   6         16.18         19.82         1.45 o
   2  10   6         11.33         14.32         1.34 o
   3  10   6         54.94         58.23         1.43 o
   4  10   6         79.47         76.84         1.59 o
   5  10   6        112.95         98.61         6.06 o
   6  10   6          8.82          6.40         2.69 o
   7  10   6        120.97        125.22         6.80 o
   8  10   6          2.55          2.79         2.56 o
   9  10   6          3.55          4.38         2.87 o
  10  10   6         65.90         67.02         3.77 o
  11  10   6        259.87        299.51        13.21 o
  12  10   6          7.64          6.29         3.40 o
  -5  11   6         14.46         14.19         1.41 o
  -4  11   6         15.28         13.76         1.13 o
  -3  11   6         27.59         23.13         2.53 o
  -2  11   6         26.64         25.20         1.79 o
  -1  11   6          0.21         -0.12         0.57 o
   0  11   6          7.44          7.73         1.89 o
   1  11   6         65.31         60.64        16.51 o
   2  11   6         11.52         12.08         2.45 o
   3  11   6          3.82          5.93         0.98 o
   4  11   6        227.29        218.01         3.56 o
   5  11   6          2.06          2.31         1.24 o
   6  11   6         15.85         13.71         3.28 o
   8  11   6          5.97          4.56         2.78 o
   9  11   6          4.37          3.12         2.83 o
  10  11   6        870.07        975.71        31.36 o
  11  11   6         37.16         41.00         5.48 o
  -4  12   6         69.28         61.59         7.34 o
  -3  12   6          5.47          6.46         0.88 o
  -2  12   6          6.26          5.41         0.82 o
  -1  12   6        129.67        119.32        13.91 o
   0  12   6         58.01         62.08         3.88 o
   1  12   6        182.89        203.16         6.91 o
   2  12   6         89.72         98.67         2.33 o
   3  12   6         10.16         12.65         0.99 o
   4  12   6         32.24         31.44         3.80 o
   5  12   6          0.29          0.93         1.97 o
   6  12   6         17.63         22.95         3.65 o
   7  12   6          1.49         -0.81         2.02 o
   8  12   6          0.37          0.64         2.13 o
   9  12   6          0.57          0.43         2.20 o
  10  12   6         42.29         51.50         5.87 o
  -2  13   6          0.00          2.76         1.12 o
  -1  13   6         23.42         21.04         3.09 o
   0  13   6          2.74          3.23         1.85 o
   1  13   6         31.67         33.92         1.74 o
   2  13   6         24.14         29.35         1.52 o
   3  13   6          5.05          3.79         2.33 o
   4  13   6          0.23          0.31         1.79 o
   5  13   6          3.05          3.96         2.50 o
   6  13   6          7.76          8.35         2.92 o
   7  13   6         20.38         23.01         4.01 o
   8  13   6         57.81         71.94         5.56 o
   9  13   6         28.83         27.65         4.36 o
   1  14   6         29.15         28.92         1.81 o
   3  14   6         27.78         35.37         4.04 o
   4  14   6         12.01         17.11         1.91 o
   5  14   6          7.97          5.96         2.70 o
   6  14   6          0.13          0.09         0.93 o
   7  14   6        338.35        430.83        16.43 o
  -6 -13   7          0.88          0.50         2.72 o
  -5 -13   7          9.14          7.64         2.77 o
  -4 -13   7          0.33          0.48         1.25 o
  -3 -13   7         88.04         84.52         5.16 o
  -2 -13   7        119.18        126.32         6.09 o
  -1 -13   7          1.40         -0.55         1.27 o
  -9 -12   7         16.61         20.97         4.95 o
  -8 -12   7          1.48          2.10         1.85 o
  -7 -12   7         19.80         19.08         4.86 o
  -6 -12   7        252.31        247.76         9.09 o
  -5 -12   7          2.80          1.83         3.21 o
  -4 -12   7         33.62         30.20         2.16 o
  -3 -12   7          7.18          7.92         2.64 o
  -2 -12   7         21.17         24.01         3.41 o
  -1 -12   7         70.68         66.55         2.83 o
   0 -12   7          0.05          0.28         0.97 o
   1 -12   7         79.24         81.44         3.97 o
   2 -12   7          2.64          1.93         1.71 o
 -10 -11   7          8.05         10.84         4.03 o
  -9 -11   7          0.89          1.65         1.40 o
  -8 -11   7          1.26          0.39         2.73 o
  -7 -11   7          8.90         10.51         2.31 o
  -6 -11   7          0.02          0.45         2.61 o
  -5 -11   7         39.03         41.47         5.84 o
  -4 -11   7         24.02         22.03         2.76 o
  -3 -11   7         35.15         37.84         2.66 o
  -2 -11   7        113.27        121.11         4.33 o
  -1 -11   7          6.92          8.29         1.86 o
   0 -11   7          0.16          1.30         1.33 o
   1 -11   7         16.18         17.79         3.26 o
   2 -11   7         99.47         98.22         4.25 o
   3 -11   7         41.85         45.82         4.62 o
   4 -11   7        598.77        680.54        17.88 o
 -11 -10   7          0.11          0.43         1.31 o
 -10 -10   7          5.10          5.68         2.93 o
  -9 -10   7         36.39         35.05         3.70 o
  -8 -10   7         20.70         18.52         2.30 o
  -7 -10   7         11.87         10.42         4.04 o
  -6 -10   7          1.69          1.41         2.90 o
  -5 -10   7          4.94          6.12         2.03 o
  -4 -10   7         11.97         18.52         4.77 o
  -3 -10   7        277.63        263.73        12.51 o
  -2 -10   7         70.27         70.92         2.69 o
  -1 -10   7         10.79         10.75         2.58 o
   0 -10   7          0.24          0.75         1.14 o
   1 -10   7         85.76         68.14         6.63 o
   2 -10   7          0.05          0.70         1.22 o
   3 -10   7         90.54        106.06         5.72 o
   4 -10   7         79.63         83.06         3.94 o
   5 -10   7          4.92          5.24         1.96 o
 -12  -9   7          4.81          4.49         1.61 o
 -11  -9   7          2.84          1.37         1.54 o
 -10  -9   7          5.16          3.97         1.57 o
  -9  -9   7        120.66        119.93         5.82 o
  -8  -9   7          1.43          2.25         2.07 o
  -7  -9   7          3.22          3.62         1.55 o
  -6  -9   7          0.40          0.47         1.05 o
  -5  -9   7          0.30          2.44         3.12 o
  -4  -9   7         80.18         81.93         7.45 o
  -3  -9   7        504.54        475.66        15.03 o
  -2  -9   7          0.87          1.16         1.29 o
  -1  -9   7          0.93          0.66         1.68 o
   0  -9   7        435.29        428.11        10.12 o
   1  -9   7          2.36          1.55         1.37 o
   2  -9   7         72.43         67.73         2.60 o
   3  -9   7          7.58          7.19         1.74 o
   4  -9   7          2.49          4.27         1.64 o
   5  -9   7         34.46         33.78         2.70 o
   6  -9   7         16.89         20.73         2.45 o
   7  -9   7         23.09         35.29         2.92 o
 -12  -8   7          0.03         -0.32         1.81 o
 -11  -8   7         32.51         32.70         3.92 o
 -10  -8   7          1.97          2.32         1.65 o
  -9  -8   7          2.26          1.17         1.27 o
  -8  -8   7          0.03         -0.74         1.15 o
  -7  -8   7         42.73         40.62         2.54 o
  -6  -8   7         15.24         15.66         1.94 o
  -5  -8   7        252.74        256.82        11.74 o
  -4  -8   7          6.75          7.87         2.13 o
  -3  -8   7        213.50        206.32        10.61 o
  -2  -8   7          9.19          9.59         1.22 o
  -1  -8   7         39.86         36.05         1.88 o
   0  -8   7          0.08          0.22         1.44 o
   1  -8   7        451.16        389.73         9.22 o
   2  -8   7         39.15         28.92         3.16 o
   3  -8   7        154.61        123.13         4.01 o
   4  -8   7         14.82         12.94         2.64 o
   5  -8   7          5.34          4.52         1.57 o
   6  -8   7        154.87        171.27         5.41 o
   7  -8   7         64.64         74.40         3.62 o
   8  -8   7          5.12          7.22         2.28 o
 -13  -7   7          0.38          0.64         1.90 o
 -12  -7   7        213.60        224.67        13.89 o
 -11  -7   7         15.79         15.51         2.20 o
 -10  -7   7        174.74        187.10         6.81 o
  -9  -7   7         73.44         80.67         4.75 o
  -8  -7   7         51.63         51.04         2.75 o
  -7  -7   7          2.72          1.78         1.24 o
  -6  -7   7         20.67         22.48         3.12 o
  -5  -7   7         14.48         15.99         2.85 o
  -4  -7   7          0.02          0.91         0.99 o
  -3  -7   7        541.78        545.88        16.74 o
  -2  -7   7         44.82         20.51        14.63 o
  -1  -7   7          2.45          2.51         0.80 o
   0  -7   7        472.87        399.62        20.24 o
   1  -7   7          3.50          3.83         1.33 o
   2  -7   7         22.62         18.56         2.60 o
   3  -7   7          6.67          6.74         2.11 o
   4  -7   7         21.57         19.05         1.84 o
   5  -7   7         83.65         85.54         3.23 o
   6  -7   7        260.61        269.41         7.03 o
   7  -7   7        351.72        382.33        15.30 o
   8  -7   7         23.23         25.31         2.83 o
   9  -7   7         23.75         21.58         4.81 o
 -13  -6   7         18.58         19.77         2.41 o
 -12  -6   7        167.81        166.29         7.39 o
 -11  -6   7          3.09          2.50         2.62 o
 -10  -6   7        114.77        117.84         5.21 o
  -9  -6   7         23.16         23.05         3.29 o
  -8  -6   7         93.03         99.89         5.11 o
  -7  -6   7         69.85         71.78         4.35 o
  -6  -6   7        432.09        447.15        12.16 o
  -5  -6   7        352.28        362.48        10.39 o
  -4  -6   7         60.52         67.96         4.26 o
  -3  -6   7         30.45         28.87         2.23 o
  -2  -6   7        199.97        204.67         9.78 o
  -1  -6   7        119.40        122.47         3.13 o
   0  -6   7          1.20          1.16         0.62 o
   1  -6   7        120.82         91.09         4.06 o
   2  -6   7          4.01          3.92         1.78 o
   3  -6   7        343.59        313.33        12.02 o
   4  -6   7         31.03         32.27         2.88 o
   5  -6   7          5.88          6.66         2.06 o
   6  -6   7         23.74         19.45         3.68 o
   7  -6   7         67.74         65.78         3.35 o
   8  -6   7         98.88        112.61         7.56 o
   9  -6   7         12.76         12.75         3.97 o
 -13  -5   7          0.20          0.95         2.11 o
 -12  -5   7         33.31         31.31         4.19 o
 -11  -5   7          0.10          0.19         2.37 o
 -10  -5   7         42.50         42.65         4.12 o
  -9  -5   7          0.02         -0.48         1.76 o
  -8  -5   7         45.03         47.30         3.97 o
  -7  -5   7        101.16        101.37         5.28 o
  -6  -5   7        113.99        114.21         4.08 o
  -5  -5   7          2.35          2.12         1.47 o
  -4  -5   7         38.50         37.25         2.54 o
  -3  -5   7         39.24         44.08         3.55 o
  -2  -5   7         96.46         90.40         4.39 o
  -1  -5   7          4.06          5.59         1.16 o
   0  -5   7        104.81        136.08         3.30 o
   1  -5   7         11.79         11.28         0.77 o
   2  -5   7         21.45         20.49         1.72 o
   3  -5   7          3.60          3.56         1.12 o
   4  -5   7        110.58        109.62         2.83 o
   5  -5   7          8.07          8.10         1.14 o
   6  -5   7         24.49         28.51         1.64 o
   7  -5   7         17.70         15.07         1.83 o
   8  -5   7          4.41          4.84         2.84 o
   9  -5   7          2.49          3.07         2.79 o
  10  -5   7          4.13          4.04         1.74 o
 -13  -4   7          5.79          5.17         1.91 o
 -12  -4   7          0.33         -0.36         1.42 o
 -11  -4   7         14.81         13.41         2.43 o
 -10  -4   7         42.18         45.40         4.21 o
  -9  -4   7          3.20          4.40         1.31 o
  -8  -4   7        101.95        112.34         5.50 o
  -7  -4   7          9.37          8.54         2.57 o
  -6  -4   7        585.54        549.59        66.23 o
  -5  -4   7          0.14          0.41         1.62 o
  -4  -4   7          0.04          0.15         1.55 o
  -3  -4   7        310.44        341.21         9.38 o
  -2  -4   7          2.73          5.24         1.38 o
  -1  -4   7          8.93         15.86         4.44 o
   0  -4   7        125.47        131.34         3.48 o
   1  -4   7          4.46          6.37         0.88 o
   2  -4   7          8.40         10.64         0.84 o
   3  -4   7         76.71         76.09         2.53 o
   4  -4   7         22.89         11.66         8.57 o
   5  -4   7        233.03        238.47         4.73 o
   6  -4   7        115.98        117.08         3.23 o
   7  -4   7          0.64          0.21         0.53 o
   8  -4   7          1.00          1.24         0.54 o
   9  -4   7          0.02         -0.37         1.91 o
  10  -4   7        344.68        414.27        15.92 o
  11  -4   7          0.13          0.47         1.20 o
 -13  -3   7         71.58         73.19         4.19 o
 -12  -3   7        129.74        138.80         7.68 o
 -11  -3   7          0.38         -0.79         2.12 o
 -10  -3   7         46.03         46.88         2.50 o
  -9  -3   7         37.32         41.56         3.98 o
  -8  -3   7         14.49         13.39         2.93 o
  -7  -3   7          6.24          7.76         1.78 o
  -6  -3   7          4.48          5.44         2.48 o
  -5  -3   7         21.57         22.34         3.13 o
  -4  -3   7          6.91         10.24         1.35 o
  -3  -3   7         10.49          9.23         1.31 o
  -2  -3   7         38.52         37.11         3.06 o
  -1  -3   7         30.44         34.37         2.03 o
   0  -3   7        523.05        584.51        12.41 o
   1  -3   7         34.89         35.77         1.75 o
   2  -3   7         67.40         65.51         3.42 o
   3  -3   7         91.91         89.74         4.34 o
   4  -3   7         67.78         68.85         1.90 o
   5  -3   7        518.91        512.46        11.12 o
   6  -3   7        668.52        653.58        24.01 o
   7  -3   7         92.04         85.45         5.21 o
   8  -3   7          8.51          7.46         0.94 o
   9  -3   7        243.43        234.84        20.19 o
  10  -3   7         16.50         16.86         1.28 o
  11  -3   7          7.10          6.40         2.84 o
 -13  -2   7         43.59         40.60         4.53 o
 -12  -2   7         76.31         81.08         4.33 o
 -11  -2   7          3.17          2.13         2.42 o
 -10  -2   7         13.39         15.46         3.14 o
  -9  -2   7         81.55         86.72         3.79 o
  -8  -2   7         19.49         18.55         2.48 o
  -7  -2   7         39.76         47.81         4.09 o
  -6  -2   7         43.04         48.19         2.91 o
  -5  -2   7          2.12          2.08         1.99 o
  -4  -2   7        239.44        260.26         6.48 o
  -3  -2   7          7.81          9.23         1.54 o
  -2  -2   7        447.73        482.76        10.60 o
  -1  -2   7        862.84        925.89        16.36 o
   0  -2   7         35.00         37.22         1.79 o
   1  -2   7         70.27         75.60         1.98 o
   2  -2   7        154.14         94.72        42.51 o
   3  -2   7         50.24         45.27         1.21 o
   4  -2   7        370.51        360.65         5.89 o
   5  -2   7        298.76        280.37         5.17 o
   6  -2   7        138.88        135.34         6.53 o
   7  -2   7         20.01         17.23         1.27 o
   8  -2   7         30.06         29.63         2.72 o
   9  -2   7         32.42         26.86         1.96 o
  10  -2   7        752.53        853.84        60.94 o
  11  -2   7          5.66          6.67         1.22 o
  12  -2   7         11.34         17.15         2.03 o
 -13  -1   7        194.35        203.59        11.07 o
 -12  -1   7         40.71         40.71         3.24 o
 -11  -1   7          0.66         -0.26         1.14 o
 -10  -1   7         45.03         48.65         3.07 o
  -9  -1   7         81.72         83.93         3.74 o
  -8  -1   7          0.77          0.99         1.31 o
  -7  -1   7        628.22        670.63        17.76 o
  -6  -1   7        175.82        191.50         5.74 o
  -5  -1   7         60.64         73.32         4.38 o
  -4  -1   7          6.18          9.05         2.40 o
  -3  -1   7       1578.17       1745.30        57.23 o
  -2  -1   7         12.37         15.38         1.49 o
  -1  -1   7        513.27        568.21         9.75 o
   0  -1   7          8.53          9.58         0.89 o
   1  -1   7         76.67         84.54         2.78 o
   2  -1   7        116.08        119.88         2.30 o
   3  -1   7        210.65        209.83         3.15 o
   4  -1   7          6.13          6.46         0.96 o
   5  -1   7         35.42         30.34         2.10 o
   6  -1   7        544.90        541.42        20.55 o
   7  -1   7         21.99         19.80         1.41 o
   8  -1   7          0.39          0.40         0.76 o
   9  -1   7        120.38        127.67         7.87 o
  10  -1   7         13.02         15.39         1.44 o
  11  -1   7         10.86          6.94         0.81 o
  12  -1   7         11.65          9.70         1.02 o
 -13   0   7         29.88         28.70         4.55 o
 -12   0   7          5.44          4.88         2.10 o
 -11   0   7          8.06          9.41         3.10 o
 -10   0   7         21.49         20.86         3.51 o
  -9   0   7          1.41          2.73         1.56 o
  -8   0   7         15.63         14.20         2.07 o
  -7   0   7        128.88        141.62         6.45 o
  -6   0   7        288.51        314.85         8.14 o
  -5   0   7         34.62         36.92         3.53 o
  -4   0   7          2.61          1.86         1.23 o
  -3   0   7       1215.12       1357.50        30.33 o
  -2   0   7          4.01          4.45         0.63 o
  -1   0   7        113.89        109.11         5.13 o
   0   0   7         68.29         71.17         1.75 o
   1   0   7         32.37         41.95         1.29 o
   2   0   7        120.31        112.43         2.62 o
   3   0   7       1016.30       1077.12        16.31 o
   4   0   7        231.11        226.69         3.96 o
   5   0   7          0.04          0.09         0.51 o
   6   0   7          0.72          2.08         0.68 o
   7   0   7          0.48          1.22         0.85 o
   8   0   7         28.74         27.38         1.99 o
   9   0   7          5.59          6.29         1.31 o
  10   0   7        118.31        137.88        13.40 o
  11   0   7          2.60          3.48         1.63 o
  12   0   7          5.51          6.17         1.49 o
  13   0   7          0.38          1.45         1.09 o
 -12   1   7         14.53         15.04         2.07 o
 -11   1   7         11.90         12.18         2.33 o
 -10   1   7         38.83         45.92         3.33 o
  -9   1   7         93.25         95.84         5.36 o
  -8   1   7         28.87         28.81         3.55 o
  -7   1   7        148.95        164.10         6.46 o
  -6   1   7        101.44        102.15         4.97 o
  -5   1   7         45.52         50.43         2.67 o
  -4   1   7          2.72          3.79         1.98 o
  -3   1   7        272.20        329.29        13.43 o
  -2   1   7         38.14         50.55         2.04 o
  -1   1   7          0.75          0.86         0.94 o
   0   1   7          3.82          2.47         0.70 o
   1   1   7         12.60         13.37         0.75 o
   2   1   7         91.87        100.02         2.11 o
   3   1   7         86.36         87.87         1.92 o
   4   1   7          0.03          0.40         0.54 o
   5   1   7        166.39        173.12         2.74 o
   6   1   7         59.35         53.65         1.60 o
   7   1   7          0.11          0.76         0.73 o
   8   1   7          9.53         10.46         1.19 o
   9   1   7         21.49         15.75         1.97 o
  10   1   7          0.14          0.15         0.72 o
  11   1   7          7.75          4.88         1.16 o
  12   1   7          0.00          0.42         0.81 o
  13   1   7        248.64        304.42        15.01 o
 -12   2   7          3.94          4.09         2.08 o
 -11   2   7         57.97         55.44         5.22 o
 -10   2   7        626.62        686.22        19.90 o
  -9   2   7         10.19         12.95         2.12 o
  -8   2   7        221.87        232.29         6.74 o
  -7   2   7          7.42          7.32         1.68 o
  -6   2   7         17.85         13.68         2.64 o
  -5   2   7         24.19         24.57         3.00 o
  -4   2   7        366.65        297.21        83.25 o
  -3   2   7        469.49        505.52         8.39 o
  -2   2   7         77.03         81.59         2.52 o
  -1   2   7        118.62        148.58         3.16 o
   0   2   7         81.22         82.34         2.20 o
   1   2   7        121.22        125.29         2.31 o
   2   2   7          1.25          1.22         0.51 o
   3   2   7        788.40        853.36        14.17 o
   4   2   7        108.94        121.22         1.87 o
   5   2   7        309.89        327.62         5.53 o
   6   2   7        163.18        149.20         2.97 o
   7   2   7          0.29          0.11         0.43 o
   8   2   7          2.76          2.67         0.82 o
   9   2   7         25.76         22.59         1.37 o
  10   2   7          4.12          4.75         1.00 o
  11   2   7          0.59          0.94         0.66 o
  12   2   7         90.92         81.56         5.52 o
  13   2   7          8.44         14.10         1.74 o
 -12   3   7          4.89          4.34         2.94 o
 -11   3   7          2.91          1.55         1.80 o
 -10   3   7         52.15         54.92        14.32 o
  -9   3   7        404.32        474.74        66.20 o
  -8   3   7         42.47         48.62         3.43 o
  -7   3   7         89.93         93.29         4.76 o
  -6   3   7         37.31         35.22         3.04 o
  -5   3   7          4.78          3.42         0.96 o
  -4   3   7        356.88        362.83        29.30 o
  -3   3   7        535.60        571.08        10.01 o
  -2   3   7          0.18          0.29         0.77 o
  -1   3   7        301.74        327.59        10.72 o
   0   3   7        572.90        563.44        14.99 o
   1   3   7          0.98          1.00         0.50 o
   2   3   7         11.12          8.15         0.77 o
   3   3   7          0.03         -0.06         0.40 o
   4   3   7          1.84          1.96         0.27 o
   5   3   7          0.32          0.26         0.23 o
   6   3   7        126.50        118.94         1.76 o
   7   3   7        365.37        369.81         5.40 o
   8   3   7          3.32          3.26         0.86 o
   9   3   7         41.85         35.80         1.35 o
  10   3   7          0.03          0.31         0.61 o
  11   3   7        108.62        102.83         2.45 o
  12   3   7         33.53         35.30         2.25 o
  13   3   7        254.77        289.77         8.72 o
 -11   4   7          1.87          0.41         2.16 o
 -10   4   7       1061.28       1325.37       413.28 o
  -9   4   7          7.72          7.08         2.91 o
  -8   4   7         92.63        100.67         3.45 o
  -7   4   7         24.55         18.73         7.89 o
  -6   4   7         95.35        100.21         5.27 o
  -5   4   7        177.74        182.49         3.81 o
  -4   4   7        325.81        369.13         9.02 o
  -3   4   7         13.72         13.17         1.22 o
  -2   4   7          3.50          3.78         0.66 o
  -1   4   7          5.90          5.36         0.95 o
   0   4   7        271.50        267.13        34.93 o
   1   4   7         33.74         37.04         1.11 o
   2   4   7          0.13          0.29         0.30 o
   3   4   7        186.68        191.57         5.66 o
   4   4   7          1.58          2.54         1.64 o
   5   4   7        137.46        134.92         4.61 o
   6   4   7         22.23         18.34         3.45 o
   7   4   7          5.05          4.60         2.58 o
   8   4   7        287.25        254.67        17.59 o
   9   4   7         15.11         11.12         1.61 o
  10   4   7          0.03          0.15         0.29 o
  11   4   7          0.74          1.18         1.15 o
  12   4   7        158.11        149.39         5.10 o
  13   4   7          0.02         -0.05         0.92 o
 -11   5   7          6.51          5.60         1.70 o
 -10   5   7          5.20          4.86         1.29 o
  -9   5   7        232.15        254.27        18.52 o
  -8   5   7          8.72          5.84         2.99 o
  -7   5   7         68.50         71.88         3.10 o
  -6   5   7        120.49        127.31         4.14 o
  -5   5   7         43.37         48.80         2.70 o
  -4   5   7        547.42        620.12        13.56 o
  -3   5   7         21.94         27.72         2.03 o
  -2   5   7          0.31          0.24         0.65 o
  -1   5   7         11.63         14.57         0.94 o
   0   5   7        310.44        299.77        28.36 o
   1   5   7          0.01          0.18         0.42 o
   2   5   7        236.92        272.81         6.15 o
   3   5   7        176.60        179.73         5.73 o
   4   5   7         44.22         41.19         1.81 o
   5   5   7         18.34         16.91         3.62 o
   6   5   7        345.43        332.38         9.77 o
   7   5   7         76.38         75.01         5.50 o
   8   5   7          0.69          1.26         1.18 o
   9   5   7          3.72          3.82         2.39 o
  10   5   7          7.42          7.51         2.73 o
  11   5   7         21.03         29.28         3.99 o
  12   5   7         20.18         24.19         4.05 o
  13   5   7          0.89          1.02         1.29 o
 -10   6   7        323.13        340.15        15.45 o
  -9   6   7          8.43          7.70         2.56 o
  -8   6   7         59.06         61.76         2.68 o
  -7   6   7         11.07         11.66         1.61 o
  -6   6   7         45.62         46.48         2.70 o
  -5   6   7         12.04         12.86         1.36 o
  -4   6   7         84.08         93.05         2.60 o
  -3   6   7         36.23         32.31         1.97 o
  -2   6   7         28.31         31.63         1.85 o
  -1   6   7         10.35         12.32         0.98 o
   0   6   7         63.00         60.00         8.63 o
   1   6   7          0.36          0.34         0.48 o
   2   6   7         42.51         43.38         1.81 o
   3   6   7        426.13        449.57         9.13 o
   4   6   7         59.59         66.06         2.72 o
   5   6   7         71.98         70.40         5.47 o
   6   6   7        668.95        673.59        23.50 o
   7   6   7          0.07         -0.45         2.42 o
   8   6   7        123.31        118.16         6.69 o
   9   6   7          0.94          0.84         2.14 o
  10   6   7          9.30         11.47         1.74 o
  11   6   7          0.36          1.12         2.28 o
  12   6   7         73.33         82.89         6.29 o
  13   6   7          0.92          2.00         2.65 o
  -9   7   7        161.72        163.25         8.73 o
  -8   7   7         62.71         62.46         4.55 o
  -7   7   7         16.51         17.43         1.56 o
  -6   7   7         57.19         56.84         2.66 o
  -5   7   7         11.55         10.32         1.63 o
  -4   7   7         91.27         92.83         4.18 o
  -3   7   7        100.49        106.41         5.17 o
  -2   7   7         24.14         22.46         1.03 o
  -1   7   7          0.30          0.15         0.70 o
   0   7   7        174.65        166.06         7.67 o
   1   7   7         70.09         67.26         2.99 o
   2   7   7         29.11         27.16         2.07 o
   3   7   7         33.04         29.51         1.55 o
   4   7   7         18.61         24.64         3.93 o
   5   7   7          2.22          1.66         1.26 o
   6   7   7        447.39        448.37        13.34 o
   7   7   7         81.32         78.29         6.13 o
   8   7   7         43.99         45.23         4.61 o
   9   7   7          0.02          0.22         1.06 o
  10   7   7          0.12          1.18         2.27 o
  11   7   7          0.01         -0.59         1.23 o
  12   7   7          1.86          0.76         2.41 o
  13   7   7         10.13          9.87         3.48 o
  -8   8   7         13.69         12.22         1.99 o
  -7   8   7        113.37        109.01         7.00 o
  -6   8   7          6.87          6.93         1.60 o
  -5   8   7         60.27         53.05         2.08 o
  -4   8   7          3.66          4.34         0.94 o
  -3   8   7          0.32          0.89         0.68 o
  -2   8   7         95.85         99.98         3.72 o
  -1   8   7       1585.31       1668.91        79.27 o
   0   8   7        240.72        264.49        19.85 o
   1   8   7          0.10          0.20         0.38 o
   2   8   7          8.69          9.47         0.84 o
   3   8   7          2.79          3.17         0.32 o
   4   8   7         20.65         16.91         3.56 o
   5   8   7        255.13        242.84        10.34 o
   6   8   7        718.86        723.10        25.57 o
   7   8   7          0.98          0.73         2.39 o
   8   8   7          1.75          2.28         2.51 o
   9   8   7         12.73         15.24         3.62 o
  10   8   7          4.61          7.13         1.82 o
  11   8   7          1.43          2.02         2.92 o
  12   8   7         17.53         18.33         4.13 o
  13   8   7          2.35          3.94         1.69 o
  -7   9   7        144.37        129.72        10.23 o
  -6   9   7         23.21         20.89         1.23 o
  -5   9   7         97.43         85.54         6.68 o
  -4   9   7          5.83          5.18         1.23 o
  -3   9   7          2.92          2.62         0.86 o
  -2   9   7          2.43          2.56         1.03 o
  -1   9   7          6.94          7.65         0.94 o
   0   9   7        661.13        665.94        70.96 o
   1   9   7         55.89         53.33         3.69 o
   2   9   7        170.63        189.60         7.27 o
   3   9   7         38.07         43.39         0.96 o
   4   9   7        106.14         99.43         3.99 o
   5   9   7         75.12         72.63         5.62 o
   6   9   7          2.66          3.40         1.44 o
   7   9   7          6.28          6.02         1.72 o
   8   9   7         70.81         73.92         3.57 o
   9   9   7          8.50          7.48         3.23 o
  10   9   7          6.44          7.62         3.42 o
  11   9   7         25.91         28.72         2.79 o
  12   9   7          0.58          0.73         1.49 o
  -6  10   7         54.40         51.95         8.01 o
  -5  10   7         57.35         49.67         5.01 o
  -4  10   7          2.20          2.38         0.93 o
  -3  10   7         11.10         12.00         1.36 o
  -2  10   7          4.35          4.17         1.13 o
  -1  10   7       2452.50       2467.61       146.77 o
   0  10   7          0.32          0.44         0.67 o
   1  10   7          0.02          0.16         0.51 o
   2  10   7         10.37         11.17         1.35 o
   3  10   7        200.31        208.28         3.31 o
   4  10   7        103.50        100.81         6.27 o
   5  10   7        129.02        114.24         6.76 o
   6  10   7          3.90          8.31         1.75 o
   7  10   7          0.06         -0.92         2.19 o
   8  10   7         34.85         37.46         4.67 o
   9  10   7         16.50         18.01         2.30 o
  10  10   7         20.98         27.35         4.75 o
  11  10   7          0.10          1.32         2.79 o
  12  10   7          6.75          8.57         3.90 o
  -5  11   7         12.19         11.36         1.44 o
  -4  11   7         39.09         35.46         3.89 o
  -3  11   7          8.97          7.87         1.20 o
  -2  11   7          2.76          1.72         0.76 o
  -1  11   7        152.12        144.54        10.88 o
   0  11   7        132.64        127.93         7.97 o
   1  11   7         56.25         58.98         4.58 o
   2  11   7         83.27         83.34         2.29 o
   3  11   7         63.57         67.61         5.29 o
   4  11   7         61.57         57.25         5.11 o
   5  11   7        127.71        122.08         4.55 o
   6  11   7         43.39         42.88         4.74 o
   7  11   7          4.45          1.85         2.64 o
   8  11   7          0.44         -0.26         2.05 o
   9  11   7         31.30         26.69         4.69 o
  10  11   7          3.54          4.30         1.97 o
  11  11   7         16.78         18.21         4.50 o
  -3  12   7         50.59         47.24         4.85 o
  -2  12   7         32.82         26.61         9.20 o
  -1  12   7        268.85        272.44        26.40 o
   0  12   7         15.15         15.82         1.66 o
   1  12   7          0.33          0.57         1.12 o
   2  12   7         14.63         22.70         2.25 o
   3  12   7        160.55        187.70         8.71 o
   4  12   7          3.73          4.91         2.78 o
   5  12   7         39.36         29.78         2.44 o
   6  12   7         94.63        100.96         6.57 o
   7  12   7         22.25         24.14         4.32 o
   8  12   7         10.19          8.91         3.32 o
   9  12   7         34.75         35.26         4.91 o
  10  12   7         10.09          9.49         2.20 o
  -1  13   7         93.32         88.05         8.21 o
   0  13   7          4.81          3.07         1.71 o
   3  13   7         22.41         27.42         3.96 o
   4  13   7         36.96         53.55         5.03 o
   5  13   7         19.26         20.66         2.28 o
   6  13   7         14.92         22.45         4.11 o
   7  13   7         17.36         20.23         4.19 o
   8  13   7         61.26         79.31         6.74 o
   3  14   7         83.57         61.85         3.40 o
   4  14   7         15.93         19.96         3.77 o
   5  14   7         28.73         30.77         2.55 o
  -7 -12   8         41.85         49.90         3.91 o
  -6 -12   8         57.66         51.18         6.71 o
  -5 -12   8          0.03          0.17         1.47 o
  -4 -12   8         23.95         21.05         2.51 o
  -3 -12   8          1.08          1.73         1.41 o
  -2 -12   8         33.82         39.03         2.98 o
  -1 -12   8         79.29         77.46         4.77 o
   0 -12   8          7.24          4.75         1.89 o
   1 -12   8         25.37         23.12         2.47 o
  -9 -11   8          0.91          2.24         3.49 o
  -8 -11   8        158.45        168.80         7.35 o
  -7 -11   8          7.44          7.03         4.10 o
  -6 -11   8          2.91          1.01         3.18 o
  -5 -11   8         91.84         89.23         8.18 o
  -4 -11   8        515.77        525.50        21.86 o
  -3 -11   8         19.05         16.48         2.23 o
  -2 -11   8         23.83         23.91         1.95 o
  -1 -11   8         94.40        102.22         5.42 o
   0 -11   8          2.37          1.23         1.37 o
   1 -11   8        107.23         99.70         4.16 o
   2 -11   8         39.99         37.93         4.31 o
   3 -11   8         70.76         69.39         3.22 o
 -10 -10   8          1.15         -0.16         1.26 o
  -9 -10   8         29.18         25.71         2.66 o
  -8 -10   8          3.12          3.06         2.45 o
  -7 -10   8         24.48         24.98         5.50 o
  -6 -10   8         22.54         23.18         2.95 o
  -5 -10   8          5.65          3.83         3.73 o
  -4 -10   8        248.35        243.40         9.00 o
  -3 -10   8         66.32         63.06         6.86 o
  -2 -10   8          0.01         -0.70         1.02 o
  -1 -10   8          2.38          1.78         1.99 o
   0 -10   8         55.90         52.68         4.21 o
   1 -10   8         26.51         23.64         3.46 o
   2 -10   8         33.89         26.39         3.62 o
   3 -10   8          0.62          0.86         1.38 o
   4 -10   8          4.91          4.93         2.78 o
   5 -10   8          7.56          8.78         1.78 o
 -11  -9   8         43.85         44.58         3.47 o
 -10  -9   8         65.10         61.93         4.90 o
  -9  -9   8          4.73          5.35         1.89 o
  -8  -9   8         48.88         53.93         2.62 o
  -7  -9   8         19.31         18.71         2.21 o
  -6  -9   8          4.18          6.65         1.72 o
  -5  -9   8         43.16         43.69         3.51 o
  -4  -9   8       2773.21       2888.38       119.19 o
  -3  -9   8          2.32          1.73         1.09 o
  -2  -9   8          0.17          2.24         3.00 o
  -1  -9   8         31.89         31.41         2.36 o
   0  -9   8         16.75         14.43         2.83 o
   1  -9   8        364.08        333.96         9.89 o
   2  -9   8         85.55         78.78         3.51 o
   3  -9   8         46.40         46.04         3.95 o
   4  -9   8          8.07          7.22         1.83 o
   5  -9   8          3.94          2.27         2.31 o
   6  -9   8         13.57         14.65         1.83 o
 -12  -8   8          3.52          3.12         3.97 o
 -11  -8   8          1.15          2.49         2.48 o
 -10  -8   8         97.22         99.66         4.73 o
  -9  -8   8         63.04         71.96        14.54 o
  -8  -8   8          1.26          1.62         2.03 o
  -7  -8   8          7.76          7.85         1.45 o
  -6  -8   8         28.89         28.84         3.50 o
  -5  -8   8        469.54        491.64        14.00 o
  -4  -8   8        887.89        902.26        34.40 o
  -3  -8   8          0.33          0.42         0.48 o
  -2  -8   8          0.00          0.20         0.48 o
  -1  -8   8          0.33          0.34         0.29 o
   0  -8   8        240.84        232.50         7.49 o
   1  -8   8          2.01          1.64         1.88 o
   2  -8   8        423.91        367.07         7.94 o
   3  -8   8          7.89          8.33         1.67 o
   4  -8   8         35.53         34.97         2.50 o
   5  -8   8          6.72          7.82         1.70 o
   6  -8   8         23.68         20.64         3.27 o
   7  -8   8          2.06          3.23         2.29 o
 -12  -7   8         32.80         34.26         3.30 o
 -11  -7   8         19.25         23.62         3.87 o
 -10  -7   8         53.47         57.14         2.96 o
  -9  -7   8          0.73          1.47         2.12 o
  -8  -7   8          7.67          4.94         2.61 o
  -7  -7   8         13.95         12.41         1.98 o
  -6  -7   8          1.16          2.49         1.54 o
  -5  -7   8         13.59         15.21         2.05 o
  -4  -7   8       1678.17       1802.62        52.27 o
  -3  -7   8         93.12         94.32         7.14 o
  -2  -7   8        122.49        129.65         3.48 o
  -1  -7   8         27.28         24.00         1.11 o
   0  -7   8         41.05         27.41         3.64 o
   1  -7   8        166.99        139.49         4.20 o
   2  -7   8          8.86          9.84         1.27 o
   3  -7   8          8.39          9.83         1.61 o
   4  -7   8          2.45          2.67         1.28 o
   5  -7   8         83.70         83.50         3.30 o
   6  -7   8          3.14          3.60         2.14 o
   7  -7   8          0.46          0.49         1.15 o
   8  -7   8         32.55         45.40         3.98 o
 -12  -6   8         41.70         43.04         3.48 o
 -11  -6   8        204.90        218.17         7.29 o
 -10  -6   8        138.35        144.48         5.67 o
  -9  -6   8          3.98          4.63         1.63 o
  -8  -6   8          0.19         -0.53         1.16 o
  -7  -6   8         45.39         43.88         3.29 o
  -6  -6   8         13.34         15.42         1.63 o
  -5  -6   8        590.43        600.31        14.35 o
  -4  -6   8        105.49        108.00         5.25 o
  -3  -6   8         26.94         26.92         3.19 o
  -2  -6   8        110.37        109.75         3.32 o
  -1  -6   8         47.11         51.71         2.02 o
   0  -6   8         38.17         25.94         1.11 o
   1  -6   8          0.00         -0.13         0.33 o
   2  -6   8        180.31        155.20         3.65 o
   3  -6   8        160.76        151.24         3.65 o
   4  -6   8        294.35        287.55         6.83 o
   5  -6   8         40.88         43.20         2.29 o
   6  -6   8          0.34          1.02         1.08 o
   7  -6   8          5.13          6.09         2.15 o
   8  -6   8        107.07        122.21         4.09 o
   9  -6   8         87.10        101.54         4.55 o
 -12  -5   8          7.94          8.06         2.38 o
 -11  -5   8        392.48        423.83        14.17 o
 -10  -5   8         38.84         39.83         2.49 o
  -9  -5   8          3.09          3.10         2.35 o
  -8  -5   8        109.94        126.21         4.16 o
  -7  -5   8          0.77         -0.16         0.86 o
  -6  -5   8          1.37          2.65         1.39 o
  -5  -5   8          2.19          2.00         1.98 o
  -4  -5   8         17.96         16.55         2.84 o
  -3  -5   8         41.75         40.13         3.53 o
  -2  -5   8         10.34         12.79         1.51 o
  -1  -5   8        398.17        466.14        25.01 o
   0  -5   8         22.69         27.38         1.43 o
   1  -5   8        147.57        133.83         2.96 o
   2  -5   8          6.11          5.90         1.82 o
   3  -5   8          6.07          6.89         1.29 o
   4  -5   8         89.20         84.98         3.81 o
   5  -5   8       1239.30       1242.04        30.03 o
   6  -5   8        107.98        114.15         4.32 o
   7  -5   8          5.35          5.11         1.25 o
   8  -5   8         71.00         75.05         5.43 o
   9  -5   8         38.80         47.87         2.95 o
  10  -5   8         46.57         52.04         5.40 o
 -13  -4   8          4.27          4.66         1.98 o
 -12  -4   8          0.10         -1.38         1.38 o
 -11  -4   8        124.26        128.39         5.33 o
 -10  -4   8          3.98          5.58         2.73 o
  -9  -4   8          0.27          0.29         1.99 o
  -8  -4   8          1.45          0.85         1.36 o
  -7  -4   8         21.85         22.85         3.30 o
  -6  -4   8          0.00          0.93         1.73 o
  -5  -4   8         23.15         30.90         2.38 o
  -4  -4   8          0.00          0.19         0.81 o
  -3  -4   8          2.22          2.25         1.36 o
  -2  -4   8         42.56         37.84         1.87 o
  -1  -4   8        294.85        358.75         7.06 o
   0  -4   8        613.75        670.92        14.54 o
   1  -4   8         18.28         15.85         1.25 o
   2  -4   8        113.23        111.36         2.26 o
   3  -4   8          2.37          1.75         1.37 o
   4  -4   8       1055.14       1055.92        22.47 o
   5  -4   8        184.69        194.09         7.62 o
   6  -4   8         32.12         32.08         1.24 o
   7  -4   8          1.19          1.63         0.53 o
   8  -4   8          1.33          2.58         2.10 o
   9  -4   8        122.64        151.11         7.32 o
  10  -4   8         59.89         74.58         3.56 o
 -13  -3   8          0.95          0.62         2.26 o
 -12  -3   8         61.59         64.58         5.64 o
 -11  -3   8          7.79          7.65         2.16 o
 -10  -3   8         16.01         15.37         2.26 o
  -9  -3   8         18.76         20.67         1.92 o
  -8  -3   8         53.16         53.99         4.34 o
  -7  -3   8          2.58          2.09         1.44 o
  -6  -3   8        150.15        159.82         6.40 o
  -5  -3   8         28.67         35.64         3.54 o
  -4  -3   8        135.19        143.74         5.76 o
  -3  -3   8         53.47         55.71         3.76 o
  -2  -3   8        384.05        424.55         8.56 o
  -1  -3   8        775.04        901.47        18.21 o
   0  -3   8         77.97         76.75         1.91 o
   1  -3   8        309.75        329.54         6.51 o
   2  -3   8         31.65         31.27         2.24 o
   3  -3   8         16.44         17.96         1.11 o
   4  -3   8         38.55         35.59         2.14 o
   5  -3   8       6319.30       5839.88       146.99 o
   6  -3   8          1.05          2.39         0.89 o
   7  -3   8         24.18         27.57         1.07 o
   8  -3   8         14.30         14.42         1.14 o
   9  -3   8         10.66         11.59         1.07 o
  10  -3   8        129.62        166.55         7.77 o
  11  -3   8         11.14         14.28         1.77 o
 -13  -2   8         22.86         20.28         2.74 o
 -12  -2   8         53.09         47.09         5.09 o
 -11  -2   8        129.96        144.34         7.33 o
 -10  -2   8         49.87         52.61         3.33 o
  -9  -2   8          2.88          3.41         2.42 o
  -8  -2   8         54.09         58.28         2.63 o
  -7  -2   8         49.27         45.01         3.97 o
  -6  -2   8          0.49          0.96         1.27 o
  -5  -2   8        219.67        230.56         7.73 o
  -4  -2   8        170.54        186.49         5.28 o
  -3  -2   8          0.42         -0.03         1.35 o
  -2  -2   8        102.34        117.74         3.66 o
  -1  -2   8        928.00       1070.67        19.10 o
   0  -2   8        627.34        675.85        11.74 o
   1  -2   8         18.14         21.69         1.79 o
   2  -2   8        105.96         82.13         2.50 o
   3  -2   8        178.14        179.23         2.83 o
   4  -2   8       1120.15       1142.72        20.28 o
   5  -2   8        459.73        457.80         8.06 o
   6  -2   8         41.07         37.34         1.25 o
   7  -2   8         49.13         47.59         1.78 o
   8  -2   8         49.19         50.14         3.75 o
   9  -2   8         23.51         25.12         2.02 o
  10  -2   8         45.02         49.35         3.27 o
  11  -2   8        155.37        173.99        21.54 o
 -12  -1   8         29.30         29.96         2.47 o
 -11  -1   8        162.18        176.76         6.57 o
 -10  -1   8         31.44         31.76         2.85 o
  -9  -1   8         30.64         30.74         2.14 o
  -8  -1   8        220.92        232.76         8.25 o
  -7  -1   8          5.05          4.67         1.60 o
  -6  -1   8        188.21        195.27         5.85 o
  -5  -1   8         10.51         13.60         2.82 o
  -4  -1   8         13.83         15.14         2.11 o
  -3  -1   8        196.82        133.46        39.46 o
  -2  -1   8         15.57         13.20         1.81 o
  -1  -1   8        175.83        196.88         3.64 o
   0  -1   8          0.19          0.47         0.55 o
   1  -1   8         41.20         38.11         2.99 o
   2  -1   8          4.04          3.33         1.01 o
   3  -1   8        186.39        194.02         3.00 o
   4  -1   8        120.53        124.44         3.35 o
   5  -1   8       1887.57       1916.19        37.07 o
   6  -1   8        135.34        127.66         3.16 o
   7  -1   8         13.20         13.53         1.06 o
   8  -1   8          4.15          5.98         1.09 o
   9  -1   8          0.19          0.06         0.46 o
  10  -1   8         56.80         64.21         6.96 o
  11  -1   8          9.90         11.32         1.37 o
  12  -1   8          0.78          0.62         0.54 o
 -12   0   8          6.79          6.67         1.79 o
 -11   0   8        141.72        153.10         4.96 o
 -10   0   8          0.01          0.04         1.39 o
  -9   0   8          3.68          3.00         2.38 o
  -8   0   8         51.23         56.83         3.14 o
  -7   0   8         29.19         35.06         3.59 o
  -6   0   8         16.09         18.13         2.62 o
  -5   0   8         11.24         16.54         2.94 o
  -4   0   8         17.83         17.99         1.94 o
  -3   0   8         26.58         23.98         1.82 o
  -2   0   8        251.21        225.80        32.78 o
  -1   0   8        451.80        475.38         9.88 o
   0   0   8         88.68         99.65         2.39 o
   1   0   8         22.94         20.84         1.30 o
   2   0   8        780.25        858.93        14.78 o
   3   0   8         26.09         23.96         1.43 o
   4   0   8        233.94        226.88         3.72 o
   5   0   8          5.16          5.57         0.86 o
   6   0   8          9.89          9.70         0.90 o
   7   0   8        120.54        115.68         2.86 o
   8   0   8        176.99        131.67         6.89 o
   9   0   8         11.02         10.40         1.22 o
  10   0   8          7.21          7.30         1.55 o
  11   0   8         33.20         40.27         2.45 o
  12   0   8          9.63         11.14         1.41 o
 -12   1   8          1.59          1.96         1.88 o
 -11   1   8         61.47         60.68         5.66 o
 -10   1   8         43.91         44.36         4.51 o
  -9   1   8         48.67         51.47         4.52 o
  -8   1   8        358.93        385.64        11.77 o
  -7   1   8         51.64         52.40         2.43 o
  -6   1   8          0.74          0.51         1.05 o
  -5   1   8          1.12          2.44         1.33 o
  -4   1   8        119.07        127.79         3.32 o
  -3   1   8          1.11          0.06         1.09 o
  -2   1   8        964.56       1085.53        19.14 o
  -1   1   8         75.94         84.67         2.37 o
   0   1   8         81.90         88.43         2.52 o
   1   1   8        952.25       1046.39        28.82 o
   2   1   8        114.84        115.36         2.52 o
   3   1   8         51.62         64.92         2.01 o
   4   1   8          1.48          2.08         0.59 o
   5   1   8        163.81        173.65         2.79 o
   6   1   8          2.31          2.18         0.68 o
   7   1   8         32.42         30.73         1.11 o
   8   1   8        440.20        370.07         9.66 o
   9   1   8         35.08         32.46         1.72 o
  10   1   8         45.60         39.48         1.77 o
  11   1   8          0.22          0.57         0.62 o
  12   1   8          0.02          0.20         0.64 o
 -12   2   8          3.36          2.77         2.08 o
 -11   2   8        108.92        117.24         5.40 o
 -10   2   8          3.71          3.93         1.87 o
  -9   2   8          1.89          2.39         1.53 o
  -8   2   8         24.69         24.56         2.28 o
  -7   2   8         24.48         22.63         2.55 o
  -6   2   8         12.59         15.13         1.79 o
  -5   2   8          6.48          4.96         1.15 o
  -4   2   8        237.76        245.08         7.26 o
  -3   2   8        119.73        127.19         3.43 o
  -2   2   8          4.13          4.56         1.14 o
  -1   2   8         78.41         84.43         2.77 o
   0   2   8        156.72        179.03         3.39 o
   1   2   8         78.28         80.34         1.96 o
   2   2   8       1155.78       1264.61        19.56 o
   3   2   8         12.40         14.06         1.09 o
   4   2   8         19.35         22.85         0.79 o
   5   2   8          4.61          4.83         0.61 o
   6   2   8          1.88          1.92         0.45 o
   7   2   8          0.00          1.66         0.55 o
   8   2   8        943.61        822.54        26.40 o
   9   2   8        121.74        115.20         2.26 o
  10   2   8          5.36          3.46         0.71 o
  11   2   8         89.68        110.66         3.37 o
  12   2   8          0.04         -0.43         1.55 o
  13   2   8        856.78        902.85        30.98 o
 -11   3   8        481.02        520.23        15.12 o
 -10   3   8          4.04          4.05         2.94 o
  -9   3   8         85.04         87.66         5.45 o
  -8   3   8         13.45         13.42         2.90 o
  -7   3   8         33.32         29.76         8.11 o
  -6   3   8         36.75         34.92         2.63 o
  -5   3   8          6.03          5.70         1.69 o
  -4   3   8         51.75         50.09         2.30 o
  -3   3   8        233.12        243.36         6.14 o
  -2   3   8          7.44          4.40         1.34 o
  -1   3   8        178.56        197.36         5.15 o
   0   3   8        133.14        149.60         3.22 o
   1   3   8        312.82        316.72         6.07 o
   2   3   8         32.08         33.64         1.31 o
   3   3   8          6.98         12.15         0.92 o
   4   3   8        176.55        186.05         2.51 o
   5   3   8         38.25         35.02         0.84 o
   6   3   8          8.67          8.74         0.47 o
   7   3   8        199.32        191.10         2.71 o
   8   3   8        494.37        422.35         8.39 o
   9   3   8         40.59         38.37         0.99 o
  10   3   8         29.11         27.26         1.20 o
  11   3   8          2.48          2.22         2.06 o
  12   3   8          7.21          4.02         2.30 o
  13   3   8         21.54         18.38         3.48 o
 -11   4   8        232.58        234.84        10.20 o
 -10   4   8         24.52         18.10         5.64 o
  -9   4   8          1.18          0.32         1.25 o
  -8   4   8         39.45         48.04         4.12 o
  -7   4   8         92.98        102.16         5.41 o
  -6   4   8          2.70          2.37         0.94 o
  -5   4   8        344.37        379.66         7.63 o
  -4   4   8         77.46         81.01         2.21 o
  -3   4   8        132.62        139.45         3.95 o
  -2   4   8        316.88        343.25         6.92 o
  -1   4   8         62.41         68.80         2.35 o
   0   4   8         19.38         18.73         1.25 o
   1   4   8         12.16         13.25         0.90 o
   2   4   8         12.15          8.94         0.77 o
   3   4   8          0.91          0.61         0.31 o
   4   4   8         35.66         39.55         1.81 o
   5   4   8        176.34        189.04         8.53 o
   6   4   8         51.81         51.07         4.66 o
   7   4   8         48.23         42.51         4.24 o
   8   4   8        374.57        317.08        11.52 o
   9   4   8         56.40         48.93         4.24 o
  10   4   8          4.04          2.25         1.21 o
  11   4   8          0.15         -0.05         1.54 o
  12   4   8         31.64         36.48         4.15 o
  13   4   8        119.56        113.48         6.46 o
 -10   5   8          1.13          0.48         1.84 o
  -9   5   8          0.76          0.32         0.87 o
  -8   5   8          7.35          8.11         2.13 o
  -7   5   8          1.32          1.23         1.44 o
  -6   5   8          8.16          7.52         1.13 o
  -5   5   8          0.12          1.46         1.29 o
  -4   5   8         64.06         69.76         3.52 o
  -3   5   8         50.65         50.48         1.75 o
  -2   5   8        324.49        339.71        16.46 o
  -1   5   8          2.75          3.33         0.99 o
   0   5   8          0.28          1.13         0.72 o
   1   5   8        330.00        332.67         7.44 o
   2   5   8         18.17         16.01         0.66 o
   3   5   8        114.53        119.36         5.49 o
   4   5   8          0.45          0.77         1.54 o
   5   5   8        487.30        512.18        18.26 o
   7   5   8        131.41        129.03         7.05 o
   8   5   8          0.05         -0.78         2.03 o
   9   5   8          1.49          2.38         2.28 o
  10   5   8         25.35         22.79         3.63 o
  11   5   8         19.27         21.73         2.19 o
  12   5   8         80.01         90.93         6.23 o
  13   5   8         17.40         23.04         4.07 o
  -9   6   8          0.00          0.58         1.56 o
  -8   6   8         31.12         29.00         2.16 o
  -7   6   8         39.16         41.63         3.70 o
  -6   6   8         13.99         13.95         1.72 o
  -5   6   8         99.73        109.74        10.25 o
  -4   6   8          6.72          6.30         1.46 o
  -3   6   8         31.58         30.74         1.93 o
  -2   6   8         85.93        100.08         2.50 o
  -1   6   8         20.08         19.60         1.42 o
   0   6   8          4.60          6.01         1.19 o
   1   6   8        166.19        171.66         5.14 o
   2   6   8        374.52        384.39        10.61 o
   3   6   8          3.42          3.10         1.90 o
   4   6   8         22.61         21.01         2.69 o
   5   6   8          0.13          0.19         1.10 o
   6   6   8        112.34        113.73         4.71 o
   7   6   8          6.40          7.95         3.18 o
   8   6   8          6.57          8.27         1.69 o
   9   6   8         23.27         22.09         2.11 o
  10   6   8          9.25          9.59         3.20 o
  11   6   8        374.16        465.88        14.23 o
  12   6   8         12.41         13.04         2.13 o
  13   6   8          0.67          0.78         2.38 o
  -9   7   8          9.68          8.58         1.29 o
  -8   7   8        100.76        100.92         6.43 o
  -7   7   8          6.12          5.57         1.47 o
  -6   7   8         35.83         34.06         1.57 o
  -5   7   8          1.53          2.42         0.95 o
  -4   7   8         26.84         22.11         2.12 o
  -3   7   8          4.15          5.56         1.01 o
  -2   7   8        231.32        227.90        10.79 o
  -1   7   8          1.54          1.65         0.82 o
   0   7   8         83.12         85.12         3.28 o
   1   7   8        451.32        457.41        14.05 o
   2   7   8          4.49          4.21         0.44 o
   3   7   8         90.96         92.98         4.25 o
   4   7   8         14.64         14.86         1.39 o
   5   7   8        138.18        144.16         7.89 o
   6   7   8         11.20         13.46         4.07 o
   7   7   8          6.86          8.82         1.86 o
   8   7   8          0.47          0.90         2.30 o
   9   7   8         27.32         29.48         4.33 o
  10   7   8         96.44         99.76         4.24 o
  11   7   8         84.99         97.35         7.22 o
  12   7   8         17.13         25.99         4.63 o
  -8   8   8         59.40         55.18         5.18 o
  -7   8   8          3.23          3.21         0.92 o
  -6   8   8          9.15          6.53         1.39 o
  -5   8   8         66.38         60.74         4.63 o
  -4   8   8          3.35          2.90         1.21 o
  -3   8   8         92.70         88.88         3.83 o
  -2   8   8         92.94         92.80         2.78 o
  -1   8   8          2.76          2.73         0.92 o
   0   8   8        199.27        203.97        10.21 o
   1   8   8          8.92          7.20         0.69 o
   2   8   8        179.88        177.88         6.75 o
   3   8   8          2.71          2.90         0.99 o
   4   8   8         77.98         77.68         5.99 o
   5   8   8        113.93        115.61         4.72 o
   6   8   8         86.42         96.38         7.19 o
   7   8   8         54.98         53.72         5.22 o
   8   8   8         31.65         31.41         4.47 o
   9   8   8         13.45         13.96         2.11 o
  10   8   8         39.03         40.69         5.14 o
  11   8   8        291.65        330.56        10.74 o
  12   8   8          1.95          2.53         3.03 o
  -7   9   8          0.08          0.47         1.00 o
  -6   9   8         76.43         67.44         5.47 o
  -5   9   8          6.64          6.53         1.46 o
  -4   9   8         22.01         20.26         1.45 o
  -3   9   8          0.26          0.01         0.48 o
  -2   9   8        914.84        899.62        48.23 o
  -1   9   8         16.28         14.45         1.39 o
   0   9   8          5.35          4.75         0.81 o
   1   9   8          1.65          1.72         0.52 o
   2   9   8          9.17          9.17         1.44 o
   3   9   8          0.48          0.25         0.21 o
   4   9   8          1.85          1.34         1.35 o
   5   9   8         33.10         32.74         4.63 o
   6   9   8         78.48         74.12         6.20 o
   7   9   8          1.06          0.73         2.25 o
   8   9   8        126.66        132.58         7.80 o
   9   9   8         11.39          9.72         3.65 o
  10   9   8         10.33         12.28         2.27 o
  11   9   8         12.37         12.87         4.07 o
  12   9   8         11.93         14.50         2.36 o
  -6  10   8          0.06         -0.23         0.71 o
  -5  10   8         91.04         85.37         8.86 o
  -4  10   8          0.06         -0.01         0.84 o
  -3  10   8          0.06          0.55         0.65 o
  -2  10   8        401.35        379.50        23.44 o
  -1  10   8         12.93         12.76         1.54 o
   0  10   8         36.98         35.09         2.09 o
   1  10   8         42.19         40.88         1.97 o
   2  10   8          3.64          2.38         0.72 o
   3  10   8          0.02         -1.72         2.59 o
   4  10   8        134.12        145.50         8.11 o
   5  10   8          4.19          3.20         2.78 o
   6  10   8          3.83          3.76         1.61 o
   7  10   8         13.82         11.72         2.16 o
   8  10   8         17.29         18.99         2.30 o
   9  10   8          3.01          2.93         3.14 o
  10  10   8          0.69          1.37         2.89 o
  11  10   8          1.02          0.84         1.51 o
  -4  11   8          7.47          6.79         0.96 o
  -3  11   8          3.77          4.10         1.54 o
  -2  11   8         34.16         26.39         2.16 o
  -1  11   8          3.28          1.32         0.80 o
   0  11   8         41.95         43.88         2.33 o
   1  11   8          4.46          3.11         1.05 o
   2  11   8          1.65          1.96         1.07 o
   3  11   8         24.36         22.78         2.44 o
   4  11   8          3.14          3.93         2.98 o
   5  11   8          0.34          0.03         1.01 o
   6  11   8          5.49          3.88         3.00 o
   7  11   8         28.08         31.83         4.87 o
   8  11   8          2.06          3.71         3.32 o
   9  11   8          1.15          0.53         1.38 o
  10  11   8         10.52          7.56         3.97 o
  -3  12   8         29.00         28.21         2.75 o
  -2  12   8         55.39         45.26         3.07 o
  -1  12   8         15.24         13.20         1.23 o
   0  12   8          3.21          1.85         0.82 o
   1  12   8         73.22         75.79         3.18 o
   2  12   8          0.00         -0.53         1.30 o
   3  12   8          0.09          1.15         1.37 o
   4  12   8          1.10          0.85         2.44 o
   5  12   8         10.97         15.94         4.10 o
   6  12   8         57.41         70.41         6.26 o
   7  12   8         11.28         11.80         3.85 o
   8  12   8         11.61         17.23         4.47 o
   9  12   8         29.61         33.81         5.98 o
   3  13   8          7.80          8.38         3.60 o
   4  13   8          0.00         -0.65         2.41 o
   5  13   8         47.87         64.45         6.06 o
   7  13   8         32.80         37.20         5.19 o
  -5 -12   9          2.09          0.06         2.61 o
  -4 -12   9         37.05         35.69         3.04 o
  -3 -12   9          0.91         -0.19         0.99 o
  -2 -12   9         84.84         91.30         3.50 o
  -8 -11   9          0.34          1.97         3.80 o
  -7 -11   9          0.95          0.87         3.40 o
  -6 -11   9         34.49         31.18         6.26 o
  -5 -11   9          0.13          0.64         3.20 o
  -4 -11   9        126.99        124.14         9.80 o
  -3 -11   9          3.25          2.86         1.37 o
  -2 -11   9          7.50         11.78         1.69 o
  -1 -11   9         26.55         28.55         3.79 o
   0 -11   9         27.41         28.19         3.70 o
   1 -11   9          2.59          2.39         1.58 o
   2 -11   9         20.92         20.05         3.70 o
  -9 -10   9        118.39        117.96         4.97 o
  -8 -10   9         24.94         29.58         4.13 o
  -7 -10   9         17.00         17.19         3.04 o
  -6 -10   9          1.67          0.20         2.73 o
  -5 -10   9        102.83         98.24         5.34 o
  -4 -10   9          0.11          1.02         3.40 o
  -3 -10   9        100.94         98.32         8.42 o
  -2 -10   9         27.19         22.28         3.04 o
  -1 -10   9          0.38          0.62         1.22 o
   0 -10   9         12.37         10.51         2.96 o
   1 -10   9        212.06        195.66         6.06 o
   2 -10   9         48.82         54.63         4.48 o
   3 -10   9          0.76          1.27         1.48 o
   4 -10   9        215.99        233.56         7.29 o
 -10  -9   9          0.45          1.33         2.43 o
  -9  -9   9         96.23        139.54        37.93 o
  -8  -9   9          0.03          0.36         1.46 o
  -7  -9   9          0.13          0.97         1.40 o
  -6  -9   9          0.01         -0.54         0.96 o
  -5  -9   9         89.85         83.89         8.22 o
  -4  -9   9          1.13          1.00         0.60 o
  -3  -9   9        170.78        165.79        10.11 o
  -2  -9   9          0.00         -0.11         1.26 o
  -1  -9   9          2.51          3.33         1.50 o
   0  -9   9         33.99         34.69         3.63 o
   1  -9   9        324.49        279.45         7.56 o
   2  -9   9          6.05          4.73         2.40 o
   3  -9   9          6.23          6.03         1.67 o
   4  -9   9         35.93         41.11         4.01 o
   5  -9   9         12.22         12.74         2.13 o
 -11  -8   9         33.72         33.38         4.47 o
 -10  -8   9          0.17          0.84         1.22 o
  -9  -8   9         21.96         26.01         3.99 o
  -8  -8   9         19.95         21.24         2.52 o
  -7  -8   9          0.01         -0.34         2.05 o
  -6  -8   9         40.89         42.91         4.24 o
  -5  -8   9         13.58         14.19         2.30 o
  -4  -8   9         63.87         67.59         7.30 o
  -3  -8   9          0.42          0.53         0.73 o
  -2  -8   9          2.09          1.08         0.63 o
  -1  -8   9          0.15         -0.62         1.38 o
   0  -8   9         65.91         61.96         4.19 o
   1  -8   9        224.14        202.14         5.62 o
   2  -8   9          0.78         -0.72         1.71 o
   3  -8   9         16.54         16.97         2.81 o
   4  -8   9         36.57         33.92         2.46 o
   5  -8   9          7.35          7.71         2.56 o
   6  -8   9          1.47          2.36         1.50 o
 -11  -7   9          1.73          1.52         1.62 o
 -10  -7   9         73.32         81.10         4.83 o
  -9  -7   9         13.94         12.38         3.27 o
  -8  -7   9         12.67         12.88         1.94 o
  -7  -7   9         30.51         30.87         2.56 o
  -6  -7   9        145.21        152.22         5.19 o
  -5  -7   9         31.53         32.77         3.13 o
  -4  -7   9         73.73         80.15         5.09 o
  -3  -7   9        125.31        129.52         3.97 o
  -2  -7   9          3.47          5.11         0.93 o
  -1  -7   9         68.28         69.33         2.44 o
   0  -7   9          5.77          6.00         0.85 o
   1  -7   9        312.74        277.52         6.89 o
   2  -7   9         32.94         27.22         2.95 o
   3  -7   9         11.44         13.11         2.44 o
   4  -7   9         80.10         79.30         4.15 o
   5  -7   9         70.55         73.65         3.16 o
   6  -7   9          0.32          1.27         1.22 o
   7  -7   9         14.60         17.97         2.87 o
 -12  -6   9         90.06         95.10         5.12 o
 -11  -6   9        196.58        210.30         9.39 o
 -10  -6   9          0.02         -0.03         1.05 o
  -9  -6   9          6.33          9.66         3.10 o
  -8  -6   9          4.93          5.11         1.83 o
  -7  -6   9          0.77          1.09         1.93 o
  -6  -6   9        458.92        474.12        14.94 o
  -5  -6   9         90.12         96.84         5.35 o
  -4  -6   9          2.62          2.65         1.20 o
  -3  -6   9        135.25        153.44         7.08 o
  -2  -6   9         87.95         87.49         3.64 o
  -1  -6   9          0.16          0.61         0.63 o
   0  -6   9         14.86         13.56         0.96 o
   1  -6   9          3.61          2.77         0.58 o
   2  -6   9         61.47         58.54         2.49 o
   3  -6   9         67.80         68.03         2.67 o
   4  -6   9         49.70         51.92         3.31 o
   5  -6   9         36.42         37.86         3.11 o
   6  -6   9          0.36          0.19         1.34 o
   7  -6   9         58.79         65.94         2.87 o
   8  -6   9         17.71         19.81         1.91 o
 -12  -5   9        725.62        816.35        29.99 o
 -11  -5   9         34.15         37.56         4.96 o
 -10  -5   9          1.16          1.22         1.53 o
  -9  -5   9          0.21         -0.67         1.31 o
  -8  -5   9          2.29          1.60         1.54 o
  -7  -5   9        177.91        194.31         7.67 o
  -6  -5   9        164.62        170.09         6.84 o
  -5  -5   9          2.28          1.69         1.08 o
  -4  -5   9         11.00         10.88         1.87 o
  -3  -5   9         84.93         93.18         3.04 o
  -2  -5   9         18.83         21.18         1.70 o
  -1  -5   9          1.84          2.46         1.02 o
   0  -5   9          8.72          7.26         0.90 o
   1  -5   9          6.75          6.11         0.79 o
   2  -5   9          7.37         10.51         1.71 o
   3  -5   9          3.65          3.42         1.08 o
   4  -5   9          0.12          0.27         0.81 o
   5  -5   9        177.21        179.62         5.58 o
   6  -5   9         95.07         91.22         3.86 o
   7  -5   9         16.01         15.66         1.60 o
   8  -5   9        116.89        116.72         3.65 o
   9  -5   9          0.21          0.07         1.20 o
 -12  -4   9         37.96         42.29         3.74 o
 -11  -4   9         91.99         95.13         6.22 o
 -10  -4   9          2.03          2.19         1.69 o
  -9  -4   9          0.29          0.69         2.02 o
  -8  -4   9         26.19         26.35         3.62 o
  -7  -4   9          5.58          4.92         1.67 o
  -6  -4   9        620.35        658.43        14.73 o
  -5  -4   9          1.34          0.54         0.98 o
  -4  -4   9        130.76        138.36         5.71 o
  -3  -4   9          5.84          7.01         1.69 o
  -2  -4   9         10.23          8.59         1.23 o
  -1  -4   9          8.23          9.24         1.01 o
   0  -4   9        289.32        295.67         6.05 o
   1  -4   9        125.18        121.52         4.83 o
   2  -4   9         33.61         32.65         1.19 o
   3  -4   9        183.70        178.59         4.32 o
   4  -4   9        235.51        226.79         6.26 o
   5  -4   9         84.68         80.39         3.52 o
   6  -4   9         16.50         18.08         1.28 o
   7  -4   9         20.14         21.73         2.24 o
   8  -4   9          1.39          1.62         0.77 o
   9  -4   9          0.87          3.56         1.67 o
  10  -4   9         74.92         88.69         4.64 o
 -12  -3   9        479.39        527.07        15.40 o
 -11  -3   9         57.80         58.07         5.39 o
 -10  -3   9        225.43        238.75         9.35 o
  -9  -3   9         60.58         64.49         2.90 o
  -8  -3   9          1.74          1.79         2.17 o
  -7  -3   9        158.63        169.47         5.59 o
  -6  -3   9         24.50         27.30         3.43 o
  -5  -3   9         12.34         11.07         2.46 o
  -4  -3   9        118.14        125.99         4.12 o
  -3  -3   9         11.61         20.26         1.80 o
  -2  -3   9         42.95         48.39         2.57 o
  -1  -3   9         21.02         19.10         1.79 o
   0  -3   9         98.90         97.35         3.40 o
   1  -3   9         89.97         79.04         2.74 o
   2  -3   9         23.76         24.34         1.57 o
   3  -3   9        108.06        109.25         3.65 o
   4  -3   9        602.02        178.75       231.68 o
   5  -3   9         28.01         26.76         1.25 o
   6  -3   9          0.74          0.36         0.61 o
   7  -3   9         10.86         11.63         0.86 o
   8  -3   9          0.01          0.45         0.51 o
   9  -3   9          0.04          0.34         1.10 o
  10  -3   9        206.18        234.04         8.89 o
 -12  -2   9          0.50          0.41         1.66 o
 -11  -2   9         44.71         44.52         3.60 o
 -10  -2   9          2.76          2.99         2.65 o
  -9  -2   9         23.71         25.35         3.69 o
  -8  -2   9         81.90         85.20         4.02 o
  -7  -2   9          3.25          4.25         2.38 o
  -6  -2   9        132.86        154.51         5.02 o
  -5  -2   9        163.56        176.48         6.54 o
  -4  -2   9          0.89          0.70         1.06 o
  -3  -2   9          7.24          7.02         1.44 o
  -2  -2   9        334.60        382.21         7.41 o
  -1  -2   9         29.15         26.83         1.62 o
   0  -2   9         26.41         26.59         1.48 o
   1  -2   9        104.63         99.46         3.31 o
   2  -2   9         31.95         32.03         1.90 o
   3  -2   9         26.78         17.60         5.48 o
   4  -2   9        113.25        109.29         2.65 o
   5  -2   9          0.09          0.38         0.71 o
   6  -2   9         25.61         23.51         1.04 o
   7  -2   9         14.68         17.37         1.14 o
   8  -2   9          0.12         -0.08         0.61 o
   9  -2   9         40.47         46.71         1.71 o
  10  -2   9         29.34         31.21         1.51 o
  11  -2   9          3.16          5.22         2.10 o
 -12  -1   9         51.89         46.55         3.58 o
 -11  -1   9        105.64        114.25         5.53 o
 -10  -1   9         20.10         20.47         3.15 o
  -9  -1   9        126.95        132.68         5.01 o
  -8  -1   9          0.38          1.43         2.09 o
  -7  -1   9         10.84         14.12         2.02 o
  -6  -1   9         15.00         16.61         1.97 o
  -5  -1   9          0.91          1.45         1.81 o
  -4  -1   9        229.57        237.23         6.36 o
  -3  -1   9       3693.40       3584.43       340.92 o
  -2  -1   9        106.67        108.22         2.65 o
  -1  -1   9         17.04         18.65         1.19 o
   0  -1   9         35.07         38.19         1.63 o
   1  -1   9         11.71         13.69         1.77 o
   2  -1   9        296.47        299.24         6.81 o
   3  -1   9        319.91        325.02         5.04 o
   4  -1   9        612.86        609.25        10.47 o
   5  -1   9        115.44        116.70         3.12 o
   6  -1   9         30.09         29.03         1.06 o
   7  -1   9          0.56          0.31         0.58 o
   8  -1   9        111.39        110.26         3.55 o
   9  -1   9          8.23          8.08         0.97 o
  10  -1   9        224.18        254.27        12.27 o
  11  -1   9         21.14         26.51         3.90 o
 -12   0   9          0.20         -0.29         1.19 o
 -11   0   9          7.65          5.93         2.15 o
 -10   0   9         51.39         50.12         3.55 o
  -9   0   9        119.09        120.74         4.81 o
  -8   0   9         97.44        111.85         5.73 o
  -7   0   9          4.21          3.25         1.48 o
  -6   0   9          1.23          1.84         1.90 o
  -5   0   9         19.83         21.21         2.01 o
  -4   0   9          1.07          0.79         1.51 o
  -3   0   9        177.03        202.76         5.84 o
  -2   0   9        364.82        361.48        42.99 o
  -1   0   9         40.57         39.38         2.15 o
   0   0   9         93.92         98.75         2.91 o
   1   0   9          9.06         14.54         1.39 o
   2   0   9        179.33        189.04         8.29 o
   3   0   9        150.47        157.98         3.33 o
   4   0   9         58.68         57.27         1.37 o
   5   0   9         14.09         14.09         1.00 o
   6   0   9         51.78         52.10         1.52 o
   7   0   9         15.63         17.66         0.87 o
   8   0   9          0.01         -0.21         0.42 o
   9   0   9         44.37         41.80         1.52 o
  10   0   9         11.11         14.64         1.09 o
  11   0   9          2.50          2.15         0.76 o
  12   0   9         46.35         49.03         3.07 o
 -11   1   9        120.25        130.78         6.46 o
 -10   1   9          7.74          7.19         1.98 o
  -9   1   9         38.21         42.57         3.07 o
  -8   1   9         43.33         46.50         2.45 o
  -7   1   9          7.45          7.60         1.69 o
  -6   1   9         27.28         29.61         3.18 o
  -5   1   9         57.89         60.87         2.74 o
  -4   1   9         27.36         28.09         1.73 o
  -3   1   9       6958.92       7293.54       204.98 o
  -2   1   9         63.13         69.52         2.56 o
  -1   1   9          0.21          0.40         0.74 o
   0   1   9          1.57          1.01         0.66 o
   1   1   9         86.42         96.67         2.54 o
   2   1   9        620.70        658.01        10.92 o
   3   1   9        166.37        167.01         3.23 o
   4   1   9          0.76          1.29         0.54 o
   5   1   9          0.57          0.86         0.46 o
   6   1   9         74.52         79.11         1.84 o
   7   1   9         17.37         15.39         0.87 o
   8   1   9          8.72          8.72         1.01 o
   9   1   9          7.70          7.64         0.76 o
  10   1   9          0.74          1.07         0.58 o
  11   1   9          4.48          6.47         1.10 o
  12   1   9         14.99         19.47         2.58 o
 -11   2   9         30.75         33.46         3.52 o
 -10   2   9          2.87          3.01         2.82 o
  -9   2   9        192.81        209.68         8.54 o
  -8   2   9         58.15         59.10         4.41 o
  -7   2   9         10.24          9.56         3.42 o
  -6   2   9         71.63         80.13         3.20 o
  -5   2   9          0.10          0.02         1.27 o
  -4   2   9        140.58        154.05         4.03 o
  -3   2   9         20.39         24.90         2.38 o
  -2   2   9          2.55          6.33         1.09 o
  -1   2   9         91.33         97.15         2.98 o
   0   2   9          4.98          3.66         1.02 o
   1   2   9         72.84         73.27        10.90 o
   2   2   9        126.05        122.05         2.18 o
   3   2   9        677.51        720.04        13.60 o
   4   2   9         30.66         31.91         0.84 o
   5   2   9         60.83         65.02         1.33 o
   6   2   9         20.31         19.63         1.10 o
   7   2   9          1.54          3.78         0.50 o
   8   2   9          0.13          0.71         0.40 o
   9   2   9         20.42         20.45         1.05 o
  10   2   9         12.19         12.96         1.43 o
  11   2   9          6.23          6.26         2.22 o
  12   2   9         22.02         18.58         2.86 o
 -11   3   9         24.19         17.72         6.51 o
 -10   3   9        181.47        197.27         6.09 o
  -9   3   9          4.85          2.65         2.15 o
  -8   3   9        115.28        122.14         4.18 o
  -7   3   9         48.58         48.98         3.70 o
  -6   3   9          3.86          2.76         1.03 o
  -5   3   9          2.27          2.10         1.43 o
  -4   3   9        217.61        230.04         4.24 o
  -3   3   9       1517.64       1759.90        34.48 o
  -2   3   9        221.87        229.58         6.40 o
  -1   3   9        174.27        195.36         3.87 o
   0   3   9         82.76         95.62         2.23 o
   1   3   9         36.11         44.22         1.37 o
   2   3   9        114.66        121.99         2.21 o
   3   3   9         62.24         60.63         2.22 o
   4   3   9         10.57         10.59         0.61 o
   5   3   9         15.79         14.17         0.55 o
   6   3   9         53.38         47.96         0.94 o
   7   3   9         71.48         69.91         1.06 o
   8   3   9        102.22        107.75         2.70 o
   9   3   9         27.19         23.88         3.21 o
  10   3   9         85.57         87.06         5.17 o
  11   3   9          0.33          0.17         1.54 o
  12   3   9         25.88         29.84         3.56 o
 -10   4   9         60.00         60.89         4.47 o
  -9   4   9         68.52         74.30         3.42 o
  -8   4   9         12.47         11.76         1.49 o
  -7   4   9          7.49          7.14         1.96 o
  -6   4   9        215.69        222.24         5.28 o
  -5   4   9          9.57         10.38         1.02 o
  -4   4   9         87.73         93.60         2.86 o
  -3   4   9         29.40         28.94         1.74 o
  -2   4   9         29.49         26.65         1.81 o
  -1   4   9        139.18        150.03         3.70 o
   0   4   9        257.22        295.32         9.83 o
   1   4   9        118.11        121.63         5.49 o
   2   4   9          4.41          4.50         0.67 o
   3   4   9        222.59        223.54         6.18 o
   4   4   9        295.58        307.66         7.21 o
   5   4   9        257.83        276.12        11.01 o
   6   4   9         59.90         62.86         3.20 o
   7   4   9         16.02         21.24         2.00 o
   8   4   9         17.63         19.13         1.94 o
   9   4   9         55.66         57.03         4.60 o
  10   4   9         42.01         46.64         4.36 o
  11   4   9         30.36         36.52         4.01 o
  12   4   9         14.59         17.62         1.94 o
 -10   5   9        197.21        195.99         6.95 o
  -9   5   9         11.37         13.06         2.04 o
  -8   5   9          6.29          6.09         1.61 o
  -7   5   9         40.72         41.62         2.98 o
  -6   5   9         34.57         32.62         2.56 o
  -5   5   9          0.05          0.55         0.73 o
  -4   5   9          6.40          7.00         1.20 o
  -3   5   9         20.93         18.08         1.41 o
  -2   5   9         93.71         91.47         2.73 o
  -1   5   9          3.40          3.80         0.61 o
   0   5   9        291.24        324.07        11.12 o
   1   5   9        104.90        109.80         4.56 o
   2   5   9          0.56          1.16         0.38 o
   3   5   9         10.10          9.29         1.11 o
   4   5   9        103.01        108.79         3.57 o
   5   5   9         12.57         17.03         3.91 o
   6   5   9       3142.84       3291.26       127.62 o
   7   5   9        124.87        120.41         4.46 o
   8   5   9         57.39         58.99         3.04 o
   9   5   9         25.74         27.28         3.88 o
  10   5   9         15.68         14.13         3.40 o
  11   5   9         38.95         44.64         4.72 o
  12   5   9         22.81         25.34         2.31 o
  -9   6   9          8.51         11.94         1.90 o
  -8   6   9          1.29          0.78         1.73 o
  -7   6   9         18.32         20.27         2.85 o
  -6   6   9         17.98         19.37         3.15 o
  -5   6   9          0.17          0.24         0.71 o
  -4   6   9          0.09          0.47         0.63 o
  -3   6   9         14.95         15.33         1.30 o
  -2   6   9         70.10         65.77         2.26 o
  -1   6   9          0.85          1.02         0.74 o
   0   6   9        702.31        756.04        27.70 o
   1   6   9        230.05        242.39        12.35 o
   2   6   9          3.92          3.54         0.42 o
   3   6   9         19.92         20.00         3.93 o
   4   6   9         10.36         11.46         1.69 o
   5   6   9        252.89        269.11        11.83 o
   6   6   9          2.89          6.04         3.68 o
   7   6   9         16.69         16.61         3.76 o
   8   6   9          2.90          3.87         2.75 o
   9   6   9         22.59         21.55         3.87 o
  10   6   9          0.08          0.05         0.99 o
  11   6   9         89.99        102.31         7.07 o
  12   6   9          9.04         14.42         3.76 o
  -8   7   9         45.04         42.60        11.48 o
  -7   7   9          5.30          6.05         1.35 o
  -6   7   9          3.26          3.66         1.54 o
  -5   7   9         39.52         36.10         2.35 o
  -4   7   9         12.80         11.61         1.60 o
  -3   7   9          0.02          1.25         1.40 o
  -2   7   9        142.48        151.49         6.83 o
  -1   7   9         31.43         34.52         1.56 o
   0   7   9         33.33         34.68         1.67 o
   1   7   9        183.90        182.63        13.50 o
   2   7   9          3.77          3.73         0.49 o
   3   7   9          0.10          0.15         1.00 o
   4   7   9         21.14         26.45         3.03 o
   5   7   9        152.90        153.41         5.89 o
   6   7   9       3866.75       4102.12       177.47 o
   7   7   9         49.34         52.05         5.67 o
   8   7   9          1.89          2.50         2.65 o
   9   7   9          7.81         10.11         1.94 o
  10   7   9         60.90         75.37         6.27 o
  11   7   9         65.69         73.96         4.04 o
  12   7   9         31.38         31.67         4.95 o
  -7   8   9         73.27         70.31         4.39 o
  -6   8   9         49.48         46.79         2.14 o
  -5   8   9          3.86          2.66         1.33 o
  -4   8   9          0.13         -0.05         0.91 o
  -3   8   9         66.50         62.21         3.40 o
  -2   8   9          1.65          2.60         0.77 o
  -1   8   9         12.71         12.46         1.19 o
   0   8   9        513.39        501.43         8.70 o
   1   8   9         46.63         39.19         6.93 o
   2   8   9         37.19         33.85         1.78 o
   3   8   9         82.35         88.15         3.43 o
   4   8   9         21.71         21.05         2.24 o
   5   8   9         78.34         78.97         6.55 o
   6   8   9         23.52         26.66         2.83 o
   7   8   9          5.53          7.53         2.03 o
   8   8   9         89.47         86.89         4.07 o
   9   8   9         16.67         17.48         4.15 o
  10   8   9         30.69         37.09         5.29 o
  11   8   9         65.54         68.27         6.65 o
  -6   9   9          0.62          0.29         0.76 o
  -5   9   9         22.08         20.09         1.54 o
  -4   9   9          2.59          2.12         0.78 o
  -3   9   9        374.75        354.74        18.25 o
  -2   9   9         64.90         58.89         4.09 o
  -1   9   9         22.72         19.97         2.20 o
   0   9   9          0.80          0.73         0.59 o
   1   9   9         65.12         56.05         5.38 o
   2   9   9         24.75         21.97         1.17 o
   3   9   9         18.80         22.68         2.87 o
   4   9   9         58.59         55.26         3.46 o
   5   9   9        145.21        153.47         8.78 o
   6   9   9        235.55        238.42        11.33 o
   7   9   9         80.38         84.73         6.91 o
   8   9   9          2.78          4.52         3.49 o
   9   9   9          6.06          5.98         3.43 o
  10   9   9        186.51        203.70        10.72 o
  11   9   9         21.58         17.51         4.58 o
  -5  10   9          1.12          1.22         1.07 o
  -4  10   9          0.14          0.36         0.60 o
  -3  10   9          0.09          0.64         0.71 o
  -2  10   9          7.10          7.14         0.75 o
  -1  10   9          0.00          0.30         0.47 o
   0  10   9         84.37         74.58         6.74 o
   1  10   9          3.21          2.50         1.09 o
   2  10   9          5.76          5.92         2.17 o
   3  10   9        196.93        206.75         9.00 o
   4  10   9          3.63          2.61         3.01 o
   5  10   9          9.27         10.71         3.79 o
   6  10   9         11.74         10.14         2.11 o
   7  10   9          8.13          7.61         2.10 o
   8  10   9         32.10         40.24         3.32 o
   9  10   9        212.92        238.57        11.70 o
  10  10   9         45.43         45.18         5.90 o
  -3  11   9        123.74        108.56         8.69 o
  -2  11   9         26.02         23.20         2.04 o
  -1  11   9         12.53          9.82         1.10 o
   0  11   9         44.65         47.71         4.00 o
   1  11   9         17.44         18.80         3.24 o
   2  11   9         37.45         28.27        17.58 o
   3  11   9         49.08         49.79         5.74 o
   4  11   9         28.31         27.42         4.92 o
   5  11   9          4.14          5.90         2.00 o
   6  11   9         66.21         68.35         3.96 o
   7  11   9          0.80          1.47         2.90 o
   8  11   9          0.24          0.47         2.67 o
   9  11   9         64.07         78.01         4.83 o
  -1  12   9          0.00          0.06         1.07 o
   0  12   9         10.31         12.33         2.70 o
   1  12   9          2.38          2.62         2.30 o
   3  12   9         48.82         54.47         6.37 o
   4  12   9          0.08          0.11         1.24 o
   5  12   9          2.55          2.70         3.24 o
   7  12   9         16.64         29.33         5.17 o
   8  12   9         31.05         33.61         5.62 o
   3  13   9          2.43         -0.31         1.40 o
   4  13   9          1.05          0.51         1.41 o
   5  13   9         12.42         12.47         4.42 o
  -6 -11  10          3.09          2.39         2.14 o
  -5 -11  10         14.40         12.89         5.28 o
  -4 -11  10          3.43          2.11         2.16 o
  -3 -11  10         42.75         34.94         8.04 o
  -2 -11  10          9.72          7.72         1.92 o
  -1 -11  10          0.65          1.02         2.15 o
   0 -11  10          2.59          2.69         2.47 o
  -8 -10  10          4.69          4.39         1.64 o
  -7 -10  10          1.54          0.56         3.40 o
  -6 -10  10         17.40         16.42         5.43 o
  -5 -10  10         12.78         11.21         5.31 o
  -4 -10  10          3.91          0.84         3.43 o
  -3 -10  10         53.26         62.77         4.39 o
  -2 -10  10          7.14          5.64         1.87 o
  -1 -10  10         39.93         39.82         2.78 o
   0 -10  10          9.19          6.97         2.80 o
   1 -10  10        101.81        100.82         4.88 o
   2 -10  10          4.19          3.75         2.55 o
  -9  -9  10         13.52         24.43         6.20 o
  -8  -9  10         32.67         30.20         4.23 o
  -7  -9  10         15.37         15.85         2.55 o
  -6  -9  10          9.96         11.36         5.14 o
  -5  -9  10          1.71          0.57         0.74 o
  -4  -9  10        247.53        243.31         7.02 o
  -3  -9  10         23.86         25.35         5.53 o
  -2  -9  10         13.24         12.78         2.48 o
  -1  -9  10          1.00          0.33         1.15 o
   0  -9  10        133.89        119.01         5.83 o
   1  -9  10          4.13          2.24         1.46 o
   2  -9  10         24.05         27.87         3.51 o
   3  -9  10         18.66         20.44         2.25 o
   4  -9  10          3.11          1.75         1.53 o
 -10  -8  10         88.02        108.24         8.11 o
  -9  -8  10          8.09          8.09         2.32 o
  -8  -8  10          1.79          1.48         1.52 o
  -7  -8  10          2.17          2.74         1.37 o
  -6  -8  10         27.03         24.43         2.65 o
  -5  -8  10          0.01          1.00         1.57 o
  -4  -8  10        510.21        516.31        12.80 o
  -3  -8  10          1.85          2.51         1.01 o
  -2  -8  10          1.89          1.88         3.09 o
  -1  -8  10        363.64        351.95        11.52 o
   0  -8  10          0.36          0.29         1.69 o
   1  -8  10         40.90         38.69         2.52 o
   2  -8  10          0.14          0.20         1.54 o
   3  -8  10          0.40          0.70         1.09 o
   4  -8  10          0.43          0.29         1.63 o
   5  -8  10         25.46         24.75         2.35 o
 -10  -7  10          2.11          2.13         1.96 o
  -9  -7  10          0.00         -0.09         2.30 o
  -8  -7  10         29.47         39.28         4.71 o
  -7  -7  10         10.61         10.24         3.08 o
  -6  -7  10        146.47        158.90         7.49 o
  -5  -7  10         21.17         21.20         3.56 o
  -4  -7  10         59.59         67.68         2.33 o
  -3  -7  10         82.75         91.24         3.39 o
  -2  -7  10          1.95          1.25         0.75 o
  -1  -7  10          2.04          0.81         0.60 o
   0  -7  10        227.70        216.36         7.43 o
   1  -7  10         26.46         21.06         1.95 o
   2  -7  10        260.17        238.80         7.44 o
   3  -7  10          0.88          1.03         1.64 o
   4  -7  10          5.60          5.58         1.44 o
   5  -7  10         58.57         60.17         2.43 o
   6  -7  10         29.00         27.75         3.16 o
   7  -7  10         43.82         50.44         3.79 o
 -11  -6  10         72.84         77.95         6.29 o
 -10  -6  10          0.85          0.36         1.62 o
  -9  -6  10         39.87         45.08         4.82 o
  -8  -6  10          3.42          4.18         1.48 o
  -7  -6  10         33.12         37.48         4.42 o
  -6  -6  10         23.57         24.85         2.04 o
  -5  -6  10          0.00          0.21         1.17 o
  -4  -6  10        103.13        123.33         7.11 o
  -3  -6  10         49.40         51.81         1.80 o
  -2  -6  10          0.72          0.46         0.87 o
  -1  -6  10         86.69         70.49         2.80 o
   0  -6  10         10.87          9.87         1.24 o
   1  -6  10         36.50         29.46         1.24 o
   2  -6  10         23.52         20.89         1.85 o
   3  -6  10          2.17          2.08         1.66 o
   4  -6  10         31.61         33.16         2.89 o
   5  -6  10        288.94        294.38         8.28 o
   6  -6  10        196.28        204.48         5.43 o
   7  -6  10          4.57          3.26         1.31 o
 -11  -5  10         60.28         53.43         3.83 o
 -10  -5  10          0.23          0.07         1.35 o
  -9  -5  10         61.55         67.41         3.84 o
  -8  -5  10         15.52         17.92         4.26 o
  -7  -5  10        417.02        452.53        13.69 o
  -6  -5  10        130.87        134.52         4.79 o
  -5  -5  10         77.17         78.98         4.79 o
  -4  -5  10        202.59        215.40        15.42 o
  -3  -5  10         56.75         59.09         2.29 o
  -2  -5  10         21.35         17.38         1.41 o
  -1  -5  10         29.74         30.52         1.60 o
   0  -5  10         24.05         17.61         1.34 o
   1  -5  10          7.53          5.77         0.86 o
   2  -5  10        178.02        171.41         4.40 o
   3  -5  10         55.81         57.15         1.98 o
   4  -5  10         34.57         36.44         1.69 o
   5  -5  10          3.20          2.77         0.87 o
   6  -5  10         32.97         32.00         1.58 o
   7  -5  10         50.10         56.49         3.34 o
   8  -5  10          4.04          3.33         1.72 o
 -11  -4  10          6.02          6.61         3.36 o
 -10  -4  10          0.64          2.32         1.80 o
  -9  -4  10         44.26         53.27         5.50 o
  -8  -4  10          6.52          8.06         1.93 o
  -7  -4  10         69.84         74.95         3.83 o
  -6  -4  10         15.33         15.24         3.16 o
  -5  -4  10         12.96         11.55         1.83 o
  -4  -4  10         49.28         54.42         2.02 o
  -3  -4  10          2.00          1.34         1.26 o
  -2  -4  10          0.28          0.11         0.98 o
  -1  -4  10        272.84        307.48         6.56 o
   0  -4  10          0.51          0.45         0.82 o
   1  -4  10         41.23         40.45         1.82 o
   2  -4  10          0.08         -0.17         0.44 o
   3  -4  10         48.15         49.20         2.84 o
   4  -4  10         71.80         74.72         3.48 o
   5  -4  10          4.64          6.08         1.87 o
   6  -4  10          1.27          1.26         1.27 o
   7  -4  10          1.52          1.28         1.31 o
   8  -4  10         59.10         64.83         3.18 o
   9  -4  10          5.20          4.32         1.65 o
 -11  -3  10          0.47          1.29         2.52 o
 -10  -3  10         17.04         17.00         4.28 o
  -9  -3  10         22.45         20.30         2.13 o
  -8  -3  10          0.90          0.62         2.17 o
  -7  -3  10        142.29        156.45         6.80 o
  -6  -3  10          7.88          7.05         1.71 o
  -5  -3  10          7.86         10.52         1.81 o
  -4  -3  10        253.16        284.79        17.02 o
  -3  -3  10        140.01        146.07         3.66 o
  -2  -3  10         54.84         60.63         1.94 o
  -1  -3  10         65.46         66.52         1.77 o
   0  -3  10          6.43          8.43         1.47 o
   1  -3  10         57.15         59.88         2.37 o
   2  -3  10          1.08          1.81         0.74 o
   3  -3  10         30.37         27.93         1.43 o
   4  -3  10         64.20         63.46         1.92 o
   5  -3  10         66.81         38.48        23.21 o
   6  -3  10          0.26          0.39         0.60 o
   7  -3  10          5.78          5.68         0.90 o
   8  -3  10          1.67          1.40         0.81 o
   9  -3  10        521.26        605.89        18.75 o
  10  -3  10          3.36          3.87         0.95 o
 -11  -2  10         29.22         27.74         2.51 o
 -10  -2  10         50.56         50.03         4.99 o
  -9  -2  10          6.89          5.50         2.80 o
  -8  -2  10         86.42         88.18         5.76 o
  -7  -2  10          3.07          3.17         2.35 o
  -6  -2  10         17.32         19.46         3.13 o
  -5  -2  10          8.51          8.41         2.50 o
  -4  -2  10        176.35        187.77        12.62 o
  -3  -2  10         30.22         24.66         1.72 o
  -2  -2  10        173.54        178.88         4.60 o
  -1  -2  10        189.58        201.45         4.11 o
   0  -2  10         58.82         60.97         1.97 o
   1  -2  10         36.80         35.07         2.09 o
   2  -2  10         71.34         67.90         2.49 o
   3  -2  10         81.86         87.45         2.32 o
   4  -2  10        193.81        162.96        22.85 o
   5  -2  10        771.95        791.23        13.66 o
   6  -2  10         13.31         12.59         1.10 o
   7  -2  10          0.50          0.65         0.66 o
   8  -2  10        221.52        227.40         7.20 o
   9  -2  10          8.17          8.79         1.06 o
  10  -2  10          0.40          1.26         1.08 o
 -11  -1  10          0.35         -0.80         1.58 o
 -10  -1  10         17.39         15.71         2.09 o
  -9  -1  10         21.57         22.96         3.77 o
  -8  -1  10         44.60         47.38         4.34 o
  -7  -1  10         40.19         48.13         4.10 o
  -6  -1  10          2.68          2.86         1.15 o
  -5  -1  10         55.29         51.11        10.54 o
  -4  -1  10        226.30        250.44         6.08 o
  -3  -1  10         69.40         64.79         3.01 o
  -2  -1  10        112.73        113.23         3.04 o
  -1  -1  10          2.48          2.78         0.91 o
   0  -1  10         10.23         11.53         1.13 o
   1  -1  10        119.27        117.35         2.57 o
   2  -1  10         89.60         86.50         2.95 o
   3  -1  10        339.47        213.58        76.82 o
   4  -1  10        146.33        139.10         3.01 o
   5  -1  10          7.63          9.75         1.04 o
   6  -1  10         49.58         49.42         1.61 o
   7  -1  10          1.76          2.22         0.55 o
   8  -1  10         22.96         21.39         1.06 o
   9  -1  10        449.65        540.96        19.65 o
  10  -1  10         13.04         16.28         1.17 o
  11  -1  10         13.63         19.31         1.38 o
 -11   0  10         68.18         66.98         4.08 o
 -10   0  10          0.61          0.92         1.56 o
  -9   0  10          9.83         10.97         2.21 o
  -8   0  10        174.06        177.50         5.80 o
  -7   0  10         61.28         67.28         2.75 o
  -6   0  10          5.03          5.58         3.45 o
  -5   0  10          2.56          2.72         1.71 o
  -4   0  10        706.72        759.96        14.98 o
  -3   0  10         23.99         20.95         1.47 o
  -2   0  10        174.18        183.09         4.75 o
  -1   0  10         39.36         44.39         1.72 o
   0   0  10         62.29         66.48         2.38 o
   1   0  10         14.89         17.87         1.44 o
   2   0  10        102.18        103.34         3.35 o
   3   0  10          7.41          7.53         0.84 o
   4   0  10          0.13          0.37         0.53 o
   5   0  10         86.86         89.40         2.06 o
   6   0  10         23.99         24.80         0.98 o
   7   0  10          0.58          1.03         0.60 o
   8   0  10         13.65         18.57         0.87 o
   9   0  10          1.13          1.79         0.69 o
  10   0  10          0.50          0.42         0.58 o
  11   0  10         34.51         38.30         2.70 o
 -11   1  10        131.19        144.40         5.23 o
 -10   1  10          5.33          5.10         1.59 o
  -9   1  10         11.22         10.39         1.78 o
  -8   1  10         16.91         21.89         2.43 o
  -7   1  10         62.23         56.31        17.35 o
  -6   1  10          0.32          0.72         0.86 o
  -5   1  10         20.71         24.49         1.97 o
  -4   1  10        619.83        677.39        12.66 o
  -3   1  10         69.74         72.84         3.32 o
  -2   1  10          0.30          0.39         0.64 o
  -1   1  10          3.40          3.21         0.83 o
   0   1  10         44.27         45.34         3.89 o
   1   1  10         13.85         13.46         1.25 o
   2   1  10        930.48        882.24        75.34 o
   3   1  10         24.90         22.47         1.40 o
   4   1  10          1.76          1.83         0.47 o
   5   1  10         87.18         85.92         2.18 o
   6   1  10          0.14          0.71         0.55 o
   7   1  10          8.76          9.98         0.76 o
   8   1  10          4.19          3.37         0.61 o
   9   1  10         12.73         17.16         0.91 o
  10   1  10          1.04          0.20         0.70 o
  11   1  10         21.70         20.31         2.51 o
 -10   2  10        142.69        131.09        39.57 o
  -9   2  10         13.67         11.88         4.88 o
  -8   2  10          0.26          0.06         1.08 o
  -7   2  10          3.85          4.67         1.97 o
  -6   2  10         12.42         14.03         1.76 o
  -5   2  10         59.74         65.27         2.73 o
  -4   2  10          6.02          5.30         1.35 o
  -3   2  10         45.90         43.01         2.11 o
  -2   2  10         34.55         35.89         1.39 o
  -1   2  10          0.65          1.88         1.62 o
   0   2  10          4.13          4.14         0.87 o
   1   2  10          9.65         10.02         0.94 o
   2   2  10         29.96         25.23         3.59 o
   3   2  10          8.44          8.01         0.87 o
   4   2  10          8.05          7.59         0.70 o
   5   2  10        187.89        192.92         3.02 o
   6   2  10         21.17         19.62         0.82 o
   7   2  10          1.99          2.46         0.49 o
   8   2  10         48.25         43.05         1.53 o
   9   2  10          0.36          1.15         1.66 o
  10   2  10         49.92         42.68         3.59 o
  11   2  10         11.90         11.81         2.51 o
 -10   3  10          2.04          1.25         1.27 o
  -9   3  10        129.53        140.93         4.29 o
  -8   3  10          0.69          1.34         1.08 o
  -7   3  10          2.08          2.05         1.65 o
  -6   3  10         14.03         16.96         1.85 o
  -5   3  10        131.77        141.81         3.86 o
  -4   3  10         10.84         12.05         1.88 o
  -3   3  10         12.99         12.84         1.45 o
  -2   3  10          6.15          5.44         1.28 o
  -1   3  10        121.38        128.12         2.74 o
   0   3  10         68.44         66.60         2.22 o
   1   3  10          0.02         -0.04         0.54 o
   2   3  10         78.49         84.71         1.75 o
   3   3  10         43.57         44.11         2.53 o
   4   3  10        213.24        215.65         6.09 o
   5   3  10        147.45        133.86         7.49 o
   6   3  10         88.04         81.51         1.64 o
   7   3  10         56.71         53.87         0.87 o
   8   3  10         54.47         53.49         4.43 o
   9   3  10         11.36          9.35         1.46 o
  10   3  10          4.52          3.96         2.30 o
  11   3  10         62.02         48.12         2.55 o
  12   3  10          0.01          1.71         2.17 o
  -9   4  10          0.53          0.54         1.25 o
  -8   4  10         32.23         37.72         1.93 o
  -7   4  10         51.57         49.98         2.19 o
  -6   4  10          0.04          0.07         0.83 o
  -5   4  10        173.33        191.88         5.30 o
  -4   4  10        193.33        199.24         5.83 o
  -3   4  10          8.86          8.84         1.50 o
  -2   4  10         92.00         96.36         2.54 o
  -1   4  10        340.17        340.65         8.49 o
   0   4  10          0.09          0.05         0.53 o
   1   4  10         25.75         27.66         1.53 o
   2   4  10         34.68         32.26         1.96 o
   3   4  10          0.66          0.42         0.35 o
   4   4  10         10.21          7.34         1.80 o
   5   4  10         32.85         33.89         4.46 o
   6   4  10        152.63        157.60         8.06 o
   7   4  10         37.84         38.36         4.47 o
   8   4  10         16.42         18.86         3.57 o
   9   4  10          8.72          6.52         2.67 o
  10   4  10         58.92         58.62         4.83 o
  11   4  10         62.19         71.91         3.26 o
  12   4  10        127.09        146.32         7.58 o
  -9   5  10          0.00          0.40         1.55 o
  -8   5  10          0.15         -0.19         1.16 o
  -7   5  10         35.35         35.68         2.22 o
  -6   5  10         21.09         21.82         1.90 o
  -5   5  10         59.17         62.73         2.96 o
  -4   5  10         13.15         13.02         1.30 o
  -3   5  10          0.39         -0.31         0.58 o
  -2   5  10         12.96         12.99         0.96 o
  -1   5  10         32.89         31.76         1.52 o
   0   5  10          0.66          0.52         0.57 o
   1   5  10          5.01          6.15         0.77 o
   2   5  10        191.72        192.07         6.29 o
   3   5  10          0.12         -0.05         0.22 o
   4   5  10         33.15         34.94         2.67 o
   5   5  10         99.26        104.32         7.25 o
   6   5  10          6.87          5.15         3.29 o
   7   5  10        182.95        194.97         9.35 o
   8   5  10          0.14          0.78         2.28 o
   9   5  10          0.95          1.86         1.32 o
  10   5  10          7.35          8.48         3.17 o
  11   5  10         90.33         93.80         4.07 o
  12   5  10         17.40         21.41         3.90 o
  -8   6  10          1.93          3.46         1.83 o
  -7   6  10         71.24         70.13         4.18 o
  -6   6  10          0.00          0.44         0.92 o
  -5   6  10        114.04        115.38         3.40 o
  -4   6  10          6.49          6.39         1.07 o
  -3   6  10         15.29         14.13         1.54 o
  -2   6  10          7.63          7.68         1.20 o
  -1   6  10          9.14          9.78         1.59 o
   0   6  10         13.60         10.32         1.37 o
   1   6  10         38.83         38.58         2.13 o
   2   6  10         68.38         63.32         3.07 o
   3   6  10          5.60          5.26         2.07 o
   4   6  10          1.61          2.01         1.05 o
   5   6  10        585.43        622.05        23.77 o
   6   6  10         13.67         14.50         4.18 o
   7   6  10          0.58          0.93         2.50 o
   8   6  10         10.25          9.67         3.59 o
   9   6  10         11.83         14.25         2.05 o
  10   6  10          0.53         -0.02         1.77 o
  11   6  10          6.55          6.24         1.83 o
  -7   7  10          5.64          6.98         1.47 o
  -6   7  10          3.78          2.41         1.03 o
  -5   7  10          7.03          7.58         0.89 o
  -4   7  10          0.03          0.17         0.93 o
  -3   7  10         46.85         45.24         2.12 o
  -2   7  10        238.32        246.85        13.12 o
  -1   7  10         86.74         85.78         2.55 o
   0   7  10          0.01          0.30         0.51 o
   1   7  10         13.05         11.81         0.96 o
   2   7  10         76.13         66.64         5.94 o
   3   7  10          3.15          3.91         1.41 o
   4   7  10        128.54        137.13         5.76 o
   5   7  10        729.20        791.82        25.41 o
   6   7  10         32.12         34.76         3.24 o
   7   7  10          7.87          7.40         2.00 o
   8   7  10          1.56          1.18         1.51 o
   9   7  10          0.33          0.96         2.50 o
  10   7  10          2.69          2.90         3.09 o
  11   7  10         64.43         72.43         6.54 o
  -6   8  10         22.23         23.55         4.36 o
  -5   8  10         22.32         24.09         5.39 o
  -4   8  10         47.82         46.68         8.40 o
  -3   8  10          0.39          0.55         0.64 o
  -2   8  10          4.28          3.11         1.01 o
  -1   8  10        302.01        296.60         9.61 o
   0   8  10         75.12         68.09         3.17 o
   1   8  10         19.75         17.13         1.95 o
   2   8  10          0.34          0.23         0.36 o
   3   8  10          0.58          1.55         1.33 o
   4   8  10          8.25          9.71         1.78 o
   5   8  10         33.65         33.94         5.40 o
   6   8  10         16.51         18.23         4.63 o
   7   8  10         96.88        111.54         8.01 o
   8   8  10          0.52          0.95         2.86 o
   9   8  10          1.67          1.68         3.14 o
  10   8  10          0.37          0.90         1.51 o
  11   8  10          0.01         -0.45         2.55 o
  -5   9  10          0.09          0.78         1.13 o
  -4   9  10          4.20          4.24         1.36 o
  -3   9  10         15.31         15.97         3.75 o
  -2   9  10        920.96        959.19       137.69 o
  -1   9  10         39.61         36.87         2.34 o
   0   9  10         11.11         10.72         0.85 o
   1   9  10          0.00         -0.11         0.59 o
   2   9  10         34.23         44.69         2.89 o
   3   9  10         36.03         38.16         2.41 o
   4   9  10        130.60        137.73         5.87 o
   5   9  10        144.62        161.27         9.83 o
   6   9  10          1.81          1.13         2.95 o
   7   9  10          0.03          1.71         3.06 o
   8   9  10         49.70         51.59         6.35 o
   9   9  10          9.31         16.18         2.64 o
  10   9  10          3.10          5.57         3.63 o
  -4  10  10          0.13          0.00         0.92 o
  -3  10  10          2.35          2.00         1.01 o
  -2  10  10         14.36         14.40         3.30 o
  -1  10  10        150.44        142.44        25.71 o
   0  10  10          0.85          0.55         0.62 o
   1  10  10         55.87         54.79         4.60 o
   2  10  10         55.72         38.20        26.27 o
   3  10  10         23.60         25.19         2.41 o
   4  10  10         66.79         73.71         7.24 o
   5  10  10         55.14         62.48         6.80 o
   6  10  10          8.80         12.31         4.36 o
   7  10  10         27.85         27.91         5.31 o
   8  10  10         50.44         53.81         6.61 o
   9  10  10          3.09          4.14         3.88 o
  -2  11  10        640.87        569.35        49.62 o
  -1  11  10          5.70          3.39         1.35 o
   0  11  10          1.68          1.13         1.92 o
   1  11  10          0.60         -0.42         2.02 o
   2  11  10        139.63        139.15         7.52 o
   3  11  10         27.04         35.06         6.13 o
   4  11  10         22.09         24.53         5.32 o
   5  11  10         40.29         48.19         3.79 o
   6  11  10          0.16         -0.14         2.58 o
   7  11  10          0.81          0.93         3.04 o
   8  11  10          1.05          0.78         1.66 o
   0  12  10         64.33         63.88         4.86 o
   1  12  10          1.30          1.10         2.03 o
   3  12  10          0.52          0.62         1.66 o
   4  12  10         48.78         53.49         3.91 o
   5  12  10          0.41          1.27         3.28 o
   6  12  10          4.16          6.18         4.14 o
  -6 -10  11         36.78         40.46         7.92 o
  -5 -10  11        682.76        696.98        31.13 o
  -4 -10  11          0.08         -0.33         3.26 o
  -3 -10  11         17.99         16.63         3.10 o
  -2 -10  11         35.30         36.27         3.07 o
  -1 -10  11          3.33          1.93         1.49 o
   0 -10  11        112.94        108.81         5.99 o
  -8  -9  11          4.13          3.77         1.62 o
  -7  -9  11          6.58          8.03         3.35 o
  -6  -9  11         15.15          7.24         4.08 o
  -5  -9  11        239.06        242.79         6.37 o
  -4  -9  11         51.94         53.88         7.65 o
  -3  -9  11          2.11          3.49         4.05 o
  -2  -9  11          1.33          2.25         1.94 o
  -1  -9  11         47.95         52.99         3.73 o
   0  -9  11          2.49          3.47         2.45 o
   1  -9  11        105.79         90.09         3.87 o
   2  -9  11          1.51          0.95         1.92 o
   3  -9  11         15.53         14.43         3.31 o
  -9  -8  11          5.50          7.32         3.46 o
  -8  -8  11         22.79         29.27        13.73 o
  -7  -8  11         12.50         15.94         4.83 o
  -6  -8  11          0.49         -0.12         0.89 o
  -5  -8  11       1212.47       1283.08        34.02 o
  -4  -8  11         17.00         18.77         1.89 o
  -3  -8  11         13.33         13.10         1.41 o
  -2  -8  11         24.32         25.83         5.31 o
  -1  -8  11         11.44         10.66         2.34 o
   0  -8  11        164.35        156.50         5.29 o
   1  -8  11         32.78         30.76         2.40 o
   2  -8  11          0.34          0.44         1.64 o
   3  -8  11          4.73          4.17         1.48 o
   4  -8  11         65.22         60.62         3.41 o
  -9  -7  11          1.74          1.88         1.96 o
  -8  -7  11          1.89          1.93         1.70 o
  -7  -7  11          2.96          2.45         1.43 o
  -6  -7  11        367.81        400.70        12.26 o
  -5  -7  11        286.78        325.26        13.78 o
  -4  -7  11         11.35          9.87         1.15 o
  -3  -7  11         10.35          9.14         1.51 o
  -2  -7  11          0.98          0.70         0.94 o
  -1  -7  11         98.59         81.39         8.55 o
   0  -7  11          2.10          0.19         0.93 o
   1  -7  11        212.44        203.16         4.94 o
   2  -7  11         65.15         59.39         3.43 o
   3  -7  11        113.72        110.61         3.86 o
   4  -7  11         44.55         44.54         2.10 o
   5  -7  11          0.13          0.11         1.38 o
 -10  -6  11          0.24          0.64         2.40 o
  -9  -6  11         13.34         14.03         3.48 o
  -8  -6  11          2.07          1.59         2.44 o
  -7  -6  11          0.52          1.22         2.10 o
  -6  -6  11          3.62          4.45         2.69 o
  -5  -6  11        424.47        485.50        27.43 o
  -4  -6  11         42.89         44.65         2.68 o
  -3  -6  11        117.66        124.93         5.07 o
  -2  -6  11         71.37         72.40         2.06 o
  -1  -6  11          4.23          3.03         0.85 o
   0  -6  11         79.60         65.65         2.07 o
   1  -6  11          0.71          0.82         1.03 o
   2  -6  11         16.96         16.24         2.45 o
   3  -6  11         19.23         20.09         2.55 o
   4  -6  11         40.80         38.95         3.10 o
   5  -6  11         23.17         22.63         2.71 o
   6  -6  11          4.46          4.81         1.43 o
   7  -6  11         49.39         56.53         2.63 o
 -10  -5  11         10.40         12.40         2.45 o
  -9  -5  11          1.10          1.34         1.76 o
  -8  -5  11         21.48         23.05         4.01 o
  -7  -5  11          6.58          6.38         1.61 o
  -6  -5  11        103.99        118.38        14.25 o
  -5  -5  11         49.63         60.91         2.79 o
  -4  -5  11          5.20          5.01         1.63 o
  -3  -5  11         39.79         39.88         2.03 o
  -2  -5  11         29.08         32.54         2.22 o
  -1  -5  11         11.21         25.73         9.75 o
   0  -5  11          0.83          0.88         0.81 o
   1  -5  11         25.13         23.98         1.21 o
   2  -5  11        114.86        104.63         2.22 o
   3  -5  11        165.15        158.71         4.22 o
   4  -5  11          0.78          0.46         1.29 o
   5  -5  11          3.46          3.47         1.66 o
   6  -5  11          2.14          2.87         1.59 o
   7  -5  11         18.51         20.87         1.66 o
 -10  -4  11          0.13         -0.22         2.43 o
  -9  -4  11         50.98         55.99         3.84 o
  -8  -4  11          0.65          1.07         1.48 o
  -7  -4  11          9.15          9.39         2.17 o
  -6  -4  11          0.15          0.14         1.66 o
  -5  -4  11          1.97          5.42         1.39 o
  -4  -4  11         84.38         91.48         2.99 o
  -3  -4  11         26.09         27.75         1.46 o
  -2  -4  11        172.05        189.79         3.72 o
  -1  -4  11          5.83          6.80         1.19 o
   0  -4  11         85.10         81.25         2.85 o
   1  -4  11         14.65         14.36         1.14 o
   2  -4  11          9.66          9.87         0.90 o
   3  -4  11         93.98         89.18         3.71 o
   4  -4  11       1986.91       1961.63        49.63 o
   5  -4  11         60.76         60.59         2.25 o
   6  -4  11         20.69         20.86         1.52 o
   7  -4  11         24.70         24.63         2.22 o
   8  -4  11          4.20          3.02         1.44 o
 -11  -3  11          6.43          5.79         3.31 o
 -10  -3  11          0.08         -0.14         2.50 o
  -9  -3  11         17.24         18.23         2.14 o
  -8  -3  11          1.24          0.85         1.96 o
  -7  -3  11          0.17          0.43         1.14 o
  -6  -3  11         63.62         68.45         2.87 o
  -5  -3  11         24.21         24.05         2.00 o
  -4  -3  11          4.75          4.07         1.26 o
  -3  -3  11         12.16         11.84         1.15 o
  -2  -3  11        193.24        217.98         5.26 o
  -1  -3  11        262.53        283.93         6.53 o
   0  -3  11          4.69          3.80         1.30 o
   1  -3  11         31.61         31.25         2.00 o
   2  -3  11         17.27         18.96         1.55 o
   3  -3  11        468.54        462.82         7.95 o
   4  -3  11        310.09        306.57         7.68 o
   5  -3  11          6.30          6.99         1.28 o
   6  -3  11         11.20          5.28         4.24 o
   7  -3  11         25.08         27.65         1.45 o
   8  -3  11         63.39         68.77         2.88 o
   9  -3  11         26.33         30.36         3.42 o
 -11  -2  11         18.11         15.35         3.45 o
 -10  -2  11          9.76         10.68         3.42 o
  -9  -2  11          5.17          5.73         2.93 o
  -8  -2  11          3.80          4.21         1.45 o
  -7  -2  11        137.75        136.59         5.00 o
  -6  -2  11          8.74          5.98         2.65 o
  -5  -2  11         30.68         34.19         2.22 o
  -4  -2  11        114.58        113.72         3.44 o
  -3  -2  11        204.27        207.57         4.69 o
  -2  -2  11        160.50        183.02         3.67 o
  -1  -2  11          1.17          1.23         0.66 o
   0  -2  11         38.25         40.25         1.84 o
   1  -2  11         22.91         21.21         1.80 o
   2  -2  11         56.32         57.15         2.41 o
   3  -2  11          4.60          6.88         1.09 o
   4  -2  11       2681.45       2792.20        75.19 o
   5  -2  11         38.68         28.95         7.03 o
   6  -2  11         11.04         12.07         1.10 o
   7  -2  11         14.46         14.00         1.14 o
   8  -2  11          0.34          0.69         0.70 o
   9  -2  11         81.71        102.32         2.52 o
 -10  -1  11          8.17          6.52         1.76 o
  -9  -1  11         36.33         37.21         4.42 o
  -8  -1  11         15.28         15.96         3.34 o
  -7  -1  11          7.66          3.18         2.39 o
  -6  -1  11          2.33          2.99         1.00 o
  -5  -1  11         39.87         42.84         1.99 o
  -4  -1  11         36.37         40.94         2.29 o
  -3  -1  11         43.09         49.66         2.85 o
  -2  -1  11        426.16        452.50         8.93 o
  -1  -1  11         55.82         58.43         1.99 o
   0  -1  11          5.30          7.22         0.82 o
   1  -1  11          8.68          9.22         1.57 o
   2  -1  11         78.02         76.64         3.39 o
   3  -1  11        625.38        628.72        11.02 o
   4  -1  11        186.16        169.56        10.99 o
   5  -1  11         67.32         68.10         1.94 o
   6  -1  11         88.76         90.87         2.18 o
   7  -1  11          0.01          0.18         0.57 o
   8  -1  11          3.78          2.94         0.80 o
   9  -1  11          7.37          8.21         0.99 o
  10  -1  11        123.87        143.03         2.89 o
 -10   0  11          0.05          0.51         1.52 o
  -9   0  11        237.16        241.16         9.64 o
  -8   0  11         19.02         15.53         5.29 o
  -7   0  11         45.90         47.38         2.07 o
  -6   0  11         25.60         29.72         2.77 o
  -5   0  11         83.47         79.78         3.77 o
  -4   0  11          0.64          1.14         1.41 o
  -3   0  11        149.80        157.61         3.98 o
  -2   0  11         88.62         96.82         2.72 o
  -1   0  11          1.62          1.88         0.68 o
   0   0  11         98.04         93.93         2.33 o
   1   0  11          1.88          2.24         1.23 o
   2   0  11         87.03         91.12         3.02 o
   3   0  11         68.86         61.44        16.55 o
   4   0  11        266.51        267.65         4.21 o
   5   0  11         95.92         94.89         2.14 o
   6   0  11          5.14          5.71         0.88 o
   7   0  11         30.71         25.69         1.13 o
   8   0  11          8.62          8.94         0.85 o
   9   0  11         42.71         44.19         1.25 o
  10   0  11          0.07         -0.45         1.26 o
 -10   1  11          1.73          0.22         1.15 o
  -9   1  11          0.07          0.68         1.20 o
  -8   1  11          0.14         -0.06         1.34 o
  -7   1  11         10.68         11.82         2.40 o
  -6   1  11         23.33         25.13         2.63 o
  -5   1  11          0.11         -0.19         1.12 o
  -4   1  11          9.92          9.56         1.93 o
  -3   1  11        133.76        135.50         3.56 o
  -2   1  11         37.33         37.79         2.22 o
  -1   1  11         24.44         26.29         1.79 o
   0   1  11          5.88          5.82         1.14 o
   1   1  11        432.75        450.44        12.93 o
   2   1  11          0.25         -0.27         0.80 o
   3   1  11         44.49         44.63         1.81 o
   4   1  11          4.96          5.06         0.66 o
   5   1  11          0.35          0.29         0.42 o
   6   1  11         35.08         36.56         1.13 o
   7   1  11        237.36        215.12         4.54 o
   8   1  11         45.02         44.86         1.37 o
   9   1  11          0.26         -0.09         1.27 o
  10   1  11          0.41         -0.06         1.26 o
 -10   2  11         23.00         24.08         2.75 o
  -9   2  11         72.25         73.12         3.63 o
  -8   2  11         28.51         31.57         2.61 o
  -7   2  11         14.66         11.94         2.38 o
  -6   2  11         14.78         14.15         1.50 o
  -5   2  11         46.11         42.37         2.39 o
  -4   2  11         52.62         49.40         2.43 o
  -3   2  11        236.43        256.00         5.00 o
  -2   2  11         57.25         61.93         2.56 o
  -1   2  11         40.80         43.74         1.44 o
   0   2  11        327.73        345.85         6.46 o
   1   2  11         35.10         33.03         1.47 o
   2   2  11         19.12         15.58         6.89 o
   3   2  11         26.09         25.80         2.11 o
   4   2  11         80.03         80.06         1.56 o
   5   2  11          0.85          1.02         0.46 o
   6   2  11         53.87         57.04         1.32 o
   7   2  11        367.93        318.93         6.37 o
   8   2  11         19.90         20.71         3.07 o
   9   2  11         42.60         39.78         3.76 o
  10   2  11          0.00          0.67         1.77 o
  11   2  11          3.75          4.25         1.30 o
  -9   3  11         21.20         20.90         2.43 o
  -8   3  11         15.08         13.28         1.95 o
  -7   3  11          0.08         -0.17         0.82 o
  -6   3  11         65.68         73.19         3.38 o
  -5   3  11         57.69         59.72         3.18 o
  -4   3  11        141.43        139.52         4.33 o
  -3   3  11         48.19         46.69         2.46 o
  -2   3  11         47.90         50.06         1.62 o
  -1   3  11         16.98         15.94         0.86 o
   0   3  11          1.65          1.52         0.68 o
   1   3  11        166.97        169.83         4.37 o
   2   3  11          1.38          1.76         0.52 o
   3   3  11         51.66         49.42         4.46 o
   4   3  11         71.79         70.98         2.73 o
   5   3  11         27.46         26.75         1.09 o
   6   3  11         22.31         20.02         1.78 o
   7   3  11        467.92        452.78        13.24 o
   8   3  11        104.87        108.73         6.10 o
   9   3  11          2.34          1.83         2.20 o
  10   3  11         29.64         38.10         2.50 o
  11   3  11         14.86         20.59         3.59 o
  -9   4  11          0.34          1.19         1.84 o
  -8   4  11         15.27         13.25         2.58 o
  -7   4  11         19.44         18.11         1.84 o
  -6   4  11          0.34          0.24         0.88 o
  -5   4  11         47.70         50.16         3.21 o
  -4   4  11         38.63         40.14         1.93 o
  -3   4  11        137.17        134.31         3.27 o
  -2   4  11         85.95         81.40         4.11 o
  -1   4  11         56.42         55.16         2.65 o
   0   4  11          0.04          0.42         0.54 o
   1   4  11          0.65          0.58         0.43 o
   2   4  11         65.35         62.16         5.70 o
   3   4  11         63.45         55.43         6.33 o
   4   4  11          9.11          7.78         1.51 o
   5   4  11         12.04         11.44         2.06 o
   6   4  11        272.38        286.96         9.00 o
   7   4  11        102.76         87.72         3.88 o
   8   4  11          0.82          0.85         1.21 o
   9   4  11          2.53          2.98         2.64 o
  10   4  11          0.02         -0.19         1.94 o
  11   4  11         20.40         23.72         3.62 o
  -8   5  11         66.28         72.08         4.07 o
  -7   5  11          9.82          8.16         2.13 o
  -6   5  11        184.71        194.37         5.14 o
  -5   5  11         25.81         25.27         2.25 o
  -4   5  11         51.66         42.04         2.91 o
  -3   5  11        281.91        293.22        10.55 o
  -2   5  11          0.28          0.17         0.48 o
  -1   5  11          1.72          1.39         0.75 o
   0   5  11         68.84         63.82         3.00 o
   1   5  11         48.37         42.09         2.56 o
   2   5  11          0.76          0.92         0.34 o
   3   5  11          0.01          0.15         0.27 o
   4   5  11         62.69         70.39         3.25 o
   5   5  11          3.00          4.30         1.86 o
   6   5  11         12.52         10.59         2.08 o
   7   5  11        133.15        128.52         5.03 o
   8   5  11          7.07          6.16         1.77 o
   9   5  11          2.86          2.34         2.81 o
  10   5  11         54.32         74.17         6.40 o
  11   5  11         41.20         49.50         4.95 o
  -7   6  11         10.50         10.19         1.64 o
  -6   6  11          0.05         -0.33         0.73 o
  -5   6  11         13.65         14.22         1.86 o
  -4   6  11          7.13          6.60         1.12 o
  -3   6  11         25.36         27.95         1.92 o
  -2   6  11         61.56         52.75         2.13 o
  -1   6  11          9.23          7.57         0.99 o
   0   6  11        402.91        369.91        17.90 o
   1   6  11          0.98          0.98         0.44 o
   2   6  11         53.07         49.84         4.38 o
   3   6  11          0.01         -0.10         1.47 o
   4   6  11        344.03        369.24        10.15 o
   5   6  11         32.90         34.58         3.38 o
   6   6  11          3.64          4.50         1.86 o
   7   6  11          0.16          0.28         1.24 o
   8   6  11          3.06          5.03         1.85 o
   9   6  11         48.55         50.63         5.81 o
  10   6  11         21.32         28.27         2.89 o
  11   6  11         54.75         65.82         5.84 o
  -6   7  11          3.78          3.76         0.94 o
  -5   7  11          2.15          1.21         1.20 o
  -4   7  11         29.13         26.90         1.57 o
  -3   7  11          2.94          3.34         0.98 o
  -2   7  11         16.21         15.51         1.71 o
  -1   7  11         20.07         18.55         1.23 o
   0   7  11         15.57         13.61         1.14 o
   1   7  11        119.41        108.01         3.12 o
   2   7  11          6.68          8.84         1.94 o
   3   7  11          0.00         -0.06         1.70 o
   4   7  11         30.28         33.77         3.73 o
   5   7  11         26.23         28.78         3.38 o
   6   7  11         22.01         24.39         2.87 o
   7   7  11         19.66         23.41         2.65 o
   8   7  11         10.75         11.46         4.19 o
   9   7  11         11.62         10.18         4.18 o
  10   7  11        324.90        428.34        14.24 o
  -5   8  11         26.48         19.85         1.51 o
  -4   8  11          0.01          0.32         0.84 o
  -3   8  11        426.65        383.62        10.81 o
  -2   8  11          4.19          3.04         0.88 o
  -1   8  11         62.88         51.61         3.80 o
   0   8  11         78.41         69.03         3.73 o
   1   8  11         15.54         15.82         3.73 o
   2   8  11          5.25          2.68         1.15 o
   3   8  11          0.26          0.42         1.23 o
   4   8  11         49.89         51.23         4.38 o
   5   8  11         12.49         14.24         5.03 o
   6   8  11         21.45         18.61         5.03 o
   7   8  11         37.63         45.10         6.02 o
   8   8  11         13.67         14.48         4.55 o
   9   8  11         53.37         63.02         4.13 o
  10   8  11         37.14         53.52         6.92 o
  -4   9  11         12.64          9.89         1.43 o
  -3   9  11        215.78        195.69         7.72 o
  -2   9  11         15.29         14.40         1.34 o
  -1   9  11         46.85         44.76         3.63 o
   0   9  11         43.58         37.96         4.63 o
   1   9  11         45.39         41.78         4.88 o
   2   9  11          0.94         -0.60         1.47 o
   3   9  11         79.43         91.17         6.72 o
   4   9  11         52.86         63.52         4.32 o
   5   9  11         96.72        113.40         9.13 o
   6   9  11         49.63         55.54         7.06 o
   7   9  11         12.72         11.18         2.59 o
   8   9  11          0.15          0.28         1.47 o
   9   9  11         13.53         17.45         5.11 o
  -3  10  11        285.63        230.05        20.14 o
  -2  10  11          6.21          5.92         1.62 o
  -1  10  11          0.63          1.72         2.36 o
   0  10  11         16.31         18.05         3.80 o
   1  10  11          6.82          5.28         2.81 o
   2  10  11          6.99          7.89         3.38 o
   3  10  11          4.07          3.45         2.50 o
   4  10  11         25.60         35.88         6.33 o
   5  10  11         35.14         36.30         6.40 o
   6  10  11         46.06         50.72         4.07 o
   7  10  11         76.32         90.58         8.25 o
   8  10  11         16.00         20.41         5.32 o
  -1  11  11         15.83         20.01         3.68 o
   0  11  11          0.13         -0.28         1.79 o
   1  11  11          8.56          8.15         3.23 o
   2  11  11          0.54          0.50         2.19 o
   3  11  11         69.86         28.85         3.57 o
   4  11  11          0.11         -0.11         1.47 o
   5  11  11          0.29         -0.05         2.64 o
   6  11  11         36.02         45.43         6.89 o
   7  11  11         39.26         52.62         7.47 o
  -6  -9  12         47.63         46.27         2.85 o
  -5  -9  12         28.10         30.63         7.19 o
  -4  -9  12         30.92         28.86         6.54 o
  -3  -9  12          0.70          1.88         1.94 o
  -2  -9  12          0.62         -0.53         1.72 o
  -1  -9  12          5.93          5.87         2.91 o
   0  -9  12        205.77        190.09         7.69 o
   1  -9  12         30.72         37.09         6.05 o
  -7  -8  12          3.98          1.64         0.95 o
  -6  -8  12        120.34        128.94         4.88 o
  -5  -8  12          5.95          6.16         1.69 o
  -4  -8  12        136.09        133.16         4.51 o
  -3  -8  12          7.15          6.95         4.39 o
  -2  -8  12         24.53         24.59         5.50 o
  -1  -8  12         11.04         11.58         2.53 o
   0  -8  12        292.53        263.65         7.44 o
   1  -8  12          0.26          0.03         0.81 o
   2  -8  12          0.20          0.62         1.22 o
   3  -8  12         17.45         17.24         1.65 o
  -8  -7  12          0.53          0.03         1.42 o
  -7  -7  12         78.43        105.37        30.05 o
  -6  -7  12          2.48          3.98         1.99 o
  -5  -7  12         47.15         53.54         2.84 o
  -4  -7  12         13.14         11.79         2.02 o
  -3  -7  12          0.74          0.48         0.84 o
  -2  -7  12          2.97          2.79         1.45 o
  -1  -7  12          2.92          3.48         3.46 o
   0  -7  12         95.29         67.57        45.66 o
   1  -7  12         22.32         21.08         2.02 o
   2  -7  12         11.71         12.60         4.50 o
   3  -7  12         82.05         76.99         4.22 o
   4  -7  12          2.75          2.47         1.25 o
  -9  -6  12          4.56          4.03         2.28 o
  -8  -6  12         21.13         20.68         4.22 o
  -7  -6  12         73.27         86.46        23.95 o
  -6  -6  12          0.01          0.04         0.99 o
  -5  -6  12         31.35         35.38         2.41 o
  -4  -6  12          1.27          2.03         1.42 o
  -3  -6  12          6.58          6.74         1.32 o
  -2  -6  12         26.56         24.72         1.91 o
  -1  -6  12          0.33          0.51         0.75 o
   0  -6  12         63.95         58.05         3.58 o
   1  -6  12          5.81          4.23         2.05 o
   2  -6  12         22.38         20.72         1.82 o
   3  -6  12         74.12         73.24         3.95 o
   4  -6  12        203.99        193.24         6.26 o
   5  -6  12         27.89         24.20         2.68 o
  -9  -5  12          7.43          5.25         2.27 o
  -8  -5  12          0.10          1.39         1.67 o
  -7  -5  12        234.83        248.97        10.01 o
  -6  -5  12         22.61         26.79         2.83 o
  -5  -5  12         42.76         47.83         3.16 o
  -4  -5  12         60.51         63.65         2.66 o
  -3  -5  12        116.22        118.35         3.79 o
  -2  -5  12          1.34          1.54         1.20 o
  -1  -5  12         80.23         70.92         2.34 o
   0  -5  12         15.37         13.11         1.34 o
   1  -5  12         36.58         33.31         2.15 o
   2  -5  12         30.37         30.44         1.12 o
   3  -5  12         15.77         14.96         1.30 o
   4  -5  12         10.25         11.01         1.58 o
   5  -5  12         18.66         18.02         1.63 o
   6  -5  12         40.70         41.02         2.79 o
  -9  -4  12          0.02         -0.70         1.50 o
  -8  -4  12         59.63         65.42         4.13 o
  -7  -4  12         59.00         47.58        18.16 o
  -6  -4  12          0.67          0.69         1.25 o
  -5  -4  12         62.79         74.09         6.16 o
  -4  -4  12          4.88          4.67         1.69 o
  -3  -4  12          4.54          4.45         1.04 o
  -2  -4  12          7.80          7.06         1.48 o
  -1  -4  12         29.77         29.27         1.76 o
   0  -4  12         14.11         14.57         1.55 o
   1  -4  12          1.85          0.92         1.01 o
   2  -4  12          0.83          0.64         0.62 o
   3  -4  12        195.14        187.10         5.66 o
   4  -4  12         53.20         48.17         2.89 o
   5  -4  12          4.49          3.27         1.43 o
   6  -4  12          3.09          2.56         1.37 o
   7  -4  12         43.40         41.11         1.86 o
 -10  -3  12          0.05          0.24         2.37 o
  -9  -3  12         33.04         33.22         3.04 o
  -8  -3  12          0.08          0.94         1.58 o
  -7  -3  12        152.38        136.88        26.69 o
  -6  -3  12         11.39         11.19         1.80 o
  -5  -3  12         38.54         41.28         2.06 o
  -4  -3  12         31.91         34.68         2.80 o
  -3  -3  12          0.58          1.84         1.04 o
  -2  -3  12          4.14          3.90         0.95 o
  -1  -3  12         90.16         85.01         2.12 o
   0  -3  12         86.22         85.18         3.37 o
   1  -3  12          0.14         -0.13         0.47 o
   2  -3  12         28.19         26.43         1.86 o
   3  -3  12        252.67        244.82         4.88 o
   4  -3  12         74.79         71.79         3.11 o
   5  -3  12          4.95          4.51         0.91 o
   6  -3  12          1.72          1.18         1.08 o
   7  -3  12          0.02          1.13         1.06 o
   8  -3  12          0.20          3.12         1.69 o
 -10  -2  12         39.28         40.88         4.86 o
  -9  -2  12          4.50          4.21         2.89 o
  -8  -2  12         27.00         25.36         8.74 o
  -7  -2  12          0.16         -0.18         1.01 o
  -6  -2  12         24.48         21.59         2.09 o
  -5  -2  12        112.01        110.65         3.66 o
  -4  -2  12        329.21        365.22         7.51 o
  -3  -2  12         31.88         34.41         2.57 o
  -2  -2  12          1.23          0.47         0.78 o
  -1  -2  12         38.04         37.38         1.65 o
   0  -2  12          1.24          1.37         0.78 o
   1  -2  12         15.61         12.58         1.64 o
   2  -2  12        129.21        128.40         4.14 o
   3  -2  12        644.41        623.95        10.89 o
   4  -2  12         97.75         99.97         3.32 o
   5  -2  12         24.00         22.83         1.68 o
   6  -2  12          3.22          1.59         1.33 o
   7  -2  12         28.24         29.32         1.46 o
   8  -2  12          0.85          1.09         0.75 o
 -10  -1  12         37.31         29.12         8.83 o
  -9  -1  12         33.06         27.93         8.81 o
  -8  -1  12          1.41          1.39         1.24 o
  -7  -1  12         21.07         23.95         2.95 o
  -6  -1  12         54.97         54.65         3.56 o
  -5  -1  12          9.62         12.10         2.39 o
  -4  -1  12         38.87         41.65         3.06 o
  -3  -1  12        283.84        309.98         7.22 o
  -2  -1  12         14.94         14.88         1.20 o
  -1  -1  12          6.61          7.57         1.10 o
   0  -1  12          4.13          2.33         0.80 o
   1  -1  12         24.28         24.15         1.42 o
   2  -1  12         35.56         34.93         2.07 o
   3  -1  12          0.02          0.04         0.64 o
   4  -1  12          1.00          1.63         0.93 o
   5  -1  12         62.25         47.01        12.05 o
   6  -1  12          7.61          8.60         0.96 o
   7  -1  12          0.22          0.05         0.55 o
   8  -1  12         21.01         23.95         1.25 o
   9  -1  12         12.17         13.29         2.20 o
  -9   0  12          0.80         -0.52         1.48 o
  -8   0  12          0.03         -0.92         1.77 o
  -7   0  12         30.44         32.03         2.10 o
  -6   0  12         10.30         11.99         1.43 o
  -5   0  12         13.43         14.00         2.39 o
  -4   0  12       1868.09       2096.92        47.10 o
  -3   0  12          0.54          0.82         0.97 o
  -2   0  12         31.69         31.54         1.63 o
  -1   0  12          9.42          9.19         0.93 o
   0   0  12         32.93         34.89         1.45 o
   1   0  12        182.62        179.24         4.87 o
   2   0  12        147.72        145.40         7.39 o
   3   0  12         64.64         58.34         4.01 o
   4   0  12         49.49         44.35         8.06 o
   5   0  12          1.79          1.39         0.65 o
   6   0  12         10.87         10.11         1.01 o
   7   0  12         65.72         62.95         2.08 o
   8   0  12         11.33          9.87         2.33 o
   9   0  12         58.18         72.06         4.22 o
  -9   1  12         14.36         18.49         3.18 o
  -8   1  12          6.45          5.44         2.34 o
  -7   1  12          9.18          8.56         1.69 o
  -6   1  12         17.13         18.08         2.50 o
  -5   1  12         17.31         18.00         2.48 o
  -4   1  12         23.98         28.01         2.70 o
  -3   1  12         58.79         61.29         2.32 o
  -2   1  12          1.75          1.74         0.86 o
  -1   1  12         20.19         22.01         1.71 o
   0   1  12         29.80         33.15         1.51 o
   1   1  12         34.27         34.10         1.65 o
   2   1  12        122.49        117.90         3.45 o
   3   1  12         25.10         22.51         1.23 o
   4   1  12         87.60         89.99         2.74 o
   5   1  12         13.27         13.70         0.83 o
   6   1  12         50.62         49.79         2.44 o
   7   1  12          0.01          1.09         1.86 o
   8   1  12          1.33          2.24         2.00 o
   9   1  12          0.97          0.93         0.92 o
  10   1  12          2.65          1.52         1.75 o
  -9   2  12         34.01         36.43         4.02 o
  -8   2  12          5.58          5.58         1.84 o
  -7   2  12          3.49          3.56         1.48 o
  -6   2  12         34.80         37.38         2.50 o
  -5   2  12         28.28         28.12         2.25 o
  -4   2  12       1747.98       1884.97        42.65 o
  -3   2  12         28.44         29.60         1.86 o
  -2   2  12         53.05         51.00         2.19 o
  -1   2  12         25.09         24.85         1.23 o
   0   2  12         27.64         29.89         1.58 o
   1   2  12        172.89        181.54         3.95 o
   2   2  12         33.99         32.85         1.79 o
   3   2  12          9.35          7.56         2.17 o
   4   2  12          6.06          5.97         0.56 o
   5   2  12          3.18          3.00         0.55 o
   6   2  12          1.88          2.08         2.33 o
   7   2  12         16.20         19.56         3.46 o
   8   2  12          0.01          1.07         1.92 o
   9   2  12         14.65         17.95         3.06 o
  10   2  12          0.84          1.40         1.06 o
  -8   3  12          7.51          6.51         1.67 o
  -7   3  12         74.03         69.01         4.50 o
  -6   3  12          2.32          2.53         1.39 o
  -5   3  12         84.83         92.89         4.19 o
  -4   3  12          1.79          1.28         0.98 o
  -3   3  12          1.61          0.78         1.08 o
  -2   3  12         36.24         36.13         1.49 o
  -1   3  12         12.49         13.93         1.14 o
   0   3  12         51.56         47.37         1.71 o
   1   3  12          1.16          0.95         0.61 o
   2   3  12        194.57        180.14        10.93 o
   3   3  12        110.93        106.27        10.54 o
   4   3  12         96.48         90.38         4.47 o
   5   3  12         28.00         34.26         4.55 o
   6   3  12          1.14          2.00         2.53 o
   8   3  12         18.44         22.31         3.73 o
   9   3  12         27.94         32.25         2.34 o
  10   3  12         20.15         23.54         3.65 o
  -8   4  12         20.96         20.81         2.82 o
  -7   4  12         14.13         13.16         1.61 o
  -6   4  12          0.01         -0.28         1.20 o
  -5   4  12         38.13         33.45         1.93 o
  -4   4  12        199.11        202.57         6.39 o
  -3   4  12        108.43        103.78         3.23 o
  -2   4  12         80.44         76.23         3.68 o
  -1   4  12         75.59         72.85         5.06 o
   0   4  12         12.25         10.95         1.44 o
   1   4  12          8.58          6.63         0.71 o
   2   4  12          6.70          5.31         0.87 o
   3   4  12         20.54         16.78         3.46 o
   4   4  12         48.84         50.91         3.77 o
   5   4  12        474.84        544.27        20.83 o
   6   4  12        135.35        143.74         5.64 o
   7   4  12         68.19         74.10         6.01 o
   8   4  12         35.67         36.53         4.69 o
   9   4  12         22.31         22.74         2.30 o
  10   4  12          5.91          6.27         3.06 o
  -7   5  12         64.38         60.03         2.91 o
  -6   5  12          0.36          0.56         0.88 o
  -5   5  12          0.11          0.64         0.79 o
  -4   5  12          0.07         -0.04         0.78 o
  -3   5  12         31.49         29.36         2.42 o
  -2   5  12         38.34         32.25         2.98 o
  -1   5  12        172.88        143.19        18.19 o
   0   5  12         77.81         63.56         6.97 o
   1   5  12         11.34         10.03         1.19 o
   2   5  12         85.93         75.38         4.68 o
   3   5  12        117.50        121.83        14.53 o
   4   5  12         50.62         55.80         4.21 o
   5   5  12          3.47          4.69         2.05 o
   6   5  12         53.33         64.47         3.91 o
   7   5  12         17.20         21.41         4.47 o
   8   5  12          0.63         -0.20         2.16 o
   9   5  12          8.75          8.48         3.48 o
  10   5  12         25.48         27.43         4.67 o
  -6   6  12          2.59          1.21         1.28 o
  -5   6  12          1.03          0.40         0.73 o
  -4   6  12          7.99          6.76         1.27 o
  -3   6  12        147.40        134.08         6.20 o
  -2   6  12         20.30         18.61         1.93 o
  -1   6  12         52.00         46.43         2.74 o
   0   6  12         40.61         36.37         2.55 o
   1   6  12          5.37          4.74         0.62 o
   2   6  12          0.36         -0.05         1.04 o
   3   6  12         33.75         37.98         4.05 o
   4   6  12          1.05          0.86         1.31 o
   5   6  12       1934.25       2319.73        87.02 o
   6   6  12         10.15          9.33         2.36 o
   7   6  12          0.08          1.01         2.83 o
   8   6  12          6.83          6.78         3.65 o
   9   6  12          6.06          9.39         3.91 o
  10   6  12         44.36         59.77         6.35 o
  -5   7  12          2.56          1.84         1.03 o
  -4   7  12         10.72          8.41         1.40 o
  -3   7  12         11.30          8.78         1.29 o
  -2   7  12          5.20          3.79         0.96 o
  -1   7  12        347.02        317.22        13.19 o
   0   7  12         51.09         43.71         2.49 o
   1   7  12          4.99          4.39         1.61 o
   2   7  12         36.28         37.25         4.98 o
   3   7  12          0.18         -0.02         1.02 o
   4   7  12         92.18        104.68         6.19 o
   5   7  12          0.11          0.19         2.96 o
   6   7  12          0.02         -1.35         3.40 o
   7   7  12         12.36         19.13         4.89 o
   8   7  12         12.11         12.03         4.47 o
   9   7  12          7.13         10.88         2.39 o
  -4   8  12         59.34         51.94         6.03 o
  -3   8  12         70.37         60.90         2.63 o
  -2   8  12          2.82          2.42         0.89 o
  -1   8  12          4.92          4.71         0.83 o
   0   8  12         75.27         75.17         6.18 o
   1   8  12          3.29          4.32         3.18 o
   2   8  12          1.26          0.26         1.15 o
   3   8  12          3.90          3.91         1.93 o
   4   8  12        135.12        151.42         7.35 o
   5   8  12       1046.26       1244.39        50.16 o
   6   8  12         79.85         91.57         8.77 o
   7   8  12          0.01          0.02         2.47 o
   8   8  12          0.00          0.12         2.58 o
   9   8  12         85.68        105.76         5.39 o
  -3   9  12          8.67          8.09         1.24 o
  -2   9  12          3.45          2.35         0.86 o
  -1   9  12        144.93        147.54         8.59 o
   0   9  12          8.94          7.50         3.38 o
   1   9  12         25.79         23.38         4.15 o
   2   9  12         86.62         90.36         7.07 o
   3   9  12          5.82          5.79         1.55 o
   4   9  12         39.77         52.23         4.35 o
   5   9  12         13.46         19.09         3.37 o
   6   9  12         17.11         17.96         5.71 o
   7   9  12         75.00         96.20         5.59 o
   8   9  12          4.58          5.68         2.41 o
  -1  10  12          1.17          1.58         2.47 o
   0  10  12         13.36         11.35         3.73 o
   1  10  12         24.18         18.86         3.87 o
   2  10  12         23.08         24.54         4.64 o
   3  10  12         26.12         11.48        14.72 o
   4  10  12         24.96         26.70         6.24 o
   5  10  12         15.50         17.39         5.90 o
   6  10  12         37.44         46.05         7.41 o
  -5  -8  13        199.24        193.68         7.37 o
  -4  -8  13          1.65          3.12         4.22 o
  -3  -8  13          0.28          0.02         2.47 o
  -2  -8  13          1.22         -0.70         3.01 o
  -1  -8  13        100.84         79.22        47.08 o
   0  -8  13          3.06          1.62         1.50 o
  -6  -7  13          3.00          3.52         1.15 o
  -5  -7  13        209.11        223.03         7.00 o
  -4  -7  13         11.14         10.21         1.88 o
  -3  -7  13          0.01          0.29         0.84 o
  -2  -7  13        165.10        162.58        10.45 o
  -1  -7  13          0.98         -0.33         2.58 o
   0  -7  13         23.98         21.19         2.25 o
   1  -7  13          4.40          3.46         2.09 o
   2  -7  13          1.75          1.26         1.21 o
  -7  -6  13         58.01         70.61         3.65 o
  -6  -6  13         29.79         34.77         7.21 o
  -5  -6  13          0.38          0.56         0.94 o
  -4  -6  13         47.28         46.57         2.15 o
  -3  -6  13          3.71          2.99         1.40 o
  -2  -6  13         13.41         13.41         1.59 o
  -1  -6  13         69.41         60.48         5.85 o
   0  -6  13         13.24         11.49         2.24 o
   1  -6  13        217.33        215.27         9.31 o
   2  -6  13         19.74         18.67         1.77 o
   3  -6  13         21.00         19.37         1.50 o
   4  -6  13         13.12         15.39         1.74 o
  -8  -5  13         40.70         46.65         3.20 o
  -7  -5  13          0.12         -0.26         1.42 o
  -6  -5  13         21.50         22.83         2.96 o
  -5  -5  13          2.86          1.85         1.68 o
  -4  -5  13          7.92          6.56         1.52 o
  -3  -5  13          0.33          0.71         0.94 o
  -2  -5  13          2.26          2.94         1.42 o
  -1  -5  13          6.60          4.85         1.62 o
   0  -5  13         45.92         40.37         4.08 o
   1  -5  13          7.29          5.07         1.44 o
   2  -5  13          0.21          0.65         1.37 o
   3  -5  13          0.00          0.58         1.38 o
   4  -5  13        162.52        163.76         4.37 o
   5  -5  13         66.26         63.40         3.32 o
  -8  -4  13        204.86        236.78         7.99 o
  -7  -4  13         76.53         83.89         3.93 o
  -6  -4  13         23.41         26.81         2.39 o
  -5  -4  13        344.45        428.03        52.92 o
  -4  -4  13          1.70          1.41         1.16 o
  -3  -4  13          5.96          6.65         1.66 o
  -2  -4  13         31.66         32.80         1.86 o
  -1  -4  13          5.30          3.88         1.51 o
   0  -4  13         29.85         28.17         1.95 o
   1  -4  13         10.90          7.95         1.32 o
   2  -4  13          3.81          2.37         0.90 o
   3  -4  13          3.25          2.15         1.50 o
   4  -4  13          7.20          5.54         1.15 o
   5  -4  13         24.28         25.05         2.15 o
   6  -4  13          7.09          8.29         1.62 o
  -8  -3  13         17.55         20.63         3.27 o
  -7  -3  13         11.32         10.31         1.45 o
  -6  -3  13         16.61         16.75         1.54 o
  -5  -3  13          1.62          1.05         1.00 o
  -4  -3  13         52.65         51.98         3.75 o
  -3  -3  13         21.81         18.48         1.67 o
  -2  -3  13        252.82        271.01         8.11 o
  -1  -3  13          3.47          2.50         0.83 o
   0  -3  13         26.55         26.12         2.02 o
   1  -3  13          0.09          0.39         0.93 o
   2  -3  13         77.95         69.17         4.36 o
   3  -3  13         23.63         26.20         1.33 o
   4  -3  13        136.71        125.61         2.86 o
   5  -3  13          0.05         -0.39         0.66 o
   6  -3  13          0.64         -0.46         0.66 o
   7  -3  13         90.51         97.03         4.95 o
  -9  -2  13          9.93          9.65         2.91 o
  -8  -2  13         20.38         22.11         2.37 o
  -7  -2  13          1.84          1.39         1.84 o
  -6  -2  13          1.49          1.67         1.39 o
  -5  -2  13         10.94         11.60         2.44 o
  -4  -2  13         51.33         52.12         3.20 o
  -3  -2  13         15.89         19.33         1.70 o
  -2  -2  13          5.55          5.07         0.92 o
  -1  -2  13          0.85          0.43         0.95 o
   0  -2  13         64.98         63.38         2.93 o
   1  -2  13          7.58          7.18         0.83 o
   2  -2  13         63.82         61.37         2.69 o
   3  -2  13         22.60         24.35         1.69 o
   4  -2  13         43.96         42.72         2.22 o
   5  -2  13         11.98         10.02         1.26 o
   6  -2  13          0.42          0.66         0.59 o
   7  -2  13          4.29          3.88         1.10 o
  -9  -1  13         51.82         51.55         4.24 o
  -8  -1  13          6.34          8.02         1.43 o
  -7  -1  13          1.76          1.86         1.89 o
  -6  -1  13          1.14          0.43         1.46 o
  -5  -1  13        242.13        254.64         7.33 o
  -4  -1  13          2.30          1.15         1.50 o
  -3  -1  13        101.23        101.24         3.16 o
  -2  -1  13         14.01         13.41         1.37 o
  -1  -1  13         49.63         49.90         2.30 o
   0  -1  13          4.33          2.97         0.94 o
   1  -1  13         29.68         31.13         2.21 o
   2  -1  13         86.60         84.37         3.09 o
   3  -1  13         40.79         42.55         1.48 o
   4  -1  13        405.18        406.77         8.77 o
   5  -1  13          1.09          0.53         0.74 o
   6  -1  13          0.15          0.25         0.48 o
   7  -1  13        101.15        111.98         5.10 o
   8  -1  13          1.28          1.57         1.60 o
  -8   0  13         21.12         22.62         2.34 o
  -7   0  13         11.02         10.21         2.50 o
  -6   0  13          3.77          2.65         1.20 o
  -5   0  13        401.85        425.13         8.94 o
  -4   0  13          0.08          0.49         1.02 o
  -3   0  13          2.57          2.86         1.15 o
  -2   0  13          0.57          0.52         0.74 o
  -1   0  13          5.45          6.47         0.98 o
   0   0  13         31.13         32.81         1.73 o
   1   0  13        254.41        245.01         6.20 o
   2   0  13        110.18        106.47         3.41 o
   3   0  13        111.01        105.43         2.57 o
   4   0  13         18.07         17.36         0.84 o
   5   0  13         38.28         31.35         9.91 o
   6   0  13          0.06          0.00         0.49 o
   7   0  13          2.65          1.13         1.74 o
   8   0  13        161.07        203.99         6.20 o
  -8   1  13         10.67         10.54         1.92 o
  -7   1  13          1.62          2.31         1.88 o
  -6   1  13         17.64         19.97         1.97 o
  -5   1  13        140.85        138.70         5.10 o
  -4   1  13        130.88        124.54         3.33 o
  -3   1  13         23.31         22.64         2.13 o
  -2   1  13         78.67         78.32         2.92 o
  -1   1  13         34.63         34.93         1.65 o
   0   1  13          1.28          0.91         0.88 o
   1   1  13         68.55         65.50         2.11 o
   2   1  13          1.32          1.53         1.15 o
   3   1  13         13.70         13.27         1.32 o
   4   1  13         10.49         10.35         0.84 o
   5   1  13          4.42          3.31         0.71 o
   6   1  13          1.41          1.06         2.00 o
   7   1  13          4.11          3.06         1.29 o
   8   1  13          0.46         -0.67         1.80 o
   9   1  13         12.00         14.20         2.92 o
  -8   2  13          6.65          5.44         1.47 o
  -7   2  13          2.07          3.08         1.94 o
  -6   2  13         10.97         12.36         1.87 o
  -5   2  13        123.52        125.07         4.67 o
  -4   2  13         24.75         23.88         2.38 o
  -3   2  13          0.79          1.62         0.90 o
  -2   2  13         11.95         12.12         1.31 o
  -1   2  13         61.48         58.38         2.25 o
   0   2  13          2.52          2.24         0.91 o
   1   2  13        431.97        430.54        13.41 o
   2   2  13          5.39          5.26         1.34 o
   3   2  13          0.05         -0.29         0.31 o
   4   2  13        231.26        216.04        16.85 o
   5   2  13         36.94         42.29         4.69 o
   6   2  13         10.03         10.37         3.31 o
   7   2  13         31.51         35.10         4.28 o
   8   2  13          0.18          0.54         1.97 o
   9   2  13          3.80          3.59         1.38 o
  -7   3  13          4.55          1.56         1.36 o
  -6   3  13         55.62         55.75         3.41 o
  -5   3  13         24.43         23.49         2.41 o
  -4   3  13         12.66         11.41         1.88 o
  -3   3  13         17.56         16.77         1.30 o
  -2   3  13         21.40         20.23         2.40 o
  -1   3  13          5.23          5.94         1.06 o
   0   3  13          2.71          2.52         0.72 o
   1   3  13          0.62          0.78         0.60 o
   2   3  13          2.04          1.70         0.73 o
   3   3  13          1.94          0.25         0.56 o
   4   3  13         37.24         47.65         4.93 o
   5   3  13          3.56          5.64         3.21 o
   6   3  13         17.64         16.89         4.15 o
   7   3  13         62.43         69.64         5.90 o
   8   3  13          1.51          1.82         1.40 o
  -7   4  13          1.66          2.24         1.39 o
  -6   4  13         36.40         35.75         2.22 o
  -5   4  13          5.49          3.59         1.30 o
  -4   4  13          5.23          4.73         1.27 o
  -3   4  13          8.04          6.51         1.21 o
  -2   4  13         34.29         29.21         1.61 o
  -1   4  13          6.64          4.04         0.84 o
   0   4  13          1.37          0.91         0.61 o
   1   4  13          0.36          0.03         0.46 o
   2   4  13         14.69         10.21         2.34 o
   3   4  13         87.18         83.07         3.65 o
   4   4  13          7.08          6.74         2.56 o
   5   4  13         79.55         90.10         7.58 o
   6   4  13         72.58         82.41         6.97 o
   7   4  13         22.71         25.29         4.70 o
   8   4  13          1.73          2.87         2.96 o
   9   4  13         12.79         16.10         3.85 o
[truncated: 21,107 more chars]
