# Supplementary material for: Crystal structures of three co-crystals of 4,4′-bipyridyl with 4-alk­oxy­benzoic acids: 4-eth­oxy­benzoic acid–4,4′-bipyridyl (2/1), 4-n-propoxybenzoic acid–4,4′-bipyridyl (2/1) and 4-n-but­oxy­benzoic acid–4,4′-bipyridyl (2/1)
Source: Acta Crystallogr E Crystallogr Commun. 2015 Oct 7;71(Pt 11):1290–5. doi: 10.1107/S2056989015018435 (PMC4645087; doi:10.1107/S2056989015018435)
Supplement: Supplementary file 4 [file e-71-01290-IIIsup4.hkl]

#
# h,k,l, Fc-squared, Fo-squared, sigma(Fo-squared), status flag
#
data_III
_shelx_title ' 05101505'
_shelx_refln_list_code          4
_shelx_F_calc_maximum      221.71
_exptl_crystal_F_000       580.00
_reflns_d_resolution_high  0.8107

loop_
 _space_group_symop_operation_xyz
 'x, y, z'
 '-x, -y, -z'

_cell_length_a     7.6645
_cell_length_b     8.5087
_cell_length_c    22.6060
_cell_angle_alpha  80.498
_cell_angle_beta   86.486
_cell_angle_gamma  80.082

_shelx_F_squared_multiplier     1.000

loop_
 _refln_index_h
 _refln_index_k
 _refln_index_l
 _refln_F_squared_calc
 _refln_F_squared_meas
 _refln_F_squared_sigma
 _refln_observed_status
   2   0   0      49154.96      42485.77      5573.28 o
   3   0   0        419.13        411.50        24.62 o
   4   0   0        315.32        356.18        15.34 o
   5   0   0         80.64         85.28         9.33 o
   6   0   0         84.37         94.29         6.85 o
   7   0   0          2.62          1.03         2.32 o
   8   0   0          9.18         11.24         2.68 o
   9   0   0         44.39         54.48         7.78 o
  -9   1   0          0.02          0.35         2.28 o
  -8   1   0        211.07        261.21        10.49 o
  -7   1   0         51.07         72.24         9.17 o
  -6   1   0         21.23         27.33         7.82 o
  -5   1   0        116.16        124.04        18.64 o
  -4   1   0       1149.80       1244.84        43.77 o
  -3   1   0        593.67        593.41        23.07 o
  -2   1   0          0.01          7.86         4.32 o
  -1   1   0        539.01        438.39         8.72 o
   1   1   0       2964.69       2521.55       114.35 o
   2   1   0          6.67          5.73         2.12 o
   3   1   0          0.00          1.33         2.19 o
   4   1   0        457.25        465.60        12.18 o
   5   1   0        126.37        127.59         6.77 o
   6   1   0          4.78          1.44         2.44 o
   7   1   0         45.67         44.03         4.13 o
   8   1   0          1.95          1.64         2.28 o
   9   1   0          3.18          8.68         4.90 o
  -8   2   0         64.38         85.81        10.61 o
  -7   2   0          8.53          7.72         3.56 o
  -6   2   0        104.02         93.74        18.32 o
  -5   2   0        225.32        221.09        39.12 o
  -4   2   0        960.66        968.98        73.41 o
  -3   2   0         17.30         25.30         7.54 o
  -2   2   0        575.11        581.19        30.15 o
  -1   2   0         15.72         23.21        10.61 o
   0   2   0        271.11        257.16        13.89 o
   1   2   0       1261.22       1259.46        71.99 o
   2   2   0        183.20        197.38         9.04 o
   3   2   0        573.10        567.23        17.75 o
   4   2   0         78.04         77.25         4.81 o
   5   2   0        538.27        592.00        19.83 o
   6   2   0        218.22        222.55         8.80 o
   7   2   0        283.32        297.88        11.38 o
   8   2   0         64.16         66.38         8.14 o
   9   2   0         31.07         24.87        11.08 o
  -8   3   0         32.57         26.40         4.88 o
  -7   3   0          7.39         -4.33         8.48 o
  -6   3   0          1.15         32.90        23.19 o
  -5   3   0        404.87        426.00        27.00 o
  -4   3   0          1.84         84.64        60.94 o
  -3   3   0       1493.86       1542.41        53.92 o
  -2   3   0       1059.84       1093.73        40.96 o
  -1   3   0        943.52        975.19        54.94 o
   0   3   0        220.31        209.31        11.81 o
   1   3   0       1121.69       1243.59        59.21 o
   2   3   0          5.69         50.21         7.59 o
   3   3   0       1155.25       1324.56        37.59 o
   4   3   0        715.46        743.36        23.91 o
   5   3   0          5.72          2.94         2.38 o
   6   3   0          7.94          6.60         3.42 o
   7   3   0          7.98          4.35         2.29 o
   8   3   0         65.56         45.66         6.61 o
   9   3   0         32.39         25.76        12.62 o
  -7   4   0          0.00          4.40         3.73 o
  -6   4   0          0.98          1.49         3.81 o
  -5   4   0          3.78          5.07         7.27 o
  -4   4   0          4.51          8.75         9.06 o
  -3   4   0          0.68         13.37         5.36 o
  -2   4   0        106.53        116.40        17.35 o
  -1   4   0          0.17          6.05         5.59 o
   0   4   0        345.16        350.20        27.40 o
   1   4   0         23.77         26.59         6.28 o
   2   4   0        871.31        938.62        89.47 o
   3   4   0         56.42         60.52         5.03 o
   4   4   0        718.59        791.75        22.39 o
   5   4   0          3.68          2.26         2.85 o
   6   4   0         54.48         57.70         4.16 o
   7   4   0         17.08         12.67         3.57 o
   8   4   0          0.67          0.05         1.37 o
   9   4   0          2.26          0.85         8.27 o
  -7   5   0          0.92          2.83         3.28 o
  -6   5   0          6.14          4.08         4.30 o
  -5   5   0         24.37         24.09         5.45 o
  -4   5   0         22.43         16.91         5.70 o
  -3   5   0         83.01        105.80        19.96 o
  -2   5   0        224.08        267.10        22.17 o
  -1   5   0         17.97         35.11         9.00 o
   0   5   0        556.12        578.89        44.74 o
   1   5   0        112.24        127.99        17.73 o
   2   5   0        430.99        457.75        25.59 o
   3   5   0         53.00        110.62        16.22 o
   4   5   0          0.40         -1.70         4.02 o
   5   5   0        173.54        184.22        12.03 o
   6   5   0         33.68         27.16         3.50 o
   7   5   0          8.57          8.73         3.70 o
   8   5   0         17.21         21.71         8.17 o
  -6   6   0         18.84         13.82         9.02 o
  -5   6   0          1.63         -0.86         7.01 o
  -4   6   0          3.89         -0.97         7.45 o
  -3   6   0         13.34         15.04        11.05 o
  -2   6   0         24.82         28.15         9.53 o
  -1   6   0        180.79        201.86        27.70 o
   0   6   0         75.19         68.40        18.74 o
   1   6   0        573.76        557.77        31.17 o
   2   6   0        104.33         94.93         9.27 o
   3   6   0         75.14         77.80         7.63 o
   4   6   0         38.12         31.36         4.02 o
   5   6   0         98.22         97.26         8.56 o
   6   6   0          2.22         -1.52         2.59 o
   7   6   0        243.84        234.58        18.48 o
   8   6   0         10.76          5.05         5.78 o
  -5   7   0         14.30         12.77         9.78 o
  -4   7   0        200.77        190.48        34.17 o
  -3   7   0         36.89         43.20         7.86 o
  -2   7   0        156.43        130.62        22.92 o
  -1   7   0         17.03         12.51         7.87 o
   0   7   0          4.83         62.06        27.69 o
   1   7   0          8.30          3.98         6.25 o
   2   7   0         35.74         38.08         8.84 o
   3   7   0          0.62         -0.22         3.85 o
   4   7   0         27.08         23.79         3.86 o
   5   7   0         11.70          7.52         4.27 o
   6   7   0          5.56          3.40         3.06 o
   7   7   0         17.64          7.97         3.38 o
  -4   8   0          5.47          1.48         4.50 o
  -3   8   0          1.63          7.32         7.31 o
  -2   8   0          1.52         11.18         7.41 o
  -1   8   0         57.42         37.89        18.90 o
   0   8   0          2.29          2.06         5.65 o
   1   8   0          1.26          0.92         3.94 o
   2   8   0         47.40         44.78         6.95 o
   3   8   0         10.96         14.56         6.04 o
   4   8   0         94.26         95.86         8.93 o
   5   8   0          8.77          1.91         6.26 o
   6   8   0          0.01         -0.28         2.21 o
   7   8   0         33.59         19.86         4.69 o
  -3   9   0          7.32          3.53         6.78 o
  -2   9   0         17.85         33.03        15.10 o
  -1   9   0         92.28        140.50        38.33 o
   0   9   0         29.22         29.26         8.90 o
   1   9   0          0.03          4.09         4.40 o
   2   9   0        197.66        193.41        14.63 o
   3   9   0          2.65          4.37         6.66 o
   4   9   0        327.61        409.91        28.44 o
   5   9   0         23.14         23.14         5.76 o
   0  10   0          0.63         -4.63         6.56 o
   1  10   0         51.73         45.21         9.82 o
   2  10   0         18.15         12.48         5.57 o
   3  10   0          0.00          0.44         4.19 o
  -3 -10   1          8.49          9.43         5.66 o
  -2 -10   1          7.45          4.98         7.26 o
  -1 -10   1         35.05         30.53         8.27 o
   0 -10   1         24.61         33.53        14.37 o
  -5  -9   1         76.04         75.61        15.07 o
  -4  -9   1         73.48         79.50        15.59 o
  -3  -9   1         74.83         95.54        17.05 o
  -2  -9   1         92.67        124.01        25.17 o
  -1  -9   1          0.00          0.62         7.47 o
   0  -9   1         21.07         13.60         7.54 o
   1  -9   1          4.92         16.53         8.88 o
   2  -9   1          3.79          5.53         7.32 o
   3  -9   1          4.53          9.12        10.54 o
  -7  -8   1         29.82         13.69         3.76 o
  -6  -8   1         22.29         17.91         5.51 o
  -5  -8   1         24.91         21.18         4.84 o
  -4  -8   1         36.76         37.42         7.97 o
  -3  -8   1         97.58         98.36        10.50 o
  -2  -8   1          5.94         11.78         6.00 o
  -1  -8   1        139.86        116.95        13.97 o
   0  -8   1          3.06         -4.73         9.45 o
   1  -8   1         15.14         13.06        11.67 o
   2  -8   1          5.52          3.59         9.53 o
   3  -8   1          1.14         -3.57         6.34 o
   4  -8   1          0.69          6.95         9.99 o
  -7  -7   1          1.46          1.06         2.47 o
  -6  -7   1          0.72         -1.81         1.81 o
  -5  -7   1         48.85         48.71         6.86 o
  -4  -7   1          7.29          6.44         4.34 o
  -3  -7   1         12.91         14.41         7.76 o
  -2  -7   1         46.88         23.98        10.09 o
  -1  -7   1          6.90          6.20         5.37 o
   0  -7   1        139.99        114.49        23.12 o
   1  -7   1         92.31         83.43        12.95 o
   2  -7   1        176.97        181.25        26.24 o
   3  -7   1        163.15        151.97        16.86 o
   4  -7   1          4.83         79.65        67.91 o
   5  -7   1          0.01          7.16         6.54 o
  -8  -6   1          0.40          5.22         4.80 o
  -7  -6   1         60.06         57.51        18.95 o
  -6  -6   1          2.77          2.64         1.73 o
  -5  -6   1        206.82        212.19        12.39 o
  -4  -6   1         10.43         13.15         6.19 o
  -3  -6   1         47.10         53.82         9.38 o
  -2  -6   1         11.76         14.24         8.91 o
  -1  -6   1        412.37        641.80       113.33 o
   0  -6   1        124.35        136.12        17.19 o
   1  -6   1          4.94          6.97         7.34 o
   2  -6   1        101.39        101.57        14.00 o
   3  -6   1         11.42         16.82         7.70 o
   4  -6   1        128.09        122.90        15.48 o
   5  -6   1          4.40          5.85         5.11 o
   6  -6   1         83.08         78.64         9.43 o
  -8  -5   1         20.15         18.68         6.84 o
  -7  -5   1          3.21          1.10         1.31 o
  -6  -5   1         42.76         40.17         4.95 o
  -5  -5   1          6.91         10.07         2.70 o
  -4  -5   1          3.32          5.40         4.89 o
  -3  -5   1        139.27        153.89        14.32 o
  -2  -5   1         81.65        129.30        26.64 o
  -1  -5   1        105.31        123.81        17.76 o
   0  -5   1        283.27        414.39       108.74 o
   1  -5   1         25.65         36.46        14.67 o
   2  -5   1         58.52         69.32        17.71 o
   3  -5   1          4.84          3.11         9.23 o
   4  -5   1          4.85          1.14         4.06 o
   5  -5   1         20.97         20.19         6.05 o
   6  -5   1          1.53          2.91         6.39 o
   7  -5   1          5.10          3.38         4.38 o
  -9  -4   1          1.29          4.10         5.10 o
  -8  -4   1         26.67         11.89         5.03 o
  -7  -4   1          4.08          2.89         2.77 o
  -6  -4   1         31.21         25.56         3.70 o
  -5  -4   1          6.54          4.81         2.88 o
  -4  -4   1        162.39        211.98        11.22 o
  -3  -4   1        312.21        338.93        11.68 o
  -2  -4   1        123.43        161.03        29.86 o
  -1  -4   1         72.10         75.73        12.66 o
   0  -4   1        579.97        652.33        28.91 o
   1  -4   1          3.44          2.06         4.50 o
   2  -4   1       1548.93       1690.94        64.51 o
   3  -4   1         45.37         50.96         9.49 o
   4  -4   1         63.03         59.67        10.43 o
   5  -4   1         64.41         69.58         9.49 o
   6  -4   1          0.33          1.14         3.58 o
   7  -4   1         35.65         23.01        10.99 o
  -9  -3   1          9.27         10.41         5.30 o
  -8  -3   1         25.54         16.10         3.34 o
  -7  -3   1         23.15         14.53         3.58 o
  -6  -3   1        102.13        100.43         8.94 o
  -5  -3   1        457.15        537.21        19.36 o
  -4  -3   1        346.13        378.79        17.84 o
  -3  -3   1        577.81        601.70        13.57 o
  -2  -3   1       1127.21       1210.87        29.83 o
  -1  -3   1          8.31          5.04         7.14 o
   0  -3   1          4.87          2.76         4.73 o
   1  -3   1        215.12        260.83        21.81 o
   2  -3   1         16.31        110.56        14.58 o
   3  -3   1        151.25        358.05        25.25 o
   4  -3   1          0.00          2.69         6.68 o
   5  -3   1         13.06         36.51        10.54 o
   6  -3   1         27.89         30.11         8.15 o
   7  -3   1          0.79          0.76         6.87 o
   8  -3   1          1.20          3.61         7.32 o
  -9  -2   1         36.69         28.74        10.89 o
  -8  -2   1          9.36          7.90         2.20 o
  -7  -2   1         28.99         30.50         4.04 o
  -6  -2   1        161.82        158.73         7.98 o
  -5  -2   1         24.11         20.00         3.86 o
  -4  -2   1         70.24         67.22         3.49 o
  -3  -2   1         40.89         39.82         2.94 o
  -2  -2   1        652.12        659.57        21.99 o
  -1  -2   1        770.79        836.51        40.94 o
   0  -2   1       2052.11       1978.02        68.94 o
   1  -2   1       3088.30       3137.07       156.65 o
   2  -2   1         20.34         33.66         4.62 o
   3  -2   1        498.29        547.58        19.76 o
   4  -2   1        106.50        107.35        12.24 o
   5  -2   1        286.87        287.65        27.20 o
   6  -2   1         92.07        106.18        17.87 o
   7  -2   1        533.61        619.69        42.02 o
   8  -2   1         10.38         12.39         5.80 o
  -9  -1   1          2.77          2.76         7.08 o
  -8  -1   1          5.89          4.20         3.14 o
  -7  -1   1          0.20         -2.09         2.15 o
  -6  -1   1         87.54        102.19         6.86 o
  -5  -1   1         76.27         84.41         5.43 o
  -4  -1   1         49.25         52.62         5.73 o
  -3  -1   1        298.22        290.18         8.51 o
  -2  -1   1        261.07        278.36         8.52 o
  -1  -1   1       1059.87       1125.52        35.46 o
   1  -1   1       1659.83       1664.57        40.16 o
   2  -1   1      21758.19      20142.89      1307.50 o
   3  -1   1       1218.03       1268.68        75.64 o
   4  -1   1       5537.08       5832.39       310.47 o
   5  -1   1        827.43        994.04        60.52 o
   6  -1   1         66.64         75.78        10.41 o
   7  -1   1        169.62        203.13        15.61 o
   8  -1   1         18.78         23.18         4.14 o
   9  -1   1        127.93        146.29         8.46 o
  -9   0   1          0.26          0.01         1.96 o
  -8   0   1          0.26          3.64         2.56 o
  -7   0   1          1.65          3.04         2.71 o
  -6   0   1        311.40        358.89        11.85 o
  -5   0   1         76.15         87.45         4.57 o
  -4   0   1          4.98          6.46         2.79 o
  -3   0   1        130.15        123.40         9.02 o
  -2   0   1      21721.40      18398.94      1137.85 o
   2   0   1       3066.22       2954.17        91.59 o
   3   0   1         52.18         49.79         7.58 o
   4   0   1         58.34         67.60        12.19 o
   5   0   1        360.95        360.63        14.41 o
   6   0   1         72.61         82.32         5.61 o
   7   0   1         74.49         94.99         5.71 o
   8   0   1          4.26          4.57         2.81 o
   9   0   1          8.36          9.18         9.22 o
  -9   1   1         81.51         95.69         6.65 o
  -8   1   1          3.75          3.47         2.39 o
  -7   1   1         15.70          2.02         6.29 o
  -6   1   1         45.96         51.41         9.58 o
  -5   1   1         51.75         66.81         8.86 o
  -4   1   1         25.65         33.31        10.37 o
  -3   1   1        266.09        251.63        10.80 o
  -2   1   1        424.88        398.56        16.66 o
  -1   1   1        652.81        611.49        40.58 o
   1   1   1         50.20         42.13         1.31 o
   2   1   1        931.03        889.28        16.84 o
   3   1   1       1189.99       1139.36        27.73 o
   4   1   1         22.63         30.71         2.78 o
   5   1   1        216.12        232.78         8.30 o
   6   1   1         13.43         17.18         3.67 o
   7   1   1          0.32          1.52         1.76 o
   8   1   1         28.02         29.88         3.10 o
   9   1   1          0.38          8.74         9.43 o
  -8   2   1         55.89         63.58         5.04 o
  -7   2   1        123.74        130.80        19.16 o
  -6   2   1        180.48        196.83        25.15 o
  -5   2   1          7.14          3.44         8.12 o
  -4   2   1         27.88         30.12         5.85 o
  -3   2   1        861.09        865.42        28.88 o
  -2   2   1         61.28         97.70        21.41 o
  -1   2   1        819.08        813.46        44.19 o
   0   2   1         13.78         14.76         5.47 o
   1   2   1         59.55         60.00         7.61 o
   2   2   1          5.72          6.96         3.28 o
   3   2   1        734.09        730.98        27.07 o
   4   2   1        115.39        118.26         4.95 o
   5   2   1        640.57        709.35        17.57 o
   6   2   1         47.41         46.09         3.81 o
   7   2   1         28.91         29.32         2.85 o
   8   2   1         97.57         90.97         4.30 o
   9   2   1          0.46          0.35         6.71 o
  -8   3   1         56.61         66.77        12.22 o
  -7   3   1        140.96        159.88        21.33 o
  -6   3   1        125.13        135.42        16.32 o
  -5   3   1        210.89        199.37        20.41 o
  -4   3   1        312.82        341.60        45.74 o
  -3   3   1         10.74        397.75       229.28 o
  -2   3   1       1164.47       1264.35        43.70 o
  -1   3   1       1534.72       1583.66       109.78 o
   0   3   1       1137.06       1064.47        34.81 o
   1   3   1        705.07        596.84        54.63 o
   2   3   1       3310.29       3085.16       274.78 o
   3   3   1        671.59        698.54        16.34 o
   4   3   1        306.47        336.06        11.51 o
   5   3   1         59.16         54.12         5.56 o
   6   3   1         67.06         53.69         6.18 o
   7   3   1         47.84         39.44         3.28 o
   8   3   1         15.57          5.16         4.25 o
   9   3   1          0.04         11.12        10.83 o
  -7   4   1          6.58         17.61        11.82 o
  -6   4   1          4.81         12.91         5.53 o
  -5   4   1         44.24         81.70        24.00 o
  -4   4   1          7.09          4.60         8.48 o
  -3   4   1        365.03        422.66        88.77 o
  -2   4   1          0.46          2.16         3.82 o
  -1   4   1        748.24        850.56        43.68 o
   0   4   1        244.12        306.34        23.94 o
   1   4   1        104.66        125.97         9.50 o
   2   4   1        280.83        315.50        14.36 o
   3   4   1         15.18          7.32         3.09 o
   4   4   1        127.80        129.01         8.02 o
   5   4   1         37.82         43.27         4.26 o
   6   4   1          0.36          0.62         1.17 o
   7   4   1          0.67         -0.44         2.06 o
   8   4   1         50.50         28.04         2.47 o
   9   4   1          0.84          6.32        10.62 o
  -7   5   1         11.19         12.32         8.04 o
  -6   5   1         28.26         29.19        10.27 o
  -5   5   1         89.42         97.68        11.35 o
  -4   5   1          2.56          3.74         5.96 o
  -3   5   1          2.14         12.05        11.38 o
  -2   5   1         33.32         50.82        11.37 o
  -1   5   1        287.74        320.84        17.14 o
   0   5   1        159.74        174.26        23.48 o
   1   5   1          0.01         -2.26         3.62 o
   2   5   1         14.46         12.55         4.16 o
   3   5   1        668.70        704.93        28.39 o
   4   5   1          2.50          1.39         3.17 o
   5   5   1        339.69        422.56        15.32 o
   6   5   1        196.48        195.98         9.16 o
   7   5   1        116.89        142.22        13.48 o
   8   5   1        112.08        138.29         9.38 o
  -6   6   1         90.47         85.58        12.18 o
  -5   6   1        103.79        100.56        18.07 o
  -4   6   1        178.86        134.57        28.78 o
  -3   6   1         24.35         25.96        13.52 o
  -2   6   1         44.64         33.95        10.11 o
  -1   6   1        253.66        276.57        21.72 o
   0   6   1          2.90         -1.52         9.03 o
   1   6   1         82.64         95.40        12.95 o
   2   6   1         12.86         15.70         5.91 o
   3   6   1         32.90         32.68         8.95 o
   4   6   1          3.06          1.04         4.18 o
   5   6   1        222.46        208.13        12.80 o
   6   6   1          0.07          1.67         2.08 o
   7   6   1         32.44         25.79         3.82 o
   8   6   1          4.84         -2.00        12.12 o
  -5   7   1          4.25         13.37         6.94 o
  -4   7   1          3.91          7.61         7.19 o
  -3   7   1         15.79         14.01         7.68 o
  -2   7   1         47.07         38.75         9.81 o
  -1   7   1          2.97         -0.85        11.87 o
   0   7   1        154.10        135.68        22.03 o
   1   7   1         15.77         13.30         7.60 o
   2   7   1         87.89         92.56        14.66 o
   3   7   1         31.64         39.49         6.07 o
   4   7   1          8.92          7.14         3.76 o
   5   7   1         89.48        103.04         6.03 o
   6   7   1         91.78         77.51        16.60 o
   7   7   1         34.07         25.90         3.50 o
  -4   8   1         45.52         47.88        13.72 o
  -3   8   1         93.91         74.50        13.18 o
  -2   8   1        159.38        171.43        22.02 o
  -1   8   1         15.96         44.06        16.05 o
   0   8   1         51.30         65.21        10.79 o
   1   8   1         14.11         80.93        24.89 o
   2   8   1         28.28         23.28         6.63 o
   3   8   1        133.22        138.78        10.11 o
   4   8   1         18.35         22.73         4.66 o
   5   8   1        148.63        149.04        11.40 o
   6   8   1          8.53          7.18         3.16 o
   7   8   1         22.89         13.49         3.18 o
  -3   9   1         32.66         37.86        25.83 o
  -2   9   1         11.14         17.37         7.82 o
  -1   9   1         32.20        412.52       127.15 o
   0   9   1         35.98         34.81         9.36 o
   1   9   1         46.76         44.92         7.75 o
   2   9   1         37.88         32.79         6.43 o
   3   9   1        249.70        305.91        18.24 o
   4   9   1         16.74         21.85         4.92 o
   5   9   1        145.30        146.94        15.60 o
   6   9   1         51.23         45.73         6.86 o
  -1  10   1         29.43         35.23        15.67 o
   0  10   1          4.79          1.01         8.57 o
   1  10   1          5.60         -3.17         7.74 o
   2  10   1          0.32         -7.39        10.41 o
   3  10   1          0.82          4.60         3.94 o
   4  10   1          2.68          5.25         3.73 o
  -3 -10   2          2.21          1.73         4.64 o
  -2 -10   2         10.35          3.94         5.31 o
  -1 -10   2         32.71         23.22        11.22 o
   0 -10   2         12.92         10.29         7.62 o
  -5  -9   2          0.02         -0.12         2.80 o
  -4  -9   2         13.59          8.59         4.18 o
  -3  -9   2          0.38          5.82         4.20 o
  -2  -9   2         10.92          8.18         6.24 o
  -1  -9   2          0.25          2.42         5.32 o
   0  -9   2          0.07         -5.15         6.83 o
   1  -9   2          0.76          2.35         9.98 o
   2  -9   2          8.81          1.24        11.23 o
   3  -9   2          2.24          5.06        10.41 o
  -6  -8   2          3.67          4.04         2.65 o
  -5  -8   2          1.86         -2.89         2.89 o
  -4  -8   2         10.81         11.71         4.28 o
  -3  -8   2          6.29         10.51         5.77 o
  -2  -8   2          1.15         -1.70         6.63 o
  -1  -8   2         27.25         58.93        16.19 o
   0  -8   2          1.00          0.59         8.20 o
   1  -8   2          0.35         -4.08         5.20 o
   2  -8   2          3.57         -3.95         9.86 o
   3  -8   2          0.75          0.02         5.49 o
   4  -8   2          8.59         13.61        11.28 o
  -7  -7   2         17.02          9.10         3.30 o
  -6  -7   2         72.11         65.71         4.95 o
  -5  -7   2         63.10         60.42         7.72 o
  -4  -7   2         56.91         44.62         6.33 o
  -3  -7   2        306.68        295.49        17.52 o
  -2  -7   2         57.09         55.87         7.36 o
  -1  -7   2         23.62         24.74         7.11 o
   0  -7   2        115.38        126.46        24.35 o
   1  -7   2        163.69        150.80        16.65 o
   2  -7   2         46.63         87.40        18.37 o
   3  -7   2         64.32        142.82        22.90 o
   4  -7   2          0.48          5.29         8.82 o
   5  -7   2         13.35         13.51         9.80 o
  -8  -6   2         22.65         28.42        16.01 o
  -7  -6   2        162.03        162.12         8.16 o
  -6  -6   2         23.66         25.31         3.99 o
  -5  -6   2         18.16         14.42         3.88 o
  -4  -6   2          5.50          4.85         5.31 o
  -3  -6   2         62.39         77.76         6.88 o
  -2  -6   2         13.28         16.29         7.70 o
  -1  -6   2         50.63         65.31        19.45 o
   0  -6   2         43.33         71.29        18.52 o
   1  -6   2        158.26        168.29        27.62 o
   2  -6   2          0.84         -3.38         6.61 o
   3  -6   2          0.68         -4.23         7.60 o
   4  -6   2         30.43         32.80         7.62 o
   5  -6   2         19.91         20.82         9.99 o
   6  -6   2          0.85          4.62         7.25 o
  -8  -5   2         13.95          6.04         4.43 o
  -7  -5   2          2.49          4.96         1.66 o
  -6  -5   2         40.55         47.87         5.47 o
  -5  -5   2          6.80          9.02         4.59 o
  -4  -5   2         78.19         86.30         6.88 o
  -3  -5   2         10.14         13.63         5.45 o
  -2  -5   2         87.10        115.31        12.22 o
  -1  -5   2        308.00        357.09        22.22 o
   0  -5   2        159.36        225.87        30.85 o
   1  -5   2         66.47         76.70        18.74 o
   2  -5   2         66.47         75.58        18.60 o
   3  -5   2         22.59         17.75         7.77 o
   4  -5   2         83.12         81.89        10.29 o
   5  -5   2        100.56         97.53        33.33 o
   6  -5   2          4.12         -1.91         5.82 o
   7  -5   2         88.21         92.91        16.42 o
  -9  -4   2          1.06          0.98         7.97 o
  -8  -4   2         13.23         14.17         3.83 o
  -7  -4   2          8.23          7.36         5.27 o
  -6  -4   2         60.70         62.45         5.87 o
  -5  -4   2          1.46          4.38         3.59 o
  -4  -4   2         64.81         58.60         7.47 o
  -3  -4   2        875.53        976.83        58.93 o
  -2  -4   2        586.25        692.66        23.85 o
  -1  -4   2       4662.06       4851.20       177.81 o
   0  -4   2       4951.26       5372.25       224.94 o
   1  -4   2       2903.58       3136.27       117.40 o
   2  -4   2        507.65        463.82        28.23 o
   3  -4   2        408.29        439.36        35.17 o
   4  -4   2         60.97         49.73         9.78 o
   5  -4   2          7.72          9.22         5.59 o
   6  -4   2          9.94         14.15         7.47 o
   7  -4   2          1.28          0.89         6.16 o
  -9  -3   2          2.19         -0.25         6.53 o
  -8  -3   2          0.12         -0.67         1.97 o
  -7  -3   2          0.33          2.11         3.45 o
  -6  -3   2        376.15        425.38        20.03 o
  -5  -3   2          4.77          1.15         2.40 o
  -4  -3   2        945.70       1052.35        31.18 o
  -3  -3   2          4.54          0.82         2.47 o
  -2  -3   2        144.39        161.82        15.32 o
  -1  -3   2         34.85         32.24         9.62 o
   0  -3   2         78.95         65.21         9.49 o
   1  -3   2        129.10        112.38        14.92 o
   2  -3   2        620.68        568.45        32.36 o
   3  -3   2        368.50        375.61        34.61 o
   4  -3   2        453.67        433.92        27.95 o
   5  -3   2        227.04        199.14        37.65 o
   6  -3   2         39.52         37.21         8.63 o
   7  -3   2         98.04         78.65         7.44 o
   8  -3   2         31.69         37.77        10.49 o
  -9  -2   2          2.62          0.12         5.63 o
  -8  -2   2          2.46          0.50         2.41 o
  -7  -2   2          0.07          1.76         2.45 o
  -6  -2   2        409.19        437.45        26.40 o
  -5  -2   2         28.31         28.79         4.34 o
  -4  -2   2        857.46        817.73        19.27 o
  -3  -2   2        664.85        700.33        15.68 o
  -2  -2   2        103.86         73.65         6.66 o
  -1  -2   2       1466.20       1370.16        49.31 o
   0  -2   2        803.14        759.16        43.98 o
   1  -2   2        859.19        775.00        38.89 o
   2  -2   2         72.83         77.68         9.82 o
   3  -2   2        652.26        630.24        28.18 o
   4  -2   2        137.37        144.94        16.93 o
   5  -2   2        134.78        146.34        14.29 o
   6  -2   2        781.14        827.86        40.93 o
   7  -2   2        338.67        367.24        29.45 o
   8  -2   2        318.00        402.26        18.64 o
  -9  -1   2        105.92        111.86         7.35 o
  -8  -1   2          1.69         -0.82         2.12 o
  -7  -1   2          6.26          9.78         3.18 o
  -6  -1   2          5.60          5.51         3.41 o
  -5  -1   2         10.19          8.51         3.07 o
  -4  -1   2       1199.83       1266.28        40.12 o
  -3  -1   2          8.34          6.03         2.19 o
  -2  -1   2      17719.97      15246.00       712.84 o
  -1  -1   2         68.66         58.95         2.69 o
   0  -1   2          2.39          1.38         1.89 o
   1  -1   2      12275.18      10778.84       516.95 o
   2  -1   2       1676.22       1705.48        53.47 o
   3  -1   2       5926.23       5766.73       228.51 o
   4  -1   2        586.30        735.88        68.55 o
   5  -1   2         96.28        107.89         9.96 o
   6  -1   2          1.00          0.54         3.18 o
   7  -1   2         91.94        107.09        10.72 o
   8  -1   2        163.13        187.28         6.00 o
  -9   0   2         64.59         67.31         6.34 o
  -8   0   2         11.48         13.15         2.29 o
  -7   0   2          0.51          0.75         2.59 o
  -6   0   2         32.42         34.99         5.49 o
  -5   0   2        130.49        145.35         9.24 o
  -4   0   2        562.08        587.26        21.57 o
  -3   0   2        828.88        802.96        20.63 o
  -2   0   2        115.89        113.21        11.70 o
  -1   0   2         85.68         63.97         4.27 o
   1   0   2        356.34        347.34         9.14 o
   2   0   2        722.17        763.35        26.03 o
   3   0   2        266.60        221.42        17.31 o
   4   0   2        522.76        550.84        29.79 o
   5   0   2         85.87         79.73         8.94 o
   6   0   2         40.52         24.61        13.18 o
   7   0   2          3.39          1.08         2.04 o
   8   0   2          9.16          7.05         2.17 o
   9   0   2          0.66         -4.17         8.47 o
  -9   1   2          7.53         10.93         2.98 o
  -8   1   2         36.45         33.74         3.75 o
  -7   1   2         24.85         29.67         3.80 o
  -6   1   2         29.19         35.92         8.26 o
  -5   1   2         32.50         37.34         4.99 o
  -4   1   2        278.90        311.44        14.84 o
  -3   1   2        511.41        457.81        17.53 o
  -2   1   2        462.93        408.77        15.30 o
  -1   1   2        470.26        409.87         9.49 o
   1   1   2       1016.68        960.85        18.62 o
   2   1   2       1846.82       1728.51        35.80 o
   3   1   2        808.18        800.98        15.25 o
   4   1   2        537.03        564.39        11.66 o
   5   1   2        559.10        632.61        14.11 o
   6   1   2          4.67          9.68         2.84 o
   7   1   2         19.86         27.48         3.43 o
   8   1   2         83.36         91.30         5.53 o
   9   1   2         16.66         24.30        12.24 o
  -8   2   2          4.52         -3.21         3.21 o
  -7   2   2         11.51          5.01         4.97 o
  -6   2   2          7.23          7.61         9.46 o
  -5   2   2         38.90         53.69        16.16 o
  -4   2   2        890.17        893.67        90.34 o
  -3   2   2        116.53        118.71         9.47 o
  -2   2   2       2172.31       2053.35        68.13 o
  -1   2   2        566.73        498.23        18.54 o
   0   2   2       1074.62        956.09        73.26 o
   1   2   2       1119.35       1168.25        28.33 o
   2   2   2        472.92        470.48        12.73 o
   3   2   2        715.22        729.53        15.16 o
   4   2   2        932.62       1078.70        26.21 o
   5   2   2        273.82        308.29         8.48 o
   6   2   2        702.40        861.36        22.52 o
   7   2   2        309.55        371.88         9.24 o
   8   2   2         20.52         18.48         4.95 o
   9   2   2          0.00         -1.35         7.86 o
  -8   3   2         26.44         18.64        10.25 o
  -7   3   2          5.63         14.85        10.65 o
  -6   3   2          2.64          2.94         9.18 o
  -5   3   2        112.06         96.55        20.66 o
  -4   3   2         16.96         15.51         6.47 o
  -3   3   2       1203.91       1268.53        45.61 o
  -2   3   2        791.48        802.94        39.00 o
  -1   3   2       1670.44       1677.57        95.54 o
   0   3   2          5.46         18.28        14.13 o
   1   3   2          9.29          6.05         5.06 o
   2   3   2        131.71        123.52         6.51 o
   3   3   2         22.36         48.88        10.02 o
   4   3   2         23.99         30.18         2.65 o
   5   3   2        176.39        186.48        10.21 o
   6   3   2          8.13          6.36         2.31 o
   7   3   2          7.93          2.59         1.77 o
   8   3   2          0.04          0.95         1.87 o
   9   3   2         24.29         19.70        11.94 o
  -7   4   2          5.00          1.07         8.55 o
  -6   4   2         18.66         15.69         5.81 o
  -5   4   2        166.14        161.61        22.87 o
  -4   4   2          0.36         42.00        33.05 o
  -3   4   2        788.09        874.53        52.41 o
  -2   4   2         48.91         34.35         7.57 o
  -1   4   2        318.25        343.56        15.20 o
   0   4   2         34.89         25.86         5.86 o
   1   4   2         10.79          7.18         3.55 o
   2   4   2        169.90        137.91         8.50 o
   3   4   2          8.38         10.62         3.03 o
   4   4   2         99.68        141.95        13.70 o
   5   4   2          6.33          4.48         2.36 o
   6   4   2         25.08         32.76         4.73 o
   7   4   2         14.82         11.15         2.98 o
   8   4   2          0.02         -1.91         9.09 o
   9   4   2         17.91          2.43         9.64 o
  -7   5   2         19.86         17.77        13.67 o
  -6   5   2          5.01          6.95         7.64 o
  -5   5   2         19.95         17.38         9.88 o
  -4   5   2         20.33         15.60         7.84 o
  -3   5   2         98.43        108.11        11.08 o
  -2   5   2        160.87        156.92        22.29 o
  -1   5   2        180.23        163.94        15.05 o
   0   5   2        439.34        567.69        37.22 o
   1   5   2         97.70        126.24        16.59 o
   2   5   2        269.59        279.98        18.43 o
   3   5   2         18.85         28.10         5.96 o
   4   5   2        108.61        115.12         9.53 o
   5   5   2         34.94         34.87         4.88 o
   6   5   2         54.46         51.79         3.85 o
   7   5   2          1.25          2.04         5.51 o
   8   5   2          2.42          3.74        10.85 o
  -6   6   2         29.29         24.46         5.87 o
  -5   6   2         42.26        106.06        27.37 o
  -4   6   2          0.10          4.79         8.76 o
  -3   6   2         91.19        118.48        18.64 o
  -2   6   2          5.66          9.09         7.12 o
  -1   6   2         34.90         48.79         9.14 o
   0   6   2         10.66         10.54        10.99 o
   1   6   2         61.04        100.19        25.87 o
   2   6   2         32.62         36.97         5.53 o
   3   6   2         11.69         27.26         6.43 o
   4   6   2         50.64         47.02         6.44 o
   5   6   2          4.58          1.11         2.92 o
   6   6   2          5.33          4.30         2.58 o
   7   6   2          1.75          0.72         1.66 o
   8   6   2          2.81          8.63         5.46 o
  -5   7   2         11.23          3.46         4.94 o
  -4   7   2         21.05         23.17         6.76 o
  -3   7   2          0.02        -19.82        19.82 o
  -2   7   2          4.02          3.58         5.62 o
   0   7   2          0.04         -9.76        12.60 o
   1   7   2         37.35         29.40        12.45 o
   2   7   2         12.72         14.72         7.14 o
   3   7   2         35.53         52.32         8.62 o
   4   7   2         76.88         79.00         7.62 o
   5   7   2         39.21         44.03         5.85 o
   6   7   2         43.28         46.71         5.46 o
   7   7   2          5.73          2.87         1.88 o
  -4   8   2          5.62         13.96        17.39 o
  -3   8   2         17.86        118.96        15.80 o
  -2   8   2          3.69          8.71         9.14 o
  -1   8   2        110.50         98.03        13.61 o
   0   8   2          6.53         14.18         6.01 o
   1   8   2        240.92        534.65       100.98 o
   2   8   2          5.93         16.04         5.12 o
   3   8   2         87.13        200.00        19.99 o
   4   8   2         76.26         88.47         9.77 o
   5   8   2         91.90        122.09        16.67 o
   6   8   2         12.33          6.91         3.28 o
   7   8   2         49.10         32.41         3.76 o
  -3   9   2        138.69        204.81        25.70 o
  -1   9   2        568.25        645.93        37.48 o
   0   9   2         35.67        102.25        50.27 o
   1   9   2          0.90          0.86         5.23 o
   2   9   2          1.96          1.55         5.92 o
   3   9   2         53.37         70.28        17.18 o
   4   9   2         41.21         32.88         7.59 o
   5   9   2         23.58         19.42         7.30 o
   6   9   2         22.96         16.57         4.18 o
  -1  10   2         20.91         23.90        10.40 o
   0  10   2         10.01         14.26         8.15 o
   1  10   2          6.76          9.40         5.16 o
   2  10   2          8.62          8.36         7.47 o
   3  10   2         37.67         46.37        10.27 o
   4  10   2          2.59          3.68         5.03 o
  -2 -10   3          0.39          0.44         3.82 o
  -1 -10   3          2.71          0.66         5.82 o
  -5  -9   3          2.49         -0.30         2.50 o
  -4  -9   3          0.24          3.11         4.40 o
  -3  -9   3          0.08          1.86         5.87 o
  -2  -9   3         41.23         21.95         7.49 o
  -1  -9   3          0.46          3.20         5.21 o
   0  -9   3        121.31        110.08        14.47 o
   1  -9   3         15.83         14.34        11.96 o
   2  -9   3          5.68         -4.49         7.00 o
  -6  -8   3          0.30          5.31         4.45 o
  -5  -8   3          5.37          1.66         3.93 o
  -4  -8   3          0.25         -2.51         3.32 o
  -3  -8   3          1.38          2.39         5.97 o
  -2  -8   3          3.53          7.22         4.94 o
  -1  -8   3        185.18        160.21        22.78 o
   0  -8   3         20.48         19.48         6.76 o
   1  -8   3        282.87        276.39        36.79 o
   2  -8   3         10.91         16.18         6.38 o
   3  -8   3         44.58         12.03        11.50 o
   4  -8   3         59.02         75.20        11.41 o
  -7  -7   3          2.04          1.83         2.78 o
  -6  -7   3          7.43          2.08         3.92 o
  -5  -7   3        167.81        151.97        13.94 o
  -4  -7   3          5.95          8.20         4.40 o
  -3  -7   3        244.10        251.89        15.83 o
  -2  -7   3         13.56         15.61         5.11 o
  -1  -7   3          6.70          7.97         6.79 o
   0  -7   3          7.68          5.63         6.92 o
   1  -7   3         23.25         38.92        24.94 o
   2  -7   3         37.82         41.34         9.71 o
   3  -7   3         86.13         77.48        12.04 o
   4  -7   3         52.25         56.35        14.65 o
   5  -7   3         25.27         14.38         9.78 o
  -8  -6   3          9.31         11.16         8.51 o
  -7  -6   3          3.68          1.32         2.60 o
  -6  -6   3          4.58          5.58         3.54 o
  -5  -6   3         22.77         24.03         3.95 o
  -4  -6   3          9.80         12.32         4.98 o
  -3  -6   3         30.66         29.53         5.56 o
  -2  -6   3         60.70         48.61        12.08 o
  -1  -6   3        171.99        179.12        13.88 o
   0  -6   3          0.19         -5.10         6.71 o
   1  -6   3        137.49        192.31        30.18 o
   2  -6   3         39.02         43.24        16.52 o
   3  -6   3         11.87          1.19         9.57 o
   4  -6   3          7.24          5.19         8.71 o
   5  -6   3         21.21         14.21         9.47 o
   6  -6   3          5.12          2.46         6.56 o
  -8  -5   3          1.41         -2.48         3.75 o
  -7  -5   3         10.46          4.04         2.27 o
  -6  -5   3          8.59          8.43         3.77 o
  -5  -5   3         12.11          9.24         4.81 o
  -4  -5   3         39.70         38.79         6.08 o
  -3  -5   3        183.53        200.13        12.40 o
  -2  -5   3         56.21         61.24         6.88 o
  -1  -5   3        100.96        109.04        10.12 o
   0  -5   3        377.14        386.93        25.16 o
   1  -5   3        949.60        999.62        50.01 o
   2  -5   3         55.65         64.38        18.05 o
   3  -5   3         95.28         91.05        10.42 o
   4  -5   3        105.87        108.67        18.28 o
   5  -5   3          7.52          4.27        11.30 o
   6  -5   3          1.99          0.93         3.39 o
   7  -5   3         13.19         18.01         5.75 o
  -9  -4   3          0.88          2.59         9.02 o
  -8  -4   3          5.47          5.97         3.29 o
  -7  -4   3         12.49         14.06         3.71 o
  -6  -4   3         26.80         25.44         4.21 o
  -5  -4   3         15.57         12.54         3.46 o
  -4  -4   3        216.84        249.58        12.21 o
  -3  -4   3        288.10        309.64        14.56 o
  -2  -4   3       3232.14       3924.51       218.64 o
  -1  -4   3        151.75        580.76       375.87 o
   0  -4   3        365.67        963.58       367.19 o
   1  -4   3          0.38        304.73       214.19 o
   2  -4   3         95.42        126.26        12.77 o
   3  -4   3        139.26        161.79        15.62 o
   4  -4   3         22.35         18.17        10.38 o
   5  -4   3        102.55         76.39        13.74 o
   6  -4   3          5.41          8.90         6.59 o
   7  -4   3          3.10          3.89         2.84 o
  -9  -3   3         35.09         15.81         5.66 o
  -8  -3   3         11.53          4.53         2.63 o
  -7  -3   3        118.51        124.83         7.96 o
  -6  -3   3          0.79         -2.19         2.64 o
  -5  -3   3          7.87          9.95         3.93 o
  -4  -3   3          7.78          9.32         2.91 o
  -3  -3   3         25.22         19.15         3.44 o
  -2  -3   3        267.04        279.27        11.62 o
  -1  -3   3         12.49         10.59         3.98 o
   0  -3   3        142.40        102.63         9.61 o
   1  -3   3        203.43        199.38        18.64 o
   2  -3   3        212.91        227.29        20.27 o
   3  -3   3         50.68         48.29        11.06 o
   4  -3   3        178.77        158.76        18.34 o
   5  -3   3        219.47        212.76        20.26 o
   6  -3   3          1.34          1.66         4.82 o
   7  -3   3        155.11        153.77         9.01 o
   8  -3   3         83.61        105.95         8.82 o
  -9  -2   3          1.25          2.91         2.03 o
  -8  -2   3        187.73        173.39         7.56 o
  -7  -2   3         70.83         76.50         5.69 o
  -6  -2   3        203.32        200.14        13.29 o
  -5  -2   3         48.41         45.72         4.27 o
  -4  -2   3          0.21          0.50         2.28 o
  -3  -2   3        617.99        635.17        15.17 o
  -2  -2   3         14.21         11.07         5.07 o
  -1  -2   3       2204.55       2229.57        79.85 o
   0  -2   3        491.12        531.39        38.83 o
   1  -2   3         55.19         56.78        14.76 o
   2  -2   3        278.73        236.26        11.74 o
   3  -2   3        521.66        497.42        32.79 o
   4  -2   3       1062.64       1018.80       121.97 o
   5  -2   3        945.87        974.91        54.05 o
   6  -2   3          7.17        248.58       127.36 o
   7  -2   3          1.48          7.85         7.41 o
   8  -2   3         15.15         14.60         4.52 o
  -9  -1   3        113.84        116.55         6.58 o
  -8  -1   3         19.05         16.92         2.97 o
  -7  -1   3        283.16        324.53        12.14 o
  -6  -1   3        168.18        183.33         8.44 o
  -5  -1   3          0.14          2.32         2.93 o
  -4  -1   3       5187.31       5545.69       221.51 o
  -3  -1   3       4492.08       4140.02       227.42 o
  -2  -1   3       2484.91       2547.96        59.53 o
  -1  -1   3      47895.20      35467.60      2942.34 o
   0  -1   3        134.03        122.40         5.23 o
   1  -1   3      32803.84      28156.78      2126.79 o
   2  -1   3       7800.33       7011.94       293.27 o
   3  -1   3        544.22        602.05        29.28 o
   4  -1   3       1269.84       1301.62        77.89 o
   5  -1   3        234.74        246.38        17.61 o
   6  -1   3         17.74         18.65         8.70 o
   7  -1   3        160.52        184.10        13.24 o
   8  -1   3         10.81          5.99         2.87 o
  -9   0   3          6.96          3.88         2.11 o
  -8   0   3         11.48          9.79         3.48 o
  -7   0   3         14.76         19.24         2.97 o
  -6   0   3          1.94         -1.89         3.32 o
  -5   0   3         67.79        114.15        27.63 o
  -4   0   3         12.07          9.81         2.12 o
  -3   0   3         68.03         78.83         6.52 o
  -2   0   3         93.65         95.58         7.80 o
  -1   0   3        238.77        205.19         9.18 o
   1   0   3        324.55        271.80         7.81 o
   2   0   3          6.72          8.95         5.01 o
   3   0   3          0.80         -2.21         2.34 o
   4   0   3         12.55         13.28         2.45 o
   5   0   3         13.54         17.98         4.40 o
   6   0   3        209.08        263.14        15.93 o
   7   0   3          3.61          5.30         2.14 o
   8   0   3         67.27         74.10         4.25 o
   9   0   3         13.90         11.49         5.78 o
  -9   1   3        245.26        305.22        12.92 o
  -8   1   3          6.15          7.07         3.31 o
  -7   1   3         19.52         23.02         4.51 o
  -6   1   3          6.16          9.32         5.75 o
  -5   1   3        108.26        108.02         8.54 o
  -4   1   3        210.90        235.44        22.77 o
  -3   1   3        200.23        205.77        10.78 o
  -2   1   3        603.07        562.48        25.81 o
  -1   1   3          1.85          1.58         1.94 o
   0   1   3        283.47        232.44         8.54 o
   1   1   3       1599.90       1361.09        51.34 o
   2   1   3         79.87         68.86         5.79 o
   3   1   3        216.77        235.27         5.03 o
   4   1   3        243.86        273.71         8.98 o
   5   1   3        536.44        637.30        25.73 o
   6   1   3        465.41        572.70        23.11 o
   7   1   3         92.15        104.50         5.10 o
   8   1   3        196.15        238.93         8.08 o
   9   1   3         24.30         38.17         8.07 o
  -8   2   3         11.04          8.76         2.33 o
  -7   2   3         17.59         21.43         6.34 o
  -6   2   3        299.81        331.36        18.80 o
  -5   2   3          0.45         -1.37         4.76 o
  -4   2   3        963.31       1028.66        46.05 o
  -3   2   3        114.58        122.60        20.01 o
  -2   2   3        959.56        829.69        65.81 o
  -1   2   3          1.99          4.06         7.28 o
   0   2   3       2318.67       2293.77        85.67 o
   1   2   3       1259.88       1216.57        50.83 o
   2   2   3          4.15          5.54         2.87 o
   3   2   3         60.69         52.32         2.76 o
   4   2   3        138.43        148.93         6.08 o
   5   2   3        171.40        188.26         6.34 o
   6   2   3          1.71          0.56         1.48 o
   7   2   3         58.53         61.64         2.77 o
   8   2   3          7.50          2.64         1.56 o
   9   2   3         23.52         21.97        12.48 o
  -8   3   3          5.46         10.35         9.56 o
  -7   3   3         12.95          9.49        10.17 o
  -6   3   3          4.39          4.90         9.58 o
  -5   3   3          6.83          5.41         4.97 o
  -4   3   3        219.90        200.01        22.74 o
  -3   3   3         85.00         77.76         8.38 o
  -2   3   3         34.50         59.22        16.37 o
  -1   3   3        273.99        206.28        11.85 o
   0   3   3        770.41        810.46        42.18 o
   1   3   3        872.80        847.40        55.27 o
   2   3   3        333.06        305.26        15.31 o
   3   3   3        961.63       1053.99        22.93 o
   4   3   3          6.73          3.58         1.91 o
   5   3   3         62.10         61.97         7.55 o
   6   3   3         20.87         21.08         1.59 o
   7   3   3          0.26          1.49         8.19 o
   8   3   3          1.78          0.05         7.32 o
   9   3   3          2.05         -5.23         5.23 o
  -7   4   3          7.02          7.57         5.60 o
  -6   4   3         19.62         18.13         7.45 o
  -5   4   3         32.34         31.72        11.35 o
  -4   4   3        129.22        121.34        14.06 o
  -3   4   3        170.69        168.50        16.03 o
  -2   4   3        109.11         88.72        15.05 o
  -1   4   3         88.12         69.95         8.15 o
   0   4   3          1.09          3.74         3.44 o
   1   4   3          0.68          0.19         2.96 o
   2   4   3         21.57         38.66        22.61 o
   3   4   3         57.96         56.97         4.94 o
   4   4   3        897.32       1045.46        56.26 o
   5   4   3         51.54         41.91         4.51 o
   6   4   3        282.60        314.23        11.79 o
   7   4   3          4.96          1.28         2.57 o
   8   4   3          0.84          6.39        10.80 o
   9   4   3         14.26         16.39         7.16 o
  -7   5   3         34.90         23.40        15.45 o
  -6   5   3         10.08          8.71         7.99 o
  -5   5   3          0.95        149.88       105.05 o
  -4   5   3         83.83         87.11        12.45 o
  -3   5   3        221.45        206.99        21.39 o
  -2   5   3         79.45         76.38        14.31 o
  -1   5   3          2.36        108.55        74.14 o
   0   5   3        212.78        230.78        16.24 o
   1   5   3         41.13         38.17         4.79 o
   2   5   3         33.88         27.54         7.47 o
   3   5   3        250.53        261.87        12.78 o
   4   5   3         75.54         91.70         6.59 o
   5   5   3         69.94         72.67         5.51 o
   6   5   3        182.60        188.61        11.21 o
   7   5   3         11.84          9.72         3.39 o
   8   5   3         46.20         67.80        11.55 o
  -6   6   3          0.62         -2.43         7.11 o
  -5   6   3        448.19        412.90        40.06 o
  -4   6   3          0.46          2.14         4.93 o
  -3   6   3        427.29        390.46        32.39 o
  -2   6   3          6.13         -0.33         5.94 o
  -1   6   3         29.85        317.19       208.76 o
   0   6   3          2.50          1.74         5.25 o
   1   6   3        316.15        375.57        29.80 o
   2   6   3          2.07          3.72         6.45 o
   3   6   3        255.41        264.32        24.95 o
   4   6   3         16.76         17.17         5.71 o
   5   6   3         21.23         19.39         3.79 o
   6   6   3        111.85        103.36         9.04 o
   7   6   3         35.03         25.06         8.06 o
   8   6   3         79.22        107.58         9.50 o
  -5   7   3          4.39          6.18         9.63 o
  -4   7   3         28.64         67.07        26.06 o
  -2   7   3         64.64         61.81         9.13 o
  -1   7   3         55.65        146.22        34.89 o
   0   7   3          0.60        135.46       101.18 o
   1   7   3         47.39         48.45         8.23 o
   2   7   3          0.09        144.34        59.45 o
   3   7   3        134.97        141.73        11.76 o
   4   7   3         37.81         76.81        14.04 o
   5   7   3          0.77          2.75         2.82 o
   6   7   3          7.37          6.42         3.31 o
   7   7   3          7.62          2.43         2.41 o
   8   7   3          7.77          5.15         5.99 o
  -4   8   3          2.32         -3.28         5.52 o
  -3   8   3        187.70        202.61        22.42 o
  -2   8   3          9.31         14.79         8.27 o
  -1   8   3         13.56         91.72        50.17 o
   0   8   3          1.37         22.23        20.51 o
   1   8   3        759.71        956.42        44.95 o
   2   8   3        166.94        175.40        17.49 o
   3   8   3        577.55        680.54        30.82 o
   4   8   3          0.25          0.44         3.02 o
   5   8   3         41.97         33.62         5.63 o
   6   8   3          8.98         11.23         3.75 o
   7   8   3         23.11         12.64         4.25 o
  -1   9   3         10.24        370.89        69.67 o
   0   9   3        109.40        240.75        51.92 o
   1   9   3         26.14         19.75         9.40 o
   2   9   3         45.68         56.47         9.64 o
   3   9   3        122.15        120.07        16.72 o
   4   9   3         65.63         59.92         7.30 o
   5   9   3         73.80         78.79         6.87 o
   6   9   3          2.35          3.76         2.82 o
  -1  10   3          0.08          5.73         6.65 o
   0  10   3          7.40          1.45         4.46 o
   1  10   3          2.89          9.51         6.37 o
   2  10   3          1.09          1.49         3.78 o
   3  10   3          0.00         -3.32         3.53 o
   4  10   3          4.08          4.67         3.76 o
  -5  -9   4          3.07         -0.67         3.40 o
  -4  -9   4          4.21          4.43         3.38 o
  -3  -9   4         19.48         23.52         6.14 o
  -2  -9   4         62.29         52.12        14.48 o
  -1  -9   4          5.64          5.70         9.62 o
   0  -9   4          3.76        -11.58        11.58 o
   1  -9   4          2.92         -7.71         7.71 o
   2  -9   4          0.09         -5.07        10.32 o
  -6  -8   4          0.05         -0.78         2.55 o
  -5  -8   4          0.03          0.66         2.60 o
  -4  -8   4          2.23          6.43         5.65 o
  -3  -8   4        113.49        124.84         9.21 o
  -2  -8   4         27.03         24.87         5.62 o
  -1  -8   4        367.63        386.92        21.38 o
   0  -8   4          0.65         -4.41         6.29 o
   1  -8   4        131.84        236.53        66.88 o
   2  -8   4         57.01         33.58         9.68 o
   3  -8   4         11.81          4.54         6.57 o
   4  -8   4          1.22          3.23         6.54 o
  -7  -7   4          0.35          0.29         2.28 o
  -6  -7   4         23.00         13.83         3.22 o
  -5  -7   4         49.99         43.62         7.44 o
  -4  -7   4         15.84         11.46         3.64 o
  -3  -7   4          1.85         -1.03         4.70 o
  -2  -7   4          7.29         -0.11         3.56 o
  -1  -7   4          0.16         -2.00         6.26 o
   0  -7   4          0.03          9.15         8.29 o
   1  -7   4        121.97        117.46        14.37 o
   2  -7   4         39.24         35.80         9.83 o
   3  -7   4        156.81        161.86        30.83 o
   4  -7   4          8.45          5.55         5.00 o
   5  -7   4         78.71         71.43        20.03 o
  -8  -6   4          3.48          3.42         4.18 o
  -7  -6   4         80.64         78.20         6.43 o
  -6  -6   4          0.04         -1.00         3.17 o
  -5  -6   4         27.22         23.30         6.09 o
  -4  -6   4         16.59         24.96         4.46 o
  -3  -6   4          0.15          2.33         3.78 o
  -2  -6   4         32.06         34.74         9.08 o
  -1  -6   4         37.35         36.73         8.53 o
   0  -6   4         59.26         57.20        12.28 o
   1  -6   4          1.69         -5.76        11.21 o
   2  -6   4        216.70        228.72        30.95 o
   3  -6   4         92.82         94.16        18.35 o
   4  -6   4         37.98         43.18        13.27 o
   5  -6   4         16.30         13.75         8.92 o
   6  -6   4         15.30         12.27         5.18 o
  -8  -5   4          4.02          9.59         4.41 o
  -7  -5   4          8.71          4.02         2.97 o
  -6  -5   4         15.11         14.53         2.87 o
  -5  -5   4         16.00         18.02         4.68 o
  -4  -5   4         69.73         54.80         8.91 o
  -3  -5   4          9.59          8.73         4.06 o
  -2  -5   4        676.02        742.44        30.35 o
  -1  -5   4         13.19         11.13         5.66 o
   0  -5   4         37.29         46.17         8.62 o
   1  -5   4        383.21        439.07        29.46 o
   2  -5   4        187.12        198.40        19.80 o
   3  -5   4        526.74        510.50        24.68 o
   4  -5   4          1.21          0.82         6.91 o
   5  -5   4        139.90        126.86        33.02 o
   6  -5   4         20.36         13.14         7.61 o
   7  -5   4         32.41         26.53         6.11 o
  -8  -4   4          5.11          6.10         3.46 o
  -7  -4   4         12.82         13.49         6.94 o
  -6  -4   4          0.16         -0.65         1.99 o
  -5  -4   4          5.48          4.53         3.42 o
  -4  -4   4         41.99         41.79         4.86 o
  -3  -4   4         33.63         37.85         4.66 o
  -2  -4   4        233.91        261.59        24.15 o
  -1  -4   4          0.97         -0.32         6.67 o
   0  -4   4        302.90        297.66        17.65 o
   1  -4   4         59.52         66.64         7.73 o
   2  -4   4         93.42         88.12        17.41 o
   3  -4   4         32.71         27.82        12.30 o
   4  -4   4        163.03        167.01        21.44 o
   5  -4   4         42.79         37.41         6.56 o
   6  -4   4         26.44         42.66        12.74 o
   7  -4   4         94.65         90.42        19.03 o
  -9  -3   4          8.21          1.96         2.38 o
  -8  -3   4          0.00         -0.76         2.62 o
  -7  -3   4        148.32        170.02        18.98 o
  -6  -3   4         32.80         30.56         6.18 o
  -5  -3   4        101.12         96.07         5.03 o
  -4  -3   4        227.62        248.07         8.13 o
  -3  -3   4         25.73         21.70         3.93 o
  -2  -3   4          7.21          6.00         3.52 o
  -1  -3   4        410.00        399.88        25.71 o
   0  -3   4         14.22         10.03         3.95 o
   1  -3   4        246.16        194.97        13.25 o
   2  -3   4          7.33          6.35         3.68 o
   3  -3   4        753.66        791.51        42.38 o
   4  -3   4        185.04        200.95        15.48 o
   5  -3   4        614.79        571.01       124.24 o
   6  -3   4        632.66        596.25       107.40 o
   7  -3   4         44.06         55.55         8.49 o
   8  -3   4        352.89        362.99        28.73 o
  -9  -2   4          2.52         -2.45         2.45 o
  -8  -2   4         43.44         42.00         5.14 o
  -7  -2   4        107.28        106.22         5.83 o
  -6  -2   4         39.55         35.37         6.78 o
  -5  -2   4        353.86        351.85        11.06 o
  -4  -2   4        487.11        502.17        15.10 o
  -3  -2   4         76.33         82.15         4.69 o
  -2  -2   4        616.77        627.15        17.99 o
  -1  -2   4        678.63        704.60        41.09 o
   0  -2   4        242.87        239.25        17.09 o
   1  -2   4        592.27        564.65        26.07 o
   2  -2   4        223.82        191.93         8.74 o
   3  -2   4       4470.87       4866.36       248.30 o
   4  -2   4       2527.56       2612.56       104.45 o
   5  -2   4        190.33        187.34        12.30 o
   6  -2   4       2310.63       2371.68       130.91 o
   7  -2   4          2.73          5.21         6.26 o
   8  -2   4        276.89        304.50        17.94 o
  -9  -1   4         54.44         46.37         4.78 o
  -8  -1   4        130.08        147.87         7.58 o
  -7  -1   4          0.03          2.50         2.90 o
  -6  -1   4         59.86         54.09         6.40 o
  -5  -1   4        255.32        259.67         9.98 o
  -4  -1   4         55.69         55.99         6.73 o
  -3  -1   4       3404.68       3612.36       116.56 o
  -2  -1   4       6747.39       6251.29       179.12 o
  -1  -1   4        482.60        477.58        25.40 o
   0  -1   4        311.76        298.48        12.69 o
   1  -1   4       6983.61       6318.56       380.84 o
   2  -1   4       4304.65       4233.60       151.15 o
   3  -1   4        742.58        717.96        30.05 o
   4  -1   4        944.74        978.10        32.83 o
   5  -1   4         62.91         50.83        12.29 o
   6  -1   4        294.34        332.55        25.80 o
   7  -1   4          3.75          4.13         3.35 o
   8  -1   4         14.07         19.40         5.09 o
  -9   0   4          9.99          9.44         3.28 o
  -8   0   4          2.12          0.37         2.57 o
  -7   0   4          8.46          8.05         3.55 o
  -6   0   4        418.97        488.06        18.41 o
  -5   0   4         40.03         45.15         5.23 o
  -4   0   4       2176.87       2325.39        63.22 o
  -3   0   4         21.59         25.58         4.15 o
  -2   0   4       2676.61       2584.02        74.46 o
  -1   0   4         83.19         67.42         4.56 o
   0   0   4        147.84        123.38         3.56 o
   1   0   4         28.56         33.84         3.61 o
   2   0   4       1153.70       1162.85        51.43 o
   3   0   4        861.32        821.05        80.55 o
   4   0   4         10.97          9.68         2.73 o
   5   0   4        267.85        320.31        13.81 o
   6   0   4         81.09         95.04         9.05 o
   7   0   4          6.20          4.45         1.93 o
   8   0   4          0.08         -0.09         1.44 o
   9   0   4          0.30         -0.58         7.81 o
  -8   1   4         22.02         26.64         5.94 o
  -7   1   4         12.79         14.51         3.29 o
  -6   1   4         17.70         19.66         3.98 o
  -5   1   4        403.33        475.11        23.43 o
  -4   1   4          7.61          9.25         4.43 o
  -3   1   4       1163.74       1234.25        63.04 o
  -2   1   4         14.79         12.83         5.53 o
  -1   1   4          6.70          6.87         3.90 o
   0   1   4         36.84         34.15         6.50 o
   1   1   4         11.72          9.71         3.89 o
   2   1   4         12.74         23.88         4.07 o
   3   1   4        979.17       1000.61        51.80 o
   4   1   4          4.53          5.91         1.27 o
   5   1   4         38.54         48.49         4.35 o
   6   1   4         14.13         15.77         2.46 o
   7   1   4        269.11        332.19         7.90 o
   8   1   4          4.36          3.12         1.06 o
   9   1   4         48.66         42.35        15.91 o
  -8   2   4        123.78        162.83        20.31 o
  -7   2   4         17.49         26.93         6.45 o
  -6   2   4        104.65        118.56        11.51 o
  -5   2   4         85.05         83.44        20.92 o
  -4   2   4         91.75         99.97        19.76 o
  -3   2   4        348.35        351.84        13.36 o
  -2   2   4         33.13         28.63         7.91 o
  -1   2   4        400.89        368.64        35.14 o
   0   2   4        473.43        492.69        33.03 o
   1   2   4         48.85         51.34         4.78 o
   2   2   4         29.98         37.27         4.25 o
   3   2   4         40.27         37.24         5.69 o
   4   2   4          9.42          7.77         4.68 o
   5   2   4        185.61        221.64        30.31 o
   6   2   4          0.15         -4.23         5.76 o
   7   2   4        132.41        168.12        25.72 o
   8   2   4          2.91         -2.22         4.86 o
  -8   3   4         69.50         98.97        18.51 o
  -7   3   4        198.25        260.74        29.13 o
  -6   3   4         27.23         31.10        13.70 o
  -5   3   4        218.02        246.36        34.47 o
  -4   3   4        122.94        108.61        10.97 o
  -3   3   4         76.99        105.64        15.14 o
  -2   3   4       1142.35       1198.45        54.04 o
  -1   3   4         48.54         36.40         4.91 o
   0   3   4        910.34        896.85        38.42 o
   1   3   4        226.65        236.05        13.87 o
   2   3   4         16.32          8.96         3.00 o
   3   3   4         48.02         46.47         4.32 o
   4   3   4        167.73        159.49         5.92 o
   5   3   4          8.93          7.35         5.13 o
   6   3   4         49.11         43.97        17.41 o
   7   3   4         33.19         22.89        13.02 o
   8   3   4         81.36         89.79        11.16 o
   9   3   4         16.22         21.71        13.15 o
  -7   4   4          1.38          7.36         5.79 o
  -6   4   4         35.99         53.73        18.64 o
  -5   4   4          1.62         -4.34         7.49 o
  -4   4   4          9.19         33.59        34.25 o
  -3   4   4          0.20          0.50        12.67 o
  -2   4   4          3.65         40.88        30.03 o
  -1   4   4        169.40        247.79        73.45 o
   0   4   4          3.77          4.06         6.38 o
   1   4   4         64.75         73.84         5.35 o
   2   4   4       1493.17       1530.64        36.76 o
   3   4   4          6.21          2.91         2.86 o
   4   4   4       1553.96       1625.07        49.35 o
   5   4   4         21.18         16.91         3.98 o
   6   4   4        209.83        153.65        26.78 o
   7   4   4         41.69         41.67        16.91 o
   8   4   4         54.93         84.55        21.35 o
   9   4   4         13.37         18.34        13.95 o
  -7   5   4         36.78         25.76        16.22 o
  -6   5   4         21.31         21.94         6.92 o
  -5   5   4        319.76        300.29        34.47 o
  -4   5   4         90.87         75.91        12.01 o
  -3   5   4         15.07         69.77        41.31 o
  -2   5   4         16.47        136.19        92.95 o
  -1   5   4        274.43        295.25        28.56 o
   0   5   4         69.60         68.57         9.26 o
   1   5   4         53.53         46.92         7.07 o
   2   5   4        110.57        115.79        11.44 o
   3   5   4        204.97        183.49        17.81 o
   4   5   4        206.23        225.74        11.25 o
   5   5   4          6.36          6.61         2.67 o
   6   5   4          0.28          1.60         1.67 o
   7   5   4         20.61         24.45         6.63 o
   8   5   4        100.07         96.25        23.82 o
  -6   6   4          1.12          5.94         8.20 o
  -5   6   4         33.89         36.95         9.46 o
  -4   6   4          0.78          1.79         4.27 o
  -3   6   4        103.74        106.60        14.87 o
  -2   6   4          0.81          8.00         6.89 o
  -1   6   4        432.72        427.11        28.26 o
   0   6   4          5.07         11.40         7.15 o
   1   6   4        407.22        408.99        35.33 o
   2   6   4         15.10         24.27         8.67 o
   3   6   4         20.04         22.94         4.81 o
   4   6   4         13.47         19.04         6.27 o
   5   6   4         54.65         39.69         9.47 o
   6   6   4         15.12         13.97         2.20 o
   7   6   4          6.99          5.03         3.49 o
   8   6   4         37.45         45.22        12.81 o
  -5   7   4         35.87         34.22        13.49 o
  -4   7   4        169.26        163.24        28.03 o
  -3   7   4        228.44        211.58        20.57 o
  -2   7   4         55.67         82.53        18.04 o
  -1   7   4        112.47        137.27        23.52 o
   0   7   4        258.49        367.87        36.16 o
   1   7   4          0.04          6.49         6.21 o
   2   7   4       1077.22       1304.44       110.98 o
   3   7   4         45.53         44.74         8.94 o
   4   7   4        345.78        360.08        17.55 o
   5   7   4         27.78         29.88         5.30 o
   6   7   4         25.70         28.15         4.04 o
   7   7   4          4.67          3.75         1.80 o
   8   7   4          3.61          9.32         7.87 o
  -4   8   4         17.69         13.05         9.73 o
  -3   8   4        104.95        118.83        19.47 o
  -2   8   4          2.12          5.85         6.83 o
  -1   8   4        224.99        388.03       115.21 o
   0   8   4        179.78        272.43        44.32 o
   2   8   4          0.31        265.98        69.87 o
   3   8   4        227.10        550.29       136.28 o
   4   8   4         65.13         56.52         7.92 o
   5   8   4         45.27         45.35         6.05 o
   6   8   4         73.83         87.75        15.89 o
   7   8   4          0.51          4.50         6.04 o
  -2   9   4         57.52         95.22        18.40 o
  -1   9   4        356.47        416.21        27.13 o
   0   9   4        202.37        241.27        18.20 o
   1   9   4          1.92          9.67         6.35 o
   2   9   4         17.61         15.46         6.34 o
   3   9   4         10.09         18.42         8.08 o
   4   9   4          3.34          1.77         2.56 o
   5   9   4         18.11         19.84         3.33 o
   6   9   4          5.19          4.44         2.98 o
  -1  10   4          0.96         -1.94         6.22 o
   0  10   4          1.39         10.92         7.45 o
   1  10   4          8.80          5.20         5.24 o
   2  10   4          0.00         -3.09         6.23 o
   3  10   4          0.86          5.13         6.45 o
   4  10   4          2.45         -1.08         3.68 o
  -5  -9   5         11.86          8.20         2.97 o
  -4  -9   5          1.62          6.56         7.04 o
  -3  -9   5         14.86          7.98         5.82 o
  -2  -9   5         27.50         26.29         5.81 o
  -1  -9   5          0.09          0.38         5.32 o
   0  -9   5          4.78         -1.25         4.90 o
   1  -9   5          3.19          0.56         5.84 o
   2  -9   5         12.14          7.50        11.02 o
  -6  -8   5         35.01         44.23        16.90 o
  -5  -8   5          0.93         -0.58         2.63 o
  -4  -8   5        112.44        117.31         9.95 o
  -3  -8   5         60.03         40.48         8.31 o
  -2  -8   5         65.44         35.22        14.40 o
  -1  -8   5          9.33         -1.89         5.48 o
   0  -8   5         25.83         11.53        11.63 o
   1  -8   5          5.73         17.10        12.89 o
   2  -8   5         34.30         34.63        14.44 o
   3  -8   5          3.11          3.87         6.39 o
   4  -8   5          0.22         -7.38         7.38 o
  -7  -7   5         14.29          5.95         3.17 o
  -6  -7   5          7.76          5.47         4.13 o
  -5  -7   5         36.60         29.41         5.35 o
  -4  -7   5         11.70         13.12         6.22 o
  -3  -7   5        124.87        134.28         9.43 o
  -2  -7   5         13.29         12.32        10.23 o
  -1  -7   5          8.56          8.00         5.53 o
   0  -7   5         16.22         14.74        11.85 o
   1  -7   5          9.08          5.64         5.48 o
   2  -7   5          9.87          8.72         6.94 o
   3  -7   5          4.90         -3.25        11.62 o
   4  -7   5          8.59         13.63         7.18 o
   5  -7   5          5.45          9.44         6.35 o
  -8  -6   5          2.37         -1.38         1.80 o
  -7  -6   5          4.63          1.23         4.67 o
  -6  -6   5          1.30          2.05         2.37 o
  -5  -6   5         21.47         13.74         5.28 o
  -4  -6   5         37.33         37.85         8.20 o
  -3  -6   5          1.04          6.28         5.45 o
  -2  -6   5         85.28        119.07        24.98 o
  -1  -6   5         25.81         28.68         7.97 o
   0  -6   5         44.40         37.02         8.43 o
   1  -6   5        112.23         95.86        14.64 o
   2  -6   5          6.19          1.19         9.18 o
   3  -6   5         24.49         27.74        20.11 o
   4  -6   5          6.72          5.53         5.42 o
   5  -6   5         16.29          8.16         4.34 o
   6  -6   5         17.63         11.39         7.97 o
  -8  -5   5          2.36          6.35         4.22 o
  -7  -5   5         21.73         19.56         4.00 o
  -6  -5   5          2.19          3.52         3.57 o
  -5  -5   5         98.89        104.63         9.72 o
  -4  -5   5          3.71         -2.24         3.08 o
  -3  -5   5        225.69        249.38        19.88 o
  -2  -5   5        548.38        602.40        31.19 o
  -1  -5   5       1135.29       1314.12        62.29 o
   0  -5   5        672.55        700.63        58.59 o
   1  -5   5        620.09        655.05        50.86 o
   2  -5   5          2.27          2.43         6.10 o
   3  -5   5         36.29         29.62         7.51 o
   4  -5   5          0.16          3.79         7.85 o
   5  -5   5         19.95         12.25         5.05 o
   6  -5   5         42.85         28.06        12.58 o
   7  -5   5          1.49          2.51         8.04 o
  -8  -4   5          0.06         -0.80         3.94 o
  -7  -4   5         25.05         25.48         4.77 o
  -6  -4   5          2.75          2.18         2.62 o
  -5  -4   5         18.75         15.98         5.11 o
  -4  -4   5          0.22         -1.02         4.22 o
  -3  -4   5         30.94         19.81         6.85 o
  -2  -4   5         56.18         65.20        12.86 o
  -1  -4   5          1.44          0.49         4.25 o
   0  -4   5        122.15        108.86        12.01 o
   1  -4   5         25.92         32.59         8.17 o
   2  -4   5         15.46         20.30        11.50 o
   3  -4   5          2.82         -0.06         8.04 o
   4  -4   5          0.74         -6.21         6.21 o
   5  -4   5        143.79        111.73        29.47 o
   6  -4   5          5.73          8.25         5.93 o
   7  -4   5        247.44        241.73        33.30 o
  -9  -3   5         45.33         22.63         5.48 o
  -8  -3   5         45.19         37.48         7.66 o
  -7  -3   5          0.96         -2.17         4.21 o
  -6  -3   5         16.47         15.84         5.22 o
  -5  -3   5         36.66         32.71         3.51 o
  -4  -3   5        227.89        225.90        13.59 o
  -3  -3   5          2.43         -1.18         3.00 o
  -2  -3   5         79.73         88.31         6.40 o
  -1  -3   5        265.27        242.68        13.33 o
   0  -3   5        392.58        394.67        30.09 o
   1  -3   5         18.86         15.09         4.50 o
   2  -3   5        139.23        139.64        16.40 o
   3  -3   5          9.00          4.96         4.97 o
   4  -3   5          0.37         -6.78         7.40 o
   5  -3   5       1516.74       1529.36       143.67 o
   6  -3   5        277.93        280.45        23.94 o
   7  -3   5        912.07        838.92       131.04 o
   8  -3   5        212.83        259.16        23.90 o
  -9  -2   5         45.72         26.72         4.09 o
  -8  -2   5         28.36         23.14         3.41 o
  -7  -2   5        248.29        250.52        13.94 o
  -6  -2   5        421.95        440.97        21.81 o
  -5  -2   5        279.89        291.99        11.55 o
  -4  -2   5        428.89        453.04        11.45 o
  -3  -2   5       2021.21       2131.28        50.88 o
  -2  -2   5         29.20         22.98         2.80 o
  -1  -2   5        665.96        681.95        46.87 o
   0  -2   5       1483.62       1488.04        57.55 o
   1  -2   5       1078.20       1011.68        56.57 o
   2  -2   5        650.15        659.54        31.76 o
   3  -2   5        313.87        308.12        39.34 o
   4  -2   5       1705.68       1725.62       161.87 o
   5  -2   5        631.54        645.77        62.59 o
   6  -2   5        167.36        693.99       240.60 o
   7  -2   5         31.44         28.93        11.84 o
   8  -2   5         32.18         26.58         8.91 o
  -9  -1   5         10.81          4.40         2.87 o
  -8  -1   5         22.76         18.32         4.33 o
  -7  -1   5          7.88          9.84         2.70 o
  -6  -1   5         43.85         39.78         5.93 o
  -5  -1   5         45.60         45.68         7.49 o
  -4  -1   5       1586.86       1625.45        52.94 o
  -3  -1   5         96.22         81.68         3.80 o
  -2  -1   5       5040.78       4884.96       173.87 o
  -1  -1   5       1218.87       1011.96        29.70 o
   0  -1   5        895.62        801.56        89.61 o
   1  -1   5        313.91        327.61        13.61 o
   2  -1   5          0.02         -2.20         3.67 o
   3  -1   5       1243.72       1326.65        33.06 o
   4  -1   5        138.68        143.86        10.20 o
   5  -1   5        188.08        179.19        24.88 o
   6  -1   5          5.97          5.84         3.66 o
   7  -1   5         23.36         24.87         4.82 o
   8  -1   5          8.58          5.17         3.75 o
  -9   0   5          3.96          2.57         2.25 o
  -8   0   5          0.28          2.37         2.28 o
  -7   0   5          2.05          5.11         2.54 o
  -6   0   5         31.73         34.64         5.92 o
  -5   0   5        125.96        140.24        16.73 o
  -4   0   5          2.97          0.55         3.06 o
  -3   0   5         79.97         74.21         5.83 o
  -2   0   5        250.23        221.29        11.85 o
  -1   0   5       1639.16       1397.85        35.42 o
   0   0   5        104.46         98.72         9.26 o
   1   0   5       1027.04        964.82        31.11 o
   2   0   5        699.88        747.86        43.98 o
   3   0   5        502.47        520.55        46.80 o
   4   0   5        903.07       1061.20        71.98 o
   5   0   5          3.94          7.28         5.73 o
   6   0   5         37.10         44.19         8.54 o
   7   0   5          3.48          6.20         1.82 o
   8   0   5         21.80         13.23         4.39 o
   9   0   5         41.86         41.07        15.77 o
  -8   1   5         72.03         83.95         8.54 o
  -7   1   5          6.44          7.07         2.82 o
  -6   1   5         75.96         96.23         8.48 o
  -5   1   5         25.74         30.60         7.06 o
  -4   1   5         27.29         27.56         4.41 o
  -3   1   5       1019.44       1149.74        62.79 o
  -2   1   5       1476.92       1530.59        83.66 o
   0   1   5        736.45        666.67        15.48 o
   1   1   5       2305.54       1997.24        49.86 o
   2   1   5         32.75         39.37         4.76 o
   3   1   5        211.57        181.72         9.97 o
   4   1   5        175.70        254.00        43.51 o
   5   1   5        463.30        556.61        27.90 o
   6   1   5        188.22        226.94        12.17 o
   7   1   5         31.41         32.22         2.04 o
   8   1   5         57.61         57.37        10.24 o
   9   1   5         47.77         64.90        18.37 o
  -8   2   5          4.54          3.89         3.26 o
  -7   2   5        154.70        176.30        13.82 o
  -6   2   5        514.91        589.36        78.30 o
  -5   2   5        391.93        506.22        44.75 o
  -4   2   5        747.39        885.48        63.85 o
  -3   2   5          2.10         -1.24         7.26 o
  -2   2   5        138.76        120.98         7.30 o
  -1   2   5         28.31         29.82         6.35 o
   0   2   5        435.05        365.10        21.86 o
   1   2   5        894.52        846.98        21.02 o
   2   2   5        773.65        777.02        18.62 o
   3   2   5        140.31        128.87         6.73 o
   4   2   5         78.14         96.03        17.12 o
   5   2   5         47.44         58.43        18.26 o
   6   2   5          8.82         15.83        13.53 o
   7   2   5          1.45          1.13         4.72 o
   8   2   5         13.35         29.40        14.34 o
   9   2   5          8.69          2.42         9.49 o
  -8   3   5          1.38         -8.34         9.77 o
  -7   3   5         13.05          7.21         2.70 o
  -6   3   5         17.65         19.47        12.30 o
  -5   3   5         11.13         15.03        14.45 o
  -4   3   5        303.60        338.56        21.02 o
  -3   3   5         87.85         73.18         9.34 o
  -2   3   5        205.91        201.90        10.71 o
  -1   3   5        427.84        448.24        26.62 o
   0   3   5        212.45        259.67        24.45 o
   1   3   5         80.95         75.91         5.16 o
   2   3   5       1273.46       1271.90        40.03 o
   3   3   5          0.58          0.00         1.33 o
   4   3   5         27.92         25.83         2.69 o
   5   3   5         22.86         25.23        10.22 o
   6   3   5        136.96        172.18        29.50 o
   7   3   5          3.17          2.40         9.36 o
   8   3   5         27.44         39.17        15.40 o
   9   3   5          6.17          5.85         5.76 o
  -7   4   5          1.06          6.29        10.84 o
  -6   4   5         16.98         16.74        13.44 o
  -5   4   5          0.11         -0.57         4.50 o
  -4   4   5        131.77        135.34        32.49 o
  -3   4   5        544.08        524.24        23.43 o
  -2   4   5        837.16        851.93        74.71 o
  -1   4   5        909.55        889.60        49.49 o
   0   4   5        426.70        427.20        16.83 o
   1   4   5        118.23        118.87        25.73 o
   2   4   5        121.24        121.83        13.59 o
   3   4   5        162.63        177.07         8.10 o
   4   4   5          0.73          3.10         2.10 o
   5   4   5          0.00         -0.71         1.32 o
   6   4   5          6.18          4.17         4.16 o
   7   4   5         11.96         10.57         6.78 o
   8   4   5          0.17          5.49         6.10 o
   9   4   5         43.83         78.19        12.25 o
  -7   5   5        134.73        136.58        14.79 o
  -6   5   5          2.53         -2.14         6.02 o
  -5   5   5          5.08          0.85         4.11 o
  -4   5   5         16.55        281.62       172.22 o
  -3   5   5        472.54        449.08        43.38 o
  -2   5   5        170.01        241.98        29.04 o
  -1   5   5        274.91        252.56        14.84 o
   0   5   5         21.48         13.82         8.87 o
   1   5   5         18.79         14.85         6.91 o
   2   5   5         58.35         46.56         6.38 o
   3   5   5         50.61         49.06         7.24 o
   4   5   5        142.50        164.04        10.47 o
   5   5   5          7.16          6.01         2.20 o
   6   5   5        150.05        146.08        13.56 o
   7   5   5          5.11          0.29         8.74 o
   8   5   5          0.00          0.15         5.06 o
  -6   6   5         64.48         65.86         8.63 o
  -5   6   5         25.94         14.89        10.35 o
  -4   6   5         64.63         49.22        10.23 o
  -3   6   5         28.58         26.50         9.03 o
  -2   6   5          2.53          5.17         6.80 o
  -1   6   5         71.58         75.62        11.74 o
   0   6   5         14.96         93.63        60.95 o
   1   6   5         51.67         58.18        13.78 o
   2   6   5         67.30         67.42         9.03 o
   3   6   5         11.94         12.04        15.66 o
   4   6   5        233.26        230.85        13.00 o
   5   6   5          1.02          5.17         3.24 o
   6   6   5         98.46         85.14         6.01 o
   7   6   5         15.35         26.27        10.78 o
   8   6   5          3.25         10.26         6.54 o
  -5   7   5         17.17         19.34         6.28 o
  -4   7   5          0.08         -0.69         5.62 o
  -3   7   5         41.10         36.39         7.56 o
  -2   7   5        115.44        160.45        57.11 o
  -1   7   5         38.45         94.76        64.03 o
   0   7   5       1278.13       1356.53        63.11 o
   1   7   5        150.05        225.83        52.64 o
   2   7   5        423.85        601.22        76.95 o
   3   7   5         32.60        167.23        34.20 o
   4   7   5          5.61         14.78        14.08 o
   5   7   5         61.49         78.61         5.83 o
   6   7   5         51.87         48.84         8.06 o
   7   7   5         12.54         13.97         7.82 o
   8   7   5          0.65          6.31         7.34 o
  -4   8   5          1.10         -7.50        10.64 o
  -3   8   5         21.66         34.07         9.36 o
  -2   8   5         62.66        104.15        25.83 o
  -1   8   5        318.93        858.65        91.12 o
   0   8   5        141.93        537.36       111.39 o
   1   8   5       2033.87       2590.56       240.48 o
   2   8   5        832.73        944.01        36.11 o
   3   8   5        750.40        839.01        60.18 o
   4   8   5          0.01         -1.41         3.58 o
   5   8   5         15.15         10.57         3.41 o
   6   8   5         63.51         50.75         5.07 o
   7   8   5         14.32          8.57        12.46 o
  -3   9   5         27.06         43.55         9.21 o
  -2   9   5         28.03         71.99        13.56 o
  -1   9   5          0.69         -0.91         4.45 o
   0   9   5          0.43         25.15        12.87 o
   1   9   5         16.76         13.50         4.98 o
   2   9   5          0.78          1.39         5.57 o
   3   9   5         64.85         75.93        18.05 o
   4   9   5          5.37          3.37         4.48 o
   5   9   5        132.26        144.27         9.72 o
   6   9   5         25.91         18.59         3.89 o
  -1  10   5          2.43          5.44        13.58 o
   0  10   5         18.87         25.98         8.76 o
   1  10   5          8.67          8.19         5.08 o
   2  10   5         16.20         23.08         5.36 o
   3  10   5         29.91         36.37         9.77 o
   4  10   5         21.12         28.23         7.20 o
  -4  -9   6          0.01         -1.81         4.70 o
  -3  -9   6          5.83          9.00         5.96 o
  -2  -9   6         50.92         33.18         9.35 o
  -1  -9   6          3.87         -6.35         6.71 o
   0  -9   6        193.93        214.33        19.85 o
   1  -9   6          0.13          5.97         5.85 o
   2  -9   6         32.73         32.35        10.22 o
  -6  -8   6         10.44          9.33         4.92 o
  -5  -8   6          0.94          2.08         2.54 o
  -4  -8   6         50.77         35.44        10.62 o
  -3  -8   6          4.45          7.44         5.59 o
  -2  -8   6          1.46          1.59         5.29 o
  -1  -8   6        106.55        121.78        15.46 o
   0  -8   6         18.47         13.33         7.71 o
   1  -8   6         66.99         55.61        16.65 o
   2  -8   6          1.44          3.43         7.58 o
   3  -8   6         20.93         26.95         7.08 o
  -7  -7   6          2.53         -0.68         2.34 o
  -6  -7   6          0.13         -2.83         2.83 o
  -5  -7   6         60.70         58.13         8.69 o
  -4  -7   6          4.77          5.51         3.78 o
  -3  -7   6         23.05         16.32         6.07 o
  -2  -7   6          0.10         -2.45         5.74 o
  -1  -7   6          0.01         -4.44         9.47 o
   0  -7   6         20.34         22.14         8.88 o
   1  -7   6         18.78         17.27         7.83 o
   2  -7   6          0.50          2.12         4.75 o
   3  -7   6          3.39          2.74         5.51 o
   4  -7   6         27.89         26.36         6.31 o
   5  -7   6          0.77          1.65         4.48 o
  -7  -6   6          1.39         -0.26         2.14 o
  -6  -6   6          6.00          4.93         3.13 o
  -5  -6   6          1.01          4.87         2.46 o
  -4  -6   6         34.66         34.98         4.56 o
  -3  -6   6         51.98         62.53        12.03 o
  -2  -6   6         11.23         13.52         6.03 o
  -1  -6   6         61.48         60.05        12.02 o
   0  -6   6        127.28        144.07        14.48 o
   1  -6   6          5.24         11.91         8.59 o
   2  -6   6        142.37        131.99        15.32 o
   3  -6   6        168.98        121.04        13.40 o
   4  -6   6         40.24         23.65        10.76 o
   5  -6   6         47.31         40.34         7.93 o
   6  -6   6         71.50         55.38         7.67 o
  -8  -5   6          3.37          6.57         2.99 o
  -7  -5   6          1.98          0.10         2.40 o
  -6  -5   6          0.58          2.53         2.57 o
  -5  -5   6         16.17         13.43         5.28 o
  -4  -5   6        135.55        153.84         9.35 o
  -3  -5   6        213.81        234.75        13.21 o
  -2  -5   6        214.55        233.96        27.46 o
  -1  -5   6         27.58         17.63        13.09 o
   0  -5   6        101.20        118.72        21.04 o
   1  -5   6          1.99          0.48         8.81 o
   2  -5   6        372.39        329.90        19.14 o
   3  -5   6        212.61        186.69        26.43 o
   4  -5   6         93.13         78.32        14.28 o
   5  -5   6        201.94        184.20        29.40 o
   6  -5   6         25.60         20.53        17.55 o
   7  -5   6          0.27         -0.61         3.18 o
  -8  -4   6         15.76         16.33         8.00 o
  -7  -4   6         33.22         20.17         9.41 o
  -6  -4   6          7.23          6.74         3.82 o
  -5  -4   6        307.64        331.68        11.85 o
  -4  -4   6         25.32         26.81         6.94 o
  -3  -4   6        123.62        124.75         8.26 o
  -2  -4   6         42.33         45.03         6.34 o
  -1  -4   6          0.73          2.56         5.53 o
   0  -4   6        491.86        506.45        37.58 o
   1  -4   6        208.74        209.05        17.24 o
   2  -4   6          1.22          5.42         6.18 o
   3  -4   6        213.60        198.82        16.65 o
   4  -4   6        572.38        560.17        71.88 o
   5  -4   6          0.36          0.49         3.98 o
   6  -4   6        453.86        404.33        62.30 o
   7  -4   6          1.35         -0.01         2.47 o
  -8  -3   6          0.70          4.70         3.27 o
  -7  -3   6          1.97          0.88         4.02 o
  -6  -3   6        231.70        230.67        12.84 o
  -5  -3   6        497.89        566.55        18.31 o
  -4  -3   6        407.32        408.61        16.10 o
  -3  -3   6        115.24        105.76         5.69 o
  -2  -3   6        215.91        229.60        18.40 o
  -1  -3   6         25.70         21.26         5.71 o
   0  -3   6        412.68        436.55        20.98 o
   1  -3   6        115.16        108.56        10.54 o
   2  -3   6         15.17         17.83         8.61 o
   3  -3   6       1375.48       1277.68        42.20 o
   4  -3   6        154.03        153.18        24.12 o
   5  -3   6        624.73        690.59       106.01 o
   6  -3   6        197.29        187.45        46.56 o
   7  -3   6        103.98         91.91        11.60 o
   8  -3   6          8.49          5.09         3.97 o
  -9  -2   6        204.62        187.28        14.81 o
  -8  -2   6        421.33        420.81        31.44 o
  -7  -2   6        280.13        263.80        33.43 o
  -6  -2   6         51.51         44.52         5.26 o
  -5  -2   6       1411.51       1524.31        41.91 o
  -4  -2   6       1342.99       1435.78        34.56 o
  -3  -2   6       2009.98       2110.60        59.69 o
  -2  -2   6        212.20        212.85        12.02 o
  -1  -2   6         38.19         28.39         5.47 o
   0  -2   6        687.90        690.51        49.82 o
   1  -2   6        622.83        635.04        23.91 o
   2  -2   6        274.09        269.18        19.66 o
   3  -2   6       1063.71       1131.51        58.21 o
   4  -2   6        351.11        303.81        33.44 o
   5  -2   6         67.55         56.40        20.29 o
   6  -2   6         23.07         24.97         8.26 o
   7  -2   6         45.60         49.18        15.89 o
   8  -2   6          2.36         -0.30         3.25 o
  -9  -1   6          1.74          4.07         2.60 o
  -8  -1   6        408.57        444.06        31.61 o
  -7  -1   6          1.15          1.81         2.08 o
  -6  -1   6        191.68        193.16        14.33 o
  -5  -1   6          1.89          7.94         5.14 o
  -4  -1   6          1.09          0.48         2.36 o
  -3  -1   6         23.79         28.00         2.83 o
  -2  -1   6        484.59        515.33        13.75 o
  -1  -1   6        143.28        158.20         9.91 o
   0  -1   6        939.86        879.66        35.99 o
   1  -1   6         39.19         33.66         9.58 o
   2  -1   6        450.75        469.77        20.83 o
   3  -1   6          8.84          6.92         4.26 o
   4  -1   6         89.27         76.99         8.92 o
   5  -1   6         58.78         56.03         8.43 o
   6  -1   6          9.66          7.25         3.61 o
   7  -1   6         72.90         71.65         7.99 o
   8  -1   6         34.46         34.47         4.84 o
  -9   0   6          3.16          4.26         3.57 o
  -8   0   6        146.69        162.67         8.85 o
  -7   0   6         70.07         80.21        11.30 o
  -6   0   6        341.07        398.47        16.77 o
  -5   0   6         12.95         14.27         4.78 o
  -4   0   6       1182.56       1267.23        40.93 o
  -3   0   6        284.57        295.12        13.20 o
  -2   0   6       2953.10       2971.83        83.41 o
  -1   0   6        154.58        163.50        15.70 o
   0   0   6       1364.51       1154.85        35.06 o
   1   0   6         25.49         20.79         6.24 o
   2   0   6        114.26         93.96        11.33 o
   3   0   6        185.97        213.15        16.36 o
   4   0   6        133.16        134.80        17.37 o
   5   0   6         38.40         44.19         4.67 o
   6   0   6        153.62        168.15        12.89 o
   7   0   6         76.20         84.15         5.75 o
   8   0   6          4.35          4.43         1.36 o
   9   0   6         47.09         67.36        10.56 o
  -8   1   6          0.12          0.90         2.46 o
  -7   1   6         28.96         27.03         3.34 o
  -6   1   6          0.81          1.56         2.62 o
  -5   1   6        197.67        229.99        11.93 o
  -4   1   6        365.35        418.08        14.49 o
  -3   1   6         74.45         80.52         8.95 o
  -1   1   6          0.45          0.83         1.72 o
   0   1   6        354.98        327.08        15.11 o
   1   1   6        122.99        128.08         9.41 o
   2   1   6        267.72        241.46        15.40 o
   3   1   6        769.58        703.81        29.19 o
   4   1   6         90.79         90.87         8.50 o
   5   1   6        256.82        309.69        34.61 o
   6   1   6         40.79         49.09         6.22 o
   7   1   6         14.10          9.69         5.91 o
   8   1   6         24.10         25.93         7.50 o
   9   1   6          0.00          1.98         5.04 o
  -8   2   6          0.20          2.84         2.62 o
  -7   2   6          6.52         15.65         5.06 o
  -6   2   6          0.36          1.50         3.04 o
  -5   2   6         20.96         12.11        12.49 o
  -4   2   6        132.99        140.48        24.15 o
  -3   2   6          1.92          2.85         7.95 o
  -2   2   6         82.98         75.73        17.06 o
  -1   2   6       1045.47        881.53        37.04 o
   0   2   6       1808.69       1604.71       157.60 o
   1   2   6       2174.99       2119.62        55.91 o
   2   2   6        355.35        302.78        19.96 o
   3   2   6         81.00         79.49         6.90 o
   4   2   6        163.58        161.67        12.20 o
   5   2   6          9.65          9.65         6.39 o
   6   2   6         93.35         95.58        12.67 o
   7   2   6          1.38         -4.59        10.13 o
   8   2   6          5.18          1.16         4.88 o
   9   2   6          3.22          5.53         5.91 o
  -8   3   6         21.09         11.53        11.23 o
  -7   3   6         13.63         11.87         5.02 o
  -6   3   6          2.32         -8.97        11.03 o
  -5   3   6         36.78         24.02        16.47 o
  -4   3   6         15.31         13.80        15.28 o
  -3   3   6        200.24        177.67        10.85 o
  -2   3   6          2.79          9.31         7.14 o
  -1   3   6        522.04        502.07        24.32 o
   0   3   6        916.26       1041.07        81.50 o
   1   3   6        674.02        662.24        32.12 o
   2   3   6       2501.73       2529.67        66.02 o
   3   3   6        496.52        516.49        13.42 o
   4   3   6         77.52         72.64         8.65 o
   5   3   6        188.59        207.22        11.65 o
   6   3   6          0.14         -2.87         5.76 o
   7   3   6         11.72         14.56         6.68 o
   8   3   6          0.28         -1.10         9.15 o
   9   3   6          0.72         -0.80         4.81 o
  -7   4   6          0.89         -3.38         9.91 o
  -6   4   6          0.25         -0.47         9.14 o
  -5   4   6        190.82        183.46        30.88 o
  -4   4   6        161.90        177.86        22.39 o
  -3   4   6        531.90        488.70        25.21 o
  -2   4   6        424.14        427.76        23.09 o
  -1   4   6        258.60        250.26        20.81 o
   0   4   6          0.25         -2.21         3.53 o
   1   4   6        614.46        746.01        81.59 o
   2   4   6        353.13        352.76        20.65 o
   3   4   6          1.28          0.07         2.15 o
   4   4   6        150.35        134.65         5.34 o
   5   4   6          2.71          6.08         7.99 o
   6   4   6          0.38         -2.18         7.16 o
   7   4   6          9.62          3.59         9.96 o
   8   4   6          6.30          4.58        11.23 o
   9   4   6          2.12         10.77         7.28 o
  -7   5   6         55.62         47.42        19.57 o
  -6   5   6        183.76        207.53        34.73 o
  -5   5   6          2.22          3.80         5.01 o
  -4   5   6        490.92        580.87        54.44 o
  -3   5   6         29.63         31.40         9.14 o
  -2   5   6        101.82        292.88       121.72 o
  -1   5   6        174.99        182.30        16.56 o
   0   5   6          0.06          0.95         4.03 o
   1   5   6         41.73         46.34         5.38 o
   2   5   6         55.69         61.84        13.32 o
   3   5   6          6.80          4.81         2.87 o
   4   5   6        160.69        162.77         9.68 o
   5   5   6        139.58        139.25        15.48 o
   6   5   6         31.06         38.89        13.79 o
   7   5   6        159.99        193.18        15.06 o
   8   5   6         13.23         18.09        15.01 o
  -6   6   6         56.01         33.21        10.35 o
  -5   6   6         14.93         10.06         5.94 o
  -4   6   6         21.34         26.97        12.50 o
  -3   6   6         11.28          9.99         6.58 o
  -2   6   6         17.61         22.01         8.44 o
  -1   6   6          3.74         12.00         7.85 o
   0   6   6        168.85        174.96        18.74 o
   1   6   6        159.93        194.07        45.66 o
   2   6   6          1.01          0.28         3.62 o
   3   6   6        359.49        457.43        45.40 o
   4   6   6         54.61         58.80        13.74 o
   5   6   6        160.54        146.63        11.13 o
   6   6   6          5.83          2.07         1.30 o
   7   6   6         69.79         85.85        11.73 o
   8   6   6          0.79         -2.93         4.17 o
  -5   7   6          1.92         -3.52         8.70 o
  -4   7   6         21.04         21.32         6.79 o
  -3   7   6        120.54        136.21        25.17 o
  -2   7   6        216.76        283.67        30.82 o
  -1   7   6        135.68        434.33       245.00 o
   0   7   6         54.83         29.26        27.66 o
   1   7   6        246.38        226.67        20.34 o
   2   7   6        446.95        721.62       128.47 o
   3   7   6       1018.05       1147.00        66.71 o
   4   7   6         98.29        132.58        28.29 o
   5   7   6        313.63        328.83        20.22 o
   6   7   6         41.50         33.89         5.02 o
   7   7   6          0.26          1.53        13.56 o
  -4   8   6          2.24          9.50        12.69 o
  -3   8   6         35.59        126.28        67.42 o
  -2   8   6         54.97        410.55       221.43 o
  -1   8   6        735.94        958.08        98.04 o
   0   8   6        472.31        581.19        62.72 o
   1   8   6        686.38        770.27        56.15 o
   2   8   6          4.22          6.35         3.77 o
   3   8   6        115.25        123.30        12.28 o
   4   8   6        164.50        173.97        24.38 o
   5   8   6          2.90          1.64         1.82 o
   6   8   6          1.52          0.60         1.80 o
   7   8   6         14.96         11.38        13.11 o
  -3   9   6         19.50         24.21         9.10 o
  -1   9   6          9.41         13.31         8.93 o
   0   9   6         86.73        107.60        12.58 o
   1   9   6          0.06          5.40         4.25 o
   2   9   6          8.21         12.26         4.66 o
   3   9   6         40.39         40.50         4.52 o
   4   9   6          1.42          2.48         2.46 o
   5   9   6         26.27         24.59         5.14 o
   6   9   6          5.63          2.02         2.33 o
  -1  10   6          4.13          7.75         6.21 o
   0  10   6         14.02         10.11         6.23 o
   1  10   6          2.91          5.04         6.00 o
   2  10   6         45.51         68.41        12.37 o
   3  10   6          0.21          4.37         4.63 o
   4  10   6          0.16          5.95         5.09 o
  -4  -9   7         15.74         13.11         7.32 o
  -3  -9   7         14.49         11.09         4.37 o
  -2  -9   7        125.20        133.71        10.42 o
  -1  -9   7          0.99         -0.98         6.04 o
   0  -9   7         53.63         24.42        10.18 o
   1  -9   7          7.68         10.66        12.05 o
  -5  -8   7          3.43         -0.14         3.18 o
  -4  -8   7          4.10          0.30         2.87 o
  -3  -8   7         51.63         68.80        15.90 o
  -2  -8   7         20.46         29.45         6.77 o
  -1  -8   7         59.87         43.53        15.94 o
   0  -8   7          0.03          2.96         6.38 o
   1  -8   7         38.86         44.78         8.94 o
   2  -8   7         15.76         14.56        11.33 o
   3  -8   7         27.90         18.65        11.92 o
  -7  -7   7          3.40          0.45         3.55 o
  -6  -7   7          9.24          3.35         2.44 o
  -5  -7   7          0.00         -1.91         3.26 o
  -4  -7   7          0.72          2.94         5.09 o
  -3  -7   7          0.01          0.37         5.18 o
  -2  -7   7         16.04         10.89         9.66 o
  -1  -7   7         30.84         32.70        13.98 o
   0  -7   7         19.26         21.33         6.91 o
   1  -7   7          7.23         12.50         7.57 o
   2  -7   7         13.68         12.49         7.44 o
   3  -7   7         16.93         14.63         7.64 o
   4  -7   7         29.98         24.90        11.37 o
   5  -7   7         97.85         98.56        25.51 o
  -7  -6   7         34.70         27.19         3.53 o
  -6  -6   7         29.12         29.76         4.62 o
  -5  -6   7         15.88         17.89         4.27 o
  -4  -6   7         10.39          7.40         4.69 o
  -3  -6   7        200.64        212.15        12.30 o
  -2  -6   7         30.88         33.56        14.16 o
  -1  -6   7         94.84         91.68        14.38 o
   0  -6   7         58.91         52.98        14.43 o
   1  -6   7         62.46         64.70        19.09 o
   2  -6   7        124.05        102.04        20.18 o
   3  -6   7          8.91          2.60         8.30 o
   4  -6   7        273.96        239.89        28.96 o
   5  -6   7         10.86         14.78         4.72 o
   6  -6   7         45.59         26.52         9.22 o
  -8  -5   7          3.94          4.50         4.37 o
  -7  -5   7          4.80          4.43         3.27 o
  -6  -5   7         13.17          8.81         4.30 o
  -5  -5   7          0.26         -1.65         2.89 o
  -4  -5   7         60.52         67.51         7.65 o
  -3  -5   7        423.78        462.52        21.90 o
  -2  -5   7          8.18          0.75         6.06 o
  -1  -5   7        608.80        712.29        54.64 o
   0  -5   7         27.97         23.29        14.16 o
   1  -5   7         19.92         15.49         8.70 o
   2  -5   7         32.36         31.07         9.91 o
   3  -5   7        209.86        191.56        24.75 o
   4  -5   7          0.02         -1.88         3.44 o
   5  -5   7         28.98         20.69         8.90 o
   6  -5   7         46.55         31.37         8.55 o
  -8  -4   7         67.80         21.88         8.66 o
  -7  -4   7          0.47          5.66         3.31 o
  -6  -4   7        317.48        376.37        22.21 o
  -5  -4   7         16.45         12.45         3.85 o
  -4  -4   7         41.39         44.50         4.71 o
  -3  -4   7         29.36         37.99         6.49 o
  -2  -4   7        150.60        153.66        11.01 o
  -1  -4   7          1.77          7.13         6.20 o
   0  -4   7          3.87          2.94         5.48 o
   1  -4   7         16.16         24.92         6.70 o
   2  -4   7        340.74        334.22        22.79 o
   3  -4   7        511.67        462.52        41.70 o
   4  -4   7        401.03        377.73        29.32 o
   5  -4   7        497.75        492.70        49.32 o
   6  -4   7         30.17         84.54        41.51 o
   7  -4   7          8.15          5.15         4.67 o
  -8  -3   7         31.11         12.69         5.33 o
  -7  -3   7        347.51        379.69        25.04 o
  -6  -3   7        270.83        300.01        12.16 o
  -5  -3   7          1.66         -1.31         2.40 o
  -4  -3   7        375.91        384.93        19.07 o
  -3  -3   7        136.22        150.85         9.84 o
  -2  -3   7         28.94         29.00         8.85 o
  -1  -3   7        450.09        422.48        16.06 o
   0  -3   7        170.05        163.73        12.92 o
   1  -3   7         20.21         18.96         4.95 o
   2  -3   7        169.81        153.12        12.03 o
   3  -3   7         98.57         90.21        15.19 o
   4  -3   7          5.42          8.41         7.29 o
   5  -3   7       1758.41       1640.35       103.61 o
   6  -3   7        103.34         85.17        18.47 o
   7  -3   7        318.08        294.48        49.40 o
   8  -3   7         24.90         20.13         4.73 o
  -8  -2   7          7.67          7.97         2.21 o
  -7  -2   7         17.08          8.31         3.20 o
  -6  -2   7       1608.92       1727.80        75.68 o
  -5  -2   7        107.41        102.24         6.84 o
  -4  -2   7       1932.75       1992.50        55.40 o
  -3  -2   7       1897.43       2036.15        53.21 o
  -2  -2   7         44.09         47.89         6.88 o
  -1  -2   7        925.23        903.38        53.15 o
   0  -2   7        579.99        584.60        30.69 o
   1  -2   7        220.36        215.72        17.57 o
   2  -2   7        427.33        428.74        18.00 o
   3  -2   7         15.62         16.67         7.25 o
   4  -2   7         67.14         61.70         6.92 o
   5  -2   7          8.93          9.79         5.76 o
   6  -2   7         27.74         30.15         5.90 o
   7  -2   7         38.56         42.06         5.90 o
   8  -2   7         17.29         13.04         6.31 o
  -8  -1   7          6.17          2.21         2.98 o
  -7  -1   7          1.71          1.20         2.17 o
  -6  -1   7         51.43         57.67         7.84 o
  -5  -1   7        542.61        583.74        20.51 o
  -4  -1   7         75.84         71.73         4.72 o
  -3  -1   7       1407.48       1378.37        29.10 o
  -2  -1   7        386.47        414.69        11.70 o
  -1  -1   7          4.07          5.23         6.01 o
   0  -1   7        771.07        800.26        40.63 o
   1  -1   7         40.55         30.07         4.37 o
   2  -1   7        107.21         87.74         9.40 o
   3  -1   7        305.62        313.97        41.13 o
   4  -1   7          3.29          3.96         4.01 o
   5  -1   7         80.27         82.40         7.66 o
   6  -1   7          1.32          0.37         2.80 o
   7  -1   7          0.99          0.38         2.87 o
   8  -1   7         29.60         25.37         7.49 o
  -8   0   7          0.02         -0.71         2.09 o
  -7   0   7         23.47         20.43         3.04 o
  -6   0   7        182.51        206.55        11.01 o
  -5   0   7          0.41         -0.76         5.17 o
  -4   0   7        631.56        653.37        19.32 o
  -3   0   7        140.88        159.98         7.43 o
  -2   0   7          0.98         -5.34         6.68 o
  -1   0   7          0.21          3.99         6.03 o
   0   0   7        204.34        195.09        15.34 o
   1   0   7        137.46        130.36        11.40 o
   2   0   7        267.13        267.91        10.93 o
   3   0   7        144.67        143.57         6.95 o
   4   0   7        287.72        294.41        21.70 o
   5   0   7          0.87         -0.01         2.44 o
   6   0   7          6.35         10.64         3.97 o
   7   0   7         83.20        107.75         6.10 o
   8   0   7         37.52         51.97        16.68 o
   9   0   7          0.00          1.40         4.94 o
  -8   1   7         66.44         60.29         6.01 o
  -7   1   7         68.96         88.11         6.94 o
  -6   1   7        161.50        169.27         9.85 o
  -5   1   7         93.81         90.05         7.73 o
  -4   1   7        179.95        176.42         7.07 o
  -3   1   7         29.57         24.68         7.47 o
  -2   1   7        266.14        230.69        96.34 o
  -1   1   7        674.06        655.75        29.10 o
   0   1   7          0.90          2.34         3.17 o
   1   1   7         37.80         38.68         6.41 o
   2   1   7        424.83        374.27        16.85 o
   3   1   7        852.45        809.12        37.27 o
   4   1   7        312.79        337.98        28.74 o
   5   1   7        136.48        155.39        24.56 o
   6   1   7         34.35         33.25         8.58 o
   7   1   7          7.37          3.40         5.07 o
   8   1   7          1.56          1.96         9.09 o
   9   1   7          0.00         -3.79        10.33 o
  -8   2   7        108.28        118.70         7.17 o
  -7   2   7         11.75         13.79         4.10 o
  -6   2   7        536.61        539.85        50.19 o
  -5   2   7          0.30          1.04         4.93 o
  -4   2   7        279.35        310.21        37.25 o
  -3   2   7        125.04        125.83        20.46 o
  -2   2   7        126.64        109.04        21.84 o
  -1   2   7        904.50        842.17        44.29 o
   0   2   7        294.30        254.43        16.62 o
   1   2   7         52.77         47.16         3.57 o
   2   2   7         81.81         68.35         3.23 o
   3   2   7          8.24         10.28         1.05 o
   4   2   7        419.47        460.37        39.02 o
   5   2   7         65.28         54.16        18.38 o
   6   2   7         13.94         15.47         7.43 o
   7   2   7         74.29        113.70        22.65 o
   8   2   7          0.56          5.79         5.89 o
   9   2   7          0.27          4.26        10.84 o
  -8   3   7          0.64          9.46         8.43 o
  -7   3   7          0.41         -2.74         3.85 o
  -6   3   7          3.19          9.20        11.48 o
  -5   3   7         34.46         26.51        16.99 o
  -4   3   7          0.77          3.52        11.56 o
  -3   3   7          9.07         11.43         6.97 o
  -2   3   7        587.87        565.88        24.60 o
  -1   3   7        788.06        776.94        28.00 o
   0   3   7       8123.91       7991.03       431.14 o
   1   3   7       1412.86       1552.00        34.14 o
   2   3   7       1890.43       2026.12        41.79 o
   3   3   7        748.98        741.17        18.97 o
   4   3   7         21.98         19.65         8.82 o
   5   3   7         91.97         99.64        23.64 o
   6   3   7         20.65         18.21        14.52 o
   7   3   7          4.73          6.18        10.87 o
   8   3   7          2.62          0.60         4.76 o
   9   3   7          5.28         14.68        12.96 o
  -7   4   7          8.98          7.74        11.40 o
  -6   4   7         98.81        111.64        23.73 o
  -5   4   7         29.10         29.80         8.84 o
  -4   4   7        122.42        141.35        33.08 o
  -3   4   7          6.17          5.55         5.81 o
  -2   4   7        196.28        179.97        14.51 o
  -1   4   7        149.65        142.35         9.35 o
   0   4   7        233.27        235.51         9.64 o
   1   4   7       3020.88       3213.94        98.52 o
   2   4   7         32.95         30.99         3.56 o
   3   4   7        818.44        874.88        26.95 o
   4   4   7        165.80        159.29         8.19 o
   5   4   7          6.26          5.43         4.47 o
   6   4   7          0.00          1.46         3.91 o
   7   4   7         71.58         83.67        11.45 o
   8   4   7         16.77         23.36        14.10 o
   9   4   7         44.82         26.31        17.30 o
  -7   5   7          1.86         -6.48        12.64 o
  -6   5   7          1.41          0.84        10.76 o
  -5   5   7          0.16          1.77         6.07 o
  -4   5   7        244.54        203.39        26.06 o
  -3   5   7         18.56         25.85         8.74 o
  -2   5   7        571.37        553.68        43.66 o
  -1   5   7          5.48          4.83         5.89 o
   0   5   7        417.69        407.40        20.00 o
   1   5   7         10.39         11.20         6.14 o
   2   5   7        164.11        135.21         9.00 o
   3   5   7        260.53        299.20        24.71 o
   4   5   7         51.82         47.37         5.12 o
   5   5   7        348.65        369.87        27.71 o
   6   5   7        186.77        214.50        12.72 o
   7   5   7         11.70          7.76         5.55 o
   8   5   7        135.45        157.49        29.72 o
  -6   6   7          1.67          1.16        11.82 o
  -5   6   7         10.80         13.12         7.52 o
  -4   6   7         14.65         22.96        12.16 o
  -3   6   7         31.82         26.72         8.31 o
  -2   6   7        137.45        125.31        37.86 o
  -1   6   7         19.50        547.57       348.29 o
   0   6   7         48.98         37.13         8.65 o
   1   6   7        725.71        702.15       150.47 o
   2   6   7          2.93         -6.13         6.13 o
   3   6   7        585.62        582.93        20.34 o
   4   6   7        179.63        170.77        13.42 o
   5   6   7          6.63          7.09         2.16 o
   6   6   7          0.02          2.40         4.90 o
   7   6   7         44.34         57.79        14.16 o
   8   6   7        109.09        149.80        31.89 o
  -5   7   7         14.63         14.76        11.30 o
  -4   7   7         51.66         66.40        10.99 o
  -3   7   7        134.71        307.21        56.25 o
  -2   7   7        116.06        126.03        23.89 o
  -1   7   7        539.72       1092.09       441.64 o
   0   7   7        300.36        511.94       155.41 o
   1   7   7         40.95        406.54        58.21 o
   2   7   7       1169.21       1300.24       203.20 o
   3   7   7         18.43         47.33        32.45 o
   4   7   7       1292.82       1359.74        90.95 o
   5   7   7          9.71         15.68         3.76 o
   6   7   7         12.44          6.09         1.74 o
   7   7   7         38.99         55.61         8.09 o
  -4   8   7         62.84         64.43        12.72 o
  -3   8   7         60.08        283.95       164.30 o
  -2   8   7        480.25        556.68        44.12 o
  -1   8   7         67.33         84.74        13.20 o
   0   8   7        160.50        178.96        15.09 o
   1   8   7         39.59         39.41        13.19 o
   2   8   7          3.54          0.75         3.07 o
   3   8   7          0.50         -0.65         3.23 o
   4   8   7         14.21         19.99        10.90 o
   5   8   7          6.51          6.86         3.91 o
   6   8   7          2.42          3.08         1.97 o
   7   8   7          0.28          0.22         4.94 o
  -3   9   7          3.59          9.32        12.04 o
  -2   9   7        142.32        213.05        25.87 o
  -1   9   7          0.41         -2.40        12.69 o
   0   9   7         50.49         38.38         7.86 o
   1   9   7          0.03         -3.58         4.31 o
   2   9   7          7.20          5.98         4.60 o
   3   9   7          1.27          4.13         3.53 o
   4   9   7          1.71         -0.60         2.52 o
   5   9   7          5.72          7.44         3.42 o
   6   9   7          8.35          7.82         3.75 o
  -1  10   7         11.47         70.61        45.88 o
   0  10   7          4.45         14.40         7.08 o
   1  10   7         18.78         16.30         5.55 o
   2  10   7          4.49          4.82         4.04 o
   3  10   7         67.93         69.37        12.41 o
   4  10   7         21.03         20.93         8.44 o
  -3  -9   8         10.04          7.12         5.92 o
  -2  -9   8          8.69          6.98         5.12 o
  -1  -9   8          1.07         -6.76        10.71 o
   0  -9   8         24.58         17.09        13.25 o
   1  -9   8          0.53          5.01         7.61 o
  -5  -8   8          0.01          0.29         3.05 o
  -4  -8   8         38.71         48.94         6.15 o
  -3  -8   8          6.33          0.33         5.04 o
  -2  -8   8         12.54          7.54         6.15 o
  -1  -8   8          8.75          1.49         6.05 o
   0  -8   8          0.55         -0.74         4.67 o
   1  -8   8          4.03          7.79         7.11 o
   2  -8   8          0.70          2.34         5.08 o
   3  -8   8          0.81          4.78         6.45 o
  -6  -7   8         12.12          7.50         3.11 o
  -5  -7   8          1.15         -0.88         4.24 o
  -4  -7   8          0.23         -0.70         2.88 o
  -3  -7   8         50.60         53.73         7.77 o
  -2  -7   8          8.82         11.03         5.25 o
  -1  -7   8         22.45         28.09         9.54 o
   0  -7   8         30.01         20.36         8.51 o
   1  -7   8          1.46          5.62        10.15 o
   2  -7   8        157.67        138.14        16.01 o
   3  -7   8        120.60        111.28        10.54 o
   4  -7   8         41.57         37.93        11.07 o
  -7  -6   8          3.43          4.33         3.58 o
  -6  -6   8         44.50         39.00         5.03 o
  -5  -6   8          1.70          0.27         3.01 o
  -4  -6   8        195.42        232.53        25.90 o
  -3  -6   8          7.51          4.79         4.36 o
  -2  -6   8        101.21        117.89        20.51 o
  -1  -6   8         32.32         39.07        15.65 o
   0  -6   8         52.23         59.64        10.17 o
   1  -6   8         79.23         75.55        12.89 o
   2  -6   8          5.29          4.59         5.94 o
   3  -6   8         62.34         49.83         9.60 o
   4  -6   8         15.50          7.96         5.55 o
   5  -6   8          3.69         -3.34         4.87 o
  -8  -5   8          8.88          5.06         3.12 o
  -7  -5   8         36.82         27.14         4.80 o
  -6  -5   8          1.55         -0.08         3.05 o
  -5  -5   8          2.78         -0.55         2.65 o
  -4  -5   8        126.34        117.33        10.08 o
  -3  -5   8         53.02         49.57        12.38 o
  -2  -5   8        122.62        100.93        19.53 o
  -1  -5   8        570.85        608.82        37.17 o
   0  -5   8          0.21          4.57         7.17 o
   1  -5   8        423.19        450.49        31.54 o
   2  -5   8          6.80          6.08        10.20 o
   3  -5   8        154.92        136.95        13.95 o
   4  -5   8         14.59         13.32         9.58 o
   5  -5   8         36.61         27.51         6.00 o
   6  -5   8         77.74         66.78        12.12 o
  -8  -4   8         93.26         79.24        13.53 o
  -7  -4   8          7.83         14.32         5.32 o
  -6  -4   8         81.55         81.26         7.73 o
  -5  -4   8        342.98        371.98        40.62 o
  -4  -4   8        144.99        148.39        11.38 o
  -3  -4   8        341.62        392.48        20.28 o
  -2  -4   8        440.33        426.01        23.14 o
  -1  -4   8          1.37          7.73         9.44 o
   0  -4   8        530.79        508.09        23.87 o
   1  -4   8        516.72        502.79        29.07 o
   2  -4   8        118.23        113.22        14.18 o
   3  -4   8       1047.22        957.35        69.95 o
   4  -4   8        301.02        286.09        63.40 o
   5  -4   8         73.31         99.05        12.81 o
   6  -4   8        739.43        641.13        75.72 o
   7  -4   8         90.03         72.10        14.87 o
  -8  -3   8        243.18        242.63        29.43 o
  -7  -3   8        269.68        216.05       139.26 o
  -6  -3   8        462.59        506.06        37.68 o
  -5  -3   8       1411.91       1587.18        46.63 o
  -4  -3   8          0.92          1.01         3.07 o
  -3  -3   8        267.26        290.94        10.82 o
  -2  -3   8        343.88        311.39        17.41 o
  -1  -3   8        254.48        262.44        14.93 o
   0  -3   8        151.10        139.26        11.79 o
   1  -3   8        493.01        501.08        34.58 o
   2  -3   8        232.84        229.00        22.88 o
   3  -3   8        154.97        139.34        12.90 o
   4  -3   8          4.78          2.84         4.88 o
   5  -3   8          1.04          4.97         6.00 o
   6  -3   8         14.41          8.58         4.99 o
   7  -3   8        149.16        110.71        18.86 o
  -8  -2   8         47.59         46.20         4.62 o
  -7  -2   8        135.05        116.38        16.56 o
  -6  -2   8         21.23         19.66         4.32 o
  -5  -2   8         60.24         53.33         4.66 o
  -4  -2   8        772.21        722.62        22.93 o
  -3  -2   8        481.46        479.42        14.68 o
  -2  -2   8        702.28        635.37        27.37 o
  -1  -2   8         56.22         59.19         7.13 o
   0  -2   8        449.38        463.83        26.85 o
   1  -2   8         15.27         13.27         3.81 o
   2  -2   8        710.04        744.09        45.07 o
   3  -2   8         11.44          9.21         4.53 o
   4  -2   8          7.14          8.05         4.00 o
   5  -2   8          7.47          4.44         4.94 o
   6  -2   8         28.11         26.39         5.46 o
   7  -2   8          8.90         10.50         3.64 o
   8  -2   8         19.49         21.71         5.02 o
  -8  -1   8          2.05         -1.11         2.08 o
  -7  -1   8          3.52          3.81         2.50 o
  -6  -1   8         34.41         31.93         6.31 o
  -5  -1   8         69.68         70.36        11.13 o
  -4  -1   8         25.22         26.13         3.83 o
  -3  -1   8         33.82         27.85         2.79 o
  -2  -1   8         72.67         69.86         4.55 o
  -1  -1   8         41.80         51.07         5.63 o
   0  -1   8        973.43        990.18        70.57 o
   1  -1   8       3035.68       3227.23       118.56 o
   2  -1   8        296.28        316.11        21.66 o
   3  -1   8       1131.10       1351.01       104.77 o
   4  -1   8         34.93         31.72         6.49 o
   5  -1   8        117.18        117.25         8.86 o
   6  -1   8          0.39         -0.57         3.11 o
   7  -1   8          4.12          4.23         2.22 o
   8  -1   8          0.24          0.43         2.32 o
  -8   0   8         20.31         15.38         3.00 o
  -7   0   8          1.77         -0.70         2.04 o
  -6   0   8         59.23         57.15         5.08 o
  -5   0   8          0.35          0.74         2.59 o
  -4   0   8         17.96         22.70         4.96 o
  -3   0   8        140.44        138.40         8.59 o
  -2   0   8         25.27         26.58         9.65 o
  -1   0   8        208.26        171.49         7.70 o
   0   0   8         42.25         58.04         7.52 o
   1   0   8        675.54        706.06        26.89 o
   2   0   8          0.78          0.91         2.78 o
   3   0   8        445.63        480.57        22.13 o
   4   0   8         26.49         24.35         3.58 o
   5   0   8         42.46         36.45         3.74 o
   6   0   8          0.01          0.44         2.45 o
   7   0   8          2.84          0.66         1.87 o
   8   0   8         56.54         53.87        17.42 o
  -8   1   8        138.05        133.95        10.02 o
  -7   1   8        109.32        114.09        12.48 o
  -6   1   8        155.38        194.82         9.96 o
  -5   1   8        226.28        236.48        10.15 o
  -4   1   8        534.41        564.04        26.76 o
  -3   1   8        152.48        130.81        21.71 o
  -2   1   8       1350.17       1442.20        73.06 o
  -1   1   8        286.45        271.18        22.10 o
   0   1   8        268.42        238.88         9.86 o
   1   1   8        328.03        242.54        22.50 o
   2   1   8          2.75          0.70         1.60 o
   3   1   8        129.74        100.17         4.02 o
   4   1   8          0.56         -0.27         0.74 o
   5   1   8         41.68         40.24         8.29 o
   6   1   8          4.44          9.73         6.48 o
   7   1   8         30.59         35.67        15.26 o
   8   1   8         13.34         14.14        12.44 o
   9   1   8          0.19          3.14        10.36 o
  -8   2   8         32.56         25.28         5.09 o
  -7   2   8          1.29          2.71         2.15 o
  -6   2   8         31.03         35.01         5.26 o
  -5   2   8         11.74          7.31         4.53 o
  -4   2   8          1.22         -3.77        10.62 o
  -3   2   8        107.60        113.24        20.43 o
  -2   2   8          5.52          5.23         9.92 o
  -1   2   8       1168.90       1144.38        36.49 o
   0   2   8        261.72        250.22         8.80 o
   1   2   8       1085.16       1140.06        28.56 o
   2   2   8       3283.95       3436.48        77.65 o
   3   2   8         73.15         85.81         3.47 o
   4   2   8        723.75        818.82        56.83 o
   5   2   8         25.45         25.86        15.10 o
   6   2   8         38.77         37.79        17.32 o
   7   2   8          3.23          1.29         4.99 o
   8   2   8         35.67         40.01        16.92 o
   9   2   8          6.61          3.42        10.87 o
  -8   3   8          1.40         16.99        13.99 o
  -7   3   8         24.98         21.75        14.26 o
  -6   3   8         31.61         43.97         9.25 o
  -5   3   8        156.27        169.93        28.82 o
  -4   3   8          1.23         -3.33         6.42 o
  -3   3   8         57.84         60.65        10.82 o
  -2   3   8        727.45        710.53        53.33 o
  -1   3   8        222.72        123.93        62.49 o
   0   3   8        143.02        145.83        10.97 o
   1   3   8         32.73         37.89         5.13 o
   2   3   8       2219.22       2495.05        70.33 o
   3   3   8        283.50        278.30         8.33 o
   4   3   8         63.53         66.63         6.94 o
   5   3   8         10.12         18.84        14.68 o
   6   3   8         12.45         18.82        14.69 o
   7   3   8         12.90          4.51        10.78 o
   8   3   8         28.96         42.88        17.26 o
   9   3   8         12.05         28.73        16.37 o
  -7   4   8         10.37         10.01         6.48 o
  -6   4   8         26.30         16.12         7.43 o
  -5   4   8          4.93          4.99         6.54 o
  -4   4   8         81.52         92.36        28.55 o
  -3   4   8         72.77         74.21        14.27 o
  -2   4   8         51.47         58.81         7.90 o
  -1   4   8        583.75        615.53        35.28 o
   0   4   8         27.02         32.63         6.86 o
   1   4   8         16.27         11.34         4.66 o
   2   4   8        244.94        247.14         9.43 o
   3   4   8        271.53        302.77         9.25 o
   4   4   8          7.99         11.22         3.08 o
   5   4   8        312.51        370.60        29.77 o
   6   4   8         14.51         11.12         6.58 o
   7   4   8         89.03        115.27        13.04 o
   8   4   8         12.14         26.27         8.06 o
   9   4   8          2.48         -1.03         9.91 o
  -7   5   8         22.50         31.55         9.94 o
  -6   5   8         73.75        100.94        13.98 o
  -5   5   8         79.87         73.28        23.48 o
  -4   5   8         27.59         29.17         6.83 o
  -3   5   8        276.28        268.13        19.85 o
  -2   5   8         29.79         31.72        13.97 o
  -1   5   8        385.40        374.89        18.57 o
   0   5   8          4.46         -0.40         3.46 o
   1   5   8          1.10          0.91         4.51 o
   2   5   8          2.92          2.80         3.39 o
   3   5   8        546.71        512.53        18.28 o
   4   5   8         80.75         86.35        18.59 o
   5   5   8        251.15        237.36        26.09 o
   6   5   8          0.27          2.81         7.50 o
   7   5   8          6.34          8.67        12.79 o
   8   5   8         99.84        113.08        14.89 o
  -6   6   8         76.01         92.63        15.19 o
  -5   6   8         62.34         72.42        25.91 o
  -4   6   8         47.77         51.88        10.70 o
  -3   6   8          6.11          5.66         6.04 o
  -2   6   8         96.90        183.07        61.95 o
  -1   6   8       1047.07       1842.48       516.64 o
   0   6   8         53.93         48.76         8.86 o
   1   6   8       2010.33       2096.41        90.75 o
   2   6   8        784.51        788.78        24.29 o
   3   6   8         77.82         75.49         6.00 o
   4   6   8         23.68        131.41        23.90 o
   6   6   8        259.36        301.31        33.07 o
   7   6   8          2.28          9.16         8.98 o
   8   6   8          1.98          6.37         7.58 o
  -5   7   8          6.17          8.43         5.97 o
  -4   7   8          0.05         -3.75         9.00 o
  -3   7   8        316.28        410.31        37.31 o
  -2   7   8         14.51        293.64       194.87 o
  -1   7   8       1128.47       1324.25        74.25 o
   0   7   8       2458.84       2679.21       327.24 o
   1   7   8       1111.06       1094.32        62.01 o
   2   7   8       2713.65       2943.66       109.82 o
   3   7   8        511.33        536.32        22.53 o
   4   7   8         41.75         36.38         3.68 o
   5   7   8         37.39         32.89         3.80 o
   6   7   8          0.83          2.19         2.46 o
   7   7   8         27.14         24.10        11.39 o
  -4   8   8          0.73          1.27         8.53 o
  -3   8   8          0.00        -12.68        12.68 o
  -2   8   8          0.15          2.41         5.95 o
  -1   8   8         34.95        105.22        48.01 o
   0   8   8          6.21         10.94         5.72 o
   1   8   8         57.47        105.49        33.13 o
   2   8   8         45.53         44.28         6.92 o
   3   8   8          0.34          1.94         7.15 o
   4   8   8        207.21        228.24        11.74 o
   5   8   8         11.18          5.92         2.93 o
   6   8   8         83.75         89.94         4.94 o
   7   8   8          6.66         12.62        13.49 o
  -3   9   8         32.34         39.87         8.98 o
  -2   9   8         58.60         71.59        11.93 o
  -1   9   8          0.02          1.69         4.12 o
   0   9   8         10.26         12.95         7.95 o
   1   9   8          0.91         -3.00         3.55 o
   2   9   8          0.02         -2.69         4.19 o
   3   9   8          1.46          4.31         4.03 o
   4   9   8         24.72         20.46         7.27 o
   5   9   8          1.86          4.91         2.72 o
   6   9   8          0.18          2.20         2.31 o
   0  10   8         10.93         11.38         7.52 o
   1  10   8         23.38          4.76         6.91 o
   2  10   8          0.50          2.26         5.69 o
   3  10   8         31.23         32.36         6.40 o
   4  10   8         22.38         24.52         4.99 o
  -3  -9   9          8.59          6.81         4.76 o
  -2  -9   9         40.01         13.18         7.80 o
  -1  -9   9         17.50         14.38         6.65 o
   0  -9   9         73.54         71.35        20.46 o
  -5  -8   9          0.10          0.06         4.31 o
  -4  -8   9         10.77         11.53         5.83 o
  -3  -8   9          0.41         -4.52         6.36 o
  -2  -8   9          0.05         -0.11         6.87 o
  -1  -8   9          1.21          8.63         6.86 o
   0  -8   9          1.10          1.09         8.69 o
   1  -8   9          4.19          0.93         5.60 o
   2  -8   9          0.02         -4.98         6.65 o
   3  -8   9         31.11         41.31        15.57 o
  -6  -7   9          2.94          4.70         4.53 o
  -5  -7   9          0.01          0.89         2.66 o
  -4  -7   9          0.05          0.97         2.85 o
  -3  -7   9         20.18         16.46         5.66 o
  -2  -7   9         52.57         64.58         9.97 o
  -1  -7   9          5.95          9.10         6.78 o
   0  -7   9         18.51         21.10         8.91 o
   1  -7   9         13.45         10.82         9.24 o
   2  -7   9         47.96         28.83        13.81 o
   3  -7   9          0.15         -5.18         6.44 o
   4  -7   9         57.74         35.39        12.80 o
  -7  -6   9          9.14          6.39         3.21 o
  -6  -6   9         13.60         13.23         5.16 o
  -5  -6   9         84.11         68.61         8.75 o
  -4  -6   9          0.81         -2.80         3.79 o
  -3  -6   9        109.17        110.72         8.75 o
  -2  -6   9         78.17         85.60        17.72 o
  -1  -6   9          6.50          6.48        10.31 o
   0  -6   9        110.77        114.03        21.42 o
   1  -6   9         14.92          3.09         9.53 o
   2  -6   9          1.04          3.26         6.19 o
   3  -6   9         14.13         15.91        10.85 o
   4  -6   9         11.48          7.25         7.89 o
   5  -6   9          0.15          5.40         7.24 o
  -7  -5   9         11.90          5.06         3.52 o
  -6  -5   9        103.10        108.22         9.07 o
  -5  -5   9          0.80          1.95         2.57 o
  -4  -5   9        161.62        152.51         9.66 o
  -3  -5   9          0.04         -1.43         5.70 o
  -2  -5   9         36.18         28.07         9.50 o
  -1  -5   9        119.57        124.17        14.89 o
   0  -5   9          2.19          8.40        11.72 o
   1  -5   9          6.88        -12.89        13.01 o
   2  -5   9          0.32         -4.20         6.40 o
   3  -5   9        145.87        117.92        18.96 o
   4  -5   9         24.37         21.62         6.42 o
   5  -5   9          6.72         -2.06         5.58 o
   6  -5   9          0.62         -2.35         4.29 o
  -8  -4   9         59.07         27.91         5.98 o
  -7  -4   9          8.30          0.22         3.83 o
  -6  -4   9        468.06        531.67        39.33 o
  -5  -4   9          4.74          2.20         3.33 o
  -4  -4   9       1027.73       1093.17        60.74 o
  -3  -4   9        773.85        896.43        32.50 o
  -2  -4   9        347.49        340.27        22.71 o
  -1  -4   9        131.45        135.23        15.07 o
   0  -4   9          6.36          8.31         5.73 o
   1  -4   9        220.42        218.76        28.65 o
   2  -4   9        199.39        197.04        17.51 o
   3  -4   9         21.76         26.01         8.20 o
   4  -4   9        901.03        880.99        30.22 o
   5  -4   9          3.81          5.56         3.74 o
   6  -4   9         39.37         58.02        25.06 o
   7  -4   9         60.17         43.19         9.55 o
  -8  -3   9        334.00        370.13        18.53 o
  -7  -3   9         89.01         93.22        15.59 o
  -6  -3   9        260.31        248.28        35.21 o
  -5  -3   9        317.54        328.87        13.52 o
  -4  -3   9        104.96        109.10        10.25 o
  -3  -3   9        372.96        365.36        19.65 o
  -2  -3   9        475.61        513.39        26.52 o
  -1  -3   9        340.52        346.14        19.61 o
   0  -3   9         44.72         45.92        12.12 o
   1  -3   9        174.68        189.02        22.25 o
   2  -3   9        319.95        282.06        22.08 o
   3  -3   9        139.72        125.66        15.94 o
   4  -3   9        544.71        541.38        31.94 o
   5  -3   9        332.05        282.54        39.09 o
   6  -3   9        189.00        156.06        41.44 o
   7  -3   9          3.27         -3.13         3.98 o
  -8  -2   9         15.83         13.10         2.63 o
  -7  -2   9        128.50        118.58        21.63 o
  -6  -2   9        284.87        224.13        59.53 o
  -5  -2   9         73.48         75.29        11.49 o
  -4  -2   9        179.42        161.68         8.55 o
  -3  -2   9        173.93        179.64        10.42 o
  -2  -2   9        390.39        411.97        18.28 o
  -1  -2   9        282.09        314.91        22.43 o
   0  -2   9        348.75        342.36        13.43 o
   1  -2   9        141.17        148.72        15.42 o
   2  -2   9          2.76          0.62         6.46 o
   3  -2   9          8.31          4.01         6.29 o
   4  -2   9          0.26          2.54         5.36 o
   5  -2   9          3.72          3.74         2.97 o
   6  -2   9          2.23          2.92         3.51 o
   7  -2   9         25.27         22.59         5.52 o
   8  -2   9          2.10          4.31         3.76 o
  -8  -1   9          9.48          2.13         3.01 o
  -7  -1   9         80.10         67.37         6.12 o
  -6  -1   9          2.39          0.61         2.52 o
  -5  -1   9        155.11        150.22        20.04 o
  -4  -1   9          1.25          0.53         2.72 o
  -3  -1   9        693.42        707.74        29.40 o
  -2  -1   9        702.63        750.18        51.22 o
  -1  -1   9       2524.86       2708.07       101.42 o
   0  -1   9        327.21        348.25        19.99 o
   1  -1   9        347.21        366.62        32.59 o
   2  -1   9        474.36        501.94        22.39 o
   3  -1   9          0.31         -1.41         2.52 o
   4  -1   9         86.15         81.72         8.86 o
   5  -1   9          1.77          6.54         3.91 o
   6  -1   9          0.58         -0.02         2.10 o
   7  -1   9          5.54          4.44         2.07 o
   8  -1   9         17.35         20.98         7.46 o
  -8   0   9          2.10          3.48         3.00 o
  -7   0   9         17.91          9.52         3.51 o
  -6   0   9         13.77         12.90         5.70 o
  -5   0   9        121.46        112.72         8.47 o
  -4   0   9          7.00          3.57         2.61 o
  -3   0   9        593.71        657.03        42.46 o
  -1   0   9         50.38         42.00         5.09 o
   0   0   9       1775.53       1982.52        61.47 o
   1   0   9        822.70        754.43        46.97 o
   2   0   9       1185.34       1347.69        58.22 o
   3   0   9        104.79         88.58         5.94 o
   4   0   9        312.15        332.78        17.40 o
   5   0   9         89.98         82.52         4.96 o
   6   0   9          1.41          4.80         2.43 o
   7   0   9          2.66          2.50         1.64 o
   8   0   9          8.82          7.32        10.87 o
  -8   1   9         26.84         19.69         4.34 o
  -7   1   9          0.84          1.29         2.05 o
  -6   1   9         19.02         17.77         3.30 o
  -5   1   9        190.03        228.19         9.49 o
  -4   1   9        183.55        177.59        10.26 o
  -3   1   9        406.51        418.34        40.72 o
  -2   1   9        366.43        329.88        27.37 o
  -1   1   9        194.30        159.54        17.11 o
   0   1   9        566.70        493.77        14.81 o
   1   1   9        155.55        109.37        11.90 o
   2   1   9        355.99        327.68         7.98 o
   3   1   9        405.15        387.92         8.70 o
   4   1   9        212.36        217.27        14.39 o
   5   1   9        397.60        417.76        23.64 o
   6   1   9         94.87        128.83        24.72 o
   7   1   9          6.10         -3.33         9.69 o
   8   1   9         22.02         21.12        13.78 o
   9   1   9         28.10         34.47        17.22 o
  -8   2   9          6.35          3.92         2.35 o
  -7   2   9          0.00         -0.40         2.40 o
  -6   2   9          1.16         -1.44         2.52 o
  -5   2   9          0.48          0.27         3.02 o
  -4   2   9          8.26          6.52         2.74 o
  -3   2   9        152.03        151.17        14.00 o
  -2   2   9        307.32        254.42        16.29 o
  -1   2   9       1104.91       1060.73        27.84 o
   0   2   9          7.73          6.20         2.42 o
   1   2   9       2159.11       2112.56        86.45 o
   2   2   9        142.53        123.54         9.31 o
   3   2   9        902.78        950.23        22.85 o
   4   2   9        195.94        194.19        14.78 o
   5   2   9          4.46          6.24         5.99 o
   6   2   9         45.94         55.53        18.88 o
   7   2   9          1.29         -1.55         5.06 o
   8   2   9          2.69          6.78        11.23 o
   9   2   9          6.38          4.15        11.55 o
  -7   3   9         12.82          8.75         2.80 o
  -6   3   9          4.68          2.52         3.17 o
  -5   3   9          0.31          0.02         4.71 o
  -4   3   9        331.08        290.32        22.39 o
  -3   3   9         76.75         95.59        25.00 o
  -2   3   9         27.96         35.58        15.45 o
  -1   3   9        545.52        543.75        24.84 o
   0   3   9        680.28        713.75        27.75 o
   1   3   9          0.60          0.88         2.95 o
   2   3   9        135.55        134.66         6.85 o
   3   3   9         12.27         14.66         1.83 o
   4   3   9        102.63        116.42        15.15 o
   5   3   9          1.74         -0.48         5.05 o
   6   3   9          1.97         -2.87         5.74 o
   7   3   9          0.79         -1.48         9.74 o
   8   3   9          8.82         -4.95        11.05 o
   9   3   9          0.20          1.96         5.88 o
  -7   4   9         20.14         17.85        16.45 o
  -6   4   9          0.08         -2.53        10.89 o
  -5   4   9         45.23         52.07        20.73 o
  -4   4   9         71.92         75.49        26.52 o
  -3   4   9         62.59         62.36        12.46 o
  -2   4   9        393.35        406.59        27.19 o
  -1   4   9        207.05        205.42        12.08 o
   0   4   9         38.95         45.81         7.15 o
   1   4   9        436.32        413.07        14.04 o
   2   4   9         12.15          9.97         2.84 o
   3   4   9         86.20         92.50         8.01 o
   4   4   9          3.15          2.89         2.42 o
   5   4   9          0.21         -4.63         4.63 o
   6   4   9        134.07        157.36        26.49 o
   7   4   9         27.23         12.43        12.70 o
   8   4   9        116.45        145.37        26.73 o
  -6   5   9          2.60         -1.98        11.05 o
  -5   5   9        112.19        124.95        28.39 o
  -4   5   9        236.77        232.01        21.30 o
  -3   5   9        327.89        326.05        23.14 o
  -2   5   9        413.66        344.88        49.55 o
  -1   5   9        439.93        420.27        20.36 o
   0   5   9         22.33         27.09         8.68 o
   1   5   9          2.23          1.61         2.55 o
   2   5   9          1.15          5.66         2.89 o
   3   5   9        165.12        149.87         8.49 o
   4   5   9        435.31        458.26        16.78 o
   5   5   9         25.04         25.67         1.66 o
   6   5   9       1020.01       1294.27        53.47 o
   7   5   9         21.04         25.67         9.20 o
   8   5   9        207.78        294.43        24.70 o
  -6   6   9          0.23         -2.52        13.37 o
  -5   6   9          6.28         -0.31        11.73 o
  -4   6   9         57.86         48.67         9.83 o
  -3   6   9          1.60          0.91         4.14 o
  -2   6   9        744.94        799.20        42.87 o
  -1   6   9         51.38         11.22        22.88 o
   0   6   9        178.93        131.61        78.97 o
   1   6   9          4.62         -0.25         4.78 o
   2   6   9        488.33        498.11        24.43 o
   3   6   9         43.19         33.00         4.82 o
   4   6   9       1379.10       1596.38        90.40 o
   5   6   9        674.92        726.94        48.94 o
   6   6   9         22.29         25.18        11.03 o
   7   6   9        142.52        181.50        12.36 o
   8   6   9         56.83         87.68        14.73 o
  -5   7   9          0.26          5.35        15.27 o
  -4   7   9          4.22         17.11         8.26 o
  -3   7   9        178.08        176.30        30.72 o
  -2   7   9        431.56        393.44        26.38 o
  -1   7   9        214.77        145.42        61.04 o
   0   7   9        848.34        875.48        78.26 o
   1   7   9         10.69          4.83         3.62 o
   2   7   9          0.64          3.99         6.27 o
   3   7   9         11.90          7.52         5.01 o
   4   7   9         33.75         24.07         4.10 o
   5   7   9         23.58         29.53         7.03 o
   6   7   9          1.37          2.91         1.80 o
   7   7   9         20.68         22.29        11.94 o
  -4   8   9          3.40         -1.73         4.96 o
  -3   8   9          4.18          8.92        10.64 o
  -2   8   9         53.40         66.47         9.60 o
  -1   8   9         87.00         78.18        12.66 o
   0   8   9          7.59         -2.06         4.89 o
   1   8   9        202.82        210.87        18.89 o
   2   8   9         59.59         65.48         7.94 o
   3   8   9        171.98        190.70        17.70 o
   4   8   9          0.67          0.52         2.54 o
   5   8   9         43.84         42.00         5.20 o
   6   8   9         16.54          8.35         2.40 o
   7   8   9         10.77          9.81         6.71 o
  -3   9   9         19.65         26.72        10.64 o
  -2   9   9          0.01         -3.18         6.21 o
  -1   9   9         27.43         35.65         8.08 o
   0   9   9         12.62         11.57         6.63 o
   1   9   9         16.70         15.78         4.68 o
   2   9   9          1.02          1.85         5.29 o
   3   9   9         23.62         28.27         7.15 o
   4   9   9         26.39         16.86         5.12 o
   5   9   9         17.57          9.69         2.03 o
   0  10   9         20.53         20.62        10.50 o
   1  10   9          6.76         -0.58         3.23 o
   2  10   9          0.44          0.37         3.67 o
   3  10   9          1.56          1.84         3.55 o
  -2  -9  10         88.22        101.63        37.01 o
  -1  -9  10          8.27         13.63         7.93 o
  -5  -8  10          7.17         14.64         4.69 o
  -4  -8  10          0.05          0.30         3.10 o
  -3  -8  10          2.96          2.44         3.55 o
  -2  -8  10          0.36         -4.71         6.56 o
  -1  -8  10         10.77         12.54         7.84 o
   0  -8  10         31.16         28.54        13.98 o
   1  -8  10         20.38         20.29        12.89 o
   2  -8  10         57.45         71.44        18.86 o
  -6  -7  10        126.41        159.57        19.36 o
  -5  -7  10         60.07         74.57        19.04 o
  -4  -7  10         65.00         74.69         9.89 o
  -3  -7  10         21.69         19.33         5.19 o
  -2  -7  10         49.53         52.64        10.82 o
  -1  -7  10         61.51         70.78        13.58 o
   0  -7  10          3.93          5.45         9.89 o
   1  -7  10         23.63         30.58        14.00 o
   2  -7  10          3.69          3.21         5.91 o
   3  -7  10          5.61          2.34        11.35 o
   4  -7  10          1.78          1.28         9.88 o
  -7  -6  10          4.08          7.09         4.26 o
  -6  -6  10          6.50          5.15         3.44 o
  -5  -6  10          2.82         -0.79         3.70 o
  -4  -6  10         64.74         80.35         8.68 o
  -3  -6  10         16.01         19.11         4.44 o
  -2  -6  10        109.76        103.94        10.42 o
  -1  -6  10         10.94          5.86         9.81 o
   0  -6  10          8.88          7.38         6.99 o
   1  -6  10          4.06         13.58        11.58 o
   2  -6  10         46.42         54.38        15.67 o
   3  -6  10          1.22         -0.97         4.62 o
   4  -6  10          0.39          3.60         3.97 o
   5  -6  10          0.01         -2.72         4.46 o
  -7  -5  10         60.01         58.21        12.18 o
  -6  -5  10          0.32         -2.25         3.58 o
  -5  -5  10        122.61        130.75        11.26 o
  -4  -5  10          3.82          0.20         2.73 o
  -3  -5  10         67.09         69.01         9.07 o
  -2  -5  10         52.75         61.26        10.44 o
  -1  -5  10       1233.97       1393.82        56.50 o
   0  -5  10         93.74         95.16        15.44 o
   1  -5  10       2328.32       2567.15       192.79 o
   2  -5  10        545.08        588.37        45.76 o
   3  -5  10        355.08        349.02        29.91 o
   4  -5  10        624.35        662.54        43.69 o
   5  -5  10          0.02         -1.66         5.48 o
   6  -5  10          0.11          4.56         5.49 o
  -8  -4  10          2.51          2.65         7.29 o
  -7  -4  10          3.54          7.48         4.37 o
  -6  -4  10         30.10         27.57         5.27 o
  -5  -4  10        637.06        743.10        32.88 o
  -4  -4  10         14.48         18.87         6.50 o
  -3  -4  10        347.11        367.07        21.04 o
  -2  -4  10          6.10          9.47         6.73 o
  -1  -4  10         11.93         14.35         7.18 o
   0  -4  10        399.54        380.36        24.82 o
   1  -4  10        395.95        427.80        29.27 o
   2  -4  10        111.89        115.00        13.87 o
   3  -4  10        325.99        333.06        26.40 o
   4  -4  10        100.30        103.84        14.79 o
   5  -4  10          8.43         10.55         4.67 o
   6  -4  10         33.11         18.71         6.53 o
   7  -4  10         87.34         60.16        17.34 o
  -8  -3  10          7.21          3.59         3.80 o
  -7  -3  10        404.81        473.14        36.75 o
  -6  -3  10         66.47         58.54         4.45 o
  -5  -3  10        768.39        854.12        41.11 o
  -4  -3  10          1.84          1.88         4.11 o
  -3  -3  10          2.18          4.26         3.83 o
  -2  -3  10         53.70         58.94        14.78 o
  -1  -3  10        142.02        133.26        11.74 o
   0  -3  10         47.56         52.78         9.60 o
   1  -3  10         22.90         23.89        11.57 o
   2  -3  10        286.24        280.33        20.08 o
   3  -3  10         56.18         52.74         9.75 o
   4  -3  10         95.51         91.15        31.63 o
   5  -3  10         29.71         25.70        11.77 o
   6  -3  10          5.05          2.35         4.06 o
   7  -3  10          4.31          2.01         2.15 o
  -8  -2  10         34.05         20.97         3.54 o
  -7  -2  10          0.68          3.84         2.76 o
  -6  -2  10         31.36         20.80        10.07 o
  -5  -2  10          5.50          6.23         3.95 o
  -4  -2  10          2.52          1.52         2.70 o
  -3  -2  10         26.39         33.85         5.88 o
  -2  -2  10         17.55         15.97         4.23 o
  -1  -2  10         53.50         57.84         7.86 o
   0  -2  10         78.39         89.67         8.07 o
   1  -2  10        130.51        122.72        14.40 o
   2  -2  10        732.67        832.66        42.30 o
   3  -2  10         67.98         65.28         9.74 o
   4  -2  10        155.67        172.26        28.14 o
   5  -2  10          0.57          2.25         4.03 o
   6  -2  10          3.89          4.39         3.47 o
   7  -2  10          0.38         -0.62         2.38 o
   8  -2  10         14.70         14.00         3.71 o
  -8  -1  10          0.01         -1.35         2.34 o
  -7  -1  10         42.45         34.08         6.22 o
  -6  -1  10          0.11         -1.72         3.41 o
  -5  -1  10         15.02         11.87         6.11 o
  -4  -1  10        186.55        191.06        16.00 o
  -3  -1  10         24.41         22.65         3.35 o
  -2  -1  10        190.37        249.95         8.83 o
  -1  -1  10        772.58        742.57        47.18 o
   0  -1  10        135.51        141.22        13.27 o
   1  -1  10        239.84        240.99         9.73 o
   2  -1  10         34.25         34.34         7.14 o
   3  -1  10         98.88        109.91        10.59 o
   4  -1  10          2.64          4.40         4.36 o
   5  -1  10         23.56         27.64         5.23 o
   6  -1  10         86.31         80.91        17.41 o
   7  -1  10          3.02          0.52         2.08 o
   8  -1  10         17.42         24.84        14.57 o
  -8   0  10          5.58          5.81         2.62 o
  -7   0  10        138.06        134.58        10.86 o
  -6   0  10         18.85         21.63         3.42 o
  -5   0  10         61.05         51.73         5.90 o
  -4   0  10         28.73         26.14         5.34 o
  -3   0  10        445.43        512.64        24.66 o
  -2   0  10          0.11         -1.75         3.33 o
  -1   0  10       1476.92       1761.20        85.71 o
   0   0  10        145.78        132.19         7.80 o
   1   0  10         22.88         20.32         5.52 o
   2   0  10        776.63        844.54        27.75 o
   3   0  10        341.12        387.12        15.13 o
   4   0  10        272.33        247.11        10.09 o
   5   0  10          1.75          0.45         1.92 o
   6   0  10         67.67         68.79         3.00 o
   7   0  10         55.04         52.17        14.35 o
   8   0  10          5.09         11.13        11.25 o
  -8   1  10         29.53         17.91         5.29 o
  -7   1  10         71.27         66.41         5.88 o
  -6   1  10          4.23          6.40         3.63 o
  -5   1  10        172.04        180.94         8.14 o
  -4   1  10          8.48          5.54         2.97 o
  -3   1  10         21.63         21.36        11.68 o
  -2   1  10          0.22         -0.74         6.41 o
  -1   1  10        139.12        146.22        17.43 o
   0   1  10        145.53        124.10         5.11 o
   1   1  10        265.58        239.85         7.25 o
   2   1  10         31.57         21.68         2.72 o
   3   1  10        922.62        915.30        31.51 o
   4   1  10         73.84         64.05         7.91 o
   5   1  10        290.40        328.87        20.74 o
   6   1  10          5.20          6.49        10.78 o
   7   1  10          0.37          1.68         9.05 o
   8   1  10         64.32         69.09        19.88 o
  -8   2  10          3.66          3.65         2.84 o
  -7   2  10          7.16          6.94         3.00 o
  -6   2  10         15.41         13.94         3.10 o
  -5   2  10          1.17          0.94         2.32 o
  -4   2  10        183.40        133.06        21.56 o
  -3   2  10        104.02        108.02        23.80 o
  -2   2  10        133.26        107.94        11.67 o
  -1   2  10       2369.08       2221.87        61.37 o
   0   2  10       3021.80       3154.98        77.68 o
   1   2  10       5405.68       5056.93       144.46 o
   2   2  10          7.04          8.04         3.38 o
   3   2  10        344.39        335.71         7.53 o
   4   2  10         94.42        105.51        11.52 o
   5   2  10         21.59         23.04         7.78 o
   6   2  10          0.32         -0.13         4.56 o
   7   2  10         43.14         59.64        18.77 o
   8   2  10         14.69         11.49        12.68 o
   9   2  10          3.75         14.37         7.94 o
  -7   3  10          7.21          4.89         2.70 o
  -6   3  10          5.53          3.14         2.93 o
  -5   3  10         25.11         20.41        14.55 o
  -4   3  10          2.15         11.18        14.60 o
  -3   3  10        116.72        128.83        28.64 o
  -2   3  10         40.33         38.41         8.65 o
  -1   3  10          0.48         -3.49         4.17 o
   0   3  10       3936.29       4242.82       157.97 o
   1   3  10        204.34        206.14         7.36 o
   2   3  10       2600.12       2688.36        75.35 o
   3   3  10        234.05        236.65         7.38 o
   4   3  10        155.47        181.57        28.19 o
   5   3  10         84.67         89.70        12.76 o
   6   3  10         75.75         93.50        12.42 o
   7   3  10         20.90         40.26         9.40 o
   8   3  10          9.39          9.60        12.58 o
  -7   4  10          0.15          0.67         2.46 o
  -6   4  10         12.34          0.68        10.03 o
  -5   4  10        182.73        197.12        19.25 o
  -4   4  10          2.72          2.53         6.39 o
  -3   4  10        350.71        365.15        49.24 o
  -2   4  10         14.05         10.71         7.79 o
  -1   4  10        135.97        119.10        10.03 o
   0   4  10          0.68         -1.61         2.73 o
   1   4  10        150.84        142.50        19.71 o
   2   4  10         56.28         58.93         8.07 o
   3   4  10        281.83        264.03        13.15 o
   4   4  10        250.34        251.12        10.27 o
   5   4  10        537.68        592.04        27.96 o
   6   4  10        184.64        222.19        31.18 o
   7   4  10        116.39        137.70        26.90 o
   8   4  10         99.25        160.35        28.04 o
  -6   5  10         41.15         39.39        19.14 o
  -5   5  10          0.24         -6.09         7.04 o
  -4   5  10        183.01        175.53        35.46 o
  -3   5  10        107.17        121.83        17.58 o
  -2   5  10          7.50         10.47         5.99 o
  -1   5  10        223.09        183.69        19.27 o
   0   5  10        199.74        201.11        18.55 o
   1   5  10         31.63         25.68         4.27 o
   2   5  10         64.42         63.17         7.87 o
   3   5  10         30.28         32.41         5.33 o
   4   5  10          1.01          2.79         3.04 o
   5   5  10         27.78         23.68         1.25 o
   6   5  10        284.64        367.02        21.88 o
   7   5  10        459.87        651.53        62.18 o
   8   5  10        178.67        286.62        40.84 o
  -6   6  10         99.06        164.49        36.20 o
  -5   6  10        122.80        131.40        17.63 o
  -4   6  10         12.37          8.22        15.45 o
  -3   6  10        262.39        237.14        46.44 o
  -2   6  10        752.39        829.02        40.39 o
  -1   6  10        173.26        146.28        25.81 o
   0   6  10       1008.56        962.13        90.63 o
   1   6  10        137.20        125.97        20.68 o
   2   6  10          0.15          0.31         3.28 o
   3   6  10       1430.44       1630.59        54.98 o
   4   6  10        154.52        141.87         7.23 o
   5   6  10        431.80        466.10        48.49 o
   6   6  10        316.54        384.07        31.40 o
   7   6  10        106.05        151.40        14.13 o
   8   6  10          4.06         20.96        17.46 o
  -5   7  10          1.76          2.46         7.68 o
  -4   7  10          0.35          6.38         6.49 o
  -3   7  10          6.46          6.34         6.33 o
  -2   7  10         41.38         48.12         9.74 o
  -1   7  10         25.19         22.80         7.08 o
   0   7  10          2.27         -1.65         5.40 o
   1   7  10          0.28         -0.95         3.16 o
   2   7  10          2.04         -0.66         3.01 o
   3   7  10        268.23        309.81        20.50 o
   4   7  10          0.08         -3.12         3.12 o
   5   7  10        209.86        243.10         8.70 o
   6   7  10          0.92         -0.82         1.77 o
   7   7  10         10.58          8.94         6.78 o
  -4   8  10          0.76         -0.58         8.70 o
  -3   8  10         54.00         58.12        16.31 o
  -2   8  10         56.16         47.74        10.43 o
  -1   8  10         35.08         31.80         6.92 o
   0   8  10        236.26        229.54        26.77 o
   1   8  10         22.21         16.91         7.41 o
   2   8  10         27.10         31.13         7.72 o
   3   8  10         30.79         36.18         7.02 o
   4   8  10         10.50          4.20         3.48 o
   5   8  10         21.58         20.27         5.28 o
   6   8  10         13.72          4.51        10.91 o
  -2   9  10         10.27          5.96         5.25 o
  -1   9  10         25.27         22.80         6.96 o
   0   9  10         13.82         12.90         7.51 o
   1   9  10          2.01         -4.34         5.74 o
   2   9  10          2.65          4.99         4.07 o
   3   9  10          0.17          2.82         3.24 o
   4   9  10          0.06          0.51         2.65 o
   5   9  10          0.57          0.83         2.04 o
   0  10  10          3.24          2.08         4.81 o
   1  10  10          4.06          5.79         3.96 o
   2  10  10          1.61         -0.95         4.93 o
   3  10  10          0.10          3.50         4.05 o
  -4  -8  11         47.18         54.33         8.70 o
  -3  -8  11         27.19         12.16         7.56 o
  -2  -8  11          4.88         18.66        10.87 o
  -1  -8  11          6.40         -1.54         8.49 o
   0  -8  11          1.62         -4.94         6.66 o
   1  -8  11          3.55          4.30        10.11 o
   2  -8  11         51.49         47.39        11.58 o
  -5  -7  11         31.39         30.32         5.49 o
  -4  -7  11          4.56          3.56         4.36 o
  -3  -7  11         39.01         45.71         8.73 o
  -2  -7  11         10.33         15.56        10.84 o
  -1  -7  11          8.32         11.99         7.43 o
   0  -7  11          5.43          3.01         9.15 o
   1  -7  11          0.98          3.77         5.08 o
   2  -7  11          7.02          8.10        10.07 o
   3  -7  11        100.57        134.11        20.95 o
   4  -7  11          7.67         10.24         9.71 o
  -6  -6  11          6.40          6.58         4.47 o
  -5  -6  11         21.16         21.85         5.06 o
  -4  -6  11          1.14         -2.59         2.80 o
  -3  -6  11          0.25         -2.70         5.64 o
  -2  -6  11        288.17        304.45        19.71 o
  -1  -6  11         12.30         15.71         6.12 o
   0  -6  11        375.82        400.62        36.89 o
   1  -6  11         44.19         55.82        16.48 o
   2  -6  11         96.38        108.14        19.60 o
   3  -6  11        133.28        149.20        28.56 o
   4  -6  11         16.51         13.67         6.32 o
   5  -6  11         40.31         46.34        16.34 o
  -7  -5  11         34.51         28.68         9.93 o
  -6  -5  11          0.10          5.57         2.76 o
  -5  -5  11          7.64          7.42         4.72 o
  -4  -5  11         19.04         17.09         4.16 o
  -3  -5  11        780.12        881.85        33.28 o
  -2  -5  11          8.14          6.41         9.35 o
  -1  -5  11       2003.54       2312.02       104.67 o
   0  -5  11         81.51         93.14        13.51 o
   1  -5  11        189.99        195.94        23.00 o
   2  -5  11       1098.29       1220.23        86.98 o
   3  -5  11         20.02         20.45         7.12 o
   4  -5  11        172.95        176.45        14.89 o
   5  -5  11          2.70          2.37         5.49 o
   6  -5  11          0.76         -3.74         5.22 o
  -7  -4  11        142.21        121.78        40.96 o
  -6  -4  11        363.82        400.06        40.07 o
  -5  -4  11         40.04         37.22         6.40 o
  -4  -4  11        384.04        444.56        45.23 o
  -3  -4  11        447.83        472.44        29.87 o
  -2  -4  11          9.14          5.56         6.03 o
  -1  -4  11        171.36        169.99        15.55 o
   0  -4  11        151.97        147.83        17.94 o
   1  -4  11         49.40         51.82        16.17 o
   2  -4  11         53.34         55.21         8.31 o
   3  -4  11        373.57        367.03        37.82 o
   4  -4  11         12.40          7.41         7.00 o
   5  -4  11         31.07         19.02         5.81 o
   6  -4  11        161.37        153.38        31.92 o
  -8  -3  11          6.99          3.38         4.01 o
  -7  -3  11          0.00          7.84         8.74 o
  -6  -3  11          0.03         -3.59         3.59 o
  -5  -3  11        351.94        346.38        36.03 o
  -4  -3  11        272.35        301.30        23.68 o
  -3  -3  11        469.79        468.26        27.15 o
  -2  -3  11        277.64        287.79        18.30 o
  -1  -3  11          2.75          0.16         7.28 o
   0  -3  11         13.58          6.17         8.81 o
   1  -3  11        105.00         90.80        19.52 o
   2  -3  11         14.86         14.40         5.40 o
   3  -3  11          3.11          2.31         4.77 o
   4  -3  11         46.97         50.85         7.25 o
   5  -3  11         47.33         45.15         7.97 o
   6  -3  11         66.34         71.54        11.11 o
   7  -3  11         31.89         34.95        10.83 o
  -8  -2  11          6.50         75.07        49.04 o
  -7  -2  11          6.57         10.19         8.45 o
  -6  -2  11          2.78          5.19         8.15 o
  -5  -2  11          3.12          2.13         3.19 o
  -4  -2  11         57.56         55.82         9.88 o
  -3  -2  11        148.71        156.40        11.46 o
  -2  -2  11         64.32         77.68         9.87 o
  -1  -2  11        812.48        844.04        37.37 o
   0  -2  11       1626.31       1931.07        69.58 o
   1  -2  11        566.11        632.52        24.72 o
   2  -2  11        886.35        967.76        36.43 o
   3  -2  11        185.53        191.67        17.51 o
   4  -2  11         50.22         49.18         9.42 o
   5  -2  11          1.55          2.28         3.85 o
   6  -2  11         91.79         94.33        19.44 o
   7  -2  11          9.87         11.96         3.34 o
   8  -2  11          4.45         -2.60         9.53 o
  -8  -1  11         23.25         14.49         3.78 o
  -7  -1  11         39.45         39.31         9.08 o
  -6  -1  11         11.54          3.19         2.21 o
  -5  -1  11         31.80         25.30        13.19 o
  -4  -1  11          9.28          8.21         2.65 o
  -3  -1  11          0.24         -1.47         2.25 o
  -2  -1  11         44.82         55.66         6.42 o
  -1  -1  11         45.73         57.75         6.98 o
   0  -1  11        301.44        305.97        13.64 o
   1  -1  11        840.01        967.10        32.19 o
   2  -1  11        453.91        458.36        26.41 o
   3  -1  11        114.68        109.31        11.20 o
   4  -1  11         40.43         31.85         6.33 o
   5  -1  11         38.90         33.83         5.27 o
   6  -1  11        113.90        111.33        21.83 o
   7  -1  11         31.94         31.68         5.18 o
   8  -1  11          5.57         13.25        13.02 o
  -8   0  11          0.51         -2.21         2.21 o
  -7   0  11          1.53         -1.19         2.28 o
  -6   0  11         45.79         41.73         4.44 o
  -5   0  11          1.58          1.53         2.64 o
  -4   0  11        156.28        162.77        14.70 o
  -3   0  11        637.80        738.16        56.23 o
  -2   0  11        378.39        326.87        94.29 o
  -1   0  11        422.54        468.24        23.95 o
   0   0  11        189.15        222.21        30.17 o
   1   0  11        187.35        221.60        13.99 o
   2   0  11         22.23         33.46         5.78 o
   3   0  11         84.91        102.67         7.75 o
   4   0  11         36.61         32.21         5.55 o
   5   0  11         48.68         43.11         4.96 o
   6   0  11         72.70         61.87         5.83 o
   7   0  11        100.35         81.02        19.56 o
   8   0  11         39.47         40.24        16.00 o
  -8   1  11          5.08          2.71         2.58 o
  -7   1  11          8.14          9.26         2.48 o
  -6   1  11         13.27         11.90         5.11 o
  -5   1  11         54.50         41.45         5.09 o
  -4   1  11        177.47        158.48        21.75 o
  -3   1  11        440.78        450.02        24.64 o
  -2   1  11        781.42        784.33        49.96 o
  -1   1  11        191.61        210.94        21.88 o
   0   1  11        557.72        498.91        13.12 o
   1   1  11        265.53        249.42         7.92 o
   2   1  11        172.98        142.45         6.59 o
   3   1  11       1198.19       1253.34        29.35 o
   4   1  11         44.01         41.29         4.35 o
   5   1  11        281.33        214.01        27.95 o
   6   1  11        186.63        211.88        27.71 o
   7   1  11        157.80        191.50        28.76 o
   8   1  11         29.36         45.04        17.53 o
  -8   2  11          7.00         14.32         4.78 o
  -7   2  11          2.68          1.95         2.21 o
  -6   2  11         66.45         71.94         5.12 o
  -5   2  11         35.17         31.36         3.47 o
  -4   2  11          8.06          4.22         1.84 o
  -3   2  11         16.60         11.24         3.16 o
  -2   2  11        424.76        426.14        19.93 o
  -1   2  11         28.85         38.50         6.80 o
   0   2  11        130.92        127.81         9.21 o
   1   2  11       1527.25       1599.02        57.87 o
   2   2  11        114.08        109.79         5.78 o
   3   2  11        496.17        504.25        14.77 o
   4   2  11         22.96         20.41         4.54 o
   5   2  11         40.17         54.21        18.63 o
   6   2  11          3.71          2.94         5.35 o
   7   2  11         46.24         30.61        15.64 o
   8   2  11          0.00          7.64         6.32 o
  -7   3  11         13.14         10.66         6.65 o
  -6   3  11          8.46          7.82         2.66 o
  -5   3  11         64.05         62.83         4.64 o
  -4   3  11         63.07         70.52        13.07 o
  -3   3  11         24.85         25.24         9.09 o
  -2   3  11        836.20        743.17        22.36 o
  -1   3  11          0.47          1.53         3.36 o
   0   3  11        115.11        112.32         8.57 o
   1   3  11          8.56          5.86         2.59 o
   2   3  11        403.66        394.64         9.02 o
   3   3  11        234.20        203.76         6.96 o
   4   3  11         37.94         37.49         5.84 o
   5   3  11        244.85        268.82        35.86 o
   6   3  11          0.20          2.24        10.02 o
   7   3  11         26.90         26.06         8.32 o
   8   3  11         41.12         53.55        19.35 o
  -7   4  11         47.89         18.86        16.45 o
  -6   4  11          0.11          0.24         9.83 o
  -5   4  11         11.54          3.15        11.42 o
  -4   4  11          4.65        -11.61        15.13 o
  -3   4  11         21.94         22.08         9.75 o
  -2   4  11        164.18        132.69        28.18 o
  -1   4  11         20.27         22.67         6.43 o
   0   4  11         19.76         25.72         6.55 o
   1   4  11          1.29         -0.57         2.84 o
   2   4  11          0.21         -0.36         2.89 o
   3   4  11        238.18        250.67        11.00 o
   4   4  11        128.92        115.58         4.46 o
   5   4  11          5.59          2.00        10.24 o
   6   4  11         98.91         98.00        12.21 o
   7   4  11        523.03        676.53        38.07 o
   8   4  11          9.67         13.17        13.51 o
  -6   5  11         34.26         40.70        19.28 o
  -5   5  11         18.65         31.39        19.06 o
  -4   5  11        265.52        351.46        27.51 o
  -3   5  11         84.06         83.36        28.29 o
  -2   5  11        285.95        180.13       173.12 o
  -1   5  11          6.35          5.13         6.42 o
   0   5  11        348.47        352.25        14.91 o
   1   5  11         78.12         78.35        12.13 o
   2   5  11        506.16        497.64        17.36 o
   3   5  11        408.25        461.57        18.42 o
   4   5  11         47.15         46.75         5.79 o
   5   5  11        161.21        153.60        12.98 o
   6   5  11         24.35         16.95         5.93 o
   7   5  11        207.24        262.06        38.89 o
   8   5  11         76.57        104.52        26.97 o
  -6   6  11         13.63         10.08         8.65 o
  -5   6  11        204.95        228.30        39.72 o
  -4   6  11        200.00        161.91        19.38 o
  -3   6  11         24.82         11.76        16.43 o
  -2   6  11       1111.38       1077.66        58.09 o
  -1   6  11        218.05        201.05        18.15 o
   0   6  11        127.78        101.61        16.09 o
   1   6  11        346.88        338.22        47.55 o
   2   6  11         77.93         66.29        10.95 o
   3   6  11         20.16         11.47         4.97 o
   4   6  11        289.91        286.63        14.73 o
   5   6  11         22.53         15.19         3.79 o
   6   6  11         72.96        100.66        11.87 o
   7   6  11         61.83         71.64         9.32 o
   8   6  11         32.91         65.03        24.06 o
  -5   7  11         57.65         74.39        29.16 o
  -4   7  11         39.71         57.88        14.32 o
  -3   7  11          1.74         -3.99         5.02 o
  -2   7  11        188.65        204.21        14.12 o
  -1   7  11         23.50         24.28         8.50 o
   0   7  11        184.44        193.86        21.08 o
   1   7  11          6.75          4.42         3.45 o
   2   7  11          4.45         -3.90         3.90 o
   3   7  11         29.85         32.61         5.18 o
   4   7  11         83.55         96.28         9.03 o
   5   7  11         17.75         19.86         2.98 o
   6   7  11          6.33          3.93         4.88 o
   7   7  11          3.56          1.74         5.39 o
  -4   8  11          3.61          2.56         7.88 o
  -3   8  11          0.29        -10.62        10.77 o
  -2   8  11          1.06         -1.97         3.62 o
  -1   8  11          9.95          9.69         5.44 o
   0   8  11          0.37         -1.29         4.31 o
   1   8  11         13.00         18.54         4.55 o
   2   8  11          3.20          5.63         5.24 o
   3   8  11         14.96         13.61         3.16 o
   4   8  11         23.83         37.40         7.41 o
   5   8  11         42.73         43.07        12.17 o
   6   8  11         23.85         18.31         7.65 o
  -2   9  11         20.37         18.74         9.01 o
  -1   9  11         11.49         12.13         4.58 o
   0   9  11          0.87          1.24         3.91 o
   1   9  11         17.78         14.09         6.41 o
   2   9  11         12.17          3.98         3.72 o
   3   9  11         11.39          6.91         5.02 o
   4   9  11          0.01          4.28         2.58 o
   5   9  11         18.06         12.53         3.25 o
   0  10  11          4.98          7.31         4.45 o
   1  10  11          0.64          0.33         5.02 o
   2  10  11         30.07         63.27        24.53 o
   3  10  11          2.31          4.28         5.32 o
  -4  -8  12          5.57          7.69         4.93 o
  -3  -8  12          5.01          9.63         5.19 o
  -2  -8  12          3.77         -0.47         5.45 o
  -1  -8  12         41.95         48.67        10.09 o
   0  -8  12          4.07          3.86         6.49 o
   1  -8  12         17.33         24.77         7.55 o
  -5  -7  12          0.83          0.08         3.22 o
  -4  -7  12          0.07         -3.79         6.08 o
  -3  -7  12          7.30         -0.28         3.71 o
  -2  -7  12         22.72         26.14         7.56 o
  -1  -7  12         18.78         15.73         9.64 o
   0  -7  12          0.36         -4.05         5.20 o
   1  -7  12         41.46         52.64        24.16 o
   2  -7  12         59.55         61.28        10.07 o
   3  -7  12         29.37         28.26         8.76 o
  -6  -6  12         10.40          9.95         3.79 o
  -5  -6  12          8.07          5.26         4.55 o
  -4  -6  12          5.87          0.94         2.89 o
  -3  -6  12          7.59         12.04         5.65 o
  -2  -6  12          1.44         -2.00         5.90 o
  -1  -6  12          0.14         -5.07         5.71 o
   0  -6  12         40.83         28.24        10.09 o
   1  -6  12        136.67        158.85        13.18 o
   2  -6  12        182.29        191.99        19.55 o
   3  -6  12         61.24         50.82         9.39 o
   4  -6  12          0.05          2.40         3.80 o
   5  -6  12          0.14          4.91         6.95 o
  -7  -5  12          7.55         -0.63         6.69 o
  -6  -5  12          1.12         -0.75         2.87 o
  -5  -5  12        237.47        264.07        35.10 o
  -4  -5  12        488.72        545.37        46.54 o
  -3  -5  12        662.60        762.18        42.97 o
  -2  -5  12        919.30       1037.01        48.48 o
  -1  -5  12         10.27          6.74        10.30 o
   0  -5  12          0.21         -1.84         4.61 o
   1  -5  12        366.68        391.73        27.14 o
   2  -5  12          2.08         -4.04         8.74 o
   3  -5  12         94.84        100.04        22.20 o
   4  -5  12         55.08         54.06         7.68 o
   5  -5  12         23.86         22.06         6.37 o
   6  -5  12         17.73         12.83        10.19 o
  -7  -4  12        110.30         66.51        33.25 o
  -6  -4  12          0.24          2.22         9.57 o
  -5  -4  12          0.26         -1.33         3.47 o
  -4  -4  12         99.72         93.85        15.05 o
  -3  -4  12         36.94         42.14         6.15 o
  -2  -4  12        273.38        310.87        22.40 o
  -1  -4  12        179.09        170.07        13.26 o
   0  -4  12        109.43        116.41        18.49 o
   1  -4  12        156.11        144.83        27.70 o
   2  -4  12          5.46          4.56         5.35 o
   3  -4  12        322.24        354.86        30.83 o
   4  -4  12          2.66         -1.90         3.72 o
   5  -4  12         37.65         36.66         5.45 o
   6  -4  12         24.44         17.93         9.02 o
  -8  -3  12         13.99          5.61         4.65 o
  -7  -3  12        256.40        301.96        30.69 o
  -6  -3  12         22.25         12.58         4.09 o
  -5  -3  12        423.04        446.90        43.62 o
  -4  -3  12         37.08         35.98         5.24 o
  -3  -3  12         25.93         24.34         4.91 o
  -2  -3  12          4.70          7.76         9.33 o
  -1  -3  12          3.64          5.01         6.44 o
   0  -3  12          0.11         -2.53         5.65 o
   1  -3  12         17.89         20.77        11.22 o
   2  -3  12         18.00         21.34        10.93 o
   3  -3  12         11.55          7.49         5.22 o
   4  -3  12         30.85         23.92        10.64 o
   5  -3  12          8.70          0.85         4.08 o
   6  -3  12          9.14          5.24         2.64 o
   7  -3  12         14.77         10.08         7.05 o
  -8  -2  12         14.12         13.46         4.54 o
  -7  -2  12         31.22         27.81         6.13 o
  -6  -2  12         43.78         36.27        13.07 o
  -5  -2  12          6.31          2.75         2.78 o
  -4  -2  12          0.00          1.19         2.49 o
  -3  -2  12         55.37         57.94         7.11 o
  -2  -2  12        453.86        529.46        21.44 o
  -1  -2  12         34.74         44.61         6.49 o
   0  -2  12         88.44        106.73        18.30 o
   1  -2  12          9.14          7.29         3.91 o
   2  -2  12        138.19        127.18         9.07 o
   3  -2  12         83.62         76.49        12.02 o
   4  -2  12         31.05         21.71         7.28 o
   5  -2  12          2.56          1.75         2.32 o
   6  -2  12          9.09          6.80         3.90 o
   7  -2  12          0.78         -2.32         2.48 o
  -8  -1  12          1.74          2.50         3.59 o
  -7  -1  12          0.04         -4.52         4.52 o
  -6  -1  12          2.29          1.78         7.98 o
  -5  -1  12          0.05         -0.78         8.60 o
  -4  -1  12         23.88         26.66         8.51 o
  -3  -1  12          8.68          8.82         3.17 o
  -2  -1  12        281.46        323.11        23.12 o
  -1  -1  12       1174.12       1307.75        38.82 o
   0  -1  12       1221.74       1300.94        43.04 o
   1  -1  12       1362.72       1625.16        63.97 o
   2  -1  12        270.92        275.98        12.78 o
   3  -1  12          6.20         10.56         5.82 o
   4  -1  12          2.56         -0.59         3.58 o
   5  -1  12         61.74         41.47         6.06 o
   6  -1  12         24.69         20.35         3.84 o
   7  -1  12          9.13          8.95         4.35 o
   8  -1  12         28.03         37.13        17.10 o
  -8   0  12          0.99         -1.46         4.91 o
  -7   0  12         58.78         44.77        17.63 o
  -6   0  12          0.17          0.73         2.02 o
  -5   0  12         74.68         67.97        17.04 o
  -4   0  12         35.58         36.88        15.28 o
  -3   0  12        242.81        222.90        16.62 o
  -2   0  12        142.58        126.26        51.98 o
  -1   0  12        114.41        143.54         9.47 o
   0   0  12         53.55         63.88        11.45 o
   1   0  12        236.93        243.74         9.94 o
   2   0  12        291.69        312.34        15.72 o
   3   0  12          0.28         -1.43         3.33 o
   4   0  12        100.98        100.01        12.37 o
   5   0  12        181.43        175.41         8.03 o
   6   0  12          7.77          9.38         1.89 o
   7   0  12        110.84         88.36        18.80 o
   8   0  12          0.07         -4.33         9.99 o
  -8   1  12          0.02         -1.04         5.21 o
  -7   1  12          7.97          3.54         5.02 o
  -6   1  12          4.11          1.49         2.93 o
  -5   1  12         17.30         16.56         1.97 o
  -4   1  12         83.45        107.25        23.39 o
  -3   1  12        211.25        216.45        31.30 o
  -2   1  12        426.05        441.19        23.68 o
  -1   1  12        448.04        306.98        32.84 o
   0   1  12        115.79         97.70         7.52 o
   1   1  12         87.03         82.46         4.77 o
   2   1  12         17.38         21.92         3.21 o
   3   1  12        435.12        432.89        12.04 o
   4   1  12        220.72        222.25        10.79 o
   5   1  12        444.52        416.36        40.06 o
   6   1  12          2.75          6.57         9.75 o
   7   1  12          1.00          5.19        10.47 o
   8   1  12         38.12         61.51        10.72 o
  -7   2  12          8.61          3.68         3.65 o
  -6   2  12         16.37         14.97         2.48 o
  -5   2  12          0.67         -0.55         1.39 o
  -4   2  12         56.12         32.61        11.40 o
  -3   2  12          4.53          7.96         5.34 o
  -2   2  12          3.65          2.90         3.51 o
  -1   2  12        240.99        227.21        22.64 o
   0   2  12          0.98          0.96         4.25 o
   1   2  12          2.62          2.17         3.35 o
   2   2  12        205.31        203.11         8.44 o
   3   2  12        983.75       1059.74        30.27 o
   4   2  12          6.20          5.19         2.58 o
   5   2  12        692.49        862.86        67.08 o
   6   2  12          5.43          5.84         5.67 o
   7   2  12        241.12        374.46        40.90 o
   8   2  12         24.83         27.59         8.63 o
  -7   3  12         19.82         17.24        10.17 o
  -6   3  12         18.71         20.00         4.07 o
  -5   3  12          3.26          2.96         1.98 o
  -4   3  12        100.20        120.81        27.95 o
  -3   3  12         30.75         14.12        11.21 o
  -2   3  12          4.60          5.38         2.53 o
  -1   3  12        110.29        104.05         7.52 o
   0   3  12          0.23          0.86         2.47 o
   1   3  12         22.41         19.18         2.70 o
   2   3  12        379.67        367.99         9.17 o
   3   3  12         20.32         19.79         2.96 o
   4   3  12        391.89        391.71        24.18 o
   5   3  12         14.46         15.55        13.74 o
   6   3  12         57.17         68.52        19.57 o
   7   3  12        145.40        205.54        31.55 o
   8   3  12          0.84         -2.86         5.92 o
  -7   4  12          0.52          3.92         4.83 o
  -6   4  12         23.56         16.24        10.83 o
  -5   4  12         89.18        117.60        26.40 o
  -4   4  12        190.56        203.98        19.66 o
  -3   4  12        796.32        887.61        79.29 o
  -2   4  12          2.37         -1.06         5.39 o
  -1   4  12        863.49        830.45        58.56 o
   0   4  12        129.29        125.14         9.00 o
   1   4  12       1173.06       1119.86       115.31 o
   2   4  12         15.39         14.48         3.65 o
   3   4  12         59.45         73.86         6.04 o
   4   4  12          4.54          5.25         2.52 o
   5   4  12       1427.31       1691.83       112.72 o
   6   4  12          0.12         -3.26         5.48 o
   7   4  12        441.90        648.60        37.15 o
   8   4  12         12.23          6.24         6.46 o
  -6   5  12        312.93        407.96        49.93 o
  -5   5  12         92.19        120.98        16.30 o
  -4   5  12         55.46         58.20        24.11 o
  -3   5  12         94.36        107.30        16.37 o
  -2   5  12         18.76         17.92         6.78 o
  -1   5  12        281.55        239.76        44.05 o
   0   5  12         70.61         56.74        17.96 o
   1   5  12          1.15          0.49         3.46 o
   2   5  12          5.97          9.08         3.69 o
   3   5  12         89.62         92.50         6.92 o
   4   5  12          4.35          2.03         2.86 o
   5   5  12          5.37          0.75         3.35 o
   6   5  12        318.40        406.86        45.56 o
   7   5  12        205.15        283.54        39.40 o
   8   5  12         80.11         99.27        14.81 o
  -5   6  12        187.97        198.15        21.26 o
  -4   6  12        272.59        330.43        46.66 o
  -3   6  12       1017.76       1029.06        56.59 o
  -2   6  12         18.29         14.80         6.17 o
  -1   6  12        609.94        513.66        67.49 o
   0   6  12        110.38        101.53        17.48 o
   1   6  12         52.52         59.71        15.01 o
   2   6  12         13.67         14.22         3.75 o
   3   6  12        112.49         99.73        30.03 o
   4   6  12         24.37         22.06         4.40 o
   5   6  12          2.98          6.27         3.57 o
   6   6  12         42.48         61.49        17.24 o
   7   6  12          0.05          2.29        11.39 o
  -5   7  12          1.83         -1.95         7.92 o
  -4   7  12        151.83        151.20        35.23 o
  -3   7  12          0.58          0.76        12.14 o
  -2   7  12        166.00        148.37        19.67 o
  -1   7  12          7.66          1.08         5.69 o
   0   7  12         19.00         15.65         4.96 o
   1   7  12        118.29        101.05        19.27 o
   2   7  12        218.93        214.74        25.68 o
   3   7  12          0.01          0.08         3.20 o
   4   7  12         47.94         41.44         9.68 o
   5   7  12         60.50         58.79         8.09 o
   6   7  12          0.04         -4.69         5.49 o
   7   7  12          1.17         -4.00         5.19 o
  -3   8  12         57.19         30.93        31.44 o
  -2   8  12         56.49         45.46         9.41 o
  -1   8  12         23.75         16.92         9.07 o
   0   8  12          0.01         -0.78         4.74 o
   1   8  12         42.26         36.94         7.27 o
   2   8  12         25.75         22.55         4.65 o
   3   8  12         17.53         13.03         4.19 o
   4   8  12          1.04          1.17         2.51 o
   5   8  12         73.20         66.00        17.68 o
   6   8  12          7.88         -1.12         9.13 o
  -2   9  12          4.17          4.14         4.66 o
  -1   9  12          0.61         -2.89         5.66 o
   0   9  12          0.15          0.09         3.30 o
   1   9  12         41.27         25.95         5.82 o
   2   9  12          0.42         -3.40         4.72 o
   3   9  12         14.54         11.58         5.36 o
   4   9  12          1.34          7.98         4.66 o
   5   9  12          6.12          7.12         3.83 o
   1  10  12          2.67         10.29         5.77 o
   2  10  12         56.21         44.63        19.15 o
  -3  -8  13          0.87         -5.19         5.43 o
  -2  -8  13          2.68         -0.02         4.04 o
  -1  -8  13          0.28         -5.62         5.62 o
   0  -8  13          2.23          3.53         9.42 o
   1  -8  13          0.78         -4.53        10.41 o
  -5  -7  13         23.00         25.37         5.18 o
  -4  -7  13         63.91         84.37        18.60 o
  -3  -7  13          9.99          8.58         5.47 o
  -2  -7  13         33.93         28.47         9.31 o
  -1  -7  13          2.25          4.23         5.38 o
   0  -7  13          0.99         -4.62         6.19 o
   1  -7  13          4.01          7.40         6.90 o
   2  -7  13          0.00          1.04         6.13 o
   3  -7  13          3.55          0.88         9.22 o
  -6  -6  13          0.24         -0.63         6.99 o
  -5  -6  13         16.62         13.95         5.57 o
  -4  -6  13         18.76         21.16         5.81 o
  -3  -6  13          8.25          8.64         4.49 o
  -2  -6  13        700.65        875.78        52.05 o
  -1  -6  13        144.48        167.86        23.52 o
   0  -6  13       2735.33       3244.42       142.27 o
   1  -6  13        137.34        161.34        24.63 o
   2  -6  13        929.70       1138.80        51.24 o
   3  -6  13          9.32          3.60         8.04 o
   4  -6  13         60.22         65.35        20.96 o
  -6  -5  13         26.10         12.60         7.90 o
  -5  -5  13          0.81          2.07         3.27 o
  -4  -5  13        303.82        327.06        30.86 o
  -3  -5  13         80.34         76.11         8.02 o
  -2  -5  13         24.47         21.39         7.50 o
  -1  -5  13         38.12         37.25         9.93 o
   0  -5  13         10.17         11.03         6.78 o
   1  -5  13        164.70        167.40        22.84 o
   2  -5  13        210.70        230.91        18.27 o
   3  -5  13         81.85         74.18        10.15 o
   4  -5  13          9.67          3.27         4.65 o
   5  -5  13          0.17         -2.08         5.38 o
  -7  -4  13          0.06         -0.65         1.69 o
  -6  -4  13         12.19         11.16         4.67 o
  -5  -4  13         14.19         10.90         3.53 o
  -4  -4  13          1.34          0.94         2.12 o
  -3  -4  13        324.17        360.04        17.71 o
  -2  -4  13         57.48         56.37        12.14 o
  -1  -4  13         16.79         11.80        11.33 o
   0  -4  13        137.11        140.87        15.75 o
   1  -4  13         68.25         72.69        17.48 o
   2  -4  13        129.43        122.87        25.64 o
   3  -4  13          2.15         -1.24         6.27 o
   4  -4  13          2.86          3.46         4.87 o
   5  -4  13          2.91          1.98         4.82 o
   6  -4  13          0.98         -0.56         3.52 o
  -7  -3  13          2.53         -4.89         8.97 o
  -6  -3  13         33.61         17.85        10.23 o
  -5  -3  13         23.53         20.36         4.13 o
  -4  -3  13          1.25          1.33         3.30 o
  -3  -3  13         93.12         96.61         9.00 o
  -2  -3  13          0.46          0.71         6.80 o
  -1  -3  13         29.11         39.72        10.25 o
   0  -3  13          8.24         15.22         7.38 o
   1  -3  13         50.10         54.86        14.16 o
   2  -3  13          0.50         -0.21         4.77 o
   3  -3  13        143.03        130.79        15.84 o
   4  -3  13        116.33        113.50        14.18 o
   5  -3  13         64.64         75.69        15.64 o
   6  -3  13          9.99         10.88         3.04 o
   7  -3  13         52.41         35.30         5.08 o
  -7  -2  13          5.08          8.96         5.01 o
  -6  -2  13         23.66         30.01         7.03 o
  -5  -2  13         11.96          8.60         2.69 o
  -4  -2  13         29.79         24.05         7.78 o
  -3  -2  13          0.55          0.91         2.79 o
  -2  -2  13         58.67         59.06         9.89 o
  -1  -2  13         17.07         19.92         7.35 o
   0  -2  13        377.48        413.64        24.27 o
   1  -2  13        111.30        113.13        20.80 o
   2  -2  13        115.44        115.37        15.38 o
   3  -2  13         74.42         73.47         9.57 o
   4  -2  13        360.22        414.53        14.13 o
   5  -2  13         24.75         15.67         4.73 o
   6  -2  13         33.38         23.34         4.34 o
   7  -2  13          2.69          1.74         2.26 o
  -8  -1  13          0.40          1.42         3.45 o
  -7  -1  13          5.53         14.29        10.52 o
  -6  -1  13         28.15         30.78         7.45 o
  -5  -1  13        143.06        180.11        15.43 o
  -4  -1  13         23.58         22.13        15.88 o
  -3  -1  13          0.02          1.42         2.14 o
  -2  -1  13        103.79        153.88        10.41 o
  -1  -1  13        407.80        444.45        28.98 o
   0  -1  13        112.92        158.74        16.25 o
   1  -1  13         22.00         22.83         8.45 o
   2  -1  13          0.14          2.90         3.62 o
   3  -1  13         16.60         19.17         5.02 o
   4  -1  13         17.77         20.60         5.64 o
   5  -1  13          0.79          1.40         2.66 o
   6  -1  13         23.67         22.26         6.41 o
   7  -1  13          2.34          1.83         2.15 o
   8  -1  13         24.98         33.30         9.52 o
  -8   0  13          1.21          0.71         3.47 o
  -7   0  13          0.62          2.46         3.14 o
  -6   0  13          0.10          3.59         4.38 o
  -5   0  13         48.63         37.98        14.33 o
  -4   0  13          5.82         11.75         6.43 o
  -3   0  13         12.37         11.70        12.71 o
  -2   0  13          3.17          3.58         4.67 o
  -1   0  13        251.24        275.16        20.23 o
   0   0  13        231.52        212.55        10.84 o
   1   0  13        246.92        256.68        16.35 o
   2   0  13        125.86        135.75         7.58 o
   3   0  13          0.07          2.16         2.75 o
   4   0  13         43.47         58.39         5.89 o
   5   0  13         33.04         30.51         3.91 o
   6   0  13         30.31         30.25         3.90 o
   7   0  13        296.01        205.48        27.09 o
   8   0  13         13.76         12.78        12.37 o
  -7   1  13          0.11         -4.39         4.39 o
  -6   1  13          5.31         -1.94         1.94 o
  -5   1  13         12.95          5.95         4.99 o
  -4   1  13        301.61        328.34        40.07 o
  -3   1  13          4.33         11.17        12.67 o
  -2   1  13         60.65         60.75         9.26 o
  -1   1  13        312.02        325.01         8.41 o
   0   1  13          1.33          3.89         3.57 o
   1   1  13          5.11          5.09         2.19 o
   2   1  13         32.23         30.04         3.62 o
   3   1  13        450.64        436.53        12.57 o
   4   1  13        132.78        115.16         8.08 o
   5   1  13          0.03          0.46         1.12 o
   6   1  13         35.21         30.00        13.44 o
   7   1  13         35.75         40.13        16.39 o
   8   1  13          2.73          6.68         6.34 o
  -7   2  13         12.44          8.45         4.84 o
  -6   2  13         14.84         10.01         2.40 o
  -5   2  13          1.29          1.38         1.06 o
  -4   2  13        113.11        104.66         9.99 o
  -3   2  13         27.07         36.32         8.31 o
  -2   2  13        132.52        128.65        23.68 o
  -1   2  13        605.55        652.51        46.79 o
   0   2  13          6.52          6.94         3.29 o
   1   2  13        642.26        643.42        17.80 o
   2   2  13        141.18        130.18         9.78 o
   3   2  13        127.47        122.09        10.73 o
   4   2  13         33.39         25.77        11.37 o
   5   2  13        153.32        191.68        28.80 o
   6   2  13         46.78         61.47         9.90 o
   7   2  13        118.58        201.23        29.78 o
   8   2  13         13.68         26.19         8.66 o
  -7   3  13         11.80         20.64         5.93 o
  -6   3  13         46.74         38.91        10.93 o
  -5   3  13          7.69          6.79         1.76 o
  -4   3  13          5.02          3.87         1.81 o
  -3   3  13        230.92        136.48        56.39 o
  -2   3  13         40.61         30.24         8.70 o
  -1   3  13         41.31         34.53        10.09 o
   0   3  13         33.12         33.28         4.16 o
   1   3  13         86.98         77.57         5.13 o
   2   3  13        146.69        139.77         8.50 o
   3   3  13         81.07         81.39         6.03 o
   4   3  13        329.42        366.21        10.52 o
   5   3  13         36.66         47.15        17.46 o
   6   3  13        129.09        187.30        28.48 o
   7   3  13         77.75         52.30        19.14 o
   8   3  13          0.42         -7.10         7.10 o
  -6   4  13         42.21         27.75         8.70 o
  -5   4  13          0.03        -11.95        14.61 o
  -4   4  13         27.17         28.85        17.51 o
  -3   4  13        282.14        206.92        54.47 o
  -2   4  13        171.17        141.22        20.88 o
  -1   4  13         35.65         23.74         5.11 o
   0   4  13          7.44          7.39         4.13 o
   1   4  13        332.55        342.07        24.61 o
   2   4  13        202.73        180.36        10.73 o
   3   4  13         85.79         94.79         5.90 o
   4   4  13        354.65        358.47         8.19 o
   5   4  13          0.85          3.88        10.00 o
   6   4  13        409.94        529.70        30.34 o
   7   4  13        468.64        649.05        36.54 o
   8   4  13        407.13        596.19        36.05 o
  -6   5  13        272.47        350.41        50.62 o
  -5   5  13         43.22         56.47        23.61 o
  -4   5  13       1139.25       1429.35       113.20 o
  -3   5  13          0.18         -2.25         2.25 o
  -2   5  13        154.11        114.05        29.27 o
  -1   5  13         67.18         52.78         9.88 o
   0   5  13         13.17          2.92         5.97 o
   1   5  13          1.84         -0.61         4.91 o
   2   5  13         39.57         34.86         4.87 o
   3   5  13         50.51         51.84         6.00 o
   4   5  13        196.87        211.26         7.16 o
   5   5  13        527.24        649.69        29.41 o
   6   5  13         75.96         78.24        22.09 o
   7   5  13         99.39        106.39        14.45 o
   8   5  13          4.48          8.33         7.58 o
  -5   6  13         74.23         94.20        27.67 o
  -4   6  13          0.00         10.94         8.29 o
  -3   6  13         89.44         41.27        34.93 o
  -2   6  13        262.60        241.30        63.99 o
  -1   6  13          0.25          0.92         9.23 o
   0   6  13        118.81         99.64        23.34 o
   1   6  13          7.15         10.08         4.45 o
   2   6  13         84.03         59.87        10.66 o
   3   6  13         38.05         35.19        11.15 o
   4   6  13        265.37        295.88        12.01 o
   5   6  13          0.07          0.13         0.81 o
   6   6  13         64.12        103.39        19.59 o
   7   6  13          0.00         -7.29        13.14 o
  -4   7  13         16.22         16.77         9.81 o
  -3   7  13         21.32         14.95        11.35 o
  -2   7  13          3.25          0.76         5.97 o
  -1   7  13        262.09        253.53        68.24 o
   0   7  13          0.82          1.01         3.60 o
   1   7  13          4.73          6.26         5.29 o
   2   7  13         31.65         30.61         7.04 o
   3   7  13         93.63         67.04        14.20 o
   4   7  13         51.83         46.63         7.20 o
   5   7  13          0.03          0.55         2.95 o
   6   7  13         40.75         28.75         6.20 o
   7   7  13          0.01          7.20         8.64 o
  -3   8  13         18.06         10.63         7.46 o
  -2   8  13          2.70         -5.33         6.37 o
  -1   8  13          8.22          4.26         4.72 o
   0   8  13         33.49         29.63         7.74 o
   1   8  13          1.47          2.10         2.72 o
   2   8  13          0.83          0.66         2.40 o
   3   8  13         40.03         37.14         6.62 o
   4   8  13          2.02          3.01         5.79 o
   5   8  13         12.60          5.91         2.56 o
   6   8  13          0.40          2.27         5.07 o
  -2   9  13          0.26          2.82         5.65 o
  -1   9  13          0.00         -0.40         3.97 o
   0   9  13         11.76         15.62         4.14 o
   1   9  13          4.99          9.02         5.84 o
   2   9  13          0.43          3.87         3.72 o
   3   9  13          1.12          1.11         2.06 o
   4   9  13         30.39         41.75        12.65 o
   5   9  13          0.30         -3.05         3.51 o
  -2  -8  14          5.54          5.16         6.13 o
  -1  -8  14         13.86         11.15        11.52 o
   0  -8  14          0.36         -0.78         6.38 o
  -4  -7  14         76.37         87.82        18.29 o
  -3  -7  14          1.32          3.69         4.05 o
  -2  -7  14         19.03         23.85        11.96 o
  -1  -7  14         15.32         13.91         5.99 o
   0  -7  14          0.98         -2.26         8.60 o
   1  -7  14          1.10          0.03         5.44 o
   2  -7  14        102.63         99.37        49.26 o
  -5  -6  14         52.80         50.64        14.55 o
  -4  -6  14         35.35         26.48         4.26 o
  -3  -6  14          0.53         -5.85         5.85 o
  -2  -6  14        824.07       1135.02        53.61 o
  -1  -6  14          0.00         -6.10         6.89 o
   0  -6  14        191.06        224.60        29.97 o
   1  -6  14          9.14          9.87         5.42 o
   2  -6  14         48.26         48.22         7.97 o
   3  -6  14          4.45          4.06         5.35 o
   4  -6  14         44.72         40.70        13.61 o
  -6  -5  14          1.53          8.23         5.57 o
  -5  -5  14          1.07          3.88         3.45 o
  -4  -5  14         33.31         22.55         6.00 o
  -3  -5  14         23.51         15.34         6.28 o
  -2  -5  14        101.48        113.89        16.83 o
  -1  -5  14        549.84        628.09        26.96 o
   0  -5  14          0.01          0.94         7.50 o
   1  -5  14        360.51        430.66        35.87 o
   2  -5  14          0.05          0.17         6.20 o
   3  -5  14          1.24          1.26         6.59 o
   4  -5  14          0.87          4.44         6.28 o
   5  -5  14          0.39         -0.61         4.87 o
  -7  -4  14        102.12         64.87        33.50 o
  -6  -4  14         21.36         15.42         9.23 o
  -5  -4  14          8.56          2.16         2.63 o
  -4  -4  14         10.06          6.56         2.33 o
  -3  -4  14         49.45         51.53         7.32 o
  -2  -4  14         24.95         23.84         6.50 o
  -1  -4  14          0.01         -0.69         7.48 o
   0  -4  14         61.79         52.40        14.80 o
   1  -4  14          0.08         -3.42         8.47 o
   2  -4  14         51.42         44.63         8.16 o
   3  -4  14          3.06         -1.22         6.17 o
   4  -4  14         33.87         25.18         7.27 o
   5  -4  14         74.98         74.37        11.29 o
   6  -4  14          0.69          3.41         2.59 o
  -7  -3  14         17.63          9.98        10.69 o
  -6  -3  14         28.50         21.29         6.68 o
  -5  -3  14         58.63         60.90        14.04 o
  -4  -3  14          1.87         -0.92         2.44 o
  -3  -3  14          1.01          0.50         2.74 o
  -2  -3  14          1.86         -1.06         4.74 o
  -1  -3  14        143.16        162.84        12.48 o
   0  -3  14         49.50         72.34        10.54 o
   1  -3  14         96.67         98.01        12.19 o
   2  -3  14        409.53        449.79        34.90 o
   3  -3  14          0.05         -2.18         5.83 o
   4  -3  14         90.64         91.07        15.92 o
   5  -3  14          1.53         -1.20         3.85 o
   6  -3  14         52.14         54.05        13.99 o
  -7  -2  14         12.17         17.69        10.82 o
  -6  -2  14          0.09         -3.80         4.86 o
  -5  -2  14         10.93          6.61         3.33 o
  -4  -2  14          0.01          2.97         2.11 o
  -3  -2  14        149.33        123.91         8.01 o
  -2  -2  14         39.06         39.27         8.14 o
  -1  -2  14        281.31        266.19        14.70 o
   0  -2  14         32.20         37.69         9.06 o
   1  -2  14         14.51         22.43        10.82 o
   2  -2  14        179.19        196.51        18.92 o
   3  -2  14          5.56          4.16         3.98 o
   4  -2  14          5.91          6.04         4.99 o
   5  -2  14          9.21          8.71         4.03 o
   6  -2  14         43.45         30.65         6.40 o
   7  -2  14          2.89         -0.18         2.33 o
  -7  -1  14        103.12        121.48        20.67 o
  -6  -1  14         12.26          2.17         8.95 o
  -5  -1  14        123.51        160.96        26.64 o
  -4  -1  14         29.06         29.16        16.56 o
  -3  -1  14          6.37          4.27         2.14 o
  -2  -1  14          2.87          2.22         1.72 o
  -1  -1  14         10.38         26.19        10.66 o
   0  -1  14        148.19        174.63        12.58 o
   1  -1  14        207.88        232.67        15.50 o
   2  -1  14         66.34         71.60         7.82 o
   3  -1  14        131.21        117.64        12.46 o
   4  -1  14         12.56          8.86         4.69 o
   5  -1  14         81.92         62.01         6.75 o
   6  -1  14        111.44         84.30        15.80 o
   7  -1  14         66.20         61.00        19.73 o
  -7   0  14          0.47          1.02         5.58 o
  -6   0  14         91.10         92.80        14.96 o
  -5   0  14         24.47         24.34        12.98 o
  -4   0  14        281.71        271.44        35.56 o
  -3   0  14        115.41        131.28        14.16 o
  -2   0  14         40.34         25.67        21.25 o
  -1   0  14        182.20        189.66        10.31 o
   0   0  14         11.46          8.84         4.44 o
   1   0  14         16.50         14.81         4.44 o
   2   0  14         27.83         18.64         4.76 o
   3   0  14         17.13         18.00         5.44 o
   4   0  14         56.59         49.05         7.14 o
   5   0  14        366.64        308.35        32.39 o
   6   0  14         74.63         58.29        11.73 o
   7   0  14         83.89        108.97        23.04 o
   8   0  14         37.27         33.98        16.11 o
  -7   1  14          5.84          5.26         6.76 o
  -6   1  14         77.62         60.74         8.84 o
  -5   1  14          0.29         -1.17         3.77 o
  -4   1  14          0.82          7.88         6.19 o
  -3   1  14        251.36        241.28        18.52 o
  -2   1  14        220.76        221.44        30.25 o
  -1   1  14        133.42        124.20         4.94 o
   0   1  14        101.63        101.36         6.98 o
   1   1  14        261.35        236.68         9.09 o
   2   1  14        158.24        154.58         7.20 o
   3   1  14         64.13         66.18         5.04 o
   4   1  14         11.69          8.21         3.08 o
   5   1  14          8.50          7.94         2.01 o
   6   1  14        171.24        189.97        25.42 o
   7   1  14         18.77         22.67        13.87 o
   8   1  14         13.60          7.91         6.58 o
  -7   2  14          0.55         -4.97         4.97 o
  -6   2  14         65.40         75.19        13.80 o
  -5   2  14        106.67        111.90        18.20 o
  -4   2  14        260.81        296.61        27.25 o
  -3   2  14        766.22        839.53        50.25 o
  -2   2  14        614.63        651.44        55.32 o
  -1   2  14        116.69        118.28        11.58 o
   0   2  14        188.71        191.60         9.89 o
   1   2  14        301.42        267.04        10.81 o
   2   2  14          2.16          0.77         3.63 o
   3   2  14          0.18          1.70         4.68 o
   4   2  14         23.42         19.52         7.87 o
   5   2  14        105.21        143.51        24.10 o
   6   2  14         30.91         42.74         8.75 o
   7   2  14          1.13          1.66         9.52 o
   8   2  14         16.72         11.47         7.30 o
  -7   3  14          6.79          7.00         5.50 o
  -6   3  14          0.76          2.55        11.26 o
  -5   3  14         54.67         67.53         8.66 o
  -4   3  14        157.90        186.54        22.35 o
  -3   3  14         55.16         81.15        15.50 o
  -2   3  14        139.40        139.45        13.78 o
  -1   3  14        195.37        167.16        14.88 o
   0   3  14         90.49         80.60         5.45 o
   1   3  14        146.83        153.95        10.00 o
   2   3  14        131.60        148.41        12.11 o
   3   3  14        449.80        429.67        13.59 o
   4   3  14          3.06          6.10         3.03 o
   5   3  14        176.99        216.08        29.54 o
   6   3  14        109.10        146.60        25.90 o
   7   3  14          5.76         -0.67         9.36 o
   8   3  14         38.59         64.12        11.88 o
  -6   4  14         35.68         31.25         6.41 o
  -5   4  14        472.68        416.76       116.89 o
  -4   4  14         85.11         47.79        30.73 o
  -3   4  14        798.06        539.49       260.65 o
  -2   4  14        631.42        510.23       114.00 o
  -1   4  14         49.10         34.35        16.19 o
   0   4  14        143.27        129.83        13.68 o
   1   4  14          0.22         -2.35         3.23 o
   2   4  14          9.83          9.33         2.54 o
   3   4  14          1.62          1.82         2.40 o
   4   4  14         69.95         65.67         4.46 o
   5   4  14        325.85        378.43        22.58 o
   6   4  14        208.03        277.05        33.29 o
   7   4  14          9.92         12.07        12.63 o
   8   4  14         38.31         46.52        10.89 o
  -6   5  14        554.08        746.70        47.74 o
  -5   5  14        151.35        172.29        19.66 o
  -4   5  14         57.85          7.18        26.08 o
  -3   5  14        255.53        152.36        82.68 o
  -2   5  14         46.29         27.77        10.55 o
  -1   5  14          0.34         -0.57         3.52 o
   0   5  14         63.76         43.34        17.15 o
   1   5  14         71.81         43.20         9.04 o
   2   5  14        287.60        301.93        32.56 o
   3   5  14          0.21          1.28         2.59 o
   4   5  14         86.91        103.19         4.54 o
   5   5  14          6.86          6.72         3.72 o
   6   5  14          0.11         -0.48         9.22 o
   7   5  14          0.56         -7.17         7.17 o
   8   5  14          8.96         30.54        10.02 o
  -5   6  14         16.58         24.79        10.46 o
  -4   6  14         47.96         11.15        33.19 o
  -3   6  14         78.76         48.58        26.71 o
  -2   6  14          3.32          4.77         3.88 o
  -1   6  14        248.36        203.58        65.92 o
   0   6  14         17.87          9.71         3.55 o
   1   6  14         51.00         45.58        24.53 o
   2   6  14          3.11          9.09         3.32 o
   3   6  14         27.25         16.76         3.88 o
   4   6  14         32.63         25.66         4.67 o
   5   6  14          2.81          4.12         2.37 o
   6   6  14         26.73         34.14         8.80 o
   7   6  14          1.95          7.62         7.18 o
  -4   7  14         29.02          8.91        11.28 o
  -3   7  14          4.97          2.84         4.17 o
  -2   7  14         97.83         51.59        30.07 o
  -1   7  14        113.01         69.08        35.46 o
   0   7  14         63.48         43.62        10.92 o
   1   7  14        206.45        182.60        35.24 o
   2   7  14         40.61         26.48         8.21 o
   3   7  14         11.81         10.00         5.77 o
   4   7  14         92.40         78.44         8.29 o
   5   7  14         23.55         19.80         5.88 o
   6   7  14         14.33         13.73         6.64 o
   7   7  14          0.11          1.01         4.75 o
  -3   8  14          0.47          0.01         3.77 o
  -2   8  14         53.99         29.90        20.40 o
  -1   8  14         88.48        130.04        30.41 o
   0   8  14          1.78         -2.71         4.39 o
   1   8  14         11.82         11.71         4.95 o
   2   8  14          7.85          7.08         6.40 o
   3   8  14          0.84          1.50         4.69 o
   4   8  14          0.03          2.88         4.20 o
   5   8  14          0.39         -2.32         4.85 o
   6   8  14          3.81          7.16        10.77 o
  -1   9  14          1.96         -4.66         4.69 o
   0   9  14         20.58         12.73         8.70 o
   1   9  14         16.68          7.17         6.05 o
   2   9  14          0.43         -1.87         3.26 o
   3   9  14          7.43          6.25         3.26 o
   4   9  14          0.59         -2.88         2.88 o
  -4  -7  15          3.07         -1.34         4.48 o
  -3  -7  15          5.94          3.93         5.56 o
  -2  -7  15         28.43         33.98         9.37 o
  -1  -7  15          0.02         -3.30         9.32 o
   0  -7  15         20.34         16.60         8.03 o
   1  -7  15         23.14         23.57        12.89 o
   2  -7  15         44.59         31.50        13.32 o
  -5  -6  15          0.58          1.90         3.09 o
  -4  -6  15         73.20         65.80        17.53 o
  -3  -6  15          0.23         -2.53         3.75 o
  -2  -6  15         15.16         10.43        10.68 o
  -1  -6  15         15.59         19.12         7.12 o
   0  -6  15        668.00        874.88        45.16 o
   1  -6  15          0.14         -6.47         6.47 o
   2  -6  15         72.74         68.97        15.74 o
   3  -6  15          0.01         -3.09         5.13 o
   4  -6  15         45.37         40.25        16.37 o
  -6  -5  15          6.17         18.14        10.13 o
  -5  -5  15          0.44         -0.84         2.53 o
  -4  -5  15          2.85          0.96         3.06 o
  -3  -5  15         88.23        109.20         8.78 o
  -2  -5  15          2.11         -1.63         7.71 o
  -1  -5  15        173.65        207.30        32.62 o
   0  -5  15          2.92         -5.51         6.75 o
   1  -5  15          1.35         -5.07         6.11 o
   2  -5  15          3.13          5.00         5.53 o
   3  -5  15         10.51         11.06         8.52 o
   4  -5  15         41.45         47.50        10.92 o
   5  -5  15        109.47        115.95        23.23 o
  -6  -4  15          6.21          2.93         3.44 o
  -5  -4  15         13.22         17.68         6.15 o
  -4  -4  15         11.69          4.50         2.60 o
  -3  -4  15         12.57         11.67         4.65 o
  -2  -4  15         71.96         79.54        12.37 o
  -1  -4  15         24.55         25.20         7.84 o
   0  -4  15        167.04        166.18        15.66 o
   1  -4  15         14.87         12.00         5.25 o
   2  -4  15         80.95         87.53         9.77 o
   3  -4  15          7.79          9.68         7.58 o
   4  -4  15         15.56         13.56         7.15 o
   5  -4  15         15.13         15.34         6.30 o
   6  -4  15        100.14         82.50        39.01 o
  -7  -3  15         18.65          4.85         5.59 o
  -6  -3  15          1.23         -0.43         2.16 o
  -5  -3  15          6.80          1.43         1.89 o
  -4  -3  15          0.86          0.73         2.42 o
  -3  -3  15        124.00        128.24         9.41 o
  -2  -3  15         67.71         77.78        16.87 o
  -1  -3  15         53.78         48.67        14.82 o
   0  -3  15          5.32          7.41         6.20 o
   1  -3  15          7.39          7.89         9.05 o
   2  -3  15          3.42         -1.54         6.97 o
   3  -3  15          1.00         -3.22         4.19 o
   4  -3  15         44.64         42.94         8.47 o
   5  -3  15          2.30          2.47         4.02 o
   6  -3  15          2.86          4.95         3.41 o
  -7  -2  15          0.36         -2.64         8.51 o
  -6  -2  15          0.32         -5.07         9.75 o
  -5  -2  15        104.49         81.74        26.21 o
  -4  -2  15          0.78          0.56         1.69 o
  -3  -2  15        505.02        545.90        42.47 o
  -2  -2  15          0.09          3.82         8.09 o
  -1  -2  15        119.16        104.93        13.20 o
   0  -2  15         73.01        102.80        11.13 o
   1  -2  15         17.64         31.57         8.32 o
   2  -2  15         39.17         33.30         7.29 o
   3  -2  15         36.69         42.76         5.89 o
   4  -2  15        200.37        193.73        23.53 o
   5  -2  15         15.95         13.34         2.95 o
   6  -2  15         45.16         31.93         8.85 o
   7  -2  15         10.03          4.51         5.78 o
  -7  -1  15          1.97         10.70         5.74 o
  -6  -1  15          1.14         -4.94         9.87 o
  -5  -1  15         37.06         40.17        16.20 o
  -4  -1  15         19.20         15.06         7.49 o
  -3  -1  15         20.58         12.36         8.99 o
  -2  -1  15         84.64         48.23        15.07 o
  -1  -1  15         72.02         73.51         9.75 o
   0  -1  15        493.05        561.73        35.64 o
   1  -1  15        202.63        199.34        12.17 o
   2  -1  15        164.96        165.15        16.30 o
   3  -1  15         39.83         37.12         8.02 o
   4  -1  15          0.31          1.00         2.46 o
   5  -1  15         11.10          7.16         3.25 o
   6  -1  15         42.55         30.08         9.99 o
   7  -1  15          0.18         -2.37         2.37 o
  -7   0  15          0.54         -2.92         6.20 o
  -6   0  15         44.10         36.96        14.48 o
  -5   0  15          9.67         10.04         5.92 o
  -4   0  15          3.29         -0.81         4.97 o
  -3   0  15         23.80         22.58        15.30 o
  -2   0  15          0.49         -0.16         4.20 o
  -1   0  15        127.23        103.37        12.97 o
   0   0  15         91.08         98.49        13.71 o
   1   0  15        686.92        704.05        37.57 o
   2   0  15          0.10         -3.78         3.78 o
   3   0  15         16.04         20.00         5.72 o
   4   0  15          3.42          7.13         3.67 o
   5   0  15         29.01         21.43         4.30 o
   6   0  15          4.99          1.51         1.63 o
   7   0  15        217.22        232.81        32.39 o
  -7   1  15        119.19        131.87        16.34 o
  -6   1  15          1.70          1.77         8.04 o
  -5   1  15         13.93         20.45         9.94 o
  -4   1  15        210.84        225.04        32.28 o
  -3   1  15          6.63          3.96        11.19 o
  -2   1  15        326.58        306.05        21.85 o
  -1   1  15         32.49         36.25         3.12 o
   0   1  15        109.80         89.53         9.37 o
   1   1  15        173.88        136.23         9.72 o
   2   1  15        123.12        143.14        10.66 o
   3   1  15         10.73          7.46         2.94 o
   4   1  15        383.99        384.79        22.70 o
   5   1  15         12.84          6.11         4.25 o
   6   1  15         86.85        128.22        22.38 o
   7   1  15          3.29         -6.79        10.88 o
   8   1  15          9.79         14.43         7.64 o
  -7   2  15         19.25         15.65         8.92 o
  -6   2  15          7.01          5.94         5.69 o
  -5   2  15        219.42        300.45        43.89 o
  -4   2  15          4.26          1.32         6.74 o
  -3   2  15         27.69         28.24         7.67 o
  -2   2  15          0.65          4.57        10.49 o
  -1   2  15         98.26        106.27        12.29 o
   0   2  15          0.36          9.64         3.18 o
   1   2  15        163.75        155.58         8.23 o
   2   2  15          1.97          3.61         4.54 o
   3   2  15        448.18        480.66        21.17 o
   4   2  15         27.01         18.34         6.00 o
   5   2  15        172.34        106.25        29.15 o
   6   2  15         45.28         65.57         9.91 o
   7   2  15         24.47         39.69        16.47 o
   8   2  15         69.20        106.26        14.20 o
  -7   3  15          3.35         35.27        11.67 o
  -6   3  15         11.72          9.31         8.37 o
  -5   3  15         59.70         65.10         9.80 o
  -4   3  15          3.85          6.93         4.26 o
  -3   3  15         35.24         25.09         6.10 o
  -2   3  15        220.63        251.15        24.77 o
  -1   3  15        596.22        582.45        38.89 o
   0   3  15          3.82          5.71         2.42 o
   1   3  15        160.00        159.02        10.19 o
   2   3  15        244.30        219.59        13.56 o
   3   3  15        185.43        180.06         9.62 o
   4   3  15        685.49        761.07        22.30 o
   5   3  15        207.67        260.92        31.06 o
   6   3  15        208.29        284.71        34.21 o
   7   3  15         11.51         14.49        13.25 o
   8   3  15         68.38        106.82        14.44 o
  -6   4  15         59.45         62.88         8.89 o
  -5   4  15        397.01        515.25        28.76 o
  -4   4  15        293.43        147.87        17.68 o
  -3   4  15         33.18         18.78        12.01 o
  -2   4  15         87.91         57.10        20.02 o
  -1   4  15         20.19         17.12         4.64 o
   0   4  15          0.08         -0.19         2.71 o
   1   4  15         14.11         13.50         3.46 o
   2   4  15         56.64         53.62         4.98 o
   3   4  15        197.48        205.68         8.35 o
   4   4  15         64.67         63.18         5.17 o
   5   4  15         27.92         36.27         7.71 o
   6   4  15         53.06         59.43        17.62 o
   7   4  15          0.47          8.09        11.57 o
   8   4  15         38.65         71.79        12.17 o
  -6   5  15         90.64         66.65        29.72 o
  -5   5  15        172.39        225.31        40.75 o
  -4   5  15       1026.67        796.82       355.57 o
  -3   5  15         11.26         10.02         3.48 o
  -2   5  15        455.49        337.11       113.45 o
  -1   5  15         47.47         29.38        10.49 o
   0   5  15          3.30          9.00         4.41 o
   1   5  15         22.19         30.69        12.07 o
   2   5  15          0.08          3.71         3.34 o
   3   5  15         16.56         19.67         3.21 o
   4   5  15        108.27        107.37         4.66 o
   5   5  15          2.37          1.14         1.70 o
   6   5  15         22.40         20.98         7.86 o
   7   5  15          1.03         -0.04         4.89 o
  -5   6  15         43.68         67.10        26.11 o
  -4   6  15         10.02          8.15        12.51 o
  -3   6  15        195.36        115.46        93.42 o
  -2   6  15         21.15          8.72        10.27 o
  -1   6  15         22.77         12.88         4.95 o
   0   6  15         37.03         30.34        10.85 o
   1   6  15          3.13         -3.26         5.01 o
   2   6  15          0.63          0.94         2.37 o
   3   6  15         65.67         61.54         6.51 o
   4   6  15         41.57         43.70         4.16 o
   5   6  15         39.60         36.68         2.39 o
   6   6  15          0.00          3.86        11.01 o
   7   6  15          0.18          6.58         7.03 o
  -4   7  15          9.36          4.67         6.93 o
  -3   7  15         31.11         12.21        21.06 o
  -2   7  15         15.99          4.45         8.60 o
  -1   7  15         29.48         24.05        10.23 o
   0   7  15        106.57         59.85        44.90 o
   1   7  15        104.57        101.12        42.59 o
   2   7  15         20.36         13.61         6.62 o
   3   7  15        107.76         95.61        28.10 o
   4   7  15          3.34          1.52         3.28 o
   5   7  15          0.00          0.70         1.72 o
   6   7  15          5.44         -0.06         3.92 o
  -3   8  15          0.18          3.04         4.39 o
  -2   8  15          0.46         -6.09         7.88 o
  -1   8  15          0.10         -2.96         7.37 o
   0   8  15          1.31          3.41         5.20 o
   1   8  15          1.62         -1.41         3.08 o
   2   8  15          0.30          3.35         3.92 o
   3   8  15          9.98          5.57         3.45 o
   4   8  15          2.17          2.04         3.83 o
   5   8  15         14.73         10.59         4.01 o
  -1   9  15          5.66          9.74         5.69 o
   0   9  15          1.42          3.36         5.65 o
   1   9  15          0.12          1.45         5.28 o
   2   9  15          0.00          1.92         3.04 o
   3   9  15          5.93          6.03         8.64 o
   4   9  15         35.68         25.85        11.35 o
  -3  -7  16         27.30         27.72         9.25 o
  -2  -7  16          2.72         -3.22         8.96 o
  -1  -7  16        201.40        269.44        19.29 o
   0  -7  16         23.32         31.27         7.27 o
   1  -7  16        309.27        404.13        26.61 o
  -5  -6  16          0.86          1.70         3.37 o
  -4  -6  16          0.29         -1.99         4.10 o
  -3  -6  16         23.60         17.96         6.80 o
  -2  -6  16        151.79        203.32        18.48 o
  -1  -6  16         21.01         38.62        14.37 o
   0  -6  16         15.34         19.39         8.69 o
   1  -6  16         10.71          4.65         8.67 o
   2  -6  16         75.57         75.91        16.26 o
   3  -6  16         11.92         18.39         6.74 o
  -5  -5  16          0.50          0.33         2.63 o
  -4  -5  16          0.52          0.83         3.43 o
  -3  -5  16          4.93          9.39         5.17 o
  -2  -5  16         12.51          7.90         5.84 o
  -1  -5  16        102.40        121.33        26.74 o
   0  -5  16          6.75         11.45         5.51 o
   1  -5  16        152.25        160.60        13.99 o
   2  -5  16         14.33         20.47         7.23 o
   3  -5  16          1.00         -1.74         4.26 o
   4  -5  16          3.08          0.46         3.45 o
  -6  -4  16          5.59          6.28         3.62 o
  -5  -4  16          9.30          6.97         3.38 o
  -4  -4  16          9.03          3.00         3.28 o
  -3  -4  16          1.21          3.14         4.05 o
  -2  -4  16         48.58         55.88        10.73 o
  -1  -4  16         13.30         11.30         9.51 o
   0  -4  16         66.92         72.67        11.13 o
   1  -4  16          4.32          1.39         4.32 o
   2  -4  16          0.50         -0.50         3.23 o
   3  -4  16         44.84         53.72        12.01 o
   4  -4  16         78.84         88.19        16.77 o
   5  -4  16         31.81         21.01         4.61 o
  -6  -3  16         15.18          7.96         2.21 o
  -5  -3  16         47.70         61.73        20.26 o
  -4  -3  16         19.25         10.99         4.39 o
  -3  -3  16         10.73         11.27         4.28 o
  -2  -3  16         31.02         35.39         8.21 o
  -1  -3  16          0.15          4.99         5.58 o
   0  -3  16          7.53          4.24         8.57 o
   1  -3  16         22.68         18.97        10.18 o
   2  -3  16         40.04         30.81         7.43 o
   3  -3  16        110.14        105.21        12.99 o
   4  -3  16         37.35         26.43         7.29 o
   5  -3  16         35.91         31.62         4.81 o
   6  -3  16          6.77         -0.84         2.85 o
  -7  -2  16          0.00         12.20        11.59 o
  -6  -2  16          8.20          0.36         8.04 o
  -5  -2  16         54.69         44.64        17.55 o
  -4  -2  16          9.61          5.48         2.47 o
  -3  -2  16         12.97         13.67         3.70 o
  -2  -2  16         87.99        128.08        21.25 o
  -1  -2  16         69.23         76.94         8.89 o
   0  -2  16         18.00         10.06         9.31 o
   1  -2  16         21.20         31.68         8.28 o
   2  -2  16        178.14        187.52        22.83 o
   3  -2  16         28.66         38.07         5.67 o
   4  -2  16        138.65        122.52        12.77 o
   5  -2  16          2.45          1.08         2.98 o
   6  -2  16         17.67         14.98         4.89 o
   7  -2  16          1.20          3.69         2.80 o
  -7  -1  16          2.83         -1.11         8.62 o
  -6  -1  16         12.48         11.47         6.36 o
  -5  -1  16         13.81         10.54         6.65 o
  -4  -1  16          7.87          7.00        11.91 o
  -3  -1  16         12.99          6.33         2.93 o
  -2  -1  16         59.96         42.74        22.43 o
  -1  -1  16         26.24         29.37         7.97 o
   0  -1  16          9.23         20.24         6.17 o
   1  -1  16         26.99         30.16         7.28 o
   2  -1  16         12.60         15.30         5.62 o
   3  -1  16        113.45        101.95        14.27 o
   4  -1  16          2.14          2.44         2.27 o
   5  -1  16         45.88         36.74         9.12 o
   6  -1  16         35.35         26.31         5.40 o
   7  -1  16          2.71          6.40         6.06 o
  -7   0  16          0.37         -3.41         6.68 o
  -6   0  16          8.82         11.35        11.03 o
  -5   0  16        306.46        329.00        36.55 o
  -4   0  16         11.26          6.98        11.02 o
  -3   0  16        268.23        229.76        19.64 o
  -2   0  16         83.60         75.70        23.21 o
  -1   0  16         39.91         45.52         8.39 o
   0   0  16         78.94         73.05         8.47 o
   1   0  16        101.82        102.57         9.56 o
   2   0  16         17.98         25.27         5.58 o
   3   0  16        255.00        227.96        14.58 o
   4   0  16          0.15         -1.99         2.91 o
   5   0  16        529.49        483.43        87.14 o
   6   0  16         60.74         31.71        22.89 o
   7   0  16         37.59         53.20        16.71 o
  -7   1  16         75.83         67.99         9.04 o
  -6   1  16         38.33         33.34        10.77 o
  -5   1  16        105.29        103.18        12.18 o
  -4   1  16          2.50         -6.05         6.05 o
  -3   1  16         55.49         54.36        20.11 o
  -2   1  16        194.04        156.98        27.13 o
  -1   1  16          4.02          5.06         2.24 o
   0   1  16        410.19        412.02        13.68 o
   1   1  16        128.18         96.42        22.56 o
   2   1  16        195.65        198.30        11.48 o
   3   1  16         69.93         64.50         6.25 o
   4   1  16         30.50         21.63         3.68 o
   5   1  16         16.53          5.48         4.14 o
   6   1  16          2.36         -0.14         5.79 o
   7   1  16          1.83          0.29         8.22 o
  -7   2  16         92.84        105.51        16.72 o
  -6   2  16          0.80          0.65         4.74 o
  -5   2  16        129.61        133.68        12.58 o
  -4   2  16         48.59         48.12         8.57 o
  -3   2  16        141.75        135.40        11.38 o
  -2   2  16         39.71         27.74         8.64 o
  -1   2  16        538.44        552.65        47.35 o
   0   2  16         21.11         24.57         3.96 o
   1   2  16         36.06         37.96         6.58 o
   2   2  16          2.46         10.32         5.36 o
   3   2  16         35.49         42.19         7.16 o
   4   2  16          0.34          1.60         3.66 o
   5   2  16          4.87          2.55         1.13 o
   6   2  16          1.68          3.29         5.05 o
   7   2  16         38.11         49.14        17.44 o
   8   2  16          7.48          3.47         6.25 o
  -6   3  16         47.65         65.45         7.79 o
  -5   3  16         20.55         27.22         7.68 o
  -4   3  16        137.06        146.07        12.84 o
  -3   3  16        415.33        476.37        26.68 o
  -2   3  16       1074.82       1168.46        49.67 o
  -1   3  16          0.00         -1.73         4.42 o
   0   3  16       1578.82       1457.71       111.84 o
   1   3  16          1.34          3.52         2.25 o
   2   3  16       1041.70       1032.79        33.25 o
   3   3  16       1818.42       2014.52        56.48 o
   4   3  16        371.56        348.23        26.75 o
   5   3  16        977.25        561.89       429.87 o
   6   3  16         52.14         80.82        19.95 o
   7   3  16         71.49        112.70        23.92 o
   8   3  16         67.25        109.96        14.80 o
  -6   4  16         28.23         37.24         9.09 o
  -5   4  16       1066.06       1342.08        77.58 o
  -4   4  16          1.76          5.26        10.03 o
  -3   4  16        734.07        661.46       148.95 o
  -2   4  16        162.91         90.28         5.10 o
  -1   4  16          0.05         -0.09         2.87 o
   0   4  16         92.10         94.82        10.62 o
   1   4  16          6.30          7.79         2.83 o
   2   4  16          2.44          6.49         3.18 o
   3   4  16         17.33         20.23         3.53 o
   4   4  16          6.67          4.69         2.98 o
   5   4  16          6.93          2.61         4.62 o
   6   4  16          2.50         -8.71        10.73 o
   7   4  16         69.60        115.53        23.21 o
  -5   5  16          0.64          4.97         4.80 o
  -4   5  16          6.93          4.59         3.20 o
  -3   5  16         15.35          6.56         5.52 o
  -2   5  16        229.71        150.62        33.02 o
  -1   5  16          0.50         -1.24         2.96 o
   0   5  16         25.56         17.58         9.81 o
   1   5  16         33.70         26.70        11.54 o
   2   5  16         71.14         61.27         7.01 o
   3   5  16         36.79         37.38         4.21 o
   4   5  16         14.01         15.61         2.25 o
   5   5  16          0.44          1.43         0.94 o
   6   5  16          0.34          2.54         5.47 o
   7   5  16         15.82         19.39        15.16 o
  -5   6  16         10.66         16.95        19.19 o
  -4   6  16          0.14          3.43        13.78 o
  -3   6  16          0.61         -0.09         2.64 o
  -2   6  16          0.84         -1.10         3.38 o
  -1   6  16          1.44          0.67         2.93 o
   0   6  16        177.65        113.74        54.56 o
   1   6  16        250.63        202.56        42.39 o
   2   6  16        568.17        541.63        45.06 o
   3   6  16        224.58        245.22        28.27 o
   4   6  16        102.22        102.98         6.45 o
   5   6  16          3.72          3.60         1.15 o
   6   6  16          1.71          3.60        10.69 o
   7   6  16          0.65         -0.39         5.38 o
  -4   7  16          4.58          7.28        15.86 o
  -3   7  16         31.19         10.43        13.34 o
  -2   7  16         23.57         20.12         5.54 o
  -1   7  16          0.66          2.53         3.86 o
   0   7  16         12.64          5.69         4.06 o
   1   7  16          5.00          3.90         3.24 o
   2   7  16          0.30          1.25         3.33 o
   3   7  16         15.54         19.41         6.10 o
   4   7  16          0.02          0.74         3.06 o
   5   7  16          1.83          2.31         1.27 o
   6   7  16          0.87          3.10         6.76 o
  -2   8  16          0.64         -3.96         5.85 o
  -1   8  16         42.44         15.72        17.55 o
   0   8  16          1.11         -0.39         3.55 o
   1   8  16          5.90         -3.08         3.89 o
   2   8  16          1.52          1.41         4.76 o
   3   8  16          8.60          6.96         3.86 o
   4   8  16          6.39          6.73         4.94 o
   5   8  16          5.40          5.64         5.04 o
   0   9  16         13.18         14.77        10.23 o
   1   9  16          2.72          1.47         3.86 o
   2   9  16          8.50          4.02         5.82 o
   3   9  16         10.53         15.14         9.99 o
   4   9  16        139.22        229.62        65.95 o
  -2  -7  17         99.25        158.89        30.59 o
  -1  -7  17          7.21          5.47         6.48 o
   0  -7  17         41.51         46.43        15.37 o
  -4  -6  17        102.24        136.77        49.48 o
  -3  -6  17          0.00         -3.50         3.50 o
  -2  -6  17        147.12        209.06        25.31 o
  -1  -6  17          3.39          4.04         9.22 o
   0  -6  17        192.41        244.14        15.32 o
   1  -6  17         18.40         27.38         7.61 o
   2  -6  17         12.26         15.59        10.48 o
   3  -6  17         78.13         72.82        10.72 o
  -5  -5  17         82.02        130.64        14.13 o
  -4  -5  17         27.62         26.11        11.95 o
  -3  -5  17         27.63         26.48         9.84 o
  -2  -5  17         25.61         14.86         7.72 o
  -1  -5  17         10.88         12.45         6.88 o
   0  -5  17          0.17          4.89         6.74 o
   1  -5  17          6.38          6.91         5.45 o
   2  -5  17          0.00          1.90         5.39 o
   3  -5  17         15.61         11.12         8.20 o
   4  -5  17         16.93         16.52         5.80 o
  -6  -4  17          7.52          3.65         2.33 o
  -5  -4  17          0.68         -0.06         2.09 o
  -4  -4  17          1.71         -1.34         2.49 o
  -3  -4  17          8.54          4.71         3.93 o
  -2  -4  17          6.22         18.20         5.72 o
  -1  -4  17          5.75         -3.50         5.70 o
   0  -4  17          4.19          4.29         5.16 o
   1  -4  17         30.85         22.39        10.87 o
   2  -4  17         23.80         22.18         9.55 o
   3  -4  17         22.63         20.86         4.54 o
   4  -4  17          0.21         -0.75         4.68 o
   5  -4  17         34.13         22.13         6.92 o
  -6  -3  17         29.27         27.50         8.91 o
  -5  -3  17         68.62         50.19        30.92 o
  -4  -3  17         28.18         14.60         5.00 o
  -3  -3  17         27.43         26.49         4.52 o
  -2  -3  17        226.40        279.95        27.26 o
  -1  -3  17          5.62         10.19         5.56 o
   0  -3  17         12.69         14.84         9.81 o
   1  -3  17          0.02          1.36         4.20 o
   2  -3  17         94.96        108.50        13.87 o
   3  -3  17          2.05          0.67         5.10 o
   4  -3  17          1.26         -1.06         4.40 o
   5  -3  17          0.83          3.33         4.02 o
   6  -3  17         14.10          1.79         3.02 o
  -6  -2  17         37.95         38.52        16.32 o
  -5  -2  17         47.63         31.97         8.90 o
  -4  -2  17          7.93          3.16         3.93 o
  -3  -2  17        212.83        174.97        34.65 o
  -2  -2  17         48.60         50.46         9.05 o
  -1  -2  17        140.01        149.81        15.15 o
   0  -2  17         12.67         16.05         7.30 o
   1  -2  17         59.02         57.20        13.08 o
   2  -2  17         59.30         41.79        11.99 o
   3  -2  17          2.95          2.27         3.19 o
   4  -2  17         80.81         76.64        17.31 o
   5  -2  17          7.57          2.97         3.49 o
   6  -2  17         30.59         21.73         9.11 o
  -7  -1  17         33.38         31.22        14.44 o
  -6  -1  17         19.10          9.55        11.63 o
  -5  -1  17        168.11        192.72        30.96 o
  -4  -1  17          9.42          7.56        11.32 o
  -3  -1  17          4.57          3.58         4.43 o
  -2  -1  17          1.90          2.36         3.54 o
  -1  -1  17         98.89        104.63        11.02 o
   0  -1  17        110.23        108.11        12.88 o
   1  -1  17          9.83         10.53         5.80 o
   2  -1  17        107.34         97.57         9.65 o
   3  -1  17          5.25          7.33         5.18 o
   4  -1  17         99.85         82.47         7.96 o
   5  -1  17         70.91         43.69        22.14 o
   6  -1  17         32.17         25.80         4.36 o
   7  -1  17          3.25         -2.54         5.49 o
  -7   0  17         63.06         66.81         9.66 o
  -6   0  17         11.64         14.97         6.61 o
  -5   0  17         89.34         92.25        11.81 o
  -4   0  17          0.52          1.82         5.10 o
  -3   0  17         34.90         38.57        17.39 o
  -2   0  17          1.52         -0.72         5.65 o
  -1   0  17         56.67         43.68        10.93 o
   0   0  17          1.33          7.09         5.09 o
   1   0  17         21.95         33.21         6.46 o
   2   0  17          3.02          3.00         3.95 o
   3   0  17         21.63         21.32         5.99 o
   4   0  17          4.34          5.58         2.14 o
   5   0  17         23.86         20.43         4.01 o
   6   0  17          3.35          0.39         1.39 o
   7   0  17          9.77         13.88        11.76 o
  -7   1  17          0.01          2.38         8.71 o
  -6   1  17         18.98         26.22         6.81 o
  -5   1  17         94.42        105.31        12.13 o
  -4   1  17        147.69        139.20        24.52 o
  -3   1  17        478.80        464.67        27.81 o
  -2   1  17         63.14         60.01        19.42 o
  -1   1  17        262.02        246.49        14.43 o
   0   1  17          0.35         -0.77         5.35 o
   1   1  17        198.88        169.99        11.22 o
   2   1  17         32.22         31.96         4.47 o
   3   1  17        305.69        327.20        17.38 o
   4   1  17         77.71         79.95         6.29 o
   5   1  17         56.33         37.99        12.92 o
   6   1  17          8.77          3.27         4.17 o
   7   1  17          0.16         -3.69         9.92 o
  -6   2  17          3.36          0.37         3.92 o
  -5   2  17         25.94         18.70        10.00 o
  -4   2  17         13.37         13.89         7.69 o
  -3   2  17        186.55        182.86        19.47 o
  -2   2  17          2.14          5.77        10.94 o
  -1   2  17         51.23         57.57        17.39 o
   0   2  17         58.48         66.29         6.05 o
   1   2  17         29.40         35.83         6.46 o
   2   2  17         36.70         44.22         4.21 o
   3   2  17        309.25        316.20        13.45 o
   4   2  17          1.01          1.97         3.21 o
   5   2  17          2.42         -0.41         1.30 o
   6   2  17        113.03        165.29        14.31 o
   7   2  17         49.90         67.37        19.26 o
  -6   3  17         23.43         30.73        12.12 o
  -5   3  17         86.57         86.58        10.43 o
  -4   3  17        179.90        213.63        22.98 o
  -3   3  17       1299.56       1558.03        78.94 o
  -2   3  17         13.51         18.42        10.38 o
  -1   3  17       2689.32       2629.43        90.91 o
   0   3  17        219.96        223.52        18.51 o
   1   3  17          2.22          2.15         2.75 o
   2   3  17        149.73        161.66         7.53 o
   3   3  17        318.29        362.93        15.07 o
   4   3  17        250.19        225.83        19.99 o
   5   3  17         26.40         11.94         4.40 o
   6   3  17         60.68         69.40        18.59 o
   7   3  17         27.91         44.13        17.34 o
  -6   4  17        205.01        238.56        33.19 o
  -5   4  17        140.12        144.02        19.65 o
  -4   4  17         66.20         64.44         7.83 o
  -3   4  17          4.78          0.04         5.05 o
  -2   4  17          0.07         -5.40         8.13 o
  -1   4  17          0.12          1.85         4.57 o
   0   4  17          7.81         12.30         4.07 o
   1   4  17         27.46         27.43         4.42 o
   2   4  17          3.89          6.08         2.38 o
   3   4  17          1.62          4.70         2.60 o
   4   4  17        100.34        109.74         4.91 o
   5   4  17          5.32          1.75         0.70 o
   6   4  17         23.54         31.52        13.95 o
   7   4  17          1.21         -1.06         9.06 o
  -5   5  17          3.28          3.47         4.70 o
  -4   5  17         15.08          6.75         8.22 o
  -3   5  17         29.19         12.06        17.38 o
  -2   5  17         18.35         10.65         5.51 o
  -1   5  17         80.67         60.69        32.88 o
   0   5  17         61.13         35.37        13.06 o
   1   5  17         20.89          8.98         3.63 o
   2   5  17         16.28          8.48         2.52 o
   3   5  17         58.34         63.77         7.12 o
   4   5  17         47.37         45.28         3.41 o
   5   5  17        141.25        103.48        27.47 o
   6   5  17         26.68         17.69         7.37 o
   7   5  17         15.23         24.18        15.96 o
  -4   6  17          6.40         13.16        17.09 o
  -3   6  17          0.94         -1.37         2.26 o
  -2   6  17         63.86         32.24        26.24 o
  -1   6  17        173.90        105.87        88.77 o
   0   6  17        384.18        278.33       117.09 o
   1   6  17        154.04         91.77        36.69 o
   2   6  17         49.32         27.68        13.71 o
   3   6  17          3.25          0.57         2.29 o
   4   6  17         19.05         14.54         2.47 o
   5   6  17          7.07          2.85         1.82 o
   6   6  17          4.22          6.95        11.57 o
  -3   7  17          0.32          0.58         3.26 o
  -2   7  17         12.20          1.15         8.20 o
  -1   7  17          9.27          2.61         3.36 o
   0   7  17         34.24         19.60        11.23 o
   1   7  17        120.08        100.00        38.10 o
   2   7  17         11.45          8.57         7.86 o
   3   7  17         51.88         65.07        29.62 o
   4   7  17          0.06          1.55         2.18 o
   5   7  17          2.29         -1.01         1.49 o
   6   7  17          3.98         -6.62        13.55 o
  -2   8  17          0.01          0.26         2.79 o
  -1   8  17         50.92         28.57        21.21 o
   0   8  17          4.09          4.59         4.87 o
   1   8  17          2.73          1.44         2.89 o
   2   8  17          0.10         -4.89         6.13 o
   3   8  17          0.13         -0.01         2.64 o
   4   8  17          0.02         -0.98         3.33 o
   5   8  17          6.97          2.28         8.73 o
   0   9  17        122.30        128.26        89.85 o
   1   9  17         54.24         29.22        11.21 o
   2   9  17          0.27          2.21         5.22 o
   3   9  17         87.86        127.23        54.99 o
  -3  -6  18         33.44         21.75         9.61 o
  -2  -6  18         23.25         30.49         9.65 o
  -1  -6  18         38.52         55.06        10.46 o
   0  -6  18          1.55          1.22         5.06 o
   1  -6  18         15.02         17.55         6.87 o
   2  -6  18          1.75          2.19         4.22 o
  -5  -5  18         22.78         15.16         6.23 o
  -4  -5  18          2.05          1.96         3.23 o
  -3  -5  18          3.50          1.30         3.90 o
  -2  -5  18          0.30          0.13         3.72 o
  -1  -5  18         18.82         21.71         6.98 o
   0  -5  18          0.64          4.33         8.88 o
   1  -5  18         23.74         34.87        12.50 o
   2  -5  18          0.83         -0.52         6.52 o
   3  -5  18          0.00         -0.51         3.69 o
  -5  -4  18          5.71         -0.85         3.66 o
  -4  -4  18        101.19        116.24        38.96 o
  -3  -4  18          0.00          0.78         2.75 o
  -2  -4  18         29.42         30.97         9.11 o
  -1  -4  18          0.88         -0.32         3.56 o
   0  -4  18         60.66         54.94        13.66 o
   1  -4  18          7.12          5.62         8.41 o
   2  -4  18         35.46         22.42         9.93 o
   3  -4  18          8.69          7.57         3.56 o
   4  -4  18         12.07          7.69         6.05 o
   5  -4  18         17.74         12.00         5.81 o
  -6  -3  18          1.06         -2.63        11.33 o
  -5  -3  18          0.14          0.85         2.95 o
  -4  -3  18        135.57        168.02        11.39 o
  -3  -3  18         13.11          6.45         3.60 o
  -2  -3  18         35.70         28.72         7.26 o
  -1  -3  18        165.61        159.60        20.23 o
   0  -3  18        164.61        193.55        14.03 o
   1  -3  18        163.65        169.60        12.38 o
   2  -3  18         66.43         72.97        12.35 o
   3  -3  18        141.64        149.48        23.27 o
   4  -3  18          0.54         -1.15         3.20 o
   5  -3  18         70.65         57.71         8.61 o
  -6  -2  18          5.13          4.73         6.03 o
  -5  -2  18          7.48          3.93         6.05 o
  -4  -2  18         12.20          8.52         6.70 o
  -3  -2  18         82.43         52.86        12.90 o
  -2  -2  18          2.91         -3.33         5.43 o
  -1  -2  18        135.30        144.71        23.88 o
   0  -2  18         16.49         12.35         5.69 o
   1  -2  18         18.38         13.70         6.28 o
   2  -2  18         35.25         30.16         8.81 o
   3  -2  18          0.27         -2.50         3.54 o
   4  -2  18          7.12          6.29         4.04 o
   5  -2  18          0.18         -1.42         3.19 o
   6  -2  18          0.78          3.67         2.74 o
  -6  -1  18          0.68          0.65         8.49 o
  -5  -1  18          0.05         -4.58        10.43 o
  -4  -1  18         35.89         24.83         8.15 o
  -3  -1  18        211.14        202.76        15.21 o
  -2  -1  18          6.03          8.94         3.40 o
  -1  -1  18         37.03         29.46        14.73 o
   0  -1  18         38.51         49.23         6.97 o
   1  -1  18         18.08         14.07         5.18 o
   2  -1  18        117.41        126.09         7.93 o
   3  -1  18        330.29        251.48        20.53 o
   4  -1  18        152.44        136.69        22.81 o
   5  -1  18         67.60         48.42         3.79 o
   6  -1  18        290.33        239.59        41.64 o
  -6   0  18        128.41        145.94        27.43 o
  -5   0  18        161.19        190.20        29.22 o
  -4   0  18        141.76        155.03        29.38 o
  -3   0  18        246.60        235.30        19.85 o
  -2   0  18         41.99         57.61        21.10 o
  -1   0  18        103.97         88.24        17.25 o
   0   0  18          4.12         10.04         7.66 o
   1   0  18          5.26          3.36         6.97 o
   2   0  18         61.71         72.76         7.72 o
   3   0  18          9.63          5.63         4.64 o
   4   0  18         25.90         22.92         3.11 o
   5   0  18         33.69         41.07        10.62 o
   6   0  18          2.90          1.42         3.29 o
   7   0  18         96.95        128.07        13.58 o
  -6   1  18          9.82          7.68         8.28 o
  -5   1  18          3.20          4.70         5.59 o
  -4   1  18          0.58         -0.60         4.61 o
  -3   1  18        140.78        131.79        24.65 o
  -2   1  18          1.87          0.78         5.02 o
  -1   1  18        284.78        264.62         8.40 o
   0   1  18        308.99        297.12        16.71 o
   1   1  18         70.64         67.25         7.72 o
   2   1  18        624.50        590.76        17.31 o
   3   1  18          3.32          0.29         2.00 o
   4   1  18         88.97         78.75         6.79 o
   5   1  18         28.63         11.75         7.30 o
   6   1  18         19.84         11.23        15.49 o
   7   1  18         18.39         12.43        12.37 o
  -6   2  18          1.04          3.73         7.94 o
  -5   2  18         58.35         72.42        10.48 o
  -4   2  18         15.05          8.60         4.57 o
  -3   2  18          0.02          4.11         4.17 o
  -2   2  18          1.61         12.86        12.38 o
  -1   2  18        432.83        425.98        26.66 o
   0   2  18        173.00        207.40        11.15 o
   1   2  18       4893.65       5013.36       185.40 o
   2   2  18        686.28        695.38        22.59 o
   3   2  18       2437.07       2642.86        87.87 o
   4   2  18          1.10          0.38         2.84 o
   5   2  18         70.73         38.85        27.21 o
   6   2  18         15.89         17.23         6.49 o
   7   2  18          0.05         -1.00         8.94 o
  -6   3  18         52.49         61.73        10.77 o
  -5   3  18         18.28         19.89        10.74 o
  -4   3  18          0.21         -2.66         7.59 o
  -3   3  18        543.71        650.46        30.64 o
  -2   3  18        143.72        160.51        13.22 o
  -1   3  18         43.79         41.83         8.34 o
   0   3  18         82.09         75.01         9.01 o
   1   3  18         35.00         37.38         4.72 o
   2   3  18         71.01         64.25         4.91 o
   3   3  18         12.50          7.52         3.35 o
   4   3  18         91.59         80.41        12.57 o
   5   3  18          7.94          3.57         3.66 o
   6   3  18         39.36         72.16        18.49 o
   7   3  18         12.59          8.71        11.97 o
  -5   4  18         38.95         40.90        11.13 o
  -4   4  18          1.25         -9.09         9.09 o
  -3   4  18          0.57          5.88         5.74 o
  -2   4  18          2.68          1.59         3.84 o
  -1   4  18         24.05         29.31         7.01 o
   0   4  18         12.26          9.69         5.10 o
   1   4  18         17.23         15.24         3.16 o
   2   4  18         11.31         13.13         4.19 o
   3   4  18         98.65         97.71         5.48 o
   4   4  18         22.90         18.86         2.89 o
   5   4  18         51.89         34.19        15.07 o
   6   4  18          0.80         -3.21         9.07 o
   7   4  18          7.01         10.45        12.02 o
  -5   5  18          0.13          5.39         8.63 o
  -4   5  18          0.68          1.65         4.20 o
  -3   5  18          4.90          4.86         9.44 o
  -2   5  18         30.64          9.75         7.99 o
  -1   5  18          1.42         -2.52         2.52 o
   0   5  18         48.00         38.75         8.43 o
   1   5  18          6.78          2.59         4.52 o
   2   5  18         73.02         70.25         4.26 o
   3   5  18         18.74         22.70         3.50 o
   4   5  18        171.84        151.87        12.25 o
   5   5  18         52.56         38.11         5.72 o
   6   5  18          2.78          8.65         6.14 o
   7   5  18         18.93          9.28        13.09 o
  -4   6  18          0.00          7.82         8.57 o
  -3   6  18          0.98         10.52        14.52 o
  -2   6  18         10.10          3.15         2.45 o
  -1   6  18          1.58         -1.21         2.48 o
   0   6  18         19.32         12.41         4.40 o
   1   6  18         20.40         12.42         6.95 o
   2   6  18        112.94         79.30        22.70 o
   3   6  18          7.93          2.73         2.08 o
   4   6  18          1.82         -1.82         1.82 o
   5   6  18         51.73         53.93        12.94 o
   6   6  18         11.21         17.01         7.54 o
  -3   7  18          2.48        -15.08        17.32 o
  -2   7  18          9.60          2.90         2.98 o
  -1   7  18          8.64          7.95         4.66 o
   0   7  18          0.28          2.54         3.31 o
   1   7  18         41.89         27.36         6.79 o
   2   7  18          2.62          4.08         4.60 o
   3   7  18          3.05          0.07         1.55 o
   4   7  18          1.62          1.87         2.05 o
   5   7  18          4.10          3.98         6.24 o
   6   7  18          0.17         -3.53        12.32 o
  -2   8  18          0.05          7.67         5.19 o
  -1   8  18          0.08          4.27         6.61 o
   0   8  18         42.85         34.43         8.63 o
   1   8  18          0.87          0.92         2.34 o
   2   8  18        183.51        269.38        62.50 o
   3   8  18          3.31          5.31         3.25 o
   4   8  18         36.23         47.41        13.99 o
   1   9  18        129.81        164.01        79.57 o
   2   9  18          1.77          2.20         5.24 o
  -2  -6  19          4.18         10.14         5.66 o
  -1  -6  19          3.50         11.30        10.76 o
   0  -6  19          0.06          9.65        10.85 o
   1  -6  19          0.11         -1.12         5.66 o
  -4  -5  19          0.85          0.08         2.95 o
  -3  -5  19          5.75          5.32         3.82 o
  -2  -5  19          3.86          6.85         6.75 o
  -1  -5  19         10.96          2.87         7.93 o
   0  -5  19          0.26          2.06         8.15 o
   1  -5  19          0.01         -0.10         6.72 o
   2  -5  19          0.13          0.92         4.90 o
   3  -5  19         47.03         57.45        13.49 o
  -5  -4  19          0.48          2.70         5.69 o
  -4  -4  19          8.70          5.23         4.34 o
  -3  -4  19          0.24          0.66         2.84 o
  -2  -4  19          3.77         -3.45         4.54 o
  -1  -4  19         24.15         14.82         7.15 o
   0  -4  19         98.33        110.13        29.33 o
   1  -4  19         49.33         57.19        19.64 o
   2  -4  19          1.31         -2.39         6.63 o
   3  -4  19          7.01          4.37         6.28 o
   4  -4  19          5.86          0.17         4.59 o
  -5  -3  19          7.15          8.73         5.81 o
  -4  -3  19         10.70          8.39         3.28 o
  -3  -3  19          0.49          0.81         2.47 o
  -2  -3  19         47.64         62.03        14.54 o
  -1  -3  19          1.42         -1.67         3.88 o
   0  -3  19          5.64          4.53         7.48 o
   1  -3  19         28.92         19.67         9.38 o
   2  -3  19          4.14         10.93         7.42 o
   3  -3  19         69.30         81.58        16.92 o
   4  -3  19          0.17          2.84         4.83 o
   5  -3  19          7.79          9.14         5.98 o
  -6  -2  19          0.39         -9.96        13.26 o
  -5  -2  19         18.77         18.87        15.08 o
  -4  -2  19          1.68         -0.85         1.32 o
  -3  -2  19         73.38         44.21        11.14 o
  -2  -2  19         26.25         19.07         5.39 o
  -1  -2  19          6.24         -0.95         6.84 o
   0  -2  19          4.85         13.80         7.20 o
   1  -2  19         15.57         13.79         6.04 o
   2  -2  19         21.22         30.53         8.75 o
   3  -2  19         10.29         14.44         4.86 o
   4  -2  19        115.10        108.56        10.17 o
   5  -2  19          4.93          3.64         3.41 o
   6  -2  19         21.36         14.85         4.95 o
  -6  -1  19         36.40         26.77         8.21 o
  -5  -1  19         20.64         14.92         7.17 o
  -4  -1  19        272.31        281.82        37.16 o
  -3  -1  19         59.23         48.86        16.30 o
  -2  -1  19        210.30        181.09        11.13 o
  -1  -1  19        267.05        277.45        30.94 o
   0  -1  19          4.26          1.58         6.40 o
   1  -1  19          0.43         12.78        12.85 o
   2  -1  19         58.33         52.77         7.14 o
   3  -1  19         19.40         14.68         3.10 o
   4  -1  19        274.15        273.14        29.01 o
   5  -1  19          4.99          2.38         2.95 o
   6  -1  19         76.82         52.70        13.58 o
  -6   0  19         70.72         69.17        12.08 o
  -5   0  19         26.33         21.46         8.43 o
  -4   0  19         59.77         71.50        12.08 o
  -3   0  19          3.05          1.93        10.77 o
  -2   0  19          7.92          9.43         6.90 o
  -1   0  19        162.85        130.79        17.38 o
   0   0  19          6.71          5.20         2.55 o
   1   0  19        404.65        417.66        18.29 o
   2   0  19          0.07         -2.61         5.03 o
   3   0  19         92.61         91.38         5.58 o
   4   0  19         43.21         36.50         5.03 o
   5   0  19          5.93          3.96         2.23 o
   6   0  19          3.26          2.16         2.57 o
  -6   1  19          0.31          2.78         5.03 o
  -5   1  19          0.77          1.88         5.09 o
  -4   1  19          9.95          5.19        10.92 o
  -3   1  19          0.03          3.69         5.46 o
  -2   1  19        125.53        137.93        25.35 o
  -1   1  19          0.02         -1.70         1.70 o
   0   1  19        138.25        134.44         7.68 o
   1   1  19          5.79          6.92         4.48 o
   2   1  19         22.86          9.13         6.91 o
   3   1  19        402.33        406.98        15.00 o
   4   1  19         17.53         12.74         4.89 o
   5   1  19        271.80        215.39        97.34 o
   6   1  19         12.37         15.77         6.23 o
   7   1  19          0.30         -2.79         9.87 o
  -6   2  19         40.75         45.61        14.12 o
  -5   2  19         13.77         16.21         5.59 o
  -4   2  19          1.23         -0.33         4.68 o
  -3   2  19         40.08         24.73        14.62 o
  -2   2  19         29.53         28.89         8.17 o
  -1   2  19       2947.02       3356.89       209.46 o
   0   2  19        290.55        319.55        17.19 o
   1   2  19       3044.48       3619.45       139.45 o
   2   2  19        111.96        111.76         7.36 o
   3   2  19        196.58        212.11        28.88 o
   4   2  19        453.39        486.89        86.04 o
   5   2  19          6.96          4.55         3.29 o
   6   2  19          0.82          4.76         5.07 o
   7   2  19          0.10         -1.19         9.30 o
  -5   3  19          9.81         11.01         7.43 o
  -4   3  19        242.38        289.12        16.19 o
  -3   3  19          0.02         -4.74         5.51 o
  -2   3  19         93.78        111.27        11.35 o
  -1   3  19         28.47         34.09        10.88 o
   0   3  19          4.32          3.43         2.60 o
   1   3  19         17.76         16.84         4.49 o
   2   3  19         31.86         41.88         5.48 o
   3   3  19          1.87          3.11         1.87 o
   4   3  19          0.01         -1.89         4.81 o
   5   3  19         56.10         33.08         5.64 o
   6   3  19         44.83         67.25        17.66 o
   7   3  19         10.69         -3.85        10.72 o
  -5   4  19         54.32         75.47        16.60 o
  -4   4  19         38.37         39.77         8.32 o
  -3   4  19        259.66        316.11        18.87 o
  -2   4  19         41.47         40.82         6.40 o
  -1   4  19        115.51        114.76        15.48 o
   0   4  19         48.44         45.92         6.47 o
   1   4  19          2.36          0.57         2.43 o
   2   4  19         17.50         21.86         4.56 o
   3   4  19          1.59          3.26         2.29 o
   4   4  19          0.79          0.88         1.86 o
   5   4  19          1.02         -0.15         0.85 o
   6   4  19         75.40        106.02        20.27 o
   7   4  19          0.74          5.25        10.72 o
  -4   5  19         34.43         35.50         7.86 o
  -3   5  19          4.19          2.75         5.67 o
  -2   5  19         86.09        121.32        17.92 o
  -1   5  19        190.55         97.25        58.42 o
   0   5  19         49.71         26.05        12.57 o
   1   5  19        365.58        378.44        26.95 o
   2   5  19        155.15        140.37         6.60 o
   3   5  19        245.73        256.04         8.73 o
   4   5  19         15.20         11.64         2.45 o
   5   5  19         27.58         18.41         1.50 o
   6   5  19         17.17         11.80         6.50 o
  -4   6  19          4.42         -1.23         5.52 o
  -3   6  19          3.49         -5.55         7.14 o
  -2   6  19         15.75          6.17         6.21 o
  -1   6  19         24.24         11.38         4.56 o
   0   6  19          2.30          1.87         3.21 o
   1   6  19          8.57          8.12         3.03 o
   2   6  19          0.64          6.42         3.46 o
   3   6  19         34.81         36.42         6.81 o
   4   6  19          0.07          2.32         1.89 o
   5   6  19         17.76         17.96         6.64 o
   6   6  19         19.00         18.71         7.56 o
  -3   7  19         13.61          9.56        16.81 o
  -2   7  19          3.70          2.62         2.44 o
  -1   7  19          0.53         -1.31         5.82 o
   0   7  19          0.13         -0.44         3.30 o
   1   7  19          0.01          2.41         3.84 o
   2   7  19          0.43         -3.74         4.18 o
   3   7  19          4.57          1.62         2.88 o
   4   7  19         24.77         40.10         7.87 o
   5   7  19          7.31          3.39        10.02 o
  -1   8  19          3.85          6.72         4.15 o
   0   8  19         16.22         14.49         5.25 o
   1   8  19          0.29         -3.33         3.33 o
   2   8  19          2.19          3.33         4.72 o
   3   8  19         25.20         17.47         8.83 o
   4   8  19          0.08          2.11         2.32 o
  -3  -5  20          6.35          7.07         4.51 o
  -2  -5  20         17.91         18.94         8.34 o
  -1  -5  20         13.59         19.51         6.98 o
   0  -5  20         18.27         22.34         7.60 o
   1  -5  20         72.05        103.30        10.15 o
   2  -5  20          8.07          8.07         6.22 o
  -4  -4  20         56.18         47.85        26.24 o
  -3  -4  20          2.74          2.63         3.24 o
  -2  -4  20          9.77         11.14         7.32 o
  -1  -4  20         10.05          7.92         4.75 o
   0  -4  20          0.19         -2.15         4.48 o
   1  -4  20         13.32         15.90         5.84 o
   2  -4  20          9.09         14.08         5.62 o
   3  -4  20          9.72          1.49         5.87 o
   4  -4  20          3.71          5.80         4.36 o
  -5  -3  20          1.96         -2.23         7.09 o
  -4  -3  20         83.40         59.98        26.31 o
  -3  -3  20          1.65         -0.62         2.41 o
  -2  -3  20        102.82        110.19        18.61 o
  -1  -3  20          9.56          7.83         6.49 o
   0  -3  20         93.86         79.70        15.10 o
   1  -3  20         33.57         28.63        10.28 o
   2  -3  20         51.18         52.04        10.95 o
   3  -3  20         15.19         11.81         6.65 o
   4  -3  20          5.89          8.84         5.78 o
   5  -3  20          8.39          2.69         4.27 o
  -5  -2  20         27.15         13.34        14.48 o
  -4  -2  20         31.16         31.46         6.56 o
  -3  -2  20          1.99         -0.87         1.69 o
  -2  -2  20         41.14         32.18        11.69 o
  -1  -2  20         41.77         38.41         7.78 o
   0  -2  20        147.21        138.62        12.37 o
   1  -2  20        608.90        679.65        24.70 o
   2  -2  20         23.50         21.77         4.99 o
   3  -2  20        274.93        317.04        20.31 o
   4  -2  20         50.38         46.14         4.13 o
   5  -2  20         11.14         12.65         4.24 o
  -6  -1  20          6.67          0.08         9.01 o
  -5  -1  20         25.24         11.69        12.84 o
  -4  -1  20          2.13          9.76        12.93 o
  -3  -1  20        209.77        209.57        19.33 o
  -2  -1  20         54.59         37.97         7.57 o
  -1  -1  20         53.88         57.92        12.57 o
   0  -1  20         81.73        108.93        16.28 o
   1  -1  20          0.00         -1.21         3.34 o
   2  -1  20        116.35        120.46         9.56 o
   3  -1  20         13.36         14.20         5.57 o
   4  -1  20         23.46         20.76         5.21 o
   5  -1  20         38.11         34.37        10.86 o
   6  -1  20          0.40         -1.37         3.83 o
  -6   0  20          0.66          7.44        13.18 o
  -5   0  20          0.82          0.63        10.07 o
  -4   0  20         17.45         12.59        14.15 o
  -3   0  20          2.62         11.42         7.08 o
  -2   0  20          1.71          3.53        11.05 o
  -1   0  20          2.38         -0.48         1.75 o
   0   0  20         17.28         15.89         3.59 o
   1   0  20         17.72         13.01         3.38 o
   2   0  20        139.38        124.81        17.86 o
   3   0  20         26.07         24.64         4.72 o
   4   0  20         11.54         15.59         5.35 o
   5   0  20          7.18          7.59         2.75 o
   6   0  20          6.84         16.98        11.85 o
  -6   1  20          3.63          7.99         9.21 o
  -5   1  20          2.97          8.64         6.34 o
  -4   1  20         36.41         31.91        16.20 o
  -3   1  20        102.66        114.13        24.37 o
  -2   1  20          1.61          2.61         5.23 o
  -1   1  20        371.78        340.83        30.41 o
   0   1  20         56.49         56.02         6.64 o
   1   1  20          5.52          6.49         3.18 o
   2   1  20        319.38        343.40        17.52 o
   3   1  20        220.44        210.71        21.81 o
   4   1  20        424.80        437.86        81.67 o
   5   1  20         10.48          5.98         4.36 o
   6   1  20          2.21          0.99         7.82 o
  -5   2  20         35.79         45.90         9.73 o
  -4   2  20        109.78        135.22        19.40 o
  -3   2  20         18.98         21.59        14.39 o
  -2   2  20        793.53        924.19        67.87 o
  -1   2  20          2.07          2.81         9.08 o
   0   2  20        154.77        174.39         8.08 o
   1   2  20        533.03        634.90        23.99 o
   2   2  20        111.01        120.22        10.43 o
   3   2  20        260.21        269.50        54.15 o
   4   2  20          6.98          7.21         3.12 o
   5   2  20          0.63         -1.55         2.66 o
   6   2  20         19.06         23.14        12.41 o
  -5   3  20         21.90         26.42         8.34 o
  -4   3  20         16.42         17.93         7.57 o
  -3   3  20          0.39         -2.01         5.11 o
  -2   3  20          5.09         -3.28         7.17 o
  -1   3  20         13.96         16.63         5.46 o
   0   3  20         10.33          9.88         3.28 o
   1   3  20          6.67          3.62         2.70 o
   2   3  20          1.15         -1.94         3.02 o
   3   3  20         10.86         10.66         3.40 o
   4   3  20         14.17         16.59         4.06 o
   5   3  20         10.28          4.24         5.20 o
   6   3  20          6.03         -2.31         8.69 o
  -5   4  20         19.71         26.76         9.10 o
  -4   4  20          1.82         -1.59         3.90 o
  -3   4  20          5.99          3.72         7.72 o
  -2   4  20          1.96          5.44         5.36 o
  -1   4  20          3.44          4.42         4.35 o
   0   4  20          0.38         -5.26         6.31 o
   1   4  20          0.05         -2.06         2.98 o
   2   4  20         40.86         48.66         4.15 o
   3   4  20          5.36         -0.79         2.03 o
   4   4  20        133.53        129.43        11.96 o
   5   4  20         44.63         21.94         8.78 o
   6   4  20          2.04          2.21         8.56 o
  -4   5  20          3.40          0.24         6.75 o
  -3   5  20          7.31         -1.29         5.37 o
  -2   5  20         76.77         91.95         9.76 o
  -1   5  20         30.56         17.99         6.20 o
   0   5  20        224.34        223.58        18.95 o
   1   5  20         26.12         18.49         6.71 o
   2   5  20          0.00         -1.44         2.30 o
   3   5  20         12.93         11.85         2.89 o
   4   5  20         35.74         46.08         8.82 o
   5   5  20          0.74          9.21         9.73 o
   6   5  20          0.02          0.45         4.59 o
  -3   6  20          0.86         -0.91         4.11 o
  -2   6  20        128.41        164.38        13.96 o
  -1   6  20         15.75          7.09         4.82 o
   0   6  20         82.40         87.28         8.94 o
   1   6  20          4.58          5.52         4.53 o
   2   6  20         33.71         28.94         9.07 o
   3   6  20          2.18          5.46         3.19 o
   4   6  20          0.34          0.07         1.65 o
   5   6  20          5.19          2.44         4.78 o
   6   6  20          0.78         -3.18         5.57 o
  -2   7  20          8.15          3.03         7.11 o
  -1   7  20          5.23          3.52         2.63 o
   0   7  20          3.68          4.63         8.28 o
   1   7  20          4.34          8.05         4.14 o
   2   7  20          1.39          0.79         2.25 o
   3   7  20          3.16         -1.28         2.67 o
   4   7  20         13.95          9.14         2.38 o
   5   7  20         21.48         31.42        15.10 o
   0   8  20         18.44         11.34         4.69 o
   1   8  20          3.05          1.53         5.09 o
   2   8  20          0.25          1.99         4.24 o
   3   8  20          0.02          2.24         1.94 o
  -2  -5  21         81.70        120.55        11.99 o
  -1  -5  21          3.46         -0.60         7.64 o
   0  -5  21          5.68          1.65         7.78 o
   1  -5  21         18.25         26.81         9.96 o
  -4  -4  21          6.38          3.82         7.57 o
  -3  -4  21          0.22          1.69         3.97 o
  -2  -4  21         24.28         19.90         6.12 o
  -1  -4  21         49.56         53.55        14.15 o
   0  -4  21        154.25        179.20        53.52 o
   1  -4  21        102.59        134.42        17.99 o
   2  -4  21         70.55         79.14         7.67 o
   3  -4  21         10.67         10.32         7.68 o
  -4  -3  21         11.03         11.15         5.75 o
  -3  -3  21          0.12          3.18         2.47 o
  -2  -3  21         52.30         54.95        10.74 o
  -1  -3  21          2.83          3.59         4.34 o
   0  -3  21          7.00          8.70         5.39 o
   1  -3  21          4.90          3.15         4.03 o
   2  -3  21         50.14         46.87         7.33 o
   3  -3  21         17.33         14.58         7.03 o
   4  -3  21          2.32          2.64         4.58 o
  -5  -2  21          4.30          8.11         7.55 o
  -4  -2  21         37.19         31.00        24.23 o
  -3  -2  21          0.10         -0.26         1.10 o
  -2  -2  21        118.01        147.48        12.93 o
  -1  -2  21        195.35        211.38        22.71 o
   0  -2  21         30.66         24.75         9.39 o
   1  -2  21         54.17         56.78        14.23 o
   2  -2  21         94.70         90.79        13.59 o
   3  -2  21         45.80         45.34         8.56 o
   4  -2  21         35.05         35.60         4.26 o
   5  -2  21         53.54         40.25        10.54 o
  -5  -1  21         47.50         42.92        18.78 o
  -4  -1  21         46.47         34.78         9.79 o
  -3  -1  21         53.87         21.21        15.54 o
  -2  -1  21         22.26         12.87         6.99 o
  -1  -1  21         24.01         26.30         9.74 o
   0  -1  21         13.91         13.56         8.10 o
   1  -1  21          2.15         11.86         7.36 o
   2  -1  21          3.95          2.75         3.90 o
   3  -1  21         37.58         33.17         6.88 o
   4  -1  21         25.28         18.38         4.47 o
   5  -1  21         18.07         15.98         3.21 o
  -5   0  21         86.97         76.70        23.37 o
  -4   0  21          8.93          6.24         6.70 o
  -3   0  21         22.69         16.69        14.83 o
  -2   0  21         77.60         60.09        10.43 o
  -1   0  21         53.67         42.95         4.43 o
   0   0  21         19.11          8.53         8.44 o
   1   0  21        281.17        305.86         9.79 o
   2   0  21        106.37        127.06        12.76 o
   3   0  21         69.84         81.97         9.63 o
   4   0  21         29.56         29.80         4.79 o
   5   0  21          0.63          3.05         2.09 o
   6   0  21         71.29         89.18        18.50 o
  -5   1  21          0.05         -2.26         8.60 o
  -4   1  21          5.12         -2.39        10.28 o
  -3   1  21        261.86        285.81        21.40 o
  -2   1  21         10.89         13.63        13.60 o
  -1   1  21        360.99        348.89        58.51 o
   0   1  21       1680.55       1819.27        58.30 o
   1   1  21        220.47        236.85        12.04 o
   2   1  21       2447.79       2758.69        93.78 o
   3   1  21        572.43        703.16        31.74 o
   4   1  21        120.67        107.27        30.01 o
   5   1  21        282.46        304.16       108.33 o
   6   1  21         16.67         11.77        10.60 o
  -5   2  21          0.47          1.15         7.96 o
  -4   2  21         19.00         21.78         7.18 o
  -3   2  21          0.97         -6.10         6.10 o
  -2   2  21          2.22          0.02         7.68 o
  -1   2  21        173.48        214.11        16.23 o
   0   2  21        104.84        113.15         7.98 o
   1   2  21        203.58        221.77        11.29 o
   2   2  21         27.66         40.72        12.38 o
   3   2  21         11.62         11.25         3.13 o
   4   2  21         10.43         10.29         4.24 o
   5   2  21          1.27          5.98         6.80 o
   6   2  21         27.89         43.15        14.49 o
  -5   3  21          0.21          1.77        13.77 o
  -4   3  21         87.45        114.73        10.44 o
  -3   3  21          4.90          6.41         4.47 o
  -2   3  21         50.55         64.35        13.30 o
  -1   3  21          0.56          1.31         6.03 o
   0   3  21         12.76          2.56         4.57 o
   1   3  21         22.10         17.90         2.90 o
   2   3  21          5.46          5.05         3.40 o
   3   3  21          0.04          0.57         2.05 o
   4   3  21          7.29          7.18         2.31 o
   5   3  21          6.99          7.47         6.73 o
   6   3  21          9.62          3.14         8.96 o
  -4   4  21          1.57         -1.39         5.39 o
  -3   4  21         76.91         76.19        15.15 o
  -2   4  21          0.00          1.94         6.78 o
  -1   4  21        158.57        182.11        13.26 o
   0   4  21          1.66          6.12         5.39 o
   1   4  21         46.95         38.67         7.54 o
   2   4  21         23.41         22.22         3.22 o
   3   4  21          9.86          4.13         2.42 o
   4   4  21         28.79         27.37         7.10 o
   5   4  21         20.81         13.96         5.91 o
   6   4  21        157.25        242.51        28.58 o
  -4   5  21         12.03         15.13         5.88 o
  -3   5  21          0.97         -2.30         4.71 o
  -2   5  21         79.52         88.99         8.65 o
  -1   5  21         28.95         26.59         7.32 o
   0   5  21         30.14         35.05         9.22 o
   1   5  21          0.04          2.98         5.70 o
   2   5  21          6.06          7.08         2.60 o
   3   5  21          6.60          9.45         2.65 o
   4   5  21         71.11         72.93        11.05 o
   5   5  21          8.59         -0.39         7.06 o
   6   5  21         33.15         63.66        10.18 o
  -3   6  21         27.74         38.81        12.83 o
  -2   6  21          0.33          1.71         6.79 o
  -1   6  21          3.47          2.56         2.45 o
   0   6  21          0.56         -0.90         1.89 o
   1   6  21          0.67          1.61         3.36 o
   2   6  21          1.19          2.49         3.99 o
   3   6  21          9.30          7.98         4.04 o
   4   6  21         13.62         11.08         2.41 o
   5   6  21         13.30         10.12         5.74 o
  -2   7  21         59.00        228.44       178.27 o
  -1   7  21         17.22         10.17         6.80 o
   0   7  21          7.46          2.72         2.98 o
   1   7  21         94.02        138.40         9.75 o
   2   7  21          3.21          2.78         2.97 o
   3   7  21         60.10         86.89         8.70 o
   4   7  21          8.59         11.65         2.95 o
   1   8  21          4.51         10.75         4.79 o
   2   8  21          6.99         11.05         3.25 o
  -3  -4  22          1.17         -0.58         3.09 o
  -2  -4  22          8.78          6.64         6.81 o
  -1  -4  22         13.02         10.13         9.49 o
   0  -4  22          8.19          6.74         8.21 o
   1  -4  22          3.35         -4.50         7.51 o
   2  -4  22          4.95          5.89         5.49 o
  -4  -3  22         22.20         18.16        10.84 o
  -3  -3  22          0.60          0.47         1.71 o
  -2  -3  22          5.99          1.72         8.56 o
  -1  -3  22         41.81         43.35        11.96 o
   0  -3  22         41.57         29.52        10.81 o
   1  -3  22          0.09          1.37         6.50 o
   2  -3  22          0.31         -0.75         4.66 o
   3  -3  22          0.02          1.07         4.98 o
  -4  -2  22          0.43          0.80        11.11 o
  -3  -2  22         98.12        133.29        14.39 o
  -2  -2  22         49.51         12.91        14.26 o
  -1  -2  22         59.92         66.56         9.31 o
   0  -2  22          5.82          3.06         4.61 o
   1  -2  22          8.56          4.11         4.93 o
   2  -2  22          0.11         -1.33         5.41 o
   3  -2  22         17.06         12.68         4.03 o
   4  -2  22          9.88          5.94         4.77 o
  -5  -1  22         30.70         29.76         9.63 o
  -4  -1  22         12.79          6.21        12.69 o
  -3  -1  22         40.34         55.59        11.43 o
  -2  -1  22          6.62          4.83         2.85 o
  -1  -1  22         14.63         17.05         5.71 o
   0  -1  22          7.58          6.76         3.93 o
   1  -1  22          0.01         -1.77         3.02 o
   2  -1  22          6.71          5.41         6.61 o
   3  -1  22          0.91          3.70         2.95 o
   4  -1  22         38.45         36.89         6.23 o
   5  -1  22          0.53          0.78         1.66 o
  -5   0  22         14.50          4.18         6.76 o
  -4   0  22          5.84         13.88        14.78 o
  -3   0  22          9.22          9.67        12.36 o
  -2   0  22         29.45         23.99        14.84 o
  -1   0  22          0.51         -0.08         1.12 o
   0   0  22          6.21          5.92         2.36 o
   1   0  22         38.41         39.37         5.24 o
   2   0  22         53.81         53.89         6.00 o
   3   0  22         50.36         48.23         6.63 o
   4   0  22        414.04        403.52        47.66 o
   5   0  22         59.93         48.48         8.84 o
  -5   1  22         31.92         40.58        10.49 o
  -4   1  22          0.01          5.62        11.68 o
  -3   1  22         92.09         81.19        23.71 o
  -2   1  22        621.32        813.26        46.09 o
  -1   1  22          0.87          3.41         5.48 o
   0   1  22       1407.93       1541.35        61.29 o
   1   1  22         24.75         24.88         3.93 o
   2   1  22          4.81          3.04         3.86 o
   3   1  22        112.09        126.64        10.51 o
   4   1  22         71.72         71.74        18.82 o
   5   1  22         72.83         53.67        22.21 o
   6   1  22          3.69          2.37         8.56 o
  -5   2  22         50.78         53.05        11.22 o
  -4   2  22         12.98         16.79        10.37 o
  -3   2  22         41.63         30.68        15.89 o
  -2   2  22         35.96         34.80         8.60 o
  -1   2  22          1.14         -9.97        10.78 o
   0   2  22         40.62         41.37         5.91 o
   1   2  22          5.79          3.79         3.12 o
   2   2  22         16.13         14.66         4.61 o
   3   2  22          9.99         13.51         3.41 o
   4   2  22          2.14          0.75         3.05 o
   5   2  22         13.16          8.34         7.84 o
   6   2  22          1.75         14.60        11.26 o
  -4   3  22          0.45         -1.08         5.27 o
  -3   3  22          2.44         11.99         6.75 o
  -2   3  22         11.13         19.47         5.33 o
  -1   3  22          3.39          4.82         6.97 o
   0   3  22          0.01         -4.30         4.37 o
   1   3  22          0.02         -2.92         3.58 o
   2   3  22          5.75          4.58         3.21 o
   3   3  22          4.56          7.24         3.22 o
   4   3  22         16.80         11.17         3.39 o
   5   3  22         28.46         21.85         8.72 o
   6   3  22          3.17         -8.56        10.35 o
  -4   4  22          4.81          5.73         5.09 o
  -3   4  22         40.96         33.30         6.74 o
  -2   4  22         18.65         15.66         9.15 o
  -1   4  22          5.33          7.06         5.19 o
   0   4  22          1.90          6.48         4.52 o
   1   4  22          0.34          0.68         2.42 o
   2   4  22          1.90          0.04         2.62 o
   3   4  22         17.91         15.08         3.65 o
   4   4  22         28.00         26.18         6.95 o
   5   4  22         21.36         17.02         9.78 o
   6   4  22          8.05         13.30         6.07 o
  -3   5  22          3.51          8.17         9.06 o
  -2   5  22          0.00          3.74         5.44 o
  -1   5  22         28.85         37.79         9.87 o
   0   5  22          9.27          9.36         6.79 o
   1   5  22         29.93         32.26         5.58 o
   2   5  22          3.16          1.42         2.93 o
   3   5  22          0.72          1.66         1.87 o
   4   5  22         15.66         13.03         3.62 o
   5   5  22          4.47          3.67         8.10 o
  -2   6  22          4.17          3.67         6.36 o
  -1   6  22         14.12          3.71         4.72 o
   0   6  22         10.17         13.38         5.18 o
   1   6  22          2.97          5.55         5.20 o
   2   6  22         19.25         26.16         6.04 o
   3   6  22         22.42         21.28         3.59 o
   4   6  22          8.99          8.28         2.54 o
   5   6  22        123.60        213.21        15.67 o
  -1   7  22          1.15          6.27         8.53 o
   0   7  22         11.16          4.92        10.34 o
   1   7  22          2.97          3.39         2.21 o
   2   7  22          5.52          3.10         3.56 o
   3   7  22         14.08         31.21         5.36 o
  -2  -4  23          2.26         -2.90         6.54 o
  -1  -4  23          4.90         -5.25        12.49 o
   0  -4  23         23.50         19.25         6.85 o
   1  -4  23         33.29         49.21         9.34 o
  -3  -3  23         22.01         25.81        12.29 o
  -2  -3  23          1.66         -0.21         4.76 o
  -1  -3  23         15.01         19.16         6.92 o
   0  -3  23        194.24        258.98        33.84 o
   1  -3  23         48.27         43.18        11.57 o
   2  -3  23        358.09        447.23        49.14 o
   3  -3  23          1.43         -1.33         3.23 o
  -4  -2  23         31.75         34.53        20.92 o
  -3  -2  23         14.63         11.84         6.70 o
  -2  -2  23         25.03         13.17         8.90 o
  -1  -2  23         94.83        103.58        12.43 o
   0  -2  23         13.23         18.91         9.34 o
   1  -2  23        106.46        135.59        28.19 o
   2  -2  23         21.71         12.51         4.45 o
   3  -2  23         20.18         16.64         6.59 o
   4  -2  23          3.37          3.10         4.50 o
  -4  -1  23          0.08         -5.22        13.10 o
  -3  -1  23          0.47          1.57         6.07 o
  -2  -1  23          0.24          4.39         5.01 o
  -1  -1  23          0.13          1.31         4.57 o
   0  -1  23         18.20         20.03         9.11 o
   1  -1  23          1.06          3.87         4.61 o
   2  -1  23         18.13         19.53         4.50 o
   3  -1  23         16.51         16.83         5.79 o
   4  -1  23         17.16         15.47         3.36 o
  -4   0  23         19.04         20.31        15.34 o
  -3   0  23          0.24         10.26         6.99 o
  -2   0  23        121.08        117.55        25.36 o
  -1   0  23         11.36          5.84         7.80 o
   0   0  23         87.56         65.09         9.11 o
   1   0  23         10.75          9.01         4.41 o
   2   0  23        106.85        100.46         6.54 o
   3   0  23        177.01        184.45        13.77 o
   4   0  23          0.12         -1.64         2.30 o
   5   0  23        315.30        328.47        58.39 o
  -4   1  23         28.94         25.24        17.38 o
  -3   1  23        111.26        147.38        17.01 o
  -2   1  23        125.05        184.33        30.89 o
  -1   1  23        311.99        431.28        44.65 o
   0   1  23         66.98         62.83         5.86 o
   1   1  23         46.27         38.01         4.96 o
   2   1  23        215.85        255.07        18.50 o
   3   1  23         16.34         15.81         5.82 o
   4   1  23          9.44         13.91         4.85 o
   5   1  23         46.51         46.90        10.42 o
  -4   2  23          2.09         -2.11         5.04 o
  -3   2  23          0.30          7.01         6.32 o
  -2   2  23         13.47          8.87        11.59 o
  -1   2  23          0.35          3.70         9.57 o
   0   2  23         72.23         71.50        14.49 o
   1   2  23         17.49         14.24         6.59 o
   2   2  23          5.68          7.14         3.05 o
   3   2  23         65.42         74.41        11.60 o
   4   2  23         45.70         31.79         8.61 o
   5   2  23          2.35          2.20         3.90 o
  -4   3  23          4.96          7.27         9.79 o
  -3   3  23          1.47          7.30         6.22 o
  -2   3  23          0.26          2.30         4.91 o
  -1   3  23         22.53         18.18         5.70 o
   0   3  23          1.55          0.26         3.31 o
   1   3  23         20.03         17.21         3.98 o
   2   3  23         21.94         29.47         6.57 o
   3   3  23         29.81         26.57         4.25 o
   4   3  23         12.40         10.07         2.96 o
   5   3  23          0.30         -4.71         4.71 o
  -3   4  23         85.11        103.95        12.87 o
  -2   4  23         16.30         19.79         6.35 o
  -1   4  23         77.34         69.91         9.18 o
   0   4  23         10.57         13.70         4.08 o
   1   4  23         10.18          7.53         3.00 o
   2   4  23          7.61          4.92         2.41 o
   3   4  23          1.47          2.83         2.77 o
   4   4  23          4.35          3.05         2.27 o
   5   4  23          1.75         10.87         8.67 o
  -3   5  23        101.73        158.89        22.12 o
  -2   5  23         24.93         24.47        10.65 o
  -1   5  23         60.62         79.67        26.44 o
   0   5  23         15.91         20.55         8.05 o
   1   5  23         11.94         13.78         6.14 o
   2   5  23          0.62          1.89         3.94 o
   3   5  23         36.49         37.36         4.41 o
   4   5  23          0.65         -0.49         1.81 o
   5   5  23          7.45          5.93         8.54 o
  -1   6  23          9.19          8.36         5.72 o
   0   6  23         55.16         87.49         9.02 o
   1   6  23          2.40         -3.18         9.19 o
   2   6  23          1.27          2.70         2.75 o
   3   6  23         51.27         59.41         5.07 o
   4   6  23          5.58          9.99         3.16 o
   0   7  23         22.17         47.43        10.45 o
   1   7  23          0.50         -3.71         3.71 o
   2   7  23          7.96          5.31         3.05 o
  -2  -3  24        100.20        130.65        27.84 o
  -1  -3  24         70.72         99.67        52.50 o
   0  -3  24        150.07        177.12        25.20 o
   1  -3  24          0.60          3.83         8.93 o
   2  -3  24          4.66          6.66         7.24 o
  -3  -2  24          5.50         13.21         7.29 o
  -2  -2  24         10.90         16.84         6.27 o
  -1  -2  24          0.07         -1.71         4.33 o
   0  -2  24          1.61          3.83         4.37 o
   1  -2  24          0.46         -0.01         5.78 o
   2  -2  24          2.75         13.29        11.05 o
   3  -2  24          0.26         -1.08         5.16 o
  -4  -1  24          0.29          3.28         7.09 o
  -3  -1  24         18.43         15.07        15.63 o
  -2  -1  24          0.03         -5.77         5.77 o
  -1  -1  24         36.17         23.68        10.54 o
   0  -1  24          0.00          8.88         4.64 o
   1  -1  24          0.20          7.70         5.42 o
   2  -1  24         27.06         17.31         6.94 o
   3  -1  24         41.08         28.57         6.76 o
   4  -1  24         20.12         17.76         4.42 o
  -4   0  24         85.18         89.81        14.00 o
  -3   0  24         13.30          1.15        10.53 o
  -2   0  24        249.06        294.86        22.91 o
  -1   0  24          0.04          1.59         3.70 o
   0   0  24          9.11          6.92         3.41 o
   1   0  24         15.27         10.38         2.66 o
   2   0  24         81.44         88.67        14.92 o
   3   0  24          5.49          2.13         2.36 o
   4   0  24        437.98        475.35        40.71 o
  -4   1  24         27.55         23.68        18.23 o
  -3   1  24         41.17         35.37        18.35 o
  -2   1  24          0.02          5.06         6.27 o
  -1   1  24         24.58         24.27         7.49 o
   0   1  24         60.10         54.56         3.83 o
   1   1  24          1.67          0.85         3.50 o
   2   1  24          0.50         -3.47         3.47 o
   3   1  24          2.68          1.47         3.67 o
   4   1  24          9.80          2.42         3.74 o
   5   1  24          0.10         -0.82         3.22 o
  -4   2  24          7.71         11.30        10.50 o
  -3   2  24         10.97         12.23        12.03 o
  -2   2  24         30.59         42.21         9.04 o
  -1   2  24         16.05         19.63         7.40 o
   0   2  24         30.85         25.41         4.08 o
   1   2  24          5.28          8.45         5.22 o
   2   2  24          0.81          0.16         2.77 o
   3   2  24         12.13         10.49         4.60 o
   4   2  24          2.31          5.58         4.33 o
   5   2  24         18.03         26.17         5.89 o
  -3   3  24          8.42         12.60         6.93 o
  -2   3  24         23.14         28.62         7.53 o
  -1   3  24         40.99         53.71        11.84 o
   0   3  24         33.84         36.00         9.59 o
   1   3  24         60.78         70.86         4.36 o
   2   3  24         34.75         33.34         3.95 o
   3   3  24          6.30          3.85         2.84 o
   4   3  24          6.16          4.68         2.62 o
   5   3  24         28.14         44.68        12.43 o
  -3   4  24          9.93          2.25         6.57 o
  -2   4  24         14.69         10.29         8.80 o
  -1   4  24         15.15         19.44         5.11 o
   0   4  24         12.00          7.33         6.50 o
   1   4  24         25.20         23.56         2.61 o
   2   4  24        124.42        153.44        13.55 o
   3   4  24          4.77          8.22         3.61 o
   4   4  24         16.00          7.25         4.58 o
   5   4  24          0.41          2.56         6.93 o
  -2   5  24         12.26        203.73       153.97 o
  -1   5  24         12.32         14.84         8.79 o
   0   5  24         13.39         18.80         4.98 o
   1   5  24         40.13         40.44        10.85 o
   2   5  24         42.05         49.64        11.05 o
   3   5  24         62.68         98.39         6.52 o
   4   5  24         39.69         41.81         3.93 o
  -1   6  24        157.97        248.06        16.07 o
   0   6  24          1.63          8.40         6.84 o
   1   6  24          4.59         -5.97        11.37 o
   2   6  24         11.29         13.76         5.16 o
   3   6  24          4.60          3.36         2.52 o
   0  -3  25         37.92         37.53         6.98 o
  -2  -2  25         13.43         15.11        10.24 o
  -1  -2  25         29.50         31.28        12.14 o
   0  -2  25          2.57          3.39         5.47 o
   1  -2  25         38.66         47.03        11.01 o
   2  -2  25         16.95         19.23         8.16 o
  -3  -1  25          0.04          7.60         7.82 o
  -2  -1  25          3.01          9.08        14.61 o
  -1  -1  25         10.97         12.00         6.20 o
   0  -1  25          0.05          1.42         1.88 o
   1  -1  25          1.51          4.37         2.36 o
   2  -1  25         32.90         44.91         8.43 o
   3  -1  25         17.45         10.60         3.34 o
  -3   0  25        382.19        534.75        36.48 o
  -2   0  25         12.62         13.16        14.54 o
  -1   0  25        211.81        264.88        36.65 o
   0   0  25         59.13         28.17        17.65 o
   1   0  25          1.07         -0.78         2.49 o
   2   0  25         65.33         87.36        10.26 o
   3   0  25         53.08         68.07        14.44 o
   4   0  25         28.09         31.43         3.61 o
  -3   1  25         22.03         36.01        10.46 o
  -2   1  25         67.65         81.77        21.52 o
  -1   1  25         61.47         62.08        18.22 o
   0   1  25          4.93          3.09         2.97 o
   1   1  25          2.12          4.42         2.84 o
   2   1  25          2.93          5.55         3.57 o
   3   1  25          3.08         -0.30         3.28 o
   4   1  25          4.48          8.16         2.46 o
  -3   2  25         92.32        153.53        12.42 o
  -2   2  25          0.04         -2.93        10.90 o
  -1   2  25         16.93         32.34        15.44 o
   0   2  25          4.54          4.02         1.83 o
   1   2  25          3.19          4.08         5.06 o
   2   2  25          2.88          4.70         2.72 o
   3   2  25          0.01          3.28         4.22 o
   4   2  25          1.76          3.17         3.69 o
  -3   3  25          0.67          0.40         5.12 o
  -2   3  25          0.03         -0.95         8.59 o
  -1   3  25          0.04         -2.63         6.63 o
   0   3  25         13.72         11.50         7.46 o
   1   3  25          5.60          2.97         2.45 o
   2   3  25          2.51          2.59         2.83 o
   3   3  25          4.04          2.44         1.69 o
   4   3  25         24.96         36.45        13.22 o
  -2   4  25          2.16         -6.69         7.62 o
  -1   4  25          6.54          6.96         6.75 o
   0   4  25         54.09        109.11        30.57 o
   1   4  25          6.77          1.40         3.57 o
   2   4  25          3.40          0.02         2.55 o
   3   4  25          0.04          2.79         1.88 o
   4   4  25          3.57          3.12         2.41 o
  -1   5  25         42.78         61.88         8.62 o
   0   5  25          3.04         -1.85        14.12 o
   1   5  25        182.97        317.10        19.49 o
   2   5  25          0.08          0.28         1.64 o
   3   5  25        108.23        145.58        10.20 o
   1   6  25          5.45         11.23         3.47 o
   2   6  25          6.35          7.01         4.82 o
   0  -2  26          4.04         12.72         5.05 o
  -2  -1  26         19.69         29.82        10.66 o
  -1  -1  26          0.51          2.40         4.15 o
   0  -1  26         10.03          8.67         4.02 o
   1  -1  26          7.93         10.98         3.07 o
   2  -1  26         10.39          6.03         3.76 o
  -2   0  26        351.23        492.06        34.54 o
  -1   0  26          0.11         -0.79         5.40 o
   0   0  26         67.21         60.93        38.02 o
   1   0  26          3.77          4.10         2.90 o
   2   0  26          7.95          2.62         3.32 o
   3   0  26         25.02         25.43         7.65 o
  -2   1  26          3.67          4.37         6.16 o
  -1   1  26         36.85         57.42        10.04 o
   0   1  26          0.32          4.76         5.36 o
   1   1  26          7.12          5.86         2.91 o
   2   1  26          0.03         -1.40         3.06 o
   3   1  26          7.76          8.84         3.32 o
  -2   2  26          0.68          2.01         5.97 o
  -1   2  26          1.00         -0.30         4.71 o
   0   2  26          2.48          4.08         4.63 o
   1   2  26          0.06          0.14         2.01 o
   2   2  26          0.36         -0.44         2.75 o
   3   2  26         16.43         12.42         4.60 o
  -2   3  26          0.79          2.04         7.76 o
  -1   3  26         13.86         14.29         5.73 o
   0   3  26         15.47         17.73         5.66 o
   1   3  26          1.14          2.04         2.41 o
   2   3  26         13.57          9.54         3.39 o
   3   3  26          5.60          3.93         2.94 o
  -1   4  26          4.30          6.76         5.52 o
   0   4  26         23.14         25.87         5.88 o
   1   4  26          5.48         10.06         6.12 o
   2   4  26        102.62        109.21         7.57 o
   3   4  26         12.43          9.69         3.34 o
   0   5  26          0.01         -5.13         5.13 o
   1   5  26         22.24         17.46         6.83 o
   2   5  26         24.34         17.25         6.46 o
  -1   0  27          2.31         -0.97        10.45 o
   0   0  27         37.51         32.38        16.80 o
   1   0  27         28.46         17.91         4.52 o
   2   0  27          1.31          3.82         6.92 o
  -1   1  27          3.09          9.39        12.14 o
   0   1  27         30.66         14.42        12.39 o
   1   1  27         45.72         46.10        10.89 o
   2   1  27         77.16         78.82        10.11 o
  -1   2  27          1.79         11.78        12.84 o
   0   2  27          5.64         -1.21         7.89 o
   1   2  27          1.13          0.86         3.94 o
   2   2  27          9.43          8.13        10.24 o
  -1   3  27         11.28         12.47         6.24 o
   0   3  27          0.42         -0.05         5.41 o
   1   3  27         65.64         79.63        12.34 o
   2   3  27          0.33         -0.35         2.64 o
   0   4  27         53.62         69.98        14.47 o
   1   4  27         16.83         16.72         5.03 o
                                                
